# Supplementary material for: Harnessing AlphaFold to reveal hERG channel conformational state secrets
Source: eLife. 2025 Jul 14;13:RP104901. doi: 10.7554/eLife.104901 (PMC12259024; doi:10.7554/eLife.104901)
Supplement: Supplementary file 1. [file elife-104901-supp1.pdb]

REMARK hERG channel open-state PDB 5VA2 based structural model
REMARK K. Ngo et al 2024-25
SEQRES   1 A  466  TRP THR ILE LEU HIS TYR SER PRO PHE LYS ALA VAL TRP
SEQRES   2 A  466  ASP TRP LEU ILE LEU LEU LEU VAL ILE TYR THR ALA VAL
SEQRES   3 A  466  PHE THR PRO TYR SER ALA ALA PHE LEU LEU LYS GLU THR
SEQRES   4 A  466  GLU GLU GLY PRO PRO ALA THR GLU CYS GLY TYR ALA CYS
SEQRES   5 A  466  GLN PRO LEU ALA VAL VAL ASP LEU ILE VAL ASP ILE MET
SEQRES   6 A  466  PHE ILE VAL ASP ILE LEU ILE ASN PHE ARG THR THR TYR
SEQRES   7 A  466  VAL ASN ALA ASN GLU GLU VAL VAL SER HIS PRO GLY ARG
SEQRES   8 A  466  ILE ALA VAL HIS TYR PHE LYS GLY TRP PHE LEU ILE ASP
SEQRES   9 A  466  MET VAL ALA ALA ILE PRO PHE ASP LEU LEU ILE PHE GLY
SEQRES  10 A  466  SER GLY SER GLU GLU LEU ILE GLY LEU LEU LYS THR ALA
SEQRES  11 A  466  ARG LEU LEU ARG LEU VAL ARG VAL ALA ARG LYS LEU ASP
SEQRES  12 A  466  ARG TYR SER GLU TYR GLY ALA ALA VAL LEU PHE LEU LEU
SEQRES  13 A  466  MET CYS THR PHE ALA LEU ILE ALA HIS TRP LEU ALA CYS
SEQRES  14 A  466  ILE TRP TYR ALA ILE GLY ASN MET GLU GLN PRO HIS MET
SEQRES  15 A  466  ASP SER ARG ILE GLY TRP LEU HIS ASN LEU GLY ASP GLN
SEQRES  16 A  466  ILE GLY LYS PRO TYR ASN SER SER GLY LEU GLY GLY PRO
SEQRES  17 A  466  SER ILE LYS ASP LYS TYR VAL THR ALA LEU TYR PHE THR
SEQRES  18 A  466  PHE SER SER LEU THR SER VAL GLY PHE GLY ASN VAL SER
SEQRES  19 A  466  PRO ASN THR ASN SER GLU LYS ILE PHE SER ILE CYS VAL
SEQRES  20 A  466  MET LEU ILE GLY SER LEU MET TYR ALA SER ILE PHE GLY
SEQRES  21 A  466  ASN VAL SER ALA ILE ILE GLN ARG LEU TYR SER GLY THR
SEQRES  22 A  466  ALA ARG TYR HIS THR GLN MET LEU ARG VAL ARG GLU PHE
SEQRES  23 A  466  ILE ARG PHE HIS GLN ILE PRO ASN PRO LEU ARG GLN ARG
SEQRES  24 A  466  LEU GLU GLU TYR PHE GLN HIS ALA TRP SER TYR THR ASN
SEQRES  25 A  466  GLY ILE ASP MET ASN ALA VAL LEU LYS GLY PHE PRO GLU
SEQRES  26 A  466  CYS LEU GLN ALA ASP ILE CYS LEU HIS LEU ASN ARG SER
SEQRES  27 A  466  LEU LEU GLN HIS CYS LYS PRO PHE ARG GLY ALA THR LYS
SEQRES  28 A  466  GLY CYS LEU ARG ALA LEU ALA MET LYS PHE LYS THR THR
SEQRES  29 A  466  HIS ALA PRO PRO GLY ASP THR LEU VAL HIS ALA GLY ASP
SEQRES  30 A  466  LEU LEU THR ALA LEU TYR PHE ILE SER ARG GLY SER ILE
SEQRES  31 A  466  GLU ILE LEU ARG GLY ASP VAL VAL VAL ALA ILE LEU GLY
SEQRES  32 A  466  LYS ASN ASP ILE PHE GLY GLU PRO LEU ASN LEU TYR ALA
SEQRES  33 A  466  ARG PRO GLY LYS SER ASN GLY ASP VAL ARG ALA LEU THR
SEQRES  34 A  466  TYR CYS ASP LEU HIS LYS ILE HIS ARG ASP ASP LEU LEU
SEQRES  35 A  466  GLU VAL LEU ASP MET TYR PRO GLU PHE SER ASP HIS PHE
SEQRES  36 A  466  TRP SER SER LEU GLU ILE THR PHE ASN LEU ARG
SEQRES   1 B  466  TRP THR ILE LEU HIS TYR SER PRO PHE LYS ALA VAL TRP
SEQRES   2 B  466  ASP TRP LEU ILE LEU LEU LEU VAL ILE TYR THR ALA VAL
SEQRES   3 B  466  PHE THR PRO TYR SER ALA ALA PHE LEU LEU LYS GLU THR
SEQRES   4 B  466  GLU GLU GLY PRO PRO ALA THR GLU CYS GLY TYR ALA CYS
SEQRES   5 B  466  GLN PRO LEU ALA VAL VAL ASP LEU ILE VAL ASP ILE MET
SEQRES   6 B  466  PHE ILE VAL ASP ILE LEU ILE ASN PHE ARG THR THR TYR
SEQRES   7 B  466  VAL ASN ALA ASN GLU GLU VAL VAL SER HIS PRO GLY ARG
SEQRES   8 B  466  ILE ALA VAL HIS TYR PHE LYS GLY TRP PHE LEU ILE ASP
SEQRES   9 B  466  MET VAL ALA ALA ILE PRO PHE ASP LEU LEU ILE PHE GLY
SEQRES  10 B  466  SER GLY SER GLU GLU LEU ILE GLY LEU LEU LYS THR ALA
SEQRES  11 B  466  ARG LEU LEU ARG LEU VAL ARG VAL ALA ARG LYS LEU ASP
SEQRES  12 B  466  ARG TYR SER GLU TYR GLY ALA ALA VAL LEU PHE LEU LEU
SEQRES  13 B  466  MET CYS THR PHE ALA LEU ILE ALA HIS TRP LEU ALA CYS
SEQRES  14 B  466  ILE TRP TYR ALA ILE GLY ASN MET GLU GLN PRO HIS MET
SEQRES  15 B  466  ASP SER ARG ILE GLY TRP LEU HIS ASN LEU GLY ASP GLN
SEQRES  16 B  466  ILE GLY LYS PRO TYR ASN SER SER GLY LEU GLY GLY PRO
SEQRES  17 B  466  SER ILE LYS ASP LYS TYR VAL THR ALA LEU TYR PHE THR
SEQRES  18 B  466  PHE SER SER LEU THR SER VAL GLY PHE GLY ASN VAL SER
SEQRES  19 B  466  PRO ASN THR ASN SER GLU LYS ILE PHE SER ILE CYS VAL
SEQRES  20 B  466  MET LEU ILE GLY SER LEU MET TYR ALA SER ILE PHE GLY
SEQRES  21 B  466  ASN VAL SER ALA ILE ILE GLN ARG LEU TYR SER GLY THR
SEQRES  22 B  466  ALA ARG TYR HIS THR GLN MET LEU ARG VAL ARG GLU PHE
SEQRES  23 B  466  ILE ARG PHE HIS GLN ILE PRO ASN PRO LEU ARG GLN ARG
SEQRES  24 B  466  LEU GLU GLU TYR PHE GLN HIS ALA TRP SER TYR THR ASN
SEQRES  25 B  466  GLY ILE ASP MET ASN ALA VAL LEU LYS GLY PHE PRO GLU
SEQRES  26 B  466  CYS LEU GLN ALA ASP ILE CYS LEU HIS LEU ASN ARG SER
SEQRES  27 B  466  LEU LEU GLN HIS CYS LYS PRO PHE ARG GLY ALA THR LYS
SEQRES  28 B  466  GLY CYS LEU ARG ALA LEU ALA MET LYS PHE LYS THR THR
SEQRES  29 B  466  HIS ALA PRO PRO GLY ASP THR LEU VAL HIS ALA GLY ASP
SEQRES  30 B  466  LEU LEU THR ALA LEU TYR PHE ILE SER ARG GLY SER ILE
SEQRES  31 B  466  GLU ILE LEU ARG GLY ASP VAL VAL VAL ALA ILE LEU GLY
SEQRES  32 B  466  LYS ASN ASP ILE PHE GLY GLU PRO LEU ASN LEU TYR ALA
SEQRES  33 B  466  ARG PRO GLY LYS SER ASN GLY ASP VAL ARG ALA LEU THR
SEQRES  34 B  466  TYR CYS ASP LEU HIS LYS ILE HIS ARG ASP ASP LEU LEU
SEQRES  35 B  466  GLU VAL LEU ASP MET TYR PRO GLU PHE SER ASP HIS PHE
SEQRES  36 B  466  TRP SER SER LEU GLU ILE THR PHE ASN LEU ARG
SEQRES   1 C  466  TRP THR ILE LEU HIS TYR SER PRO PHE LYS ALA VAL TRP
SEQRES   2 C  466  ASP TRP LEU ILE LEU LEU LEU VAL ILE TYR THR ALA VAL
SEQRES   3 C  466  PHE THR PRO TYR SER ALA ALA PHE LEU LEU LYS GLU THR
SEQRES   4 C  466  GLU GLU GLY PRO PRO ALA THR GLU CYS GLY TYR ALA CYS
SEQRES   5 C  466  GLN PRO LEU ALA VAL VAL ASP LEU ILE VAL ASP ILE MET
SEQRES   6 C  466  PHE ILE VAL ASP ILE LEU ILE ASN PHE ARG THR THR TYR
SEQRES   7 C  466  VAL ASN ALA ASN GLU GLU VAL VAL SER HIS PRO GLY ARG
SEQRES   8 C  466  ILE ALA VAL HIS TYR PHE LYS GLY TRP PHE LEU ILE ASP
SEQRES   9 C  466  MET VAL ALA ALA ILE PRO PHE ASP LEU LEU ILE PHE GLY
SEQRES  10 C  466  SER GLY SER GLU GLU LEU ILE GLY LEU LEU LYS THR ALA
SEQRES  11 C  466  ARG LEU LEU ARG LEU VAL ARG VAL ALA ARG LYS LEU ASP
SEQRES  12 C  466  ARG TYR SER GLU TYR GLY ALA ALA VAL LEU PHE LEU LEU
SEQRES  13 C  466  MET CYS THR PHE ALA LEU ILE ALA HIS TRP LEU ALA CYS
SEQRES  14 C  466  ILE TRP TYR ALA ILE GLY ASN MET GLU GLN PRO HIS MET
SEQRES  15 C  466  ASP SER ARG ILE GLY TRP LEU HIS ASN LEU GLY ASP GLN
SEQRES  16 C  466  ILE GLY LYS PRO TYR ASN SER SER GLY LEU GLY GLY PRO
SEQRES  17 C  466  SER ILE LYS ASP LYS TYR VAL THR ALA LEU TYR PHE THR
SEQRES  18 C  466  PHE SER SER LEU THR SER VAL GLY PHE GLY ASN VAL SER
SEQRES  19 C  466  PRO ASN THR ASN SER GLU LYS ILE PHE SER ILE CYS VAL
SEQRES  20 C  466  MET LEU ILE GLY SER LEU MET TYR ALA SER ILE PHE GLY
SEQRES  21 C  466  ASN VAL SER ALA ILE ILE GLN ARG LEU TYR SER GLY THR
SEQRES  22 C  466  ALA ARG TYR HIS THR GLN MET LEU ARG VAL ARG GLU PHE
SEQRES  23 C  466  ILE ARG PHE HIS GLN ILE PRO ASN PRO LEU ARG GLN ARG
SEQRES  24 C  466  LEU GLU GLU TYR PHE GLN HIS ALA TRP SER TYR THR ASN
SEQRES  25 C  466  GLY ILE ASP MET ASN ALA VAL LEU LYS GLY PHE PRO GLU
SEQRES  26 C  466  CYS LEU GLN ALA ASP ILE CYS LEU HIS LEU ASN ARG SER
SEQRES  27 C  466  LEU LEU GLN HIS CYS LYS PRO PHE ARG GLY ALA THR LYS
SEQRES  28 C  466  GLY CYS LEU ARG ALA LEU ALA MET LYS PHE LYS THR THR
SEQRES  29 C  466  HIS ALA PRO PRO GLY ASP THR LEU VAL HIS ALA GLY ASP
SEQRES  30 C  466  LEU LEU THR ALA LEU TYR PHE ILE SER ARG GLY SER ILE
SEQRES  31 C  466  GLU ILE LEU ARG GLY ASP VAL VAL VAL ALA ILE LEU GLY
SEQRES  32 C  466  LYS ASN ASP ILE PHE GLY GLU PRO LEU ASN LEU TYR ALA
SEQRES  33 C  466  ARG PRO GLY LYS SER ASN GLY ASP VAL ARG ALA LEU THR
SEQRES  34 C  466  TYR CYS ASP LEU HIS LYS ILE HIS ARG ASP ASP LEU LEU
SEQRES  35 C  466  GLU VAL LEU ASP MET TYR PRO GLU PHE SER ASP HIS PHE
SEQRES  36 C  466  TRP SER SER LEU GLU ILE THR PHE ASN LEU ARG
SEQRES   1 D  466  TRP THR ILE LEU HIS TYR SER PRO PHE LYS ALA VAL TRP
SEQRES   2 D  466  ASP TRP LEU ILE LEU LEU LEU VAL ILE TYR THR ALA VAL
SEQRES   3 D  466  PHE THR PRO TYR SER ALA ALA PHE LEU LEU LYS GLU THR
SEQRES   4 D  466  GLU GLU GLY PRO PRO ALA THR GLU CYS GLY TYR ALA CYS
SEQRES   5 D  466  GLN PRO LEU ALA VAL VAL ASP LEU ILE VAL ASP ILE MET
SEQRES   6 D  466  PHE ILE VAL ASP ILE LEU ILE ASN PHE ARG THR THR TYR
SEQRES   7 D  466  VAL ASN ALA ASN GLU GLU VAL VAL SER HIS PRO GLY ARG
SEQRES   8 D  466  ILE ALA VAL HIS TYR PHE LYS GLY TRP PHE LEU ILE ASP
SEQRES   9 D  466  MET VAL ALA ALA ILE PRO PHE ASP LEU LEU ILE PHE GLY
SEQRES  10 D  466  SER GLY SER GLU GLU LEU ILE GLY LEU LEU LYS THR ALA
SEQRES  11 D  466  ARG LEU LEU ARG LEU VAL ARG VAL ALA ARG LYS LEU ASP
SEQRES  12 D  466  ARG TYR SER GLU TYR GLY ALA ALA VAL LEU PHE LEU LEU
SEQRES  13 D  466  MET CYS THR PHE ALA LEU ILE ALA HIS TRP LEU ALA CYS
SEQRES  14 D  466  ILE TRP TYR ALA ILE GLY ASN MET GLU GLN PRO HIS MET
SEQRES  15 D  466  ASP SER ARG ILE GLY TRP LEU HIS ASN LEU GLY ASP GLN
SEQRES  16 D  466  ILE GLY LYS PRO TYR ASN SER SER GLY LEU GLY GLY PRO
SEQRES  17 D  466  SER ILE LYS ASP LYS TYR VAL THR ALA LEU TYR PHE THR
SEQRES  18 D  466  PHE SER SER LEU THR SER VAL GLY PHE GLY ASN VAL SER
SEQRES  19 D  466  PRO ASN THR ASN SER GLU LYS ILE PHE SER ILE CYS VAL
SEQRES  20 D  466  MET LEU ILE GLY SER LEU MET TYR ALA SER ILE PHE GLY
SEQRES  21 D  466  ASN VAL SER ALA ILE ILE GLN ARG LEU TYR SER GLY THR
SEQRES  22 D  466  ALA ARG TYR HIS THR GLN MET LEU ARG VAL ARG GLU PHE
SEQRES  23 D  466  ILE ARG PHE HIS GLN ILE PRO ASN PRO LEU ARG GLN ARG
SEQRES  24 D  466  LEU GLU GLU TYR PHE GLN HIS ALA TRP SER TYR THR ASN
SEQRES  25 D  466  GLY ILE ASP MET ASN ALA VAL LEU LYS GLY PHE PRO GLU
SEQRES  26 D  466  CYS LEU GLN ALA ASP ILE CYS LEU HIS LEU ASN ARG SER
SEQRES  27 D  466  LEU LEU GLN HIS CYS LYS PRO PHE ARG GLY ALA THR LYS
SEQRES  28 D  466  GLY CYS LEU ARG ALA LEU ALA MET LYS PHE LYS THR THR
SEQRES  29 D  466  HIS ALA PRO PRO GLY ASP THR LEU VAL HIS ALA GLY ASP
SEQRES  30 D  466  LEU LEU THR ALA LEU TYR PHE ILE SER ARG GLY SER ILE
SEQRES  31 D  466  GLU ILE LEU ARG GLY ASP VAL VAL VAL ALA ILE LEU GLY
SEQRES  32 D  466  LYS ASN ASP ILE PHE GLY GLU PRO LEU ASN LEU TYR ALA
SEQRES  33 D  466  ARG PRO GLY LYS SER ASN GLY ASP VAL ARG ALA LEU THR
SEQRES  34 D  466  TYR CYS ASP LEU HIS LYS ILE HIS ARG ASP ASP LEU LEU
SEQRES  35 D  466  GLU VAL LEU ASP MET TYR PRO GLU PHE SER ASP HIS PHE
SEQRES  36 D  466  TRP SER SER LEU GLU ILE THR PHE ASN LEU ARG
HELIX    1   1 PRO A  405  GLU A  438  1                                  34
HELIX    2   2 ALA A  453  ARG A  472  1                                  20
HELIX    3   3 ILE A  489  LYS A  495  1                                   7
HELIX    4   4 LEU A  499  ALA A  504  1                                   6
HELIX    5   5 LEU A  510  PHE A  513  1                                   4
HELIX    6   6 GLU A  518  TYR A  542  1                                  25
HELIX    7   7 GLY A  546  MET A  574  1                                  29
HELIX    8   8 TRP A  585  GLN A  592  1                                   8
HELIX    9   9 ILE A  607  LEU A  622  1                                  16
HELIX   10  10 ASN A  635  LEU A  666  1                                  32
HELIX   11  11 SER A  668  HIS A  687  1                                  20
HELIX   12  12 ASN A  691  THR A  708  1                                  18
HELIX   13  13 MET A  713  GLY A  719  1                                   7
HELIX   14  14 GLU A  722  LEU A  732  1                                  11
HELIX   15  15 ARG A  734  LEU A  737  1                                   4
HELIX   16  16 LYS A  741  ARG A  744  1                                   4
HELIX   17  17 LYS A  748  LYS A  757  1                                  10
HELIX   18  18 ARG A  835  MET A  844  1                                  10
HELIX   19  19 PHE A  852  SER A  855  1                                   4
HELIX   20  20 PRO B  405  GLU B  438  1                                  34
HELIX   21  21 ALA B  453  ARG B  472  1                                  20
HELIX   22  22 ILE B  489  LYS B  495  1                                   7
HELIX   23  23 LEU B  499  ALA B  504  1                                   6
HELIX   24  24 LEU B  510  PHE B  513  1                                   4
HELIX   25  25 GLU B  518  TYR B  542  1                                  25
HELIX   26  26 GLY B  546  MET B  574  1                                  29
HELIX   27  27 TRP B  585  GLN B  592  1                                   8
HELIX   28  28 ILE B  607  LEU B  622  1                                  16
HELIX   29  29 ASN B  635  LEU B  666  1                                  32
HELIX   30  30 SER B  668  HIS B  687  1                                  20
HELIX   31  31 ASN B  691  THR B  708  1                                  18
HELIX   32  32 MET B  713  GLY B  719  1                                   7
HELIX   33  33 GLU B  722  LEU B  732  1                                  11
HELIX   34  34 ARG B  734  LEU B  737  1                                   4
HELIX   35  35 LYS B  741  ARG B  744  1                                   4
HELIX   36  36 LYS B  748  LYS B  757  1                                  10
HELIX   37  37 ARG B  835  MET B  844  1                                  10
HELIX   38  38 PHE B  852  SER B  855  1                                   4
HELIX   39  39 PRO C  405  GLU C  438  1                                  34
HELIX   40  40 ALA C  453  ARG C  472  1                                  20
HELIX   41  41 ILE C  489  LYS C  495  1                                   7
HELIX   42  42 LEU C  499  ALA C  504  1                                   6
HELIX   43  43 LEU C  510  PHE C  513  1                                   4
HELIX   44  44 GLU C  518  TYR C  542  1                                  25
HELIX   45  45 GLY C  546  MET C  574  1                                  29
HELIX   46  46 TRP C  585  GLN C  592  1                                   8
HELIX   47  47 ILE C  607  LEU C  622  1                                  16
HELIX   48  48 ASN C  635  LEU C  666  1                                  32
HELIX   49  49 SER C  668  HIS C  687  1                                  20
HELIX   50  50 ASN C  691  THR C  708  1                                  18
HELIX   51  51 MET C  713  GLY C  719  1                                   7
HELIX   52  52 GLU C  722  LEU C  732  1                                  11
HELIX   53  53 ARG C  734  LEU C  737  1                                   4
HELIX   54  54 LYS C  741  ARG C  744  1                                   4
HELIX   55  55 LYS C  748  LYS C  757  1                                  10
HELIX   56  56 ARG C  835  MET C  844  1                                  10
HELIX   57  57 PHE C  852  SER C  855  1                                   4
HELIX   58  58 PRO D  405  GLU D  438  1                                  34
HELIX   59  59 ALA D  453  ARG D  472  1                                  20
HELIX   60  60 ILE D  489  LYS D  495  1                                   7
HELIX   61  61 LEU D  499  ALA D  504  1                                   6
HELIX   62  62 LEU D  510  PHE D  513  1                                   4
HELIX   63  63 GLU D  518  TYR D  542  1                                  25
HELIX   64  64 GLY D  546  MET D  574  1                                  29
HELIX   65  65 TRP D  585  GLN D  592  1                                   8
HELIX   66  66 ILE D  607  LEU D  622  1                                  16
HELIX   67  67 ASN D  635  LEU D  666  1                                  32
HELIX   68  68 SER D  668  HIS D  687  1                                  20
HELIX   69  69 ASN D  691  THR D  708  1                                  18
HELIX   70  70 MET D  713  GLY D  719  1                                   7
HELIX   71  71 GLU D  722  LEU D  732  1                                  11
HELIX   72  72 ARG D  734  LEU D  737  1                                   4
HELIX   73  73 LYS D  741  ARG D  744  1                                   4
HELIX   74  74 LYS D  748  LYS D  757  1                                  10
HELIX   75  75 ARG D  835  MET D  844  1                                  10
HELIX   76  76 PHE D  852  SER D  855  1                                   4
SHEET    1   1 1 ALA A 778  ILE A 782  0
SHEET    2   2 1 ILE A 787  LEU A 790  0
SHEET    3   3 1 VAL A 795  LEU A 799  0
SHEET    4   4 1 ASP A 803  PHE A 805  0
SHEET    5   5 1 ASP A 821  ALA A 824  0
SHEET    6   6 1 LEU A 830  HIS A 834  0
SHEET    7   7 1 ALA B 778  ILE B 782  0
SHEET    8   8 1 ILE B 787  LEU B 790  0
SHEET    9   9 1 VAL B 795  LEU B 799  0
SHEET   10  10 1 ASP B 803  PHE B 805  0
SHEET   11  11 1 ASP B 821  ALA B 824  0
SHEET   12  12 1 LEU B 830  HIS B 834  0
SHEET   13  13 1 ALA C 778  ILE C 782  0
SHEET   14  14 1 ILE C 787  LEU C 790  0
SHEET   15  15 1 VAL C 795  LEU C 799  0
SHEET   16  16 1 ASP C 803  PHE C 805  0
SHEET   17  17 1 ASP C 821  ALA C 824  0
SHEET   18  18 1 LEU C 830  HIS C 834  0
SHEET   19  19 1 ALA D 778  ILE D 782  0
SHEET   20  20 1 ILE D 787  LEU D 790  0
SHEET   21  21 1 VAL D 795  LEU D 799  0
SHEET   22  22 1 ASP D 803  PHE D 805  0
SHEET   23  23 1 ASP D 821  ALA D 824  0
SHEET   24  24 1 LEU D 830  HIS D 834  0
ATOM      1  N   TRP A 398      -1.525  52.182 -20.347  1.00  0.00           N
ATOM      2  CA  TRP A 398      -0.584  51.174 -19.865  1.00  0.00           C
ATOM      3  C   TRP A 398      -1.235  49.793 -19.790  1.00  0.00           C
ATOM      4  O   TRP A 398      -2.309  49.639 -19.198  1.00  0.00           O
ATOM      5  CB  TRP A 398      -0.063  51.547 -18.469  1.00  0.00           C
ATOM      6  CG  TRP A 398       0.834  52.767 -18.442  1.00  0.00           C
ATOM      7  CD1 TRP A 398       0.474  54.030 -18.064  1.00  0.00           C
ATOM      8  CD2 TRP A 398       2.235  52.844 -18.808  1.00  0.00           C
ATOM      9  NE1 TRP A 398       1.550  54.880 -18.167  1.00  0.00           N
ATOM     10  CE2 TRP A 398       2.633  54.174 -18.621  1.00  0.00           C
ATOM     11  CE3 TRP A 398       3.168  51.908 -19.273  1.00  0.00           C
ATOM     12  CZ2 TRP A 398       3.927  54.595 -18.884  1.00  0.00           C
ATOM     13  CZ3 TRP A 398       4.464  52.333 -19.536  1.00  0.00           C
ATOM     14  CH2 TRP A 398       4.834  53.642 -19.347  1.00  0.00           C
ATOM     15  N   THR A 399      -0.587  48.800 -20.405  1.00  0.00           N
ATOM     16  CA  THR A 399      -1.062  47.407 -20.405  1.00  0.00           C
ATOM     17  C   THR A 399       0.066  46.409 -20.101  1.00  0.00           C
ATOM     18  O   THR A 399       1.240  46.720 -20.319  1.00  0.00           O
ATOM     19  CB  THR A 399      -1.707  47.055 -21.763  1.00  0.00           C
ATOM     20  OG1 THR A 399      -0.730  47.216 -22.801  1.00  0.00           O
ATOM     21  CG2 THR A 399      -2.939  47.926 -22.068  1.00  0.00           C
ATOM     22  N   ILE A 400      -0.306  45.204 -19.628  1.00  0.00           N
ATOM     23  CA  ILE A 400       0.635  44.103 -19.335  1.00  0.00           C
ATOM     24  C   ILE A 400       0.246  42.807 -20.088  1.00  0.00           C
ATOM     25  O   ILE A 400      -0.938  42.501 -20.223  1.00  0.00           O
ATOM     26  CB  ILE A 400       0.710  43.833 -17.814  1.00  0.00           C
ATOM     27  CG1 ILE A 400       1.100  45.111 -17.034  1.00  0.00           C
ATOM     28  CG2 ILE A 400       1.753  42.723 -17.517  1.00  0.00           C
ATOM     29  CD1 ILE A 400       2.495  45.623 -17.322  1.00  0.00           C
ATOM     30  N   LEU A 401       1.222  42.083 -20.631  1.00  0.00           N
ATOM     31  CA  LEU A 401       0.926  40.844 -21.365  1.00  0.00           C
ATOM     32  C   LEU A 401       1.019  39.606 -20.441  1.00  0.00           C
ATOM     33  O   LEU A 401       2.000  39.449 -19.707  1.00  0.00           O
ATOM     34  CB  LEU A 401       1.898  40.736 -22.536  1.00  0.00           C
ATOM     35  CG  LEU A 401       1.669  39.628 -23.526  1.00  0.00           C
ATOM     36  CD1 LEU A 401       0.354  39.903 -24.274  1.00  0.00           C
ATOM     37  CD2 LEU A 401       2.839  39.599 -24.467  1.00  0.00           C
ATOM     38  N   HIS A 402       0.017  38.716 -20.489  1.00  0.00           N
ATOM     39  CA  HIS A 402      -0.001  37.552 -19.578  1.00  0.00           C
ATOM     40  C   HIS A 402       1.079  36.461 -19.797  1.00  0.00           C
ATOM     41  O   HIS A 402       1.230  35.579 -18.949  1.00  0.00           O
ATOM     42  CB  HIS A 402      -1.382  36.873 -19.554  1.00  0.00           C
ATOM     43  CG  HIS A 402      -1.770  36.047 -20.761  1.00  0.00           C
ATOM     44  ND1 HIS A 402      -2.176  36.595 -21.956  1.00  0.00           N
ATOM     45  CD2 HIS A 402      -1.818  34.702 -20.927  1.00  0.00           C
ATOM     46  CE1 HIS A 402      -2.454  35.631 -22.804  1.00  0.00           C
ATOM     47  NE2 HIS A 402      -2.248  34.466 -22.208  1.00  0.00           N
ATOM     48  N   TYR A 403       1.801  36.500 -20.918  1.00  0.00           N
ATOM     49  CA  TYR A 403       2.884  35.543 -21.177  1.00  0.00           C
ATOM     50  C   TYR A 403       4.271  36.214 -21.183  1.00  0.00           C
ATOM     51  O   TYR A 403       5.223  35.715 -21.783  1.00  0.00           O
ATOM     52  CB  TYR A 403       2.581  34.659 -22.397  1.00  0.00           C
ATOM     53  CG  TYR A 403       2.179  35.344 -23.668  1.00  0.00           C
ATOM     54  CD1 TYR A 403       0.848  35.550 -23.868  1.00  0.00           C
ATOM     55  CD2 TYR A 403       3.086  35.697 -24.644  1.00  0.00           C
ATOM     56  CE1 TYR A 403       0.376  36.130 -25.015  1.00  0.00           C
ATOM     57  CE2 TYR A 403       2.625  36.277 -25.820  1.00  0.00           C
ATOM     58  CZ  TYR A 403       1.264  36.496 -25.997  1.00  0.00           C
ATOM     59  OH  TYR A 403       0.792  37.082 -27.151  1.00  0.00           O
ATOM     60  N   SER A 404       4.356  37.362 -20.511  1.00  0.00           N
ATOM     61  CA  SER A 404       5.588  38.122 -20.277  1.00  0.00           C
ATOM     62  C   SER A 404       6.502  37.454 -19.237  1.00  0.00           C
ATOM     63  O   SER A 404       5.986  36.843 -18.304  1.00  0.00           O
ATOM     64  CB  SER A 404       5.226  39.507 -19.771  1.00  0.00           C
ATOM     65  OG  SER A 404       6.368  40.230 -19.350  1.00  0.00           O
ATOM     66  N   PRO A 405       7.848  37.584 -19.309  1.00  0.00           N
ATOM     67  CA  PRO A 405       8.767  37.080 -18.299  1.00  0.00           C
ATOM     68  C   PRO A 405       8.512  37.703 -16.914  1.00  0.00           C
ATOM     69  O   PRO A 405       8.860  37.100 -15.890  1.00  0.00           O
ATOM     70  CB  PRO A 405      10.147  37.456 -18.877  1.00  0.00           C
ATOM     71  CG  PRO A 405       9.875  38.562 -19.880  1.00  0.00           C
ATOM     72  CD  PRO A 405       8.512  38.229 -20.464  1.00  0.00           C
ATOM     73  N   PHE A 406       7.879  38.895 -16.863  1.00  0.00           N
ATOM     74  CA  PHE A 406       7.569  39.480 -15.556  1.00  0.00           C
ATOM     75  C   PHE A 406       6.475  38.639 -14.900  1.00  0.00           C
ATOM     76  O   PHE A 406       6.626  38.131 -13.783  1.00  0.00           O
ATOM     77  CB  PHE A 406       7.096  40.934 -15.684  1.00  0.00           C
ATOM     78  CG  PHE A 406       6.716  41.580 -14.355  1.00  0.00           C
ATOM     79  CD1 PHE A 406       7.696  42.049 -13.484  1.00  0.00           C
ATOM     80  CD2 PHE A 406       5.380  41.712 -13.980  1.00  0.00           C
ATOM     81  CE1 PHE A 406       7.348  42.634 -12.273  1.00  0.00           C
ATOM     82  CE2 PHE A 406       5.035  42.294 -12.772  1.00  0.00           C
ATOM     83  CZ  PHE A 406       6.020  42.754 -11.919  1.00  0.00           C
ATOM     84  N   LYS A 407       5.373  38.469 -15.639  1.00  0.00           N
ATOM     85  CA  LYS A 407       4.216  37.719 -15.175  1.00  0.00           C
ATOM     86  C   LYS A 407       4.566  36.255 -14.963  1.00  0.00           C
ATOM     87  O   LYS A 407       4.029  35.595 -14.064  1.00  0.00           O
ATOM     88  CB  LYS A 407       3.051  37.824 -16.165  1.00  0.00           C
ATOM     89  CG  LYS A 407       1.789  37.058 -15.719  1.00  0.00           C
ATOM     90  CD  LYS A 407       1.120  37.701 -14.509  1.00  0.00           C
ATOM     91  CE  LYS A 407      -0.121  36.917 -14.059  1.00  0.00           C
ATOM     92  NZ  LYS A 407      -1.100  36.735 -15.166  1.00  0.00           N
ATOM     93  N   ALA A 408       5.450  35.734 -15.813  1.00  0.00           N
ATOM     94  CA  ALA A 408       5.794  34.335 -15.753  1.00  0.00           C
ATOM     95  C   ALA A 408       6.353  33.917 -14.404  1.00  0.00           C
ATOM     96  O   ALA A 408       5.874  32.929 -13.846  1.00  0.00           O
ATOM     97  CB  ALA A 408       6.823  34.017 -16.819  1.00  0.00           C
ATOM     98  N   VAL A 409       7.331  34.663 -13.870  1.00  0.00           N
ATOM     99  CA  VAL A 409       7.889  34.324 -12.560  1.00  0.00           C
ATOM    100  C   VAL A 409       6.959  34.771 -11.428  1.00  0.00           C
ATOM    101  O   VAL A 409       6.856  34.116 -10.383  1.00  0.00           O
ATOM    102  CB  VAL A 409       9.318  34.883 -12.402  1.00  0.00           C
ATOM    103  CG1 VAL A 409       9.307  36.393 -12.241  1.00  0.00           C
ATOM    104  CG2 VAL A 409       9.976  34.208 -11.200  1.00  0.00           C
ATOM    105  N   TRP A 410       6.242  35.866 -11.654  1.00  0.00           N
ATOM    106  CA  TRP A 410       5.326  36.421 -10.675  1.00  0.00           C
ATOM    107  C   TRP A 410       4.262  35.392 -10.266  1.00  0.00           C
ATOM    108  O   TRP A 410       3.906  35.295  -9.091  1.00  0.00           O
ATOM    109  CB  TRP A 410       4.680  37.677 -11.232  1.00  0.00           C
ATOM    110  CG  TRP A 410       3.839  38.388 -10.280  1.00  0.00           C
ATOM    111  CD1 TRP A 410       4.204  39.383  -9.422  1.00  0.00           C
ATOM    112  CD2 TRP A 410       2.459  38.159 -10.072  1.00  0.00           C
ATOM    113  NE1 TRP A 410       3.120  39.791  -8.702  1.00  0.00           N
ATOM    114  CE2 TRP A 410       2.040  39.043  -9.088  1.00  0.00           C
ATOM    115  CE3 TRP A 410       1.555  37.286 -10.637  1.00  0.00           C
ATOM    116  CZ2 TRP A 410       0.739  39.065  -8.672  1.00  0.00           C
ATOM    117  CZ3 TRP A 410       0.282  37.316 -10.233  1.00  0.00           C
ATOM    118  CH2 TRP A 410      -0.115  38.160  -9.310  1.00  0.00           C
ATOM    119  N   ASP A 411       3.736  34.631 -11.226  1.00  0.00           N
ATOM    120  CA  ASP A 411       2.702  33.651 -10.908  1.00  0.00           C
ATOM    121  C   ASP A 411       3.243  32.557  -9.931  1.00  0.00           C
ATOM    122  O   ASP A 411       2.477  31.949  -9.179  1.00  0.00           O
ATOM    123  CB  ASP A 411       2.123  33.058 -12.186  1.00  0.00           C
ATOM    124  CG  ASP A 411       0.649  32.597 -12.051  1.00  0.00           C
ATOM    125  OD1 ASP A 411      -0.196  33.457 -11.740  1.00  0.00           O
ATOM    126  OD2 ASP A 411       0.367  31.455 -12.312  1.00  0.00           O
ATOM    127  N   TRP A 412       4.559  32.295  -9.927  1.00  0.00           N
ATOM    128  CA  TRP A 412       5.107  31.328  -8.974  1.00  0.00           C
ATOM    129  C   TRP A 412       5.242  32.010  -7.608  1.00  0.00           C
ATOM    130  O   TRP A 412       5.053  31.385  -6.558  1.00  0.00           O
ATOM    131  CB  TRP A 412       6.461  30.821  -9.467  1.00  0.00           C
ATOM    132  CG  TRP A 412       6.363  29.792 -10.555  1.00  0.00           C
ATOM    133  CD1 TRP A 412       6.422  30.015 -11.896  1.00  0.00           C
ATOM    134  CD2 TRP A 412       6.264  28.351 -10.392  1.00  0.00           C
ATOM    135  NE1 TRP A 412       6.335  28.819 -12.580  1.00  0.00           N
ATOM    136  CE2 TRP A 412       6.246  27.797 -11.680  1.00  0.00           C
ATOM    137  CE3 TRP A 412       6.199  27.499  -9.276  1.00  0.00           C
ATOM    138  CZ2 TRP A 412       6.157  26.429 -11.890  1.00  0.00           C
ATOM    139  CZ3 TRP A 412       6.111  26.125  -9.493  1.00  0.00           C
ATOM    140  CH2 TRP A 412       6.088  25.614 -10.771  1.00  0.00           C
ATOM    141  N   LEU A 413       5.529  33.315  -7.638  1.00  0.00           N
ATOM    142  CA  LEU A 413       5.664  34.117  -6.425  1.00  0.00           C
ATOM    143  C   LEU A 413       4.333  34.122  -5.667  1.00  0.00           C
ATOM    144  O   LEU A 413       4.305  33.862  -4.456  1.00  0.00           O
ATOM    145  CB  LEU A 413       6.167  35.531  -6.766  1.00  0.00           C
ATOM    146  CG  LEU A 413       6.519  36.448  -5.584  1.00  0.00           C
ATOM    147  CD1 LEU A 413       7.629  37.397  -6.013  1.00  0.00           C
ATOM    148  CD2 LEU A 413       5.280  37.247  -5.178  1.00  0.00           C
ATOM    149  N   ILE A 414       3.225  34.405  -6.375  1.00  0.00           N
ATOM    150  CA  ILE A 414       1.936  34.366  -5.687  1.00  0.00           C
ATOM    151  C   ILE A 414       1.621  32.980  -5.127  1.00  0.00           C
ATOM    152  O   ILE A 414       1.118  32.874  -4.013  1.00  0.00           O
ATOM    153  CB  ILE A 414       0.772  34.819  -6.602  1.00  0.00           C
ATOM    154  CG1 ILE A 414      -0.489  34.980  -5.773  1.00  0.00           C
ATOM    155  CG2 ILE A 414       0.553  33.923  -7.758  1.00  0.00           C
ATOM    156  CD1 ILE A 414      -1.596  35.590  -6.515  1.00  0.00           C
ATOM    157  N   LEU A 415       2.018  31.912  -5.825  1.00  0.00           N
ATOM    158  CA  LEU A 415       1.778  30.562  -5.327  1.00  0.00           C
ATOM    159  C   LEU A 415       2.476  30.369  -3.984  1.00  0.00           C
ATOM    160  O   LEU A 415       1.900  29.822  -3.034  1.00  0.00           O
ATOM    161  CB  LEU A 415       2.186  29.519  -6.386  1.00  0.00           C
ATOM    162  CG  LEU A 415       1.908  28.029  -6.051  1.00  0.00           C
ATOM    163  CD1 LEU A 415       1.578  27.289  -7.317  1.00  0.00           C
ATOM    164  CD2 LEU A 415       3.157  27.406  -5.431  1.00  0.00           C
ATOM    165  N   LEU A 416       3.734  30.789  -3.913  1.00  0.00           N
ATOM    166  CA  LEU A 416       4.510  30.613  -2.698  1.00  0.00           C
ATOM    167  C   LEU A 416       3.798  31.298  -1.491  1.00  0.00           C
ATOM    168  O   LEU A 416       3.728  30.721  -0.397  1.00  0.00           O
ATOM    169  CB  LEU A 416       5.922  31.175  -2.931  1.00  0.00           C
ATOM    170  CG  LEU A 416       6.948  30.934  -1.835  1.00  0.00           C
ATOM    171  CD1 LEU A 416       7.167  29.412  -1.716  1.00  0.00           C
ATOM    172  CD2 LEU A 416       8.249  31.653  -2.180  1.00  0.00           C
ATOM    173  N   LEU A 417       3.293  32.539  -1.668  1.00  0.00           N
ATOM    174  CA  LEU A 417       2.562  33.195  -0.561  1.00  0.00           C
ATOM    175  C   LEU A 417       1.087  32.729  -0.370  1.00  0.00           C
ATOM    176  O   LEU A 417       0.472  32.984   0.673  1.00  0.00           O
ATOM    177  CB  LEU A 417       2.741  34.725  -0.620  1.00  0.00           C
ATOM    178  CG  LEU A 417       2.400  35.453  -1.902  1.00  0.00           C
ATOM    179  CD1 LEU A 417       0.948  35.680  -2.016  1.00  0.00           C
ATOM    180  CD2 LEU A 417       3.144  36.773  -1.926  1.00  0.00           C
ATOM    181  N   VAL A 418       0.554  31.951  -1.314  1.00  0.00           N
ATOM    182  CA  VAL A 418      -0.744  31.304  -1.100  1.00  0.00           C
ATOM    183  C   VAL A 418      -0.533  30.183  -0.076  1.00  0.00           C
ATOM    184  O   VAL A 418      -1.353  29.996   0.835  1.00  0.00           O
ATOM    185  CB  VAL A 418      -1.393  30.792  -2.405  1.00  0.00           C
ATOM    186  CG1 VAL A 418      -2.592  29.945  -2.086  1.00  0.00           C
ATOM    187  CG2 VAL A 418      -1.906  31.982  -3.230  1.00  0.00           C
ATOM    188  N   ILE A 419       0.597  29.468  -0.210  1.00  0.00           N
ATOM    189  CA  ILE A 419       0.958  28.398   0.721  1.00  0.00           C
ATOM    190  C   ILE A 419       1.058  28.987   2.137  1.00  0.00           C
ATOM    191  O   ILE A 419       0.536  28.395   3.084  1.00  0.00           O
ATOM    192  CB  ILE A 419       2.278  27.707   0.321  1.00  0.00           C
ATOM    193  CG1 ILE A 419       2.081  26.921  -1.003  1.00  0.00           C
ATOM    194  CG2 ILE A 419       2.714  26.763   1.444  1.00  0.00           C
ATOM    195  CD1 ILE A 419       3.380  26.449  -1.651  1.00  0.00           C
ATOM    196  N   TYR A 420       1.671  30.176   2.268  1.00  0.00           N
ATOM    197  CA  TYR A 420       1.720  30.865   3.566  1.00  0.00           C
ATOM    198  C   TYR A 420       0.340  30.971   4.209  1.00  0.00           C
ATOM    199  O   TYR A 420       0.175  30.608   5.376  1.00  0.00           O
ATOM    200  CB  TYR A 420       2.263  32.301   3.423  1.00  0.00           C
ATOM    201  CG  TYR A 420       2.189  33.181   4.702  1.00  0.00           C
ATOM    202  CD1 TYR A 420       3.166  33.113   5.661  1.00  0.00           C
ATOM    203  CD2 TYR A 420       1.106  34.062   4.891  1.00  0.00           C
ATOM    204  CE1 TYR A 420       3.092  33.902   6.791  1.00  0.00           C
ATOM    205  CE2 TYR A 420       1.027  34.867   6.037  1.00  0.00           C
ATOM    206  CZ  TYR A 420       2.036  34.779   6.988  1.00  0.00           C
ATOM    207  OH  TYR A 420       2.067  35.528   8.160  1.00  0.00           O
ATOM    208  N   THR A 421      -0.666  31.447   3.463  1.00  0.00           N
ATOM    209  CA  THR A 421      -1.970  31.625   4.100  1.00  0.00           C
ATOM    210  C   THR A 421      -2.620  30.290   4.491  1.00  0.00           C
ATOM    211  O   THR A 421      -3.202  30.161   5.577  1.00  0.00           O
ATOM    212  CB  THR A 421      -2.941  32.386   3.155  1.00  0.00           C
ATOM    213  OG1 THR A 421      -3.143  31.644   1.936  1.00  0.00           O
ATOM    214  CG2 THR A 421      -2.373  33.759   2.803  1.00  0.00           C
ATOM    215  N   ALA A 422      -2.423  29.265   3.662  1.00  0.00           N
ATOM    216  CA  ALA A 422      -2.962  27.931   3.921  1.00  0.00           C
ATOM    217  C   ALA A 422      -2.378  27.287   5.190  1.00  0.00           C
ATOM    218  O   ALA A 422      -3.063  26.535   5.882  1.00  0.00           O
ATOM    219  CB  ALA A 422      -2.696  27.042   2.728  1.00  0.00           C
ATOM    220  N   VAL A 423      -1.105  27.576   5.468  1.00  0.00           N
ATOM    221  CA  VAL A 423      -0.378  27.011   6.607  1.00  0.00           C
ATOM    222  C   VAL A 423      -0.411  27.865   7.889  1.00  0.00           C
ATOM    223  O   VAL A 423      -0.616  27.349   8.990  1.00  0.00           O
ATOM    224  CB  VAL A 423       1.079  26.763   6.186  1.00  0.00           C
ATOM    225  CG1 VAL A 423       1.906  26.290   7.366  1.00  0.00           C
ATOM    226  CG2 VAL A 423       1.094  25.719   5.072  1.00  0.00           C
ATOM    227  N   PHE A 424      -0.177  29.164   7.780  1.00  0.00           N
ATOM    228  CA  PHE A 424      -0.147  30.008   8.969  1.00  0.00           C
ATOM    229  C   PHE A 424      -1.504  30.437   9.524  1.00  0.00           C
ATOM    230  O   PHE A 424      -1.596  30.741  10.725  1.00  0.00           O
ATOM    231  CB  PHE A 424       0.750  31.219   8.742  1.00  0.00           C
ATOM    232  CG  PHE A 424       2.208  30.865   8.821  1.00  0.00           C
ATOM    233  CD1 PHE A 424       2.862  30.915  10.050  1.00  0.00           C
ATOM    234  CD2 PHE A 424       2.919  30.466   7.710  1.00  0.00           C
ATOM    235  CE1 PHE A 424       4.197  30.588  10.158  1.00  0.00           C
ATOM    236  CE2 PHE A 424       4.261  30.138   7.810  1.00  0.00           C
ATOM    237  CZ  PHE A 424       4.900  30.202   9.039  1.00  0.00           C
ATOM    238  N   THR A 425      -2.576  30.468   8.713  1.00  0.00           N
ATOM    239  CA  THR A 425      -3.797  30.959   9.321  1.00  0.00           C
ATOM    240  C   THR A 425      -4.482  29.924  10.244  1.00  0.00           C
ATOM    241  O   THR A 425      -5.017  30.340  11.273  1.00  0.00           O
ATOM    242  CB  THR A 425      -4.773  31.539   8.253  1.00  0.00           C
ATOM    243  OG1 THR A 425      -5.152  30.570   7.302  1.00  0.00           O
ATOM    244  CG2 THR A 425      -4.067  32.630   7.514  1.00  0.00           C
ATOM    245  N   PRO A 426      -4.532  28.589   9.955  1.00  0.00           N
ATOM    246  CA  PRO A 426      -5.064  27.583  10.863  1.00  0.00           C
ATOM    247  C   PRO A 426      -4.337  27.587  12.199  1.00  0.00           C
ATOM    248  O   PRO A 426      -4.945  27.427  13.253  1.00  0.00           O
ATOM    249  CB  PRO A 426      -4.808  26.284  10.110  1.00  0.00           C
ATOM    250  CG  PRO A 426      -4.772  26.685   8.687  1.00  0.00           C
ATOM    251  CD  PRO A 426      -4.061  28.005   8.693  1.00  0.00           C
ATOM    252  N   TYR A 427      -3.018  27.816  12.141  1.00  0.00           N
ATOM    253  CA  TYR A 427      -2.185  27.848  13.333  1.00  0.00           C
ATOM    254  C   TYR A 427      -2.579  29.033  14.193  1.00  0.00           C
ATOM    255  O   TYR A 427      -2.855  28.903  15.390  1.00  0.00           O
ATOM    256  CB  TYR A 427      -0.692  27.834  12.957  1.00  0.00           C
ATOM    257  CG  TYR A 427       0.289  27.976  14.143  1.00  0.00           C
ATOM    258  CD1 TYR A 427       0.449  26.936  15.070  1.00  0.00           C
ATOM    259  CD2 TYR A 427       1.063  29.133  14.263  1.00  0.00           C
ATOM    260  CE1 TYR A 427       1.352  27.071  16.120  1.00  0.00           C
ATOM    261  CE2 TYR A 427       1.973  29.262  15.305  1.00  0.00           C
ATOM    262  CZ  TYR A 427       2.116  28.243  16.234  1.00  0.00           C
ATOM    263  OH  TYR A 427       3.019  28.380  17.271  1.00  0.00           O
ATOM    264  N   SER A 428      -2.660  30.199  13.558  1.00  0.00           N
ATOM    265  CA  SER A 428      -3.017  31.409  14.267  1.00  0.00           C
ATOM    266  C   SER A 428      -4.423  31.336  14.874  1.00  0.00           C
ATOM    267  O   SER A 428      -4.631  31.742  16.018  1.00  0.00           O
ATOM    268  CB  SER A 428      -2.972  32.573  13.295  1.00  0.00           C
ATOM    269  OG  SER A 428      -1.670  32.780  12.814  1.00  0.00           O
ATOM    270  N   ALA A 429      -5.389  30.806  14.119  1.00  0.00           N
ATOM    271  CA  ALA A 429      -6.768  30.747  14.589  1.00  0.00           C
ATOM    272  C   ALA A 429      -7.011  29.687  15.656  1.00  0.00           C
ATOM    273  O   ALA A 429      -7.634  29.954  16.685  1.00  0.00           O
ATOM    274  CB  ALA A 429      -7.690  30.459  13.411  1.00  0.00           C
ATOM    275  N   ALA A 430      -6.535  28.473  15.408  1.00  0.00           N
ATOM    276  CA  ALA A 430      -6.839  27.371  16.288  1.00  0.00           C
ATOM    277  C   ALA A 430      -6.034  27.367  17.570  1.00  0.00           C
ATOM    278  O   ALA A 430      -6.595  27.063  18.614  1.00  0.00           O
ATOM    279  CB  ALA A 430      -6.608  26.047  15.558  1.00  0.00           C
ATOM    280  N   PHE A 431      -4.739  27.676  17.516  1.00  0.00           N
ATOM    281  CA  PHE A 431      -3.899  27.521  18.700  1.00  0.00           C
ATOM    282  C   PHE A 431      -3.870  28.735  19.607  1.00  0.00           C
ATOM    283  O   PHE A 431      -3.880  28.589  20.830  1.00  0.00           O
ATOM    284  CB  PHE A 431      -2.493  27.146  18.247  1.00  0.00           C
ATOM    285  CG  PHE A 431      -2.444  25.766  17.650  1.00  0.00           C
ATOM    286  CD1 PHE A 431      -2.875  25.578  16.367  1.00  0.00           C
ATOM    287  CD2 PHE A 431      -1.935  24.675  18.338  1.00  0.00           C
ATOM    288  CE1 PHE A 431      -2.843  24.346  15.775  1.00  0.00           C
ATOM    289  CE2 PHE A 431      -1.892  23.421  17.740  1.00  0.00           C
ATOM    290  CZ  PHE A 431      -2.358  23.259  16.454  1.00  0.00           C
ATOM    291  N   LEU A 432      -3.855  29.935  19.033  1.00  0.00           N
ATOM    292  CA  LEU A 432      -3.752  31.131  19.858  1.00  0.00           C
ATOM    293  C   LEU A 432      -4.950  31.229  20.793  1.00  0.00           C
ATOM    294  O   LEU A 432      -4.816  31.410  21.994  1.00  0.00           O
ATOM    295  CB  LEU A 432      -3.665  32.385  18.991  1.00  0.00           C
ATOM    296  CG  LEU A 432      -3.555  33.710  19.743  1.00  0.00           C
ATOM    297  CD1 LEU A 432      -2.290  33.705  20.586  1.00  0.00           C
ATOM    298  CD2 LEU A 432      -3.533  34.846  18.737  1.00  0.00           C
ATOM    299  N   LEU A 433      -6.143  31.026  20.274  1.00  0.00           N
ATOM    300  CA  LEU A 433      -7.300  31.140  21.143  1.00  0.00           C
ATOM    301  C   LEU A 433      -7.242  30.122  22.277  1.00  0.00           C
ATOM    302  O   LEU A 433      -7.610  30.411  23.416  1.00  0.00           O
ATOM    303  CB  LEU A 433      -8.570  30.927  20.323  1.00  0.00           C
ATOM    304  CG  LEU A 433      -8.886  32.040  19.328  1.00  0.00           C
ATOM    305  CD1 LEU A 433     -10.062  31.620  18.452  1.00  0.00           C
ATOM    306  CD2 LEU A 433      -9.206  33.319  20.101  1.00  0.00           C
ATOM    307  N   LYS A 434      -6.728  28.947  21.988  1.00  0.00           N
ATOM    308  CA  LYS A 434      -6.660  27.907  22.982  1.00  0.00           C
ATOM    309  C   LYS A 434      -5.628  28.195  24.069  1.00  0.00           C
ATOM    310  O   LYS A 434      -5.920  28.068  25.258  1.00  0.00           O
ATOM    311  CB  LYS A 434      -6.348  26.631  22.256  1.00  0.00           C
ATOM    312  CG  LYS A 434      -7.497  26.170  21.390  1.00  0.00           C
ATOM    313  CD  LYS A 434      -7.115  24.978  20.688  1.00  0.00           C
ATOM    314  CE  LYS A 434      -8.091  24.412  19.923  1.00  0.00           C
ATOM    315  NZ  LYS A 434      -8.356  25.175  18.758  1.00  0.00           N
ATOM    316  N   GLU A 435      -4.427  28.632  23.681  1.00  0.00           N
ATOM    317  CA  GLU A 435      -3.393  28.920  24.680  1.00  0.00           C
ATOM    318  C   GLU A 435      -3.785  30.109  25.565  1.00  0.00           C
ATOM    319  O   GLU A 435      -3.395  30.186  26.739  1.00  0.00           O
ATOM    320  CB  GLU A 435      -2.037  29.168  24.014  1.00  0.00           C
ATOM    321  CG  GLU A 435      -1.895  30.475  23.291  1.00  0.00           C
ATOM    322  CD  GLU A 435      -0.612  30.601  22.510  1.00  0.00           C
ATOM    323  OE1 GLU A 435      -0.171  29.610  21.999  1.00  0.00           O
ATOM    324  OE2 GLU A 435      -0.066  31.679  22.447  1.00  0.00           O
ATOM    325  N   THR A 436      -4.648  30.994  25.039  1.00  0.00           N
ATOM    326  CA  THR A 436      -5.069  32.166  25.791  1.00  0.00           C
ATOM    327  C   THR A 436      -6.037  31.821  26.902  1.00  0.00           C
ATOM    328  O   THR A 436      -6.328  32.678  27.727  1.00  0.00           O
ATOM    329  CB  THR A 436      -5.689  33.281  24.917  1.00  0.00           C
ATOM    330  OG1 THR A 436      -6.861  32.807  24.215  1.00  0.00           O
ATOM    331  CG2 THR A 436      -4.645  33.859  23.947  1.00  0.00           C
ATOM    332  N   GLU A 437      -6.485  30.565  26.986  1.00  0.00           N
ATOM    333  CA  GLU A 437      -7.372  30.143  28.061  1.00  0.00           C
ATOM    334  C   GLU A 437      -6.795  30.496  29.424  1.00  0.00           C
ATOM    335  O   GLU A 437      -7.535  30.832  30.349  1.00  0.00           O
ATOM    336  CB  GLU A 437      -7.589  28.628  28.015  1.00  0.00           C
ATOM    337  CG  GLU A 437      -8.510  28.085  29.107  1.00  0.00           C
ATOM    338  CD  GLU A 437      -8.733  26.588  29.012  1.00  0.00           C
ATOM    339  OE1 GLU A 437      -8.204  25.979  28.118  1.00  0.00           O
ATOM    340  OE2 GLU A 437      -9.428  26.057  29.847  1.00  0.00           O
ATOM    341  N   GLU A 438      -5.474  30.381  29.566  1.00  0.00           N
ATOM    342  CA  GLU A 438      -4.847  30.650  30.846  1.00  0.00           C
ATOM    343  C   GLU A 438      -4.606  32.138  31.080  1.00  0.00           C
ATOM    344  O   GLU A 438      -4.263  32.536  32.195  1.00  0.00           O
ATOM    345  CB  GLU A 438      -3.514  29.908  30.958  1.00  0.00           C
ATOM    346  CG  GLU A 438      -3.627  28.397  31.003  1.00  0.00           C
ATOM    347  CD  GLU A 438      -2.287  27.713  31.071  1.00  0.00           C
ATOM    348  OE1 GLU A 438      -1.286  28.390  31.071  1.00  0.00           O
ATOM    349  OE2 GLU A 438      -2.269  26.508  31.123  1.00  0.00           O
ATOM    350  N   GLY A 439      -4.714  32.969  30.042  1.00  0.00           N
ATOM    351  CA  GLY A 439      -4.410  34.363  30.270  1.00  0.00           C
ATOM    352  C   GLY A 439      -5.675  35.062  30.756  1.00  0.00           C
ATOM    353  O   GLY A 439      -6.764  34.772  30.265  1.00  0.00           O
ATOM    354  N   PRO A 440      -5.577  35.994  31.704  1.00  0.00           N
ATOM    355  CA  PRO A 440      -6.665  36.812  32.176  1.00  0.00           C
ATOM    356  C   PRO A 440      -6.924  37.965  31.213  1.00  0.00           C
ATOM    357  O   PRO A 440      -6.001  38.407  30.519  1.00  0.00           O
ATOM    358  CB  PRO A 440      -6.157  37.277  33.537  1.00  0.00           C
ATOM    359  CG  PRO A 440      -4.686  37.365  33.363  1.00  0.00           C
ATOM    360  CD  PRO A 440      -4.322  36.206  32.418  1.00  0.00           C
ATOM    361  N   PRO A 441      -8.128  38.547  31.220  1.00  0.00           N
ATOM    362  CA  PRO A 441      -8.475  39.764  30.507  1.00  0.00           C
ATOM    363  C   PRO A 441      -7.498  40.896  30.782  1.00  0.00           C
ATOM    364  O   PRO A 441      -7.181  41.682  29.903  1.00  0.00           O
ATOM    365  CB  PRO A 441      -9.851  40.088  31.094  1.00  0.00           C
ATOM    366  CG  PRO A 441     -10.424  38.745  31.464  1.00  0.00           C
ATOM    367  CD  PRO A 441      -9.247  37.956  31.985  1.00  0.00           C
ATOM    368  N   ALA A 442      -6.981  40.948  32.010  1.00  0.00           N
ATOM    369  CA  ALA A 442      -6.030  41.975  32.422  1.00  0.00           C
ATOM    370  C   ALA A 442      -4.737  41.925  31.611  1.00  0.00           C
ATOM    371  O   ALA A 442      -4.055  42.939  31.455  1.00  0.00           O
ATOM    372  CB  ALA A 442      -5.719  41.825  33.897  1.00  0.00           C
ATOM    373  N   THR A 443      -4.353  40.724  31.177  1.00  0.00           N
ATOM    374  CA  THR A 443      -3.133  40.512  30.415  1.00  0.00           C
ATOM    375  C   THR A 443      -3.298  41.011  28.992  1.00  0.00           C
ATOM    376  O   THR A 443      -2.359  41.563  28.398  1.00  0.00           O
ATOM    377  CB  THR A 443      -2.703  39.039  30.438  1.00  0.00           C
ATOM    378  OG1 THR A 443      -2.418  38.655  31.783  1.00  0.00           O
ATOM    379  CG2 THR A 443      -1.490  38.818  29.595  1.00  0.00           C
ATOM    380  N   GLU A 444      -4.468  40.737  28.422  1.00  0.00           N
ATOM    381  CA  GLU A 444      -4.754  41.152  27.054  1.00  0.00           C
ATOM    382  C   GLU A 444      -4.566  42.662  26.927  1.00  0.00           C
ATOM    383  O   GLU A 444      -5.075  43.434  27.734  1.00  0.00           O
ATOM    384  CB  GLU A 444      -6.157  40.737  26.618  1.00  0.00           C
ATOM    385  CG  GLU A 444      -6.476  41.075  25.159  1.00  0.00           C
ATOM    386  CD  GLU A 444      -5.639  40.287  24.165  1.00  0.00           C
ATOM    387  OE1 GLU A 444      -5.551  39.091  24.309  1.00  0.00           O
ATOM    388  OE2 GLU A 444      -5.082  40.887  23.270  1.00  0.00           O
ATOM    389  N   CYS A 445      -3.795  43.073  25.924  1.00  0.00           N
ATOM    390  CA  CYS A 445      -3.451  44.474  25.677  1.00  0.00           C
ATOM    391  C   CYS A 445      -2.616  45.084  26.806  1.00  0.00           C
ATOM    392  O   CYS A 445      -2.580  46.304  26.961  1.00  0.00           O
ATOM    393  CB  CYS A 445      -4.707  45.340  25.478  1.00  0.00           C
ATOM    394  SG  CYS A 445      -5.757  44.829  24.098  1.00  0.00           S
ATOM    395  N   GLY A 446      -1.866  44.241  27.526  1.00  0.00           N
ATOM    396  CA  GLY A 446      -0.938  44.696  28.559  1.00  0.00           C
ATOM    397  C   GLY A 446       0.065  45.674  27.957  1.00  0.00           C
ATOM    398  O   GLY A 446       0.265  46.774  28.472  1.00  0.00           O
ATOM    399  N   TYR A 447       0.722  45.252  26.880  1.00  0.00           N
ATOM    400  CA  TYR A 447       1.643  46.112  26.145  1.00  0.00           C
ATOM    401  C   TYR A 447       1.773  45.596  24.714  1.00  0.00           C
ATOM    402  O   TYR A 447       1.544  44.414  24.451  1.00  0.00           O
ATOM    403  CB  TYR A 447       3.003  46.212  26.847  1.00  0.00           C
ATOM    404  CG  TYR A 447       3.765  44.918  26.969  1.00  0.00           C
ATOM    405  CD1 TYR A 447       4.665  44.571  25.990  1.00  0.00           C
ATOM    406  CD2 TYR A 447       3.573  44.088  28.056  1.00  0.00           C
ATOM    407  CE1 TYR A 447       5.381  43.399  26.071  1.00  0.00           C
ATOM    408  CE2 TYR A 447       4.289  42.909  28.152  1.00  0.00           C
ATOM    409  CZ  TYR A 447       5.191  42.564  27.159  1.00  0.00           C
ATOM    410  OH  TYR A 447       5.907  41.393  27.257  1.00  0.00           O
ATOM    411  N   ALA A 448       2.141  46.473  23.780  1.00  0.00           N
ATOM    412  CA  ALA A 448       2.363  46.034  22.403  1.00  0.00           C
ATOM    413  C   ALA A 448       3.550  45.083  22.323  1.00  0.00           C
ATOM    414  O   ALA A 448       4.598  45.353  22.904  1.00  0.00           O
ATOM    415  CB  ALA A 448       2.592  47.231  21.497  1.00  0.00           C
ATOM    416  N   CYS A 449       3.425  44.028  21.528  1.00  0.00           N
ATOM    417  CA  CYS A 449       4.507  43.061  21.347  1.00  0.00           C
ATOM    418  C   CYS A 449       4.404  42.422  19.971  1.00  0.00           C
ATOM    419  O   CYS A 449       3.697  41.433  19.779  1.00  0.00           O
ATOM    420  CB  CYS A 449       4.452  41.978  22.418  1.00  0.00           C
ATOM    421  SG  CYS A 449       5.828  40.821  22.342  1.00  0.00           S
ATOM    422  N   GLN A 450       5.051  43.054  19.003  1.00  0.00           N
ATOM    423  CA  GLN A 450       4.916  42.698  17.597  1.00  0.00           C
ATOM    424  C   GLN A 450       6.205  42.559  16.764  1.00  0.00           C
ATOM    425  O   GLN A 450       6.642  43.550  16.189  1.00  0.00           O
ATOM    426  CB  GLN A 450       4.007  43.722  16.946  1.00  0.00           C
ATOM    427  CG  GLN A 450       2.553  43.632  17.388  1.00  0.00           C
ATOM    428  CD  GLN A 450       1.630  44.423  16.494  1.00  0.00           C
ATOM    429  OE1 GLN A 450       2.025  45.437  15.916  1.00  0.00           O
ATOM    430  NE2 GLN A 450       0.387  43.968  16.376  1.00  0.00           N
ATOM    431  N   PRO A 451       6.930  41.427  16.815  1.00  0.00           N
ATOM    432  CA  PRO A 451       8.119  41.149  15.999  1.00  0.00           C
ATOM    433  C   PRO A 451       7.833  40.569  14.599  1.00  0.00           C
ATOM    434  O   PRO A 451       8.438  40.974  13.607  1.00  0.00           O
ATOM    435  CB  PRO A 451       8.847  40.120  16.856  1.00  0.00           C
ATOM    436  CG  PRO A 451       7.745  39.422  17.653  1.00  0.00           C
ATOM    437  CD  PRO A 451       6.656  40.450  17.863  1.00  0.00           C
ATOM    438  N   LEU A 452       6.882  39.631  14.524  1.00  0.00           N
ATOM    439  CA  LEU A 452       6.492  39.028  13.249  1.00  0.00           C
ATOM    440  C   LEU A 452       5.177  39.580  12.763  1.00  0.00           C
ATOM    441  O   LEU A 452       4.720  39.250  11.678  1.00  0.00           O
ATOM    442  CB  LEU A 452       6.384  37.502  13.346  1.00  0.00           C
ATOM    443  CG  LEU A 452       7.669  36.759  13.685  1.00  0.00           C
ATOM    444  CD1 LEU A 452       7.368  35.274  13.819  1.00  0.00           C
ATOM    445  CD2 LEU A 452       8.687  37.007  12.582  1.00  0.00           C
ATOM    446  N   ALA A 453       4.578  40.470  13.538  1.00  0.00           N
ATOM    447  CA  ALA A 453       3.288  41.045  13.165  1.00  0.00           C
ATOM    448  C   ALA A 453       3.397  41.751  11.821  1.00  0.00           C
ATOM    449  O   ALA A 453       2.429  41.861  11.072  1.00  0.00           O
ATOM    450  CB  ALA A 453       2.823  42.017  14.196  1.00  0.00           C
ATOM    451  N   VAL A 454       4.585  42.278  11.540  1.00  0.00           N
ATOM    452  CA  VAL A 454       4.869  42.959  10.290  1.00  0.00           C
ATOM    453  C   VAL A 454       4.744  42.021   9.070  1.00  0.00           C
ATOM    454  O   VAL A 454       4.407  42.454   7.961  1.00  0.00           O
ATOM    455  CB  VAL A 454       6.285  43.582  10.367  1.00  0.00           C
ATOM    456  CG1 VAL A 454       7.377  42.496  10.337  1.00  0.00           C
ATOM    457  CG2 VAL A 454       6.469  44.544   9.218  1.00  0.00           C
ATOM    458  N   VAL A 455       5.003  40.728   9.276  1.00  0.00           N
ATOM    459  CA  VAL A 455       5.003  39.756   8.195  1.00  0.00           C
ATOM    460  C   VAL A 455       3.598  39.562   7.631  1.00  0.00           C
ATOM    461  O   VAL A 455       3.410  39.451   6.412  1.00  0.00           O
ATOM    462  CB  VAL A 455       5.576  38.404   8.690  1.00  0.00           C
ATOM    463  CG1 VAL A 455       5.452  37.344   7.594  1.00  0.00           C
ATOM    464  CG2 VAL A 455       7.033  38.596   9.141  1.00  0.00           C
ATOM    465  N   ASP A 456       2.603  39.494   8.519  1.00  0.00           N
ATOM    466  CA  ASP A 456       1.235  39.258   8.078  1.00  0.00           C
ATOM    467  C   ASP A 456       0.695  40.312   7.119  1.00  0.00           C
ATOM    468  O   ASP A 456       0.201  39.974   6.043  1.00  0.00           O
ATOM    469  CB  ASP A 456       0.271  39.248   9.278  1.00  0.00           C
ATOM    470  CG  ASP A 456       0.346  38.022  10.187  1.00  0.00           C
ATOM    471  OD1 ASP A 456       0.960  37.051   9.814  1.00  0.00           O
ATOM    472  OD2 ASP A 456      -0.282  38.045  11.226  1.00  0.00           O
ATOM    473  N   LEU A 457       0.829  41.590   7.481  1.00  0.00           N
ATOM    474  CA  LEU A 457       0.227  42.651   6.676  1.00  0.00           C
ATOM    475  C   LEU A 457       0.856  42.748   5.287  1.00  0.00           C
ATOM    476  O   LEU A 457       0.164  43.040   4.307  1.00  0.00           O
ATOM    477  CB  LEU A 457       0.279  43.993   7.408  1.00  0.00           C
ATOM    478  CG  LEU A 457      -0.548  45.128   6.758  1.00  0.00           C
ATOM    479  CD1 LEU A 457      -2.025  44.696   6.686  1.00  0.00           C
ATOM    480  CD2 LEU A 457      -0.408  46.396   7.589  1.00  0.00           C
ATOM    481  N   ILE A 458       2.166  42.497   5.193  1.00  0.00           N
ATOM    482  CA  ILE A 458       2.842  42.553   3.900  1.00  0.00           C
ATOM    483  C   ILE A 458       2.255  41.503   2.944  1.00  0.00           C
ATOM    484  O   ILE A 458       2.049  41.764   1.756  1.00  0.00           O
ATOM    485  CB  ILE A 458       4.352  42.356   4.068  1.00  0.00           C
ATOM    486  CG1 ILE A 458       4.942  43.567   4.812  1.00  0.00           C
ATOM    487  CG2 ILE A 458       5.002  42.200   2.698  1.00  0.00           C
ATOM    488  CD1 ILE A 458       6.356  43.354   5.294  1.00  0.00           C
ATOM    489  N   VAL A 459       1.998  40.297   3.450  1.00  0.00           N
ATOM    490  CA  VAL A 459       1.385  39.281   2.601  1.00  0.00           C
ATOM    491  C   VAL A 459      -0.088  39.625   2.293  1.00  0.00           C
ATOM    492  O   VAL A 459      -0.549  39.461   1.164  1.00  0.00           O
ATOM    493  CB  VAL A 459       1.464  37.881   3.238  1.00  0.00           C
ATOM    494  CG1 VAL A 459       0.690  36.887   2.362  1.00  0.00           C
ATOM    495  CG2 VAL A 459       2.924  37.467   3.395  1.00  0.00           C
ATOM    496  N   ASP A 460      -0.838  40.089   3.297  1.00  0.00           N
ATOM    497  CA  ASP A 460      -2.257  40.396   3.100  1.00  0.00           C
ATOM    498  C   ASP A 460      -2.526  41.473   2.039  1.00  0.00           C
ATOM    499  O   ASP A 460      -3.401  41.302   1.185  1.00  0.00           O
ATOM    500  CB  ASP A 460      -2.858  40.879   4.423  1.00  0.00           C
ATOM    501  CG  ASP A 460      -3.003  39.773   5.461  1.00  0.00           C
ATOM    502  OD1 ASP A 460      -2.919  38.605   5.091  1.00  0.00           O
ATOM    503  OD2 ASP A 460      -3.235  40.094   6.617  1.00  0.00           O
ATOM    504  N   ILE A 461      -1.738  42.556   2.046  1.00  0.00           N
ATOM    505  CA  ILE A 461      -1.931  43.648   1.085  1.00  0.00           C
ATOM    506  C   ILE A 461      -1.695  43.202  -0.366  1.00  0.00           C
ATOM    507  O   ILE A 461      -2.314  43.721  -1.303  1.00  0.00           O
ATOM    508  CB  ILE A 461      -1.059  44.875   1.445  1.00  0.00           C
ATOM    509  CG1 ILE A 461      -1.558  46.114   0.682  1.00  0.00           C
ATOM    510  CG2 ILE A 461       0.400  44.624   1.152  1.00  0.00           C
ATOM    511  CD1 ILE A 461      -0.953  47.412   1.182  1.00  0.00           C
ATOM    512  N   MET A 462      -0.851  42.189  -0.546  1.00  0.00           N
ATOM    513  CA  MET A 462      -0.532  41.662  -1.864  1.00  0.00           C
ATOM    514  C   MET A 462      -1.742  41.112  -2.595  1.00  0.00           C
ATOM    515  O   MET A 462      -1.809  41.167  -3.827  1.00  0.00           O
ATOM    516  CB  MET A 462       0.509  40.558  -1.731  1.00  0.00           C
ATOM    517  CG  MET A 462       0.983  39.953  -3.032  1.00  0.00           C
ATOM    518  SD  MET A 462       1.842  41.087  -4.100  1.00  0.00           S
ATOM    519  CE  MET A 462       2.478  39.915  -5.282  1.00  0.00           C
ATOM    520  N   PHE A 463      -2.732  40.628  -1.852  1.00  0.00           N
ATOM    521  CA  PHE A 463      -3.878  40.019  -2.498  1.00  0.00           C
ATOM    522  C   PHE A 463      -4.898  41.051  -2.945  1.00  0.00           C
ATOM    523  O   PHE A 463      -5.831  40.726  -3.679  1.00  0.00           O
ATOM    524  CB  PHE A 463      -4.507  38.985  -1.582  1.00  0.00           C
ATOM    525  CG  PHE A 463      -3.676  37.722  -1.448  1.00  0.00           C
ATOM    526  CD1 PHE A 463      -3.722  36.742  -2.435  1.00  0.00           C
ATOM    527  CD2 PHE A 463      -2.855  37.511  -0.351  1.00  0.00           C
ATOM    528  CE1 PHE A 463      -2.993  35.573  -2.319  1.00  0.00           C
ATOM    529  CE2 PHE A 463      -2.124  36.340  -0.233  1.00  0.00           C
ATOM    530  CZ  PHE A 463      -2.204  35.370  -1.213  1.00  0.00           C
ATOM    531  N   ILE A 464      -4.676  42.313  -2.578  1.00  0.00           N
ATOM    532  CA  ILE A 464      -5.563  43.379  -2.993  1.00  0.00           C
ATOM    533  C   ILE A 464      -4.989  43.871  -4.320  1.00  0.00           C
ATOM    534  O   ILE A 464      -5.709  44.088  -5.296  1.00  0.00           O
ATOM    535  CB  ILE A 464      -5.610  44.528  -1.953  1.00  0.00           C
ATOM    536  CG1 ILE A 464      -6.526  44.154  -0.747  1.00  0.00           C
ATOM    537  CG2 ILE A 464      -6.087  45.810  -2.608  1.00  0.00           C
ATOM    538  CD1 ILE A 464      -5.994  43.021   0.117  1.00  0.00           C
ATOM    539  N   VAL A 465      -3.659  43.921  -4.377  1.00  0.00           N
ATOM    540  CA  VAL A 465      -2.921  44.345  -5.568  1.00  0.00           C
ATOM    541  C   VAL A 465      -3.210  43.394  -6.738  1.00  0.00           C
ATOM    542  O   VAL A 465      -3.323  43.810  -7.899  1.00  0.00           O
ATOM    543  CB  VAL A 465      -1.407  44.357  -5.300  1.00  0.00           C
ATOM    544  CG1 VAL A 465      -0.674  44.673  -6.589  1.00  0.00           C
ATOM    545  CG2 VAL A 465      -1.082  45.345  -4.195  1.00  0.00           C
ATOM    546  N   ASP A 466      -3.376  42.114  -6.412  1.00  0.00           N
ATOM    547  CA  ASP A 466      -3.590  41.066  -7.394  1.00  0.00           C
ATOM    548  C   ASP A 466      -4.851  41.319  -8.243  1.00  0.00           C
ATOM    549  O   ASP A 466      -4.914  40.940  -9.418  1.00  0.00           O
ATOM    550  CB  ASP A 466      -3.803  39.754  -6.642  1.00  0.00           C
ATOM    551  CG  ASP A 466      -3.290  38.636  -7.347  1.00  0.00           C
ATOM    552  OD1 ASP A 466      -2.121  38.616  -7.372  1.00  0.00           O
ATOM    553  OD2 ASP A 466      -3.995  37.800  -7.878  1.00  0.00           O
ATOM    554  N   ILE A 467      -5.858  41.982  -7.673  1.00  0.00           N
ATOM    555  CA  ILE A 467      -7.085  42.228  -8.416  1.00  0.00           C
ATOM    556  C   ILE A 467      -6.821  43.238  -9.536  1.00  0.00           C
ATOM    557  O   ILE A 467      -7.272  43.068 -10.676  1.00  0.00           O
ATOM    558  CB  ILE A 467      -8.218  42.654  -7.466  1.00  0.00           C
ATOM    559  CG1 ILE A 467      -8.585  41.443  -6.553  1.00  0.00           C
ATOM    560  CG2 ILE A 467      -9.413  43.142  -8.247  1.00  0.00           C
ATOM    561  CD1 ILE A 467      -9.499  41.775  -5.399  1.00  0.00           C
ATOM    562  N   LEU A 468      -6.061  44.284  -9.216  1.00  0.00           N
ATOM    563  CA  LEU A 468      -5.745  45.322 -10.190  1.00  0.00           C
ATOM    564  C   LEU A 468      -4.900  44.733 -11.331  1.00  0.00           C
ATOM    565  O   LEU A 468      -5.079  45.087 -12.507  1.00  0.00           O
ATOM    566  CB  LEU A 468      -4.981  46.462  -9.508  1.00  0.00           C
ATOM    567  CG  LEU A 468      -5.857  47.536  -8.838  1.00  0.00           C
ATOM    568  CD1 LEU A 468      -6.664  46.872  -7.701  1.00  0.00           C
ATOM    569  CD2 LEU A 468      -4.974  48.661  -8.317  1.00  0.00           C
ATOM    570  N   ILE A 469      -4.017  43.791 -10.976  1.00  0.00           N
ATOM    571  CA  ILE A 469      -3.159  43.122 -11.952  1.00  0.00           C
ATOM    572  C   ILE A 469      -3.990  42.340 -12.962  1.00  0.00           C
ATOM    573  O   ILE A 469      -3.767  42.443 -14.173  1.00  0.00           O
ATOM    574  CB  ILE A 469      -2.150  42.179 -11.255  1.00  0.00           C
ATOM    575  CG1 ILE A 469      -1.135  43.013 -10.461  1.00  0.00           C
ATOM    576  CG2 ILE A 469      -1.447  41.268 -12.266  1.00  0.00           C
ATOM    577  CD1 ILE A 469      -0.267  42.205  -9.531  1.00  0.00           C
ATOM    578  N   ASN A 470      -4.993  41.615 -12.475  1.00  0.00           N
ATOM    579  CA  ASN A 470      -5.846  40.824 -13.351  1.00  0.00           C
ATOM    580  C   ASN A 470      -6.624  41.679 -14.366  1.00  0.00           C
ATOM    581  O   ASN A 470      -6.910  41.210 -15.464  1.00  0.00           O
ATOM    582  CB  ASN A 470      -6.754  39.968 -12.511  1.00  0.00           C
ATOM    583  CG  ASN A 470      -5.967  38.843 -11.862  1.00  0.00           C
ATOM    584  OD1 ASN A 470      -4.923  38.431 -12.387  1.00  0.00           O
ATOM    585  ND2 ASN A 470      -6.413  38.359 -10.738  1.00  0.00           N
ATOM    586  N   PHE A 471      -6.941  42.936 -14.028  1.00  0.00           N
ATOM    587  CA  PHE A 471      -7.616  43.797 -15.009  1.00  0.00           C
ATOM    588  C   PHE A 471      -6.641  44.340 -16.081  1.00  0.00           C
ATOM    589  O   PHE A 471      -7.009  44.512 -17.241  1.00  0.00           O
ATOM    590  CB  PHE A 471      -8.294  44.983 -14.329  1.00  0.00           C
ATOM    591  CG  PHE A 471      -9.514  44.637 -13.502  1.00  0.00           C
ATOM    592  CD1 PHE A 471     -10.676  44.137 -14.091  1.00  0.00           C
ATOM    593  CD2 PHE A 471      -9.511  44.844 -12.134  1.00  0.00           C
ATOM    594  CE1 PHE A 471     -11.798  43.853 -13.305  1.00  0.00           C
ATOM    595  CE2 PHE A 471     -10.629  44.565 -11.368  1.00  0.00           C
ATOM    596  CZ  PHE A 471     -11.767  44.070 -11.953  1.00  0.00           C
ATOM    597  N   ARG A 472      -5.401  44.655 -15.691  1.00  0.00           N
ATOM    598  CA  ARG A 472      -4.412  45.182 -16.653  1.00  0.00           C
ATOM    599  C   ARG A 472      -3.758  44.121 -17.539  1.00  0.00           C
ATOM    600  O   ARG A 472      -3.320  44.430 -18.660  1.00  0.00           O
ATOM    601  CB  ARG A 472      -3.336  45.982 -15.941  1.00  0.00           C
ATOM    602  CG  ARG A 472      -3.436  47.520 -16.090  1.00  0.00           C
ATOM    603  CD  ARG A 472      -4.706  48.094 -15.594  1.00  0.00           C
ATOM    604  NE  ARG A 472      -4.605  49.549 -15.395  1.00  0.00           N
ATOM    605  CZ  ARG A 472      -4.613  50.483 -16.372  1.00  0.00           C
ATOM    606  NH1 ARG A 472      -4.669  50.127 -17.631  1.00  0.00           N
ATOM    607  NH2 ARG A 472      -4.551  51.768 -16.048  1.00  0.00           N
ATOM    608  N   THR A 473      -3.679  42.885 -17.045  1.00  0.00           N
ATOM    609  CA  THR A 473      -3.090  41.811 -17.827  1.00  0.00           C
ATOM    610  C   THR A 473      -4.087  41.251 -18.835  1.00  0.00           C
ATOM    611  O   THR A 473      -5.288  41.202 -18.585  1.00  0.00           O
ATOM    612  CB  THR A 473      -2.546  40.689 -16.914  1.00  0.00           C
ATOM    613  OG1 THR A 473      -3.583  40.240 -16.048  1.00  0.00           O
ATOM    614  CG2 THR A 473      -1.363  41.131 -16.109  1.00  0.00           C
ATOM    615  N   THR A 474      -3.571  40.753 -19.947  1.00  0.00           N
ATOM    616  CA  THR A 474      -4.425  40.172 -20.991  1.00  0.00           C
ATOM    617  C   THR A 474      -4.982  38.778 -20.695  1.00  0.00           C
ATOM    618  O   THR A 474      -4.534  38.095 -19.776  1.00  0.00           O
ATOM    619  CB  THR A 474      -3.650  40.101 -22.328  1.00  0.00           C
ATOM    620  OG1 THR A 474      -2.468  39.253 -22.192  1.00  0.00           O
ATOM    621  CG2 THR A 474      -3.237  41.482 -22.796  1.00  0.00           C
ATOM    622  N   TYR A 475      -5.963  38.357 -21.509  1.00  0.00           N
ATOM    623  CA  TYR A 475      -6.457  36.983 -21.449  1.00  0.00           C
ATOM    624  C   TYR A 475      -6.852  36.610 -22.875  1.00  0.00           C
ATOM    625  O   TYR A 475      -7.048  37.495 -23.720  1.00  0.00           O
ATOM    626  CB  TYR A 475      -7.689  36.778 -20.536  1.00  0.00           C
ATOM    627  CG  TYR A 475      -9.085  37.176 -21.093  1.00  0.00           C
ATOM    628  CD1 TYR A 475      -9.857  36.168 -21.686  1.00  0.00           C
ATOM    629  CD2 TYR A 475      -9.594  38.443 -21.018  1.00  0.00           C
ATOM    630  CE1 TYR A 475     -11.105  36.431 -22.188  1.00  0.00           C
ATOM    631  CE2 TYR A 475     -10.868  38.710 -21.522  1.00  0.00           C
ATOM    632  CZ  TYR A 475     -11.614  37.706 -22.107  1.00  0.00           C
ATOM    633  OH  TYR A 475     -12.864  37.969 -22.608  1.00  0.00           O
ATOM    634  N   VAL A 476      -6.985  35.310 -23.130  1.00  0.00           N
ATOM    635  CA  VAL A 476      -7.395  34.797 -24.438  1.00  0.00           C
ATOM    636  C   VAL A 476      -8.654  33.943 -24.387  1.00  0.00           C
ATOM    637  O   VAL A 476      -8.726  32.982 -23.619  1.00  0.00           O
ATOM    638  CB  VAL A 476      -6.245  33.947 -25.033  1.00  0.00           C
ATOM    639  CG1 VAL A 476      -6.636  33.340 -26.342  1.00  0.00           C
ATOM    640  CG2 VAL A 476      -5.091  34.809 -25.238  1.00  0.00           C
ATOM    641  N   ASN A 477      -9.651  34.301 -25.200  1.00  0.00           N
ATOM    642  CA  ASN A 477     -10.862  33.502 -25.308  1.00  0.00           C
ATOM    643  C   ASN A 477     -10.615  32.572 -26.480  1.00  0.00           C
ATOM    644  O   ASN A 477      -9.646  32.755 -27.208  1.00  0.00           O
ATOM    645  CB  ASN A 477     -12.102  34.349 -25.530  1.00  0.00           C
ATOM    646  CG  ASN A 477     -13.400  33.680 -25.136  1.00  0.00           C
ATOM    647  OD1 ASN A 477     -13.532  32.445 -25.173  1.00  0.00           O
ATOM    648  ND2 ASN A 477     -14.371  34.481 -24.772  1.00  0.00           N
ATOM    649  N   ALA A 478     -11.483  31.600 -26.703  1.00  0.00           N
ATOM    650  CA  ALA A 478     -11.257  30.700 -27.832  1.00  0.00           C
ATOM    651  C   ALA A 478     -11.251  31.451 -29.160  1.00  0.00           C
ATOM    652  O   ALA A 478     -10.399  31.214 -30.012  1.00  0.00           O
ATOM    653  CB  ALA A 478     -12.331  29.631 -27.872  1.00  0.00           C
ATOM    654  N   ASN A 479     -12.188  32.384 -29.319  1.00  0.00           N
ATOM    655  CA  ASN A 479     -12.286  33.154 -30.555  1.00  0.00           C
ATOM    656  C   ASN A 479     -11.496  34.454 -30.433  1.00  0.00           C
ATOM    657  O   ASN A 479     -10.805  34.898 -31.359  1.00  0.00           O
ATOM    658  CB  ASN A 479     -13.739  33.459 -30.877  1.00  0.00           C
ATOM    659  CG  ASN A 479     -14.588  32.216 -31.108  1.00  0.00           C
ATOM    660  OD1 ASN A 479     -14.088  31.104 -31.247  1.00  0.00           O
ATOM    661  ND2 ASN A 479     -15.878  32.405 -31.154  1.00  0.00           N
ATOM    662  N   GLU A 480     -11.588  35.068 -29.263  1.00  0.00           N
ATOM    663  CA  GLU A 480     -10.961  36.358 -29.039  1.00  0.00           C
ATOM    664  C   GLU A 480      -9.489  36.190 -28.731  1.00  0.00           C
ATOM    665  O   GLU A 480      -9.057  36.097 -27.570  1.00  0.00           O
ATOM    666  CB  GLU A 480     -11.644  37.143 -27.912  1.00  0.00           C
ATOM    667  CG  GLU A 480     -13.101  37.504 -28.181  1.00  0.00           C
ATOM    668  CD  GLU A 480     -13.753  38.250 -27.036  1.00  0.00           C
ATOM    669  OE1 GLU A 480     -13.445  37.953 -25.910  1.00  0.00           O
ATOM    670  OE2 GLU A 480     -14.543  39.129 -27.293  1.00  0.00           O
ATOM    671  N   GLU A 481      -8.706  36.143 -29.797  1.00  0.00           N
ATOM    672  CA  GLU A 481      -7.277  35.902 -29.685  1.00  0.00           C
ATOM    673  C   GLU A 481      -6.548  37.112 -29.120  1.00  0.00           C
ATOM    674  O   GLU A 481      -5.956  37.889 -29.867  1.00  0.00           O
ATOM    675  CB  GLU A 481      -6.683  35.567 -31.051  1.00  0.00           C
ATOM    676  CG  GLU A 481      -5.213  35.200 -31.015  1.00  0.00           C
ATOM    677  CD  GLU A 481      -4.642  34.943 -32.386  1.00  0.00           C
ATOM    678  OE1 GLU A 481      -5.389  34.966 -33.337  1.00  0.00           O
ATOM    679  OE2 GLU A 481      -3.455  34.741 -32.481  1.00  0.00           O
ATOM    680  N   VAL A 482      -6.583  37.195 -27.791  1.00  0.00           N
ATOM    681  CA  VAL A 482      -6.032  38.251 -26.940  1.00  0.00           C
ATOM    682  C   VAL A 482      -6.869  39.517 -27.016  1.00  0.00           C
ATOM    683  O   VAL A 482      -7.180  40.010 -28.103  1.00  0.00           O
ATOM    684  CB  VAL A 482      -4.555  38.615 -27.301  1.00  0.00           C
ATOM    685  CG1 VAL A 482      -4.066  39.773 -26.413  1.00  0.00           C
ATOM    686  CG2 VAL A 482      -3.634  37.409 -27.120  1.00  0.00           C
ATOM    687  N   VAL A 483      -7.221  40.060 -25.857  1.00  0.00           N
ATOM    688  CA  VAL A 483      -7.884  41.355 -25.875  1.00  0.00           C
ATOM    689  C   VAL A 483      -7.095  42.400 -25.075  1.00  0.00           C
ATOM    690  O   VAL A 483      -6.814  42.217 -23.889  1.00  0.00           O
ATOM    691  CB  VAL A 483      -9.294  41.171 -25.289  1.00  0.00           C
ATOM    692  CG1 VAL A 483      -9.194  40.572 -23.904  1.00  0.00           C
ATOM    693  CG2 VAL A 483     -10.012  42.475 -25.234  1.00  0.00           C
ATOM    694  N   SER A 484      -6.837  43.541 -25.711  1.00  0.00           N
ATOM    695  CA  SER A 484      -6.107  44.664 -25.118  1.00  0.00           C
ATOM    696  C   SER A 484      -7.056  45.807 -24.849  1.00  0.00           C
ATOM    697  O   SER A 484      -8.226  45.723 -25.219  1.00  0.00           O
ATOM    698  CB  SER A 484      -4.960  45.139 -26.002  1.00  0.00           C
ATOM    699  OG  SER A 484      -3.961  44.162 -26.124  1.00  0.00           O
ATOM    700  N   HIS A 485      -6.541  46.852 -24.190  1.00  0.00           N
ATOM    701  CA  HIS A 485      -7.293  48.053 -23.818  1.00  0.00           C
ATOM    702  C   HIS A 485      -8.333  47.713 -22.740  1.00  0.00           C
ATOM    703  O   HIS A 485      -9.282  46.976 -22.999  1.00  0.00           O
ATOM    704  CB  HIS A 485      -7.964  48.738 -25.027  1.00  0.00           C
ATOM    705  CG  HIS A 485      -6.992  49.370 -25.998  1.00  0.00           C
ATOM    706  ND1 HIS A 485      -6.338  48.663 -26.990  1.00  0.00           N
ATOM    707  CD2 HIS A 485      -6.576  50.653 -26.115  1.00  0.00           C
ATOM    708  CE1 HIS A 485      -5.560  49.488 -27.673  1.00  0.00           C
ATOM    709  NE2 HIS A 485      -5.688  50.701 -27.163  1.00  0.00           N
ATOM    710  N   PRO A 486      -8.234  48.271 -21.522  1.00  0.00           N
ATOM    711  CA  PRO A 486      -9.069  47.925 -20.380  1.00  0.00           C
ATOM    712  C   PRO A 486     -10.496  48.471 -20.434  1.00  0.00           C
ATOM    713  O   PRO A 486     -10.913  49.245 -19.576  1.00  0.00           O
ATOM    714  CB  PRO A 486      -8.286  48.553 -19.225  1.00  0.00           C
ATOM    715  CG  PRO A 486      -7.649  49.775 -19.843  1.00  0.00           C
ATOM    716  CD  PRO A 486      -7.257  49.345 -21.244  1.00  0.00           C
ATOM    717  N   GLY A 487     -11.233  48.059 -21.460  1.00  0.00           N
ATOM    718  CA  GLY A 487     -12.643  48.387 -21.623  1.00  0.00           C
ATOM    719  C   GLY A 487     -13.464  47.131 -21.929  1.00  0.00           C
ATOM    720  O   GLY A 487     -14.622  47.224 -22.332  1.00  0.00           O
ATOM    721  N   ARG A 488     -12.826  45.959 -21.809  1.00  0.00           N
ATOM    722  CA  ARG A 488     -13.474  44.690 -22.151  1.00  0.00           C
ATOM    723  C   ARG A 488     -13.303  43.583 -21.103  1.00  0.00           C
ATOM    724  O   ARG A 488     -14.257  42.913 -20.708  1.00  0.00           O
ATOM    725  CB  ARG A 488     -12.914  44.214 -23.482  1.00  0.00           C
ATOM    726  CG  ARG A 488     -13.301  45.104 -24.661  1.00  0.00           C
ATOM    727  CD  ARG A 488     -12.855  44.578 -25.957  1.00  0.00           C
ATOM    728  NE  ARG A 488     -13.230  45.463 -27.033  1.00  0.00           N
ATOM    729  CZ  ARG A 488     -14.467  45.525 -27.562  1.00  0.00           C
ATOM    730  NH1 ARG A 488     -14.720  46.346 -28.554  1.00  0.00           N
ATOM    731  NH2 ARG A 488     -15.431  44.760 -27.073  1.00  0.00           N
ATOM    732  N   ILE A 489     -12.083  43.429 -20.608  1.00  0.00           N
ATOM    733  CA  ILE A 489     -11.745  42.405 -19.621  1.00  0.00           C
ATOM    734  C   ILE A 489     -12.507  42.511 -18.306  1.00  0.00           C
ATOM    735  O   ILE A 489     -12.671  41.510 -17.602  1.00  0.00           O
ATOM    736  CB  ILE A 489     -10.235  42.424 -19.348  1.00  0.00           C
ATOM    737  CG1 ILE A 489      -9.823  41.166 -18.566  1.00  0.00           C
ATOM    738  CG2 ILE A 489      -9.832  43.685 -18.628  1.00  0.00           C
ATOM    739  CD1 ILE A 489      -8.317  40.951 -18.511  1.00  0.00           C
ATOM    740  N   ALA A 490     -12.963  43.712 -17.962  1.00  0.00           N
ATOM    741  CA  ALA A 490     -13.657  43.899 -16.704  1.00  0.00           C
ATOM    742  C   ALA A 490     -14.893  43.021 -16.571  1.00  0.00           C
ATOM    743  O   ALA A 490     -15.154  42.485 -15.491  1.00  0.00           O
ATOM    744  CB  ALA A 490     -14.061  45.351 -16.551  1.00  0.00           C
ATOM    745  N   VAL A 491     -15.657  42.838 -17.653  1.00  0.00           N
ATOM    746  CA  VAL A 491     -16.881  42.049 -17.509  1.00  0.00           C
ATOM    747  C   VAL A 491     -16.561  40.566 -17.431  1.00  0.00           C
ATOM    748  O   VAL A 491     -17.294  39.784 -16.817  1.00  0.00           O
ATOM    749  CB  VAL A 491     -17.912  42.375 -18.612  1.00  0.00           C
ATOM    750  CG1 VAL A 491     -18.326  43.835 -18.494  1.00  0.00           C
ATOM    751  CG2 VAL A 491     -17.328  42.133 -19.972  1.00  0.00           C
ATOM    752  N   HIS A 492     -15.442  40.180 -18.034  1.00  0.00           N
ATOM    753  CA  HIS A 492     -14.976  38.806 -17.978  1.00  0.00           C
ATOM    754  C   HIS A 492     -14.617  38.473 -16.539  1.00  0.00           C
ATOM    755  O   HIS A 492     -15.031  37.442 -16.006  1.00  0.00           O
ATOM    756  CB  HIS A 492     -13.772  38.573 -18.901  1.00  0.00           C
ATOM    757  CG  HIS A 492     -13.263  37.156 -18.894  1.00  0.00           C
ATOM    758  ND1 HIS A 492     -13.950  36.107 -19.483  1.00  0.00           N
ATOM    759  CD2 HIS A 492     -12.134  36.621 -18.373  1.00  0.00           C
ATOM    760  CE1 HIS A 492     -13.261  34.990 -19.322  1.00  0.00           C
ATOM    761  NE2 HIS A 492     -12.157  35.272 -18.653  1.00  0.00           N
ATOM    762  N   TYR A 493     -13.830  39.350 -15.912  1.00  0.00           N
ATOM    763  CA  TYR A 493     -13.364  39.108 -14.557  1.00  0.00           C
ATOM    764  C   TYR A 493     -14.557  39.034 -13.591  1.00  0.00           C
ATOM    765  O   TYR A 493     -14.577  38.184 -12.700  1.00  0.00           O
ATOM    766  CB  TYR A 493     -12.327  40.162 -14.156  1.00  0.00           C
ATOM    767  CG  TYR A 493     -11.515  39.800 -12.908  1.00  0.00           C
ATOM    768  CD1 TYR A 493     -10.574  38.784 -13.014  1.00  0.00           C
ATOM    769  CD2 TYR A 493     -11.652  40.470 -11.713  1.00  0.00           C
ATOM    770  CE1 TYR A 493      -9.801  38.433 -11.935  1.00  0.00           C
ATOM    771  CE2 TYR A 493     -10.847  40.109 -10.631  1.00  0.00           C
ATOM    772  CZ  TYR A 493      -9.942  39.106 -10.745  1.00  0.00           C
ATOM    773  OH  TYR A 493      -9.159  38.766  -9.675  1.00  0.00           O
ATOM    774  N   PHE A 494     -15.567  39.907 -13.763  1.00  0.00           N
ATOM    775  CA  PHE A 494     -16.732  39.858 -12.871  1.00  0.00           C
ATOM    776  C   PHE A 494     -17.538  38.558 -12.969  1.00  0.00           C
ATOM    777  O   PHE A 494     -17.936  38.001 -11.942  1.00  0.00           O
ATOM    778  CB  PHE A 494     -17.697  41.008 -13.150  1.00  0.00           C
ATOM    779  CG  PHE A 494     -17.248  42.338 -12.636  1.00  0.00           C
ATOM    780  CD1 PHE A 494     -16.937  42.515 -11.297  1.00  0.00           C
ATOM    781  CD2 PHE A 494     -17.154  43.425 -13.486  1.00  0.00           C
ATOM    782  CE1 PHE A 494     -16.531  43.747 -10.827  1.00  0.00           C
ATOM    783  CE2 PHE A 494     -16.750  44.653 -13.029  1.00  0.00           C
ATOM    784  CZ  PHE A 494     -16.434  44.817 -11.694  1.00  0.00           C
ATOM    785  N   LYS A 495     -17.749  38.051 -14.196  1.00  0.00           N
ATOM    786  CA  LYS A 495     -18.524  36.815 -14.369  1.00  0.00           C
ATOM    787  C   LYS A 495     -17.650  35.575 -14.270  1.00  0.00           C
ATOM    788  O   LYS A 495     -18.148  34.451 -14.157  1.00  0.00           O
ATOM    789  CB  LYS A 495     -19.291  36.811 -15.687  1.00  0.00           C
ATOM    790  CG  LYS A 495     -20.330  37.916 -15.808  1.00  0.00           C
ATOM    791  CD  LYS A 495     -21.352  37.853 -14.656  1.00  0.00           C
ATOM    792  CE  LYS A 495     -22.242  36.614 -14.730  1.00  0.00           C
ATOM    793  NZ  LYS A 495     -23.287  36.619 -13.658  1.00  0.00           N
ATOM    794  N   GLY A 496     -16.350  35.801 -14.281  1.00  0.00           N
ATOM    795  CA  GLY A 496     -15.341  34.790 -14.128  1.00  0.00           C
ATOM    796  C   GLY A 496     -15.133  34.673 -12.633  1.00  0.00           C
ATOM    797  O   GLY A 496     -16.023  34.221 -11.913  1.00  0.00           O
ATOM    798  N   TRP A 497     -13.939  34.976 -12.164  1.00  0.00           N
ATOM    799  CA  TRP A 497     -13.677  34.873 -10.740  1.00  0.00           C
ATOM    800  C   TRP A 497     -13.476  36.208  -9.977  1.00  0.00           C
ATOM    801  O   TRP A 497     -12.377  36.482  -9.512  1.00  0.00           O
ATOM    802  CB  TRP A 497     -12.511  33.946 -10.545  1.00  0.00           C
ATOM    803  CG  TRP A 497     -12.785  32.573 -11.120  1.00  0.00           C
ATOM    804  CD1 TRP A 497     -12.246  32.055 -12.265  1.00  0.00           C
ATOM    805  CD2 TRP A 497     -13.683  31.564 -10.614  1.00  0.00           C
ATOM    806  NE1 TRP A 497     -12.735  30.796 -12.492  1.00  0.00           N
ATOM    807  CE2 TRP A 497     -13.617  30.478 -11.496  1.00  0.00           C
ATOM    808  CE3 TRP A 497     -14.529  31.494  -9.508  1.00  0.00           C
ATOM    809  CZ2 TRP A 497     -14.364  29.327 -11.302  1.00  0.00           C
ATOM    810  CZ3 TRP A 497     -15.282  30.338  -9.314  1.00  0.00           C
ATOM    811  CH2 TRP A 497     -15.198  29.283 -10.188  1.00  0.00           C
ATOM    812  N   PHE A 498     -14.503  37.051  -9.847  1.00  0.00           N
ATOM    813  CA  PHE A 498     -14.345  38.246  -8.997  1.00  0.00           C
ATOM    814  C   PHE A 498     -14.936  37.965  -7.627  1.00  0.00           C
ATOM    815  O   PHE A 498     -14.296  38.177  -6.613  1.00  0.00           O
ATOM    816  CB  PHE A 498     -15.029  39.486  -9.549  1.00  0.00           C
ATOM    817  CG  PHE A 498     -14.852  40.772  -8.705  1.00  0.00           C
ATOM    818  CD1 PHE A 498     -13.679  41.503  -8.748  1.00  0.00           C
ATOM    819  CD2 PHE A 498     -15.860  41.227  -7.876  1.00  0.00           C
ATOM    820  CE1 PHE A 498     -13.509  42.654  -8.021  1.00  0.00           C
ATOM    821  CE2 PHE A 498     -15.697  42.385  -7.138  1.00  0.00           C
ATOM    822  CZ  PHE A 498     -14.521  43.100  -7.222  1.00  0.00           C
ATOM    823  N   LEU A 499     -16.164  37.452  -7.595  1.00  0.00           N
ATOM    824  CA  LEU A 499     -16.890  37.206  -6.346  1.00  0.00           C
ATOM    825  C   LEU A 499     -16.076  36.403  -5.324  1.00  0.00           C
ATOM    826  O   LEU A 499     -16.028  36.747  -4.140  1.00  0.00           O
ATOM    827  CB  LEU A 499     -18.202  36.471  -6.683  1.00  0.00           C
ATOM    828  CG  LEU A 499     -19.127  36.093  -5.514  1.00  0.00           C
ATOM    829  CD1 LEU A 499     -19.592  37.348  -4.793  1.00  0.00           C
ATOM    830  CD2 LEU A 499     -20.321  35.313  -6.071  1.00  0.00           C
ATOM    831  N   ILE A 500     -15.392  35.367  -5.793  1.00  0.00           N
ATOM    832  CA  ILE A 500     -14.646  34.492  -4.903  1.00  0.00           C
ATOM    833  C   ILE A 500     -13.347  35.153  -4.414  1.00  0.00           C
ATOM    834  O   ILE A 500     -13.020  35.122  -3.220  1.00  0.00           O
ATOM    835  CB  ILE A 500     -14.304  33.184  -5.634  1.00  0.00           C
ATOM    836  CG1 ILE A 500     -15.599  32.488  -6.105  1.00  0.00           C
ATOM    837  CG2 ILE A 500     -13.506  32.274  -4.740  1.00  0.00           C
ATOM    838  CD1 ILE A 500     -16.582  32.187  -5.017  1.00  0.00           C
ATOM    839  N   ASP A 501     -12.637  35.796  -5.335  1.00  0.00           N
ATOM    840  CA  ASP A 501     -11.344  36.399  -5.039  1.00  0.00           C
ATOM    841  C   ASP A 501     -11.487  37.749  -4.329  1.00  0.00           C
ATOM    842  O   ASP A 501     -10.618  38.149  -3.546  1.00  0.00           O
ATOM    843  CB  ASP A 501     -10.528  36.505  -6.328  1.00  0.00           C
ATOM    844  CG  ASP A 501     -10.079  35.107  -6.849  1.00  0.00           C
ATOM    845  OD1 ASP A 501      -9.478  34.375  -6.096  1.00  0.00           O
ATOM    846  OD2 ASP A 501     -10.322  34.793  -7.979  1.00  0.00           O
ATOM    847  N   MET A 502     -12.588  38.444  -4.575  1.00  0.00           N
ATOM    848  CA  MET A 502     -12.836  39.705  -3.907  1.00  0.00           C
ATOM    849  C   MET A 502     -13.059  39.476  -2.431  1.00  0.00           C
ATOM    850  O   MET A 502     -12.523  40.213  -1.620  1.00  0.00           O
ATOM    851  CB  MET A 502     -14.029  40.422  -4.501  1.00  0.00           C
ATOM    852  CG  MET A 502     -14.234  41.792  -3.921  1.00  0.00           C
ATOM    853  SD  MET A 502     -12.874  42.894  -4.322  1.00  0.00           S
ATOM    854  CE  MET A 502     -13.410  44.389  -3.539  1.00  0.00           C
ATOM    855  N   VAL A 503     -13.828  38.438  -2.069  1.00  0.00           N
ATOM    856  CA  VAL A 503     -14.067  38.134  -0.659  1.00  0.00           C
ATOM    857  C   VAL A 503     -12.772  37.741   0.035  1.00  0.00           C
ATOM    858  O   VAL A 503     -12.515  38.128   1.178  1.00  0.00           O
ATOM    859  CB  VAL A 503     -15.117  37.036  -0.490  1.00  0.00           C
ATOM    860  CG1 VAL A 503     -15.185  36.606   0.978  1.00  0.00           C
ATOM    861  CG2 VAL A 503     -16.463  37.578  -0.946  1.00  0.00           C
ATOM    862  N   ALA A 504     -11.950  36.962  -0.663  1.00  0.00           N
ATOM    863  CA  ALA A 504     -10.669  36.543  -0.125  1.00  0.00           C
ATOM    864  C   ALA A 504      -9.772  37.738   0.251  1.00  0.00           C
ATOM    865  O   ALA A 504      -9.002  37.671   1.218  1.00  0.00           O
ATOM    866  CB  ALA A 504      -9.956  35.706  -1.161  1.00  0.00           C
ATOM    867  N   ALA A 505      -9.824  38.808  -0.548  1.00  0.00           N
ATOM    868  CA  ALA A 505      -9.023  40.005  -0.297  1.00  0.00           C
ATOM    869  C   ALA A 505      -9.777  41.130   0.443  1.00  0.00           C
ATOM    870  O   ALA A 505      -9.820  42.257  -0.061  1.00  0.00           O
ATOM    871  CB  ALA A 505      -8.499  40.532  -1.621  1.00  0.00           C
ATOM    872  N   ILE A 506     -10.332  40.851   1.632  1.00  0.00           N
ATOM    873  CA  ILE A 506     -10.974  41.912   2.414  1.00  0.00           C
ATOM    874  C   ILE A 506     -10.500  41.874   3.869  1.00  0.00           C
ATOM    875  O   ILE A 506     -10.898  40.967   4.598  1.00  0.00           O
ATOM    876  CB  ILE A 506     -12.513  41.795   2.476  1.00  0.00           C
ATOM    877  CG1 ILE A 506     -13.107  41.713   1.103  1.00  0.00           C
ATOM    878  CG2 ILE A 506     -13.062  43.049   3.163  1.00  0.00           C
ATOM    879  CD1 ILE A 506     -14.599  41.485   1.082  1.00  0.00           C
ATOM    880  N   PRO A 507      -9.572  42.723   4.313  1.00  0.00           N
ATOM    881  CA  PRO A 507      -9.235  42.832   5.709  1.00  0.00           C
ATOM    882  C   PRO A 507     -10.328  43.641   6.390  1.00  0.00           C
ATOM    883  O   PRO A 507     -10.752  44.670   5.862  1.00  0.00           O
ATOM    884  CB  PRO A 507      -7.873  43.533   5.668  1.00  0.00           C
ATOM    885  CG  PRO A 507      -7.913  44.371   4.397  1.00  0.00           C
ATOM    886  CD  PRO A 507      -8.798  43.583   3.413  1.00  0.00           C
ATOM    887  N   PHE A 508     -10.738  43.230   7.571  1.00  0.00           N
ATOM    888  CA  PHE A 508     -11.707  43.998   8.338  1.00  0.00           C
ATOM    889  C   PHE A 508     -11.495  43.785   9.825  1.00  0.00           C
ATOM    890  O   PHE A 508     -11.421  42.653  10.308  1.00  0.00           O
ATOM    891  CB  PHE A 508     -13.142  43.643   7.868  1.00  0.00           C
ATOM    892  CG  PHE A 508     -13.475  42.129   7.809  1.00  0.00           C
ATOM    893  CD1 PHE A 508     -13.203  41.439   6.639  1.00  0.00           C
ATOM    894  CD2 PHE A 508     -14.018  41.410   8.864  1.00  0.00           C
ATOM    895  CE1 PHE A 508     -13.450  40.097   6.490  1.00  0.00           C
ATOM    896  CE2 PHE A 508     -14.269  40.040   8.722  1.00  0.00           C
ATOM    897  CZ  PHE A 508     -13.983  39.387   7.528  1.00  0.00           C
ATOM    898  N   ASP A 509     -11.510  44.897  10.559  1.00  0.00           N
ATOM    899  CA  ASP A 509     -11.268  44.891  11.995  1.00  0.00           C
ATOM    900  C   ASP A 509     -12.372  45.573  12.774  1.00  0.00           C
ATOM    901  O   ASP A 509     -12.212  46.694  13.253  1.00  0.00           O
ATOM    902  CB  ASP A 509      -9.929  45.571  12.327  1.00  0.00           C
ATOM    903  CG  ASP A 509      -8.694  44.812  11.792  1.00  0.00           C
ATOM    904  OD1 ASP A 509      -8.681  44.487  10.625  1.00  0.00           O
ATOM    905  OD2 ASP A 509      -7.786  44.573  12.558  1.00  0.00           O
ATOM    906  N   LEU A 510     -13.480  44.872  12.945  1.00  0.00           N
ATOM    907  CA  LEU A 510     -14.657  45.411  13.624  1.00  0.00           C
ATOM    908  C   LEU A 510     -14.404  45.634  15.108  1.00  0.00           C
ATOM    909  O   LEU A 510     -15.110  46.390  15.770  1.00  0.00           O
ATOM    910  CB  LEU A 510     -15.832  44.461  13.443  1.00  0.00           C
ATOM    911  CG  LEU A 510     -16.343  44.321  12.029  1.00  0.00           C
ATOM    912  CD1 LEU A 510     -17.412  43.242  12.004  1.00  0.00           C
ATOM    913  CD2 LEU A 510     -16.884  45.664  11.556  1.00  0.00           C
ATOM    914  N   LEU A 511     -13.376  44.988  15.635  1.00  0.00           N
ATOM    915  CA  LEU A 511     -13.011  45.111  17.035  1.00  0.00           C
ATOM    916  C   LEU A 511     -12.808  46.580  17.425  1.00  0.00           C
ATOM    917  O   LEU A 511     -13.110  46.977  18.552  1.00  0.00           O
ATOM    918  CB  LEU A 511     -11.739  44.304  17.316  1.00  0.00           C
ATOM    919  CG  LEU A 511     -11.319  44.234  18.782  1.00  0.00           C
ATOM    920  CD1 LEU A 511     -12.449  43.585  19.580  1.00  0.00           C
ATOM    921  CD2 LEU A 511     -10.032  43.416  18.907  1.00  0.00           C
ATOM    922  N   ILE A 512     -12.310  47.402  16.489  1.00  0.00           N
ATOM    923  CA  ILE A 512     -12.060  48.817  16.762  1.00  0.00           C
ATOM    924  C   ILE A 512     -13.347  49.560  17.136  1.00  0.00           C
ATOM    925  O   ILE A 512     -13.308  50.599  17.794  1.00  0.00           O
ATOM    926  CB  ILE A 512     -11.423  49.511  15.541  1.00  0.00           C
ATOM    927  CG1 ILE A 512     -10.807  50.848  15.962  1.00  0.00           C
ATOM    928  CG2 ILE A 512     -12.466  49.756  14.447  1.00  0.00           C
ATOM    929  CD1 ILE A 512      -9.927  51.468  14.902  1.00  0.00           C
ATOM    930  N   PHE A 513     -14.486  49.039  16.679  1.00  0.00           N
ATOM    931  CA  PHE A 513     -15.795  49.610  16.915  1.00  0.00           C
ATOM    932  C   PHE A 513     -16.255  49.445  18.359  1.00  0.00           C
ATOM    933  O   PHE A 513     -17.171  50.140  18.802  1.00  0.00           O
ATOM    934  CB  PHE A 513     -16.824  48.955  15.994  1.00  0.00           C
ATOM    935  CG  PHE A 513     -18.124  49.683  15.920  1.00  0.00           C
ATOM    936  CD1 PHE A 513     -18.231  50.877  15.216  1.00  0.00           C
ATOM    937  CD2 PHE A 513     -19.246  49.184  16.562  1.00  0.00           C
ATOM    938  CE1 PHE A 513     -19.436  51.553  15.153  1.00  0.00           C
ATOM    939  CE2 PHE A 513     -20.452  49.859  16.503  1.00  0.00           C
ATOM    940  CZ  PHE A 513     -20.546  51.044  15.796  1.00  0.00           C
ATOM    941  N   GLY A 514     -15.668  48.480  19.081  1.00  0.00           N
ATOM    942  CA  GLY A 514     -16.124  48.166  20.430  1.00  0.00           C
ATOM    943  C   GLY A 514     -17.033  46.934  20.455  1.00  0.00           C
ATOM    944  O   GLY A 514     -17.743  46.697  21.433  1.00  0.00           O
ATOM    945  N   SER A 515     -17.038  46.173  19.363  1.00  0.00           N
ATOM    946  CA  SER A 515     -17.858  44.969  19.249  1.00  0.00           C
ATOM    947  C   SER A 515     -17.526  43.888  20.277  1.00  0.00           C
ATOM    948  O   SER A 515     -16.363  43.635  20.587  1.00  0.00           O
ATOM    949  CB  SER A 515     -17.737  44.366  17.870  1.00  0.00           C
ATOM    950  OG  SER A 515     -18.470  43.158  17.795  1.00  0.00           O
ATOM    951  N   GLY A 516     -18.570  43.219  20.764  1.00  0.00           N
ATOM    952  CA  GLY A 516     -18.443  42.120  21.719  1.00  0.00           C
ATOM    953  C   GLY A 516     -18.323  40.748  21.050  1.00  0.00           C
ATOM    954  O   GLY A 516     -18.263  39.723  21.728  1.00  0.00           O
ATOM    955  N   SER A 517     -18.243  40.721  19.720  1.00  0.00           N
ATOM    956  CA  SER A 517     -18.181  39.465  18.970  1.00  0.00           C
ATOM    957  C   SER A 517     -16.745  39.134  18.598  1.00  0.00           C
ATOM    958  O   SER A 517     -16.497  38.465  17.602  1.00  0.00           O
ATOM    959  CB  SER A 517     -19.023  39.547  17.704  1.00  0.00           C
ATOM    960  OG  SER A 517     -20.384  39.715  18.002  1.00  0.00           O
ATOM    961  N   GLU A 518     -15.801  39.593  19.409  1.00  0.00           N
ATOM    962  CA  GLU A 518     -14.373  39.423  19.160  1.00  0.00           C
ATOM    963  C   GLU A 518     -13.930  38.001  18.811  1.00  0.00           C
ATOM    964  O   GLU A 518     -13.192  37.802  17.843  1.00  0.00           O
ATOM    965  CB  GLU A 518     -13.601  39.884  20.396  1.00  0.00           C
ATOM    966  CG  GLU A 518     -12.091  39.814  20.264  1.00  0.00           C
ATOM    967  CD  GLU A 518     -11.372  40.310  21.495  1.00  0.00           C
ATOM    968  OE1 GLU A 518     -12.027  40.653  22.453  1.00  0.00           O
ATOM    969  OE2 GLU A 518     -10.165  40.347  21.473  1.00  0.00           O
ATOM    970  N   GLU A 519     -14.377  36.996  19.568  1.00  0.00           N
ATOM    971  CA  GLU A 519     -13.931  35.631  19.282  1.00  0.00           C
ATOM    972  C   GLU A 519     -14.401  35.162  17.903  1.00  0.00           C
ATOM    973  O   GLU A 519     -13.648  34.536  17.144  1.00  0.00           O
ATOM    974  CB  GLU A 519     -14.447  34.679  20.363  1.00  0.00           C
ATOM    975  CG  GLU A 519     -13.798  34.882  21.731  1.00  0.00           C
ATOM    976  CD  GLU A 519     -14.394  34.005  22.811  1.00  0.00           C
ATOM    977  OE1 GLU A 519     -15.369  33.343  22.544  1.00  0.00           O
ATOM    978  OE2 GLU A 519     -13.870  34.001  23.901  1.00  0.00           O
ATOM    979  N   LEU A 520     -15.642  35.513  17.566  1.00  0.00           N
ATOM    980  CA  LEU A 520     -16.197  35.138  16.280  1.00  0.00           C
ATOM    981  C   LEU A 520     -15.523  35.925  15.181  1.00  0.00           C
ATOM    982  O   LEU A 520     -15.232  35.378  14.125  1.00  0.00           O
ATOM    983  CB  LEU A 520     -17.707  35.377  16.249  1.00  0.00           C
ATOM    984  CG  LEU A 520     -18.534  34.456  17.148  1.00  0.00           C
ATOM    985  CD1 LEU A 520     -19.986  34.913  17.141  1.00  0.00           C
ATOM    986  CD2 LEU A 520     -18.406  33.023  16.641  1.00  0.00           C
ATOM    987  N   ILE A 521     -15.212  37.197  15.458  1.00  0.00           N
ATOM    988  CA  ILE A 521     -14.568  38.064  14.483  1.00  0.00           C
ATOM    989  C   ILE A 521     -13.193  37.539  14.105  1.00  0.00           C
ATOM    990  O   ILE A 521     -12.872  37.444  12.925  1.00  0.00           O
ATOM    991  CB  ILE A 521     -14.441  39.515  15.008  1.00  0.00           C
ATOM    992  CG1 ILE A 521     -15.814  40.193  15.119  1.00  0.00           C
ATOM    993  CG2 ILE A 521     -13.556  40.333  14.077  1.00  0.00           C
ATOM    994  CD1 ILE A 521     -15.785  41.483  15.946  1.00  0.00           C
ATOM    995  N   GLY A 522     -12.383  37.151  15.089  1.00  0.00           N
ATOM    996  CA  GLY A 522     -11.043  36.643  14.786  1.00  0.00           C
ATOM    997  C   GLY A 522     -11.072  35.405  13.880  1.00  0.00           C
ATOM    998  O   GLY A 522     -10.272  35.274  12.948  1.00  0.00           O
ATOM    999  N   LEU A 523     -12.039  34.523  14.109  1.00  0.00           N
ATOM   1000  CA  LEU A 523     -12.195  33.303  13.319  1.00  0.00           C
ATOM   1001  C   LEU A 523     -12.551  33.602  11.845  1.00  0.00           C
ATOM   1002  O   LEU A 523     -12.370  32.754  10.963  1.00  0.00           O
ATOM   1003  CB  LEU A 523     -13.175  32.335  13.986  1.00  0.00           C
ATOM   1004  CG  LEU A 523     -13.247  30.926  13.336  1.00  0.00           C
ATOM   1005  CD1 LEU A 523     -13.537  29.889  14.418  1.00  0.00           C
ATOM   1006  CD2 LEU A 523     -14.339  30.914  12.277  1.00  0.00           C
ATOM   1007  N   LEU A 524     -13.085  34.797  11.561  1.00  0.00           N
ATOM   1008  CA  LEU A 524     -13.527  35.143  10.212  1.00  0.00           C
ATOM   1009  C   LEU A 524     -12.340  35.319   9.245  1.00  0.00           C
ATOM   1010  O   LEU A 524     -12.526  35.469   8.032  1.00  0.00           O
ATOM   1011  CB  LEU A 524     -14.365  36.431  10.223  1.00  0.00           C
ATOM   1012  CG  LEU A 524     -15.678  36.356  11.007  1.00  0.00           C
ATOM   1013  CD1 LEU A 524     -16.366  37.715  11.001  1.00  0.00           C
ATOM   1014  CD2 LEU A 524     -16.561  35.273  10.438  1.00  0.00           C
ATOM   1015  N   LYS A 525     -11.104  35.198   9.751  1.00  0.00           N
ATOM   1016  CA  LYS A 525      -9.926  35.238   8.892  1.00  0.00           C
ATOM   1017  C   LYS A 525      -9.776  33.952   8.063  1.00  0.00           C
ATOM   1018  O   LYS A 525      -8.904  33.868   7.199  1.00  0.00           O
ATOM   1019  CB  LYS A 525      -8.657  35.522   9.690  1.00  0.00           C
ATOM   1020  CG  LYS A 525      -8.616  36.934  10.254  1.00  0.00           C
ATOM   1021  CD  LYS A 525      -7.317  37.236  10.980  1.00  0.00           C
ATOM   1022  CE  LYS A 525      -7.297  38.688  11.456  1.00  0.00           C
ATOM   1023  NZ  LYS A 525      -6.039  39.036  12.185  1.00  0.00           N
ATOM   1024  N   THR A 526     -10.686  32.981   8.242  1.00  0.00           N
ATOM   1025  CA  THR A 526     -10.688  31.777   7.405  1.00  0.00           C
ATOM   1026  C   THR A 526     -11.017  32.102   5.935  1.00  0.00           C
ATOM   1027  O   THR A 526     -10.769  31.291   5.043  1.00  0.00           O
ATOM   1028  CB  THR A 526     -11.659  30.706   7.946  1.00  0.00           C
ATOM   1029  OG1 THR A 526     -12.975  31.266   8.080  1.00  0.00           O
ATOM   1030  CG2 THR A 526     -11.179  30.156   9.279  1.00  0.00           C
ATOM   1031  N   ALA A 527     -11.499  33.326   5.656  1.00  0.00           N
ATOM   1032  CA  ALA A 527     -11.738  33.777   4.276  1.00  0.00           C
ATOM   1033  C   ALA A 527     -10.426  33.756   3.472  1.00  0.00           C
ATOM   1034  O   ALA A 527     -10.431  33.669   2.244  1.00  0.00           O
ATOM   1035  CB  ALA A 527     -12.328  35.179   4.255  1.00  0.00           C
ATOM   1036  N   ARG A 528      -9.285  33.822   4.169  1.00  0.00           N
ATOM   1037  CA  ARG A 528      -7.971  33.814   3.539  1.00  0.00           C
ATOM   1038  C   ARG A 528      -7.708  32.495   2.797  1.00  0.00           C
ATOM   1039  O   ARG A 528      -6.939  32.450   1.839  1.00  0.00           O
ATOM   1040  CB  ARG A 528      -6.884  34.017   4.587  1.00  0.00           C
ATOM   1041  CG  ARG A 528      -6.843  35.416   5.222  1.00  0.00           C
ATOM   1042  CD  ARG A 528      -5.779  35.517   6.248  1.00  0.00           C
ATOM   1043  NE  ARG A 528      -5.670  36.834   6.827  1.00  0.00           N
ATOM   1044  CZ  ARG A 528      -4.720  37.198   7.711  1.00  0.00           C
ATOM   1045  NH1 ARG A 528      -3.809  36.334   8.099  1.00  0.00           N
ATOM   1046  NH2 ARG A 528      -4.695  38.429   8.175  1.00  0.00           N
ATOM   1047  N   LEU A 529      -8.384  31.414   3.194  1.00  0.00           N
ATOM   1048  CA  LEU A 529      -8.173  30.112   2.568  1.00  0.00           C
ATOM   1049  C   LEU A 529      -8.729  30.090   1.148  1.00  0.00           C
ATOM   1050  O   LEU A 529      -8.365  29.240   0.336  1.00  0.00           O
ATOM   1051  CB  LEU A 529      -8.822  28.993   3.390  1.00  0.00           C
ATOM   1052  CG  LEU A 529      -7.959  28.403   4.527  1.00  0.00           C
ATOM   1053  CD1 LEU A 529      -7.589  29.511   5.515  1.00  0.00           C
ATOM   1054  CD2 LEU A 529      -8.736  27.290   5.221  1.00  0.00           C
ATOM   1055  N   LEU A 530      -9.595  31.046   0.812  1.00  0.00           N
ATOM   1056  CA  LEU A 530     -10.199  31.081  -0.507  1.00  0.00           C
ATOM   1057  C   LEU A 530      -9.158  31.444  -1.559  1.00  0.00           C
ATOM   1058  O   LEU A 530      -9.350  31.189  -2.745  1.00  0.00           O
ATOM   1059  CB  LEU A 530     -11.319  32.116  -0.559  1.00  0.00           C
ATOM   1060  CG  LEU A 530     -12.517  31.865   0.330  1.00  0.00           C
ATOM   1061  CD1 LEU A 530     -13.510  33.027   0.136  1.00  0.00           C
ATOM   1062  CD2 LEU A 530     -13.107  30.515   0.022  1.00  0.00           C
ATOM   1063  N   ARG A 531      -8.009  31.974  -1.123  1.00  0.00           N
ATOM   1064  CA  ARG A 531      -6.925  32.404  -1.996  1.00  0.00           C
ATOM   1065  C   ARG A 531      -6.353  31.200  -2.774  1.00  0.00           C
ATOM   1066  O   ARG A 531      -5.718  31.367  -3.813  1.00  0.00           O
ATOM   1067  CB  ARG A 531      -5.881  33.116  -1.142  1.00  0.00           C
ATOM   1068  CG  ARG A 531      -6.452  34.436  -0.545  1.00  0.00           C
ATOM   1069  CD  ARG A 531      -5.591  35.100   0.465  1.00  0.00           C
ATOM   1070  NE  ARG A 531      -6.231  36.314   1.044  1.00  0.00           N
ATOM   1071  CZ  ARG A 531      -5.699  37.119   1.992  1.00  0.00           C
ATOM   1072  NH1 ARG A 531      -4.497  36.903   2.519  1.00  0.00           N
ATOM   1073  NH2 ARG A 531      -6.431  38.131   2.392  1.00  0.00           N
ATOM   1074  N   LEU A 532      -6.652  29.972  -2.316  1.00  0.00           N
ATOM   1075  CA  LEU A 532      -6.258  28.734  -2.994  1.00  0.00           C
ATOM   1076  C   LEU A 532      -6.883  28.641  -4.401  1.00  0.00           C
ATOM   1077  O   LEU A 532      -6.330  28.002  -5.305  1.00  0.00           O
ATOM   1078  CB  LEU A 532      -6.702  27.534  -2.143  1.00  0.00           C
ATOM   1079  CG  LEU A 532      -5.929  27.328  -0.813  1.00  0.00           C
ATOM   1080  CD1 LEU A 532      -6.632  26.289   0.049  1.00  0.00           C
ATOM   1081  CD2 LEU A 532      -4.520  26.842  -1.135  1.00  0.00           C
ATOM   1082  N   VAL A 533      -8.020  29.315  -4.605  1.00  0.00           N
ATOM   1083  CA  VAL A 533      -8.726  29.330  -5.882  1.00  0.00           C
ATOM   1084  C   VAL A 533      -7.838  29.933  -6.966  1.00  0.00           C
ATOM   1085  O   VAL A 533      -7.946  29.575  -8.145  1.00  0.00           O
ATOM   1086  CB  VAL A 533     -10.072  30.070  -5.770  1.00  0.00           C
ATOM   1087  CG1 VAL A 533     -10.727  30.239  -7.174  1.00  0.00           C
ATOM   1088  CG2 VAL A 533     -10.972  29.259  -4.825  1.00  0.00           C
ATOM   1089  N   ARG A 534      -6.976  30.887  -6.579  1.00  0.00           N
ATOM   1090  CA  ARG A 534      -6.081  31.561  -7.507  1.00  0.00           C
ATOM   1091  C   ARG A 534      -5.095  30.569  -8.139  1.00  0.00           C
ATOM   1092  O   ARG A 534      -4.544  30.840  -9.205  1.00  0.00           O
ATOM   1093  CB  ARG A 534      -5.290  32.653  -6.803  1.00  0.00           C
ATOM   1094  CG  ARG A 534      -6.137  33.823  -6.296  1.00  0.00           C
ATOM   1095  CD  ARG A 534      -5.312  34.887  -5.695  1.00  0.00           C
ATOM   1096  NE  ARG A 534      -6.114  35.864  -4.961  1.00  0.00           N
ATOM   1097  CZ  ARG A 534      -6.789  36.895  -5.491  1.00  0.00           C
ATOM   1098  NH1 ARG A 534      -7.444  37.714  -4.690  1.00  0.00           N
ATOM   1099  NH2 ARG A 534      -6.795  37.088  -6.794  1.00  0.00           N
ATOM   1100  N   VAL A 535      -4.845  29.439  -7.461  1.00  0.00           N
ATOM   1101  CA  VAL A 535      -3.947  28.413  -7.962  1.00  0.00           C
ATOM   1102  C   VAL A 535      -4.746  27.434  -8.816  1.00  0.00           C
ATOM   1103  O   VAL A 535      -4.333  27.087  -9.918  1.00  0.00           O
ATOM   1104  CB  VAL A 535      -3.253  27.659  -6.804  1.00  0.00           C
ATOM   1105  CG1 VAL A 535      -2.392  26.510  -7.364  1.00  0.00           C
ATOM   1106  CG2 VAL A 535      -2.398  28.640  -5.986  1.00  0.00           C
ATOM   1107  N   ALA A 536      -5.908  27.005  -8.312  1.00  0.00           N
ATOM   1108  CA  ALA A 536      -6.728  26.015  -9.020  1.00  0.00           C
ATOM   1109  C   ALA A 536      -7.151  26.477 -10.423  1.00  0.00           C
ATOM   1110  O   ALA A 536      -7.050  25.725 -11.396  1.00  0.00           O
ATOM   1111  CB  ALA A 536      -7.972  25.725  -8.198  1.00  0.00           C
ATOM   1112  N   ARG A 537      -7.539  27.743 -10.557  1.00  0.00           N
ATOM   1113  CA  ARG A 537      -7.949  28.269 -11.862  1.00  0.00           C
ATOM   1114  C   ARG A 537      -6.771  28.352 -12.855  1.00  0.00           C
ATOM   1115  O   ARG A 537      -6.976  28.443 -14.066  1.00  0.00           O
ATOM   1116  CB  ARG A 537      -8.599  29.647 -11.699  1.00  0.00           C
ATOM   1117  CG  ARG A 537      -7.631  30.698 -11.272  1.00  0.00           C
ATOM   1118  CD  ARG A 537      -8.213  32.000 -10.841  1.00  0.00           C
ATOM   1119  NE  ARG A 537      -8.735  32.793 -11.935  1.00  0.00           N
ATOM   1120  CZ  ARG A 537      -9.135  34.071 -11.788  1.00  0.00           C
ATOM   1121  NH1 ARG A 537      -9.057  34.624 -10.595  1.00  0.00           N
ATOM   1122  NH2 ARG A 537      -9.594  34.756 -12.823  1.00  0.00           N
ATOM   1123  N   LYS A 538      -5.540  28.342 -12.337  1.00  0.00           N
ATOM   1124  CA  LYS A 538      -4.317  28.481 -13.112  1.00  0.00           C
ATOM   1125  C   LYS A 538      -3.523  27.179 -13.112  1.00  0.00           C
ATOM   1126  O   LYS A 538      -2.333  27.170 -13.410  1.00  0.00           O
ATOM   1127  CB  LYS A 538      -3.450  29.602 -12.531  1.00  0.00           C
ATOM   1128  CG  LYS A 538      -4.076  30.985 -12.567  1.00  0.00           C
ATOM   1129  CD  LYS A 538      -3.160  31.984 -11.965  1.00  0.00           C
ATOM   1130  CE  LYS A 538      -3.720  33.380 -11.942  1.00  0.00           C
ATOM   1131  NZ  LYS A 538      -2.823  34.232 -11.169  1.00  0.00           N
ATOM   1132  N   LEU A 539      -4.166  26.067 -12.781  1.00  0.00           N
ATOM   1133  CA  LEU A 539      -3.467  24.787 -12.680  1.00  0.00           C
ATOM   1134  C   LEU A 539      -2.638  24.418 -13.939  1.00  0.00           C
ATOM   1135  O   LEU A 539      -1.496  23.934 -13.828  1.00  0.00           O
ATOM   1136  CB  LEU A 539      -4.506  23.707 -12.365  1.00  0.00           C
ATOM   1137  CG  LEU A 539      -3.979  22.325 -12.081  1.00  0.00           C
ATOM   1138  CD1 LEU A 539      -3.088  22.396 -10.837  1.00  0.00           C
ATOM   1139  CD2 LEU A 539      -5.154  21.379 -11.858  1.00  0.00           C
ATOM   1140  N   ASP A 540      -3.183  24.705 -15.133  1.00  0.00           N
ATOM   1141  CA  ASP A 540      -2.509  24.398 -16.402  1.00  0.00           C
ATOM   1142  C   ASP A 540      -1.153  25.099 -16.526  1.00  0.00           C
ATOM   1143  O   ASP A 540      -0.265  24.632 -17.239  1.00  0.00           O
ATOM   1144  CB  ASP A 540      -3.392  24.784 -17.596  1.00  0.00           C
ATOM   1145  CG  ASP A 540      -4.588  23.843 -17.806  1.00  0.00           C
ATOM   1146  OD1 ASP A 540      -4.606  22.785 -17.217  1.00  0.00           O
ATOM   1147  OD2 ASP A 540      -5.474  24.201 -18.547  1.00  0.00           O
ATOM   1148  N   ARG A 541      -1.008  26.248 -15.862  1.00  0.00           N
ATOM   1149  CA  ARG A 541       0.225  27.015 -15.887  1.00  0.00           C
ATOM   1150  C   ARG A 541       1.396  26.298 -15.225  1.00  0.00           C
ATOM   1151  O   ARG A 541       2.544  26.434 -15.647  1.00  0.00           O
ATOM   1152  CB  ARG A 541       0.082  28.350 -15.163  1.00  0.00           C
ATOM   1153  CG  ARG A 541       1.386  29.096 -15.137  1.00  0.00           C
ATOM   1154  CD  ARG A 541       1.781  29.669 -16.461  1.00  0.00           C
ATOM   1155  NE  ARG A 541       3.219  29.842 -16.498  1.00  0.00           N
ATOM   1156  CZ  ARG A 541       3.921  30.762 -15.844  1.00  0.00           C
ATOM   1157  NH1 ARG A 541       5.215  30.770 -15.918  1.00  0.00           N
ATOM   1158  NH2 ARG A 541       3.353  31.645 -15.091  1.00  0.00           N
ATOM   1159  N   TYR A 542       1.127  25.582 -14.135  1.00  0.00           N
ATOM   1160  CA  TYR A 542       2.223  25.053 -13.332  1.00  0.00           C
ATOM   1161  C   TYR A 542       2.641  23.675 -13.805  1.00  0.00           C
ATOM   1162  O   TYR A 542       3.799  23.272 -13.648  1.00  0.00           O
ATOM   1163  CB  TYR A 542       1.797  24.999 -11.864  1.00  0.00           C
ATOM   1164  CG  TYR A 542       1.393  26.360 -11.314  1.00  0.00           C
ATOM   1165  CD1 TYR A 542       2.329  27.377 -11.138  1.00  0.00           C
ATOM   1166  CD2 TYR A 542       0.055  26.581 -10.991  1.00  0.00           C
ATOM   1167  CE1 TYR A 542       1.920  28.606 -10.639  1.00  0.00           C
ATOM   1168  CE2 TYR A 542      -0.352  27.794 -10.501  1.00  0.00           C
ATOM   1169  CZ  TYR A 542       0.565  28.805 -10.320  1.00  0.00           C
ATOM   1170  OH  TYR A 542       0.146  30.004  -9.818  1.00  0.00           O
ATOM   1171  N   SER A 543       1.721  22.995 -14.483  1.00  0.00           N
ATOM   1172  CA  SER A 543       1.960  21.631 -14.931  1.00  0.00           C
ATOM   1173  C   SER A 543       2.956  21.532 -16.095  1.00  0.00           C
ATOM   1174  O   SER A 543       3.380  20.432 -16.451  1.00  0.00           O
ATOM   1175  CB  SER A 543       0.660  20.992 -15.340  1.00  0.00           C
ATOM   1176  OG  SER A 543      -0.223  20.870 -14.257  1.00  0.00           O
ATOM   1177  N   GLU A 544       3.338  22.670 -16.690  1.00  0.00           N
ATOM   1178  CA  GLU A 544       4.313  22.643 -17.780  1.00  0.00           C
ATOM   1179  C   GLU A 544       5.644  22.050 -17.310  1.00  0.00           C
ATOM   1180  O   GLU A 544       6.337  21.380 -18.083  1.00  0.00           O
ATOM   1181  CB  GLU A 544       4.548  24.036 -18.379  1.00  0.00           C
ATOM   1182  CG  GLU A 544       3.383  24.575 -19.219  1.00  0.00           C
ATOM   1183  CD  GLU A 544       3.696  25.896 -19.917  1.00  0.00           C
ATOM   1184  OE1 GLU A 544       4.610  26.572 -19.507  1.00  0.00           O
ATOM   1185  OE2 GLU A 544       3.061  26.180 -20.913  1.00  0.00           O
ATOM   1186  N   TYR A 545       6.018  22.299 -16.051  1.00  0.00           N
ATOM   1187  CA  TYR A 545       7.230  21.675 -15.549  1.00  0.00           C
ATOM   1188  C   TYR A 545       6.829  20.372 -14.890  1.00  0.00           C
ATOM   1189  O   TYR A 545       6.214  20.361 -13.830  1.00  0.00           O
ATOM   1190  CB  TYR A 545       8.033  22.543 -14.562  1.00  0.00           C
ATOM   1191  CG  TYR A 545       8.881  23.667 -15.155  1.00  0.00           C
ATOM   1192  CD1 TYR A 545      10.197  23.354 -15.498  1.00  0.00           C
ATOM   1193  CD2 TYR A 545       8.420  24.968 -15.313  1.00  0.00           C
ATOM   1194  CE1 TYR A 545      11.046  24.311 -16.009  1.00  0.00           C
ATOM   1195  CE2 TYR A 545       9.287  25.943 -15.829  1.00  0.00           C
ATOM   1196  CZ  TYR A 545      10.596  25.606 -16.176  1.00  0.00           C
ATOM   1197  OH  TYR A 545      11.455  26.560 -16.684  1.00  0.00           O
ATOM   1198  N   GLY A 546       7.204  19.264 -15.515  1.00  0.00           N
ATOM   1199  CA  GLY A 546       6.826  17.936 -15.038  1.00  0.00           C
ATOM   1200  C   GLY A 546       7.336  17.663 -13.630  1.00  0.00           C
ATOM   1201  O   GLY A 546       6.586  17.271 -12.744  1.00  0.00           O
ATOM   1202  N   ALA A 547       8.627  17.886 -13.413  1.00  0.00           N
ATOM   1203  CA  ALA A 547       9.237  17.652 -12.107  1.00  0.00           C
ATOM   1204  C   ALA A 547       8.581  18.498 -11.009  1.00  0.00           C
ATOM   1205  O   ALA A 547       8.473  18.069  -9.861  1.00  0.00           O
ATOM   1206  CB  ALA A 547      10.721  17.963 -12.165  1.00  0.00           C
ATOM   1207  N   ALA A 548       8.128  19.707 -11.359  1.00  0.00           N
ATOM   1208  CA  ALA A 548       7.496  20.622 -10.403  1.00  0.00           C
ATOM   1209  C   ALA A 548       6.201  20.047  -9.825  1.00  0.00           C
ATOM   1210  O   ALA A 548       5.762  20.450  -8.741  1.00  0.00           O
ATOM   1211  CB  ALA A 548       7.207  21.959 -11.040  1.00  0.00           C
ATOM   1212  N   VAL A 549       5.583  19.114 -10.547  1.00  0.00           N
ATOM   1213  CA  VAL A 549       4.347  18.494 -10.118  1.00  0.00           C
ATOM   1214  C   VAL A 549       4.592  17.735  -8.821  1.00  0.00           C
ATOM   1215  O   VAL A 549       3.713  17.674  -7.963  1.00  0.00           O
ATOM   1216  CB  VAL A 549       3.770  17.580 -11.208  1.00  0.00           C
ATOM   1217  CG1 VAL A 549       2.580  16.813 -10.678  1.00  0.00           C
ATOM   1218  CG2 VAL A 549       3.380  18.437 -12.414  1.00  0.00           C
ATOM   1219  N   LEU A 550       5.776  17.126  -8.677  1.00  0.00           N
ATOM   1220  CA  LEU A 550       6.087  16.376  -7.465  1.00  0.00           C
ATOM   1221  C   LEU A 550       6.059  17.312  -6.256  1.00  0.00           C
ATOM   1222  O   LEU A 550       5.613  16.931  -5.174  1.00  0.00           O
ATOM   1223  CB  LEU A 550       7.484  15.743  -7.580  1.00  0.00           C
ATOM   1224  CG  LEU A 550       7.631  14.609  -8.605  1.00  0.00           C
ATOM   1225  CD1 LEU A 550       9.098  14.245  -8.773  1.00  0.00           C
ATOM   1226  CD2 LEU A 550       6.813  13.368  -8.125  1.00  0.00           C
ATOM   1227  N   PHE A 551       6.531  18.552  -6.443  1.00  0.00           N
ATOM   1228  CA  PHE A 551       6.533  19.552  -5.376  1.00  0.00           C
ATOM   1229  C   PHE A 551       5.091  19.891  -5.008  1.00  0.00           C
ATOM   1230  O   PHE A 551       4.722  19.922  -3.832  1.00  0.00           O
ATOM   1231  CB  PHE A 551       7.286  20.823  -5.782  1.00  0.00           C
ATOM   1232  CG  PHE A 551       7.432  21.836  -4.657  1.00  0.00           C
ATOM   1233  CD1 PHE A 551       8.405  21.658  -3.677  1.00  0.00           C
ATOM   1234  CD2 PHE A 551       6.609  22.952  -4.571  1.00  0.00           C
ATOM   1235  CE1 PHE A 551       8.551  22.571  -2.647  1.00  0.00           C
ATOM   1236  CE2 PHE A 551       6.748  23.865  -3.542  1.00  0.00           C
ATOM   1237  CZ  PHE A 551       7.722  23.675  -2.579  1.00  0.00           C
ATOM   1238  N   LEU A 552       4.251  20.112  -6.027  1.00  0.00           N
ATOM   1239  CA  LEU A 552       2.864  20.482  -5.761  1.00  0.00           C
ATOM   1240  C   LEU A 552       2.077  19.345  -5.108  1.00  0.00           C
ATOM   1241  O   LEU A 552       1.313  19.567  -4.170  1.00  0.00           O
ATOM   1242  CB  LEU A 552       2.165  20.888  -7.065  1.00  0.00           C
ATOM   1243  CG  LEU A 552       2.161  22.394  -7.403  1.00  0.00           C
ATOM   1244  CD1 LEU A 552       1.263  23.112  -6.401  1.00  0.00           C
ATOM   1245  CD2 LEU A 552       3.580  22.943  -7.339  1.00  0.00           C
ATOM   1246  N   LEU A 553       2.337  18.109  -5.495  1.00  0.00           N
ATOM   1247  CA  LEU A 553       1.609  17.017  -4.869  1.00  0.00           C
ATOM   1248  C   LEU A 553       2.106  16.795  -3.441  1.00  0.00           C
ATOM   1249  O   LEU A 553       1.302  16.747  -2.497  1.00  0.00           O
ATOM   1250  CB  LEU A 553       1.758  15.734  -5.714  1.00  0.00           C
ATOM   1251  CG  LEU A 553       0.646  15.471  -6.775  1.00  0.00           C
ATOM   1252  CD1 LEU A 553       0.462  16.703  -7.626  1.00  0.00           C
ATOM   1253  CD2 LEU A 553       1.064  14.263  -7.659  1.00  0.00           C
ATOM   1254  N   MET A 554       3.420  16.687  -3.262  1.00  0.00           N
ATOM   1255  CA  MET A 554       3.941  16.386  -1.942  1.00  0.00           C
ATOM   1256  C   MET A 554       3.698  17.532  -0.932  1.00  0.00           C
ATOM   1257  O   MET A 554       3.464  17.269   0.255  1.00  0.00           O
ATOM   1258  CB  MET A 554       5.425  16.062  -2.061  1.00  0.00           C
ATOM   1259  CG  MET A 554       6.013  15.294  -0.892  1.00  0.00           C
ATOM   1260  SD  MET A 554       5.236  13.643  -0.744  1.00  0.00           S
ATOM   1261  CE  MET A 554       5.905  12.904  -2.247  1.00  0.00           C
ATOM   1262  N   CYS A 555       3.722  18.809  -1.373  1.00  0.00           N
ATOM   1263  CA  CYS A 555       3.478  19.867  -0.397  1.00  0.00           C
ATOM   1264  C   CYS A 555       2.013  19.896   0.023  1.00  0.00           C
ATOM   1265  O   CYS A 555       1.707  20.175   1.186  1.00  0.00           O
ATOM   1266  CB  CYS A 555       3.870  21.249  -0.946  1.00  0.00           C
ATOM   1267  SG  CYS A 555       2.822  21.860  -2.279  1.00  0.00           S
ATOM   1268  N   THR A 556       1.096  19.469  -0.860  1.00  0.00           N
ATOM   1269  CA  THR A 556      -0.295  19.461  -0.444  1.00  0.00           C
ATOM   1270  C   THR A 556      -0.520  18.337   0.542  1.00  0.00           C
ATOM   1271  O   THR A 556      -1.337  18.464   1.448  1.00  0.00           O
ATOM   1272  CB  THR A 556      -1.262  19.371  -1.637  1.00  0.00           C
ATOM   1273  OG1 THR A 556      -0.969  18.203  -2.427  1.00  0.00           O
ATOM   1274  CG2 THR A 556      -1.174  20.642  -2.475  1.00  0.00           C
ATOM   1275  N   PHE A 557       0.262  17.266   0.427  1.00  0.00           N
ATOM   1276  CA  PHE A 557       0.153  16.140   1.345  1.00  0.00           C
ATOM   1277  C   PHE A 557       0.394  16.667   2.775  1.00  0.00           C
ATOM   1278  O   PHE A 557      -0.352  16.348   3.714  1.00  0.00           O
ATOM   1279  CB  PHE A 557       1.122  15.033   0.914  1.00  0.00           C
ATOM   1280  CG  PHE A 557       1.012  13.747   1.651  1.00  0.00           C
ATOM   1281  CD1 PHE A 557      -0.059  12.902   1.378  1.00  0.00           C
ATOM   1282  CD2 PHE A 557       1.979  13.334   2.561  1.00  0.00           C
ATOM   1283  CE1 PHE A 557      -0.178  11.687   2.003  1.00  0.00           C
ATOM   1284  CE2 PHE A 557       1.864  12.103   3.189  1.00  0.00           C
ATOM   1285  CZ  PHE A 557       0.789  11.284   2.913  1.00  0.00           C
ATOM   1286  N   ALA A 558       1.446  17.488   2.936  1.00  0.00           N
ATOM   1287  CA  ALA A 558       1.719  18.120   4.233  1.00  0.00           C
ATOM   1288  C   ALA A 558       0.576  19.058   4.670  1.00  0.00           C
ATOM   1289  O   ALA A 558       0.218  19.071   5.849  1.00  0.00           O
ATOM   1290  CB  ALA A 558       3.017  18.898   4.174  1.00  0.00           C
ATOM   1291  N   LEU A 559      -0.029  19.814   3.730  1.00  0.00           N
ATOM   1292  CA  LEU A 559      -1.128  20.729   4.099  1.00  0.00           C
ATOM   1293  C   LEU A 559      -2.384  19.969   4.525  1.00  0.00           C
ATOM   1294  O   LEU A 559      -3.100  20.404   5.430  1.00  0.00           O
ATOM   1295  CB  LEU A 559      -1.495  21.698   2.966  1.00  0.00           C
ATOM   1296  CG  LEU A 559      -0.751  23.066   2.937  1.00  0.00           C
ATOM   1297  CD1 LEU A 559       0.743  22.865   2.735  1.00  0.00           C
ATOM   1298  CD2 LEU A 559      -1.326  23.910   1.823  1.00  0.00           C
ATOM   1299  N   ILE A 560      -2.644  18.825   3.905  1.00  0.00           N
ATOM   1300  CA  ILE A 560      -3.785  18.001   4.297  1.00  0.00           C
ATOM   1301  C   ILE A 560      -3.595  17.566   5.725  1.00  0.00           C
ATOM   1302  O   ILE A 560      -4.492  17.711   6.567  1.00  0.00           O
ATOM   1303  CB  ILE A 560      -3.868  16.794   3.350  1.00  0.00           C
ATOM   1304  CG1 ILE A 560      -4.265  17.305   1.935  1.00  0.00           C
ATOM   1305  CG2 ILE A 560      -4.853  15.727   3.904  1.00  0.00           C
ATOM   1306  CD1 ILE A 560      -4.022  16.316   0.847  1.00  0.00           C
ATOM   1307  N   ALA A 561      -2.395  17.069   6.023  1.00  0.00           N
ATOM   1308  CA  ALA A 561      -2.077  16.704   7.391  1.00  0.00           C
ATOM   1309  C   ALA A 561      -2.129  17.928   8.306  1.00  0.00           C
ATOM   1310  O   ALA A 561      -2.605  17.842   9.433  1.00  0.00           O
ATOM   1311  CB  ALA A 561      -0.705  16.085   7.458  1.00  0.00           C
ATOM   1312  N   HIS A 562      -1.682  19.088   7.818  1.00  0.00           N
ATOM   1313  CA  HIS A 562      -1.630  20.286   8.656  1.00  0.00           C
ATOM   1314  C   HIS A 562      -3.032  20.694   9.113  1.00  0.00           C
ATOM   1315  O   HIS A 562      -3.264  20.951  10.301  1.00  0.00           O
ATOM   1316  CB  HIS A 562      -0.990  21.449   7.891  1.00  0.00           C
ATOM   1317  CG  HIS A 562      -0.683  22.625   8.727  1.00  0.00           C
ATOM   1318  ND1 HIS A 562      -1.611  23.577   9.056  1.00  0.00           N
ATOM   1319  CD2 HIS A 562       0.474  23.013   9.287  1.00  0.00           C
ATOM   1320  CE1 HIS A 562      -1.036  24.500   9.805  1.00  0.00           C
ATOM   1321  NE2 HIS A 562       0.231  24.179   9.959  1.00  0.00           N
ATOM   1322  N   TRP A 563      -3.979  20.748   8.178  1.00  0.00           N
ATOM   1323  CA  TRP A 563      -5.346  21.123   8.524  1.00  0.00           C
ATOM   1324  C   TRP A 563      -5.935  20.131   9.505  1.00  0.00           C
ATOM   1325  O   TRP A 563      -6.527  20.528  10.510  1.00  0.00           O
ATOM   1326  CB  TRP A 563      -6.179  21.180   7.249  1.00  0.00           C
ATOM   1327  CG  TRP A 563      -6.065  22.483   6.507  1.00  0.00           C
ATOM   1328  CD1 TRP A 563      -6.060  23.739   7.037  1.00  0.00           C
ATOM   1329  CD2 TRP A 563      -5.820  22.647   5.095  1.00  0.00           C
ATOM   1330  NE1 TRP A 563      -5.881  24.673   6.039  1.00  0.00           N
ATOM   1331  CE2 TRP A 563      -5.726  24.024   4.850  1.00  0.00           C
ATOM   1332  CE3 TRP A 563      -5.661  21.753   4.037  1.00  0.00           C
ATOM   1333  CZ2 TRP A 563      -5.489  24.528   3.585  1.00  0.00           C
ATOM   1334  CZ3 TRP A 563      -5.413  22.255   2.769  1.00  0.00           C
ATOM   1335  CH2 TRP A 563      -5.331  23.608   2.548  1.00  0.00           C
ATOM   1336  N   LEU A 564      -5.712  18.840   9.268  1.00  0.00           N
ATOM   1337  CA  LEU A 564      -6.214  17.826  10.182  1.00  0.00           C
ATOM   1338  C   LEU A 564      -5.563  17.935  11.548  1.00  0.00           C
ATOM   1339  O   LEU A 564      -6.216  17.711  12.565  1.00  0.00           O
ATOM   1340  CB  LEU A 564      -5.989  16.456   9.579  1.00  0.00           C
ATOM   1341  CG  LEU A 564      -6.863  16.134   8.378  1.00  0.00           C
ATOM   1342  CD1 LEU A 564      -6.378  14.833   7.740  1.00  0.00           C
ATOM   1343  CD2 LEU A 564      -8.325  16.029   8.844  1.00  0.00           C
ATOM   1344  N   ALA A 565      -4.280  18.291  11.592  1.00  0.00           N
ATOM   1345  CA  ALA A 565      -3.592  18.454  12.865  1.00  0.00           C
ATOM   1346  C   ALA A 565      -4.236  19.566  13.686  1.00  0.00           C
ATOM   1347  O   ALA A 565      -4.468  19.434  14.895  1.00  0.00           O
ATOM   1348  CB  ALA A 565      -2.137  18.803  12.620  1.00  0.00           C
ATOM   1349  N   CYS A 566      -4.584  20.656  12.999  1.00  0.00           N
ATOM   1350  CA  CYS A 566      -5.185  21.811  13.644  1.00  0.00           C
ATOM   1351  C   CYS A 566      -6.587  21.452  14.159  1.00  0.00           C
ATOM   1352  O   CYS A 566      -6.970  21.817  15.280  1.00  0.00           O
ATOM   1353  CB  CYS A 566      -5.244  22.958  12.638  1.00  0.00           C
ATOM   1354  SG  CYS A 566      -3.594  23.554  12.151  1.00  0.00           S
ATOM   1355  N   ILE A 567      -7.323  20.681  13.350  1.00  0.00           N
ATOM   1356  CA  ILE A 567      -8.665  20.212  13.689  1.00  0.00           C
ATOM   1357  C   ILE A 567      -8.624  19.254  14.883  1.00  0.00           C
ATOM   1358  O   ILE A 567      -9.436  19.371  15.800  1.00  0.00           O
ATOM   1359  CB  ILE A 567      -9.333  19.553  12.476  1.00  0.00           C
ATOM   1360  CG1 ILE A 567      -9.608  20.628  11.396  1.00  0.00           C
ATOM   1361  CG2 ILE A 567     -10.624  18.873  12.912  1.00  0.00           C
ATOM   1362  CD1 ILE A 567      -9.962  20.057  10.041  1.00  0.00           C
ATOM   1363  N   TRP A 568      -7.670  18.321  14.881  1.00  0.00           N
ATOM   1364  CA  TRP A 568      -7.495  17.356  15.969  1.00  0.00           C
ATOM   1365  C   TRP A 568      -7.336  18.088  17.290  1.00  0.00           C
ATOM   1366  O   TRP A 568      -7.938  17.717  18.311  1.00  0.00           O
ATOM   1367  CB  TRP A 568      -6.291  16.467  15.677  1.00  0.00           C
ATOM   1368  CG  TRP A 568      -5.951  15.446  16.718  1.00  0.00           C
ATOM   1369  CD1 TRP A 568      -4.822  15.401  17.454  1.00  0.00           C
ATOM   1370  CD2 TRP A 568      -6.745  14.334  17.151  1.00  0.00           C
ATOM   1371  NE1 TRP A 568      -4.833  14.314  18.276  1.00  0.00           N
ATOM   1372  CE2 TRP A 568      -5.997  13.652  18.113  1.00  0.00           C
ATOM   1373  CE3 TRP A 568      -7.999  13.864  16.809  1.00  0.00           C
ATOM   1374  CZ2 TRP A 568      -6.461  12.511  18.727  1.00  0.00           C
ATOM   1375  CZ3 TRP A 568      -8.471  12.716  17.420  1.00  0.00           C
ATOM   1376  CH2 TRP A 568      -7.712  12.057  18.357  1.00  0.00           C
ATOM   1377  N   TYR A 569      -6.537  19.150  17.278  1.00  0.00           N
ATOM   1378  CA  TYR A 569      -6.353  19.925  18.497  1.00  0.00           C
ATOM   1379  C   TYR A 569      -7.677  20.602  18.898  1.00  0.00           C
ATOM   1380  O   TYR A 569      -8.046  20.576  20.079  1.00  0.00           O
ATOM   1381  CB  TYR A 569      -5.165  20.879  18.364  1.00  0.00           C
ATOM   1382  CG  TYR A 569      -4.920  21.679  19.607  1.00  0.00           C
ATOM   1383  CD1 TYR A 569      -4.992  21.065  20.840  1.00  0.00           C
ATOM   1384  CD2 TYR A 569      -4.593  23.001  19.523  1.00  0.00           C
ATOM   1385  CE1 TYR A 569      -4.805  21.794  21.974  1.00  0.00           C
ATOM   1386  CE2 TYR A 569      -4.350  23.727  20.669  1.00  0.00           C
ATOM   1387  CZ  TYR A 569      -4.492  23.135  21.893  1.00  0.00           C
ATOM   1388  OH  TYR A 569      -4.367  23.873  23.058  1.00  0.00           O
ATOM   1389  N   ALA A 570      -8.408  21.174  17.927  1.00  0.00           N
ATOM   1390  CA  ALA A 570      -9.701  21.823  18.215  1.00  0.00           C
ATOM   1391  C   ALA A 570     -10.684  20.873  18.885  1.00  0.00           C
ATOM   1392  O   ALA A 570     -11.433  21.280  19.787  1.00  0.00           O
ATOM   1393  CB  ALA A 570     -10.294  22.385  16.937  1.00  0.00           C
ATOM   1394  N   ILE A 571     -10.655  19.606  18.490  1.00  0.00           N
ATOM   1395  CA  ILE A 571     -11.531  18.610  19.093  1.00  0.00           C
ATOM   1396  C   ILE A 571     -11.215  18.450  20.574  1.00  0.00           C
ATOM   1397  O   ILE A 571     -12.121  18.383  21.406  1.00  0.00           O
ATOM   1398  CB  ILE A 571     -11.406  17.262  18.362  1.00  0.00           C
ATOM   1399  CG1 ILE A 571     -11.990  17.415  16.950  1.00  0.00           C
ATOM   1400  CG2 ILE A 571     -12.114  16.134  19.148  1.00  0.00           C
ATOM   1401  CD1 ILE A 571     -11.666  16.268  16.025  1.00  0.00           C
ATOM   1402  N   GLY A 572      -9.927  18.388  20.910  1.00  0.00           N
ATOM   1403  CA  GLY A 572      -9.514  18.254  22.310  1.00  0.00           C
ATOM   1404  C   GLY A 572      -9.982  19.406  23.215  1.00  0.00           C
ATOM   1405  O   GLY A 572     -10.278  19.190  24.389  1.00  0.00           O
ATOM   1406  N   ASN A 573     -10.041  20.626  22.678  1.00  0.00           N
ATOM   1407  CA  ASN A 573     -10.423  21.778  23.503  1.00  0.00           C
ATOM   1408  C   ASN A 573     -11.911  22.124  23.616  1.00  0.00           C
ATOM   1409  O   ASN A 573     -12.368  22.525  24.691  1.00  0.00           O
ATOM   1410  CB  ASN A 573      -9.715  22.991  23.013  1.00  0.00           C
ATOM   1411  CG  ASN A 573      -8.267  22.871  23.191  1.00  0.00           C
ATOM   1412  OD1 ASN A 573      -7.694  21.825  22.921  1.00  0.00           O
ATOM   1413  ND2 ASN A 573      -7.647  23.901  23.658  1.00  0.00           N
ATOM   1414  N   MET A 574     -12.678  21.997  22.524  1.00  0.00           N
ATOM   1415  CA  MET A 574     -14.080  22.441  22.573  1.00  0.00           C
ATOM   1416  C   MET A 574     -14.981  21.592  23.450  1.00  0.00           C
ATOM   1417  O   MET A 574     -16.086  22.018  23.799  1.00  0.00           O
ATOM   1418  CB  MET A 574     -14.685  22.619  21.188  1.00  0.00           C
ATOM   1419  CG  MET A 574     -14.122  23.815  20.439  1.00  0.00           C
ATOM   1420  SD  MET A 574     -14.908  24.088  18.844  1.00  0.00           S
ATOM   1421  CE  MET A 574     -14.101  25.604  18.333  1.00  0.00           C
ATOM   1422  N   GLU A 575     -14.533  20.406  23.803  1.00  0.00           N
ATOM   1423  CA  GLU A 575     -15.302  19.600  24.713  1.00  0.00           C
ATOM   1424  C   GLU A 575     -14.450  19.220  25.903  1.00  0.00           C
ATOM   1425  O   GLU A 575     -13.498  18.452  25.783  1.00  0.00           O
ATOM   1426  CB  GLU A 575     -15.872  18.336  24.034  1.00  0.00           C
ATOM   1427  CG  GLU A 575     -16.928  18.604  22.969  1.00  0.00           C
ATOM   1428  CD  GLU A 575     -17.584  17.340  22.424  1.00  0.00           C
ATOM   1429  OE1 GLU A 575     -17.073  16.261  22.646  1.00  0.00           O
ATOM   1430  OE2 GLU A 575     -18.614  17.465  21.800  1.00  0.00           O
ATOM   1431  N   GLN A 576     -14.874  19.652  27.093  1.00  0.00           N
ATOM   1432  CA  GLN A 576     -14.140  19.252  28.270  1.00  0.00           C
ATOM   1433  C   GLN A 576     -14.957  18.453  29.295  1.00  0.00           C
ATOM   1434  O   GLN A 576     -14.513  18.329  30.432  1.00  0.00           O
ATOM   1435  CB  GLN A 576     -13.688  20.525  29.016  1.00  0.00           C
ATOM   1436  CG  GLN A 576     -14.866  21.396  29.501  1.00  0.00           C
ATOM   1437  CD  GLN A 576     -14.443  22.683  30.240  1.00  0.00           C
ATOM   1438  OE1 GLN A 576     -13.785  22.646  31.287  1.00  0.00           O
ATOM   1439  NE2 GLN A 576     -14.830  23.830  29.685  1.00  0.00           N
ATOM   1440  N   PRO A 577     -15.999  17.671  28.911  1.00  0.00           N
ATOM   1441  CA  PRO A 577     -16.807  16.907  29.831  1.00  0.00           C
ATOM   1442  C   PRO A 577     -16.087  15.677  30.336  1.00  0.00           C
ATOM   1443  O   PRO A 577     -16.437  15.116  31.367  1.00  0.00           O
ATOM   1444  CB  PRO A 577     -17.989  16.502  28.953  1.00  0.00           C
ATOM   1445  CG  PRO A 577     -17.418  16.423  27.580  1.00  0.00           C
ATOM   1446  CD  PRO A 577     -16.415  17.480  27.515  1.00  0.00           C
ATOM   1447  N   HIS A 578     -15.052  15.280  29.614  1.00  0.00           N
ATOM   1448  CA  HIS A 578     -14.306  14.073  29.897  1.00  0.00           C
ATOM   1449  C   HIS A 578     -12.998  14.397  30.604  1.00  0.00           C
ATOM   1450  O   HIS A 578     -12.240  13.517  31.039  1.00  0.00           O
ATOM   1451  CB  HIS A 578     -14.078  13.332  28.577  1.00  0.00           C
ATOM   1452  CG  HIS A 578     -15.324  12.770  27.954  1.00  0.00           C
ATOM   1453  ND1 HIS A 578     -16.067  11.762  28.544  1.00  0.00           N
ATOM   1454  CD2 HIS A 578     -15.937  13.049  26.786  1.00  0.00           C
ATOM   1455  CE1 HIS A 578     -17.087  11.462  27.768  1.00  0.00           C
ATOM   1456  NE2 HIS A 578     -17.035  12.229  26.696  1.00  0.00           N
ATOM   1457  N   MET A 579     -12.768  15.689  30.828  1.00  0.00           N
ATOM   1458  CA  MET A 579     -11.516  16.120  31.418  1.00  0.00           C
ATOM   1459  C   MET A 579     -11.443  15.884  32.922  1.00  0.00           C
ATOM   1460  O   MET A 579     -10.386  16.066  33.534  1.00  0.00           O
ATOM   1461  CB  MET A 579     -11.251  17.574  31.051  1.00  0.00           C
ATOM   1462  CG  MET A 579     -10.942  17.776  29.558  1.00  0.00           C
ATOM   1463  SD  MET A 579     -10.488  19.497  29.155  1.00  0.00           S
ATOM   1464  CE  MET A 579     -10.279  19.444  27.384  1.00  0.00           C
ATOM   1465  N   ASP A 580     -12.569  15.480  33.510  1.00  0.00           N
ATOM   1466  CA  ASP A 580     -12.646  15.169  34.928  1.00  0.00           C
ATOM   1467  C   ASP A 580     -12.592  13.661  35.202  1.00  0.00           C
ATOM   1468  O   ASP A 580     -12.628  13.237  36.357  1.00  0.00           O
ATOM   1469  CB  ASP A 580     -13.932  15.735  35.519  1.00  0.00           C
ATOM   1470  CG  ASP A 580     -13.980  17.251  35.466  1.00  0.00           C
ATOM   1471  OD1 ASP A 580     -12.939  17.863  35.442  1.00  0.00           O
ATOM   1472  OD2 ASP A 580     -15.058  17.788  35.476  1.00  0.00           O
ATOM   1473  N   SER A 581     -12.509  12.846  34.145  1.00  0.00           N
ATOM   1474  CA  SER A 581     -12.501  11.393  34.316  1.00  0.00           C
ATOM   1475  C   SER A 581     -11.266  10.772  33.702  1.00  0.00           C
ATOM   1476  O   SER A 581     -11.182   9.556  33.535  1.00  0.00           O
ATOM   1477  CB  SER A 581     -13.732  10.786  33.684  1.00  0.00           C
ATOM   1478  OG  SER A 581     -14.902  11.236  34.299  1.00  0.00           O
ATOM   1479  N   ARG A 582     -10.308  11.627  33.356  1.00  0.00           N
ATOM   1480  CA  ARG A 582      -9.070  11.232  32.686  1.00  0.00           C
ATOM   1481  C   ARG A 582      -9.372  10.597  31.333  1.00  0.00           C
ATOM   1482  O   ARG A 582      -8.587   9.787  30.838  1.00  0.00           O
ATOM   1483  CB  ARG A 582      -8.289  10.204  33.512  1.00  0.00           C
ATOM   1484  CG  ARG A 582      -8.093  10.529  34.993  1.00  0.00           C
ATOM   1485  CD  ARG A 582      -7.237  11.707  35.179  1.00  0.00           C
ATOM   1486  NE  ARG A 582      -5.891  11.460  34.694  1.00  0.00           N
ATOM   1487  CZ  ARG A 582      -4.946  12.402  34.532  1.00  0.00           C
ATOM   1488  NH1 ARG A 582      -5.216  13.663  34.815  1.00  0.00           N
ATOM   1489  NH2 ARG A 582      -3.747  12.052  34.095  1.00  0.00           N
ATOM   1490  N   ILE A 583     -10.485  10.989  30.717  1.00  0.00           N
ATOM   1491  CA  ILE A 583     -10.885  10.428  29.447  1.00  0.00           C
ATOM   1492  C   ILE A 583     -10.569  11.431  28.340  1.00  0.00           C
ATOM   1493  O   ILE A 583     -10.996  12.581  28.382  1.00  0.00           O
ATOM   1494  CB  ILE A 583     -12.401  10.087  29.456  1.00  0.00           C
ATOM   1495  CG1 ILE A 583     -12.764   9.065  30.491  1.00  0.00           C
ATOM   1496  CG2 ILE A 583     -12.852   9.642  28.091  1.00  0.00           C
ATOM   1497  CD1 ILE A 583     -14.282   8.967  30.654  1.00  0.00           C
ATOM   1498  N   GLY A 584      -9.801  11.000  27.353  1.00  0.00           N
ATOM   1499  CA  GLY A 584      -9.438  11.877  26.243  1.00  0.00           C
ATOM   1500  C   GLY A 584      -7.941  11.908  25.974  1.00  0.00           C
ATOM   1501  O   GLY A 584      -7.112  11.696  26.870  1.00  0.00           O
ATOM   1502  N   TRP A 585      -7.597  12.181  24.717  1.00  0.00           N
ATOM   1503  CA  TRP A 585      -6.192  12.165  24.292  1.00  0.00           C
ATOM   1504  C   TRP A 585      -5.325  13.305  24.865  1.00  0.00           C
ATOM   1505  O   TRP A 585      -4.111  13.154  25.017  1.00  0.00           O
ATOM   1506  CB  TRP A 585      -6.112  12.242  22.759  1.00  0.00           C
ATOM   1507  CG  TRP A 585      -6.292  13.637  22.158  1.00  0.00           C
ATOM   1508  CD1 TRP A 585      -7.431  14.279  21.770  1.00  0.00           C
ATOM   1509  CD2 TRP A 585      -5.208  14.514  21.788  1.00  0.00           C
ATOM   1510  NE1 TRP A 585      -7.128  15.497  21.228  1.00  0.00           N
ATOM   1511  CE2 TRP A 585      -5.777  15.654  21.223  1.00  0.00           C
ATOM   1512  CE3 TRP A 585      -3.818  14.419  21.876  1.00  0.00           C
ATOM   1513  CZ2 TRP A 585      -5.009  16.694  20.754  1.00  0.00           C
ATOM   1514  CZ3 TRP A 585      -3.051  15.459  21.399  1.00  0.00           C
ATOM   1515  CH2 TRP A 585      -3.627  16.576  20.849  1.00  0.00           C
ATOM   1516  N   LEU A 586      -5.943  14.452  25.167  1.00  0.00           N
ATOM   1517  CA  LEU A 586      -5.172  15.634  25.565  1.00  0.00           C
ATOM   1518  C   LEU A 586      -4.657  15.428  27.006  1.00  0.00           C
ATOM   1519  O   LEU A 586      -3.496  15.712  27.327  1.00  0.00           O
ATOM   1520  CB  LEU A 586      -6.055  16.892  25.418  1.00  0.00           C
ATOM   1521  CG  LEU A 586      -5.345  18.263  25.501  1.00  0.00           C
ATOM   1522  CD1 LEU A 586      -4.338  18.352  24.313  1.00  0.00           C
ATOM   1523  CD2 LEU A 586      -6.383  19.410  25.441  1.00  0.00           C
ATOM   1524  N   HIS A 587      -5.529  14.879  27.862  1.00  0.00           N
ATOM   1525  CA  HIS A 587      -5.166  14.555  29.237  1.00  0.00           C
ATOM   1526  C   HIS A 587      -4.152  13.437  29.252  1.00  0.00           C
ATOM   1527  O   HIS A 587      -3.176  13.490  29.998  1.00  0.00           O
ATOM   1528  CB  HIS A 587      -6.391  14.167  30.058  1.00  0.00           C
ATOM   1529  CG  HIS A 587      -7.113  15.313  30.588  1.00  0.00           C
ATOM   1530  ND1 HIS A 587      -7.254  16.495  29.909  1.00  0.00           N
ATOM   1531  CD2 HIS A 587      -7.737  15.466  31.760  1.00  0.00           C
ATOM   1532  CE1 HIS A 587      -7.914  17.331  30.664  1.00  0.00           C
ATOM   1533  NE2 HIS A 587      -8.225  16.713  31.793  1.00  0.00           N
ATOM   1534  N   ASN A 588      -4.370  12.432  28.403  1.00  0.00           N
ATOM   1535  CA  ASN A 588      -3.453  11.310  28.281  1.00  0.00           C
ATOM   1536  C   ASN A 588      -2.035  11.795  27.911  1.00  0.00           C
ATOM   1537  O   ASN A 588      -1.034  11.365  28.500  1.00  0.00           O
ATOM   1538  CB  ASN A 588      -4.042  10.323  27.287  1.00  0.00           C
ATOM   1539  CG  ASN A 588      -3.274   9.068  27.122  1.00  0.00           C
ATOM   1540  OD1 ASN A 588      -2.877   8.434  28.101  1.00  0.00           O
ATOM   1541  ND2 ASN A 588      -3.087   8.655  25.890  1.00  0.00           N
ATOM   1542  N   LEU A 589      -1.943  12.722  26.958  1.00  0.00           N
ATOM   1543  CA  LEU A 589      -0.656  13.299  26.578  1.00  0.00           C
ATOM   1544  C   LEU A 589       0.094  13.882  27.781  1.00  0.00           C
ATOM   1545  O   LEU A 589       1.318  13.738  27.886  1.00  0.00           O
ATOM   1546  CB  LEU A 589      -0.813  14.323  25.468  1.00  0.00           C
ATOM   1547  CG  LEU A 589       0.508  14.857  24.914  1.00  0.00           C
ATOM   1548  CD1 LEU A 589       0.327  15.107  23.502  1.00  0.00           C
ATOM   1549  CD2 LEU A 589       0.899  16.166  25.613  1.00  0.00           C
ATOM   1550  N   GLY A 590      -0.629  14.573  28.673  1.00  0.00           N
ATOM   1551  CA  GLY A 590      -0.026  15.171  29.873  1.00  0.00           C
ATOM   1552  C   GLY A 590       0.679  14.149  30.799  1.00  0.00           C
ATOM   1553  O   GLY A 590       1.522  14.531  31.619  1.00  0.00           O
ATOM   1554  N   ASP A 591       0.321  12.854  30.705  1.00  0.00           N
ATOM   1555  CA  ASP A 591       1.019  11.852  31.499  1.00  0.00           C
ATOM   1556  C   ASP A 591       2.276  11.363  30.756  1.00  0.00           C
ATOM   1557  O   ASP A 591       3.285  11.029  31.379  1.00  0.00           O
ATOM   1558  CB  ASP A 591       0.126  10.660  31.865  1.00  0.00           C
ATOM   1559  CG  ASP A 591      -1.067  11.048  32.763  1.00  0.00           C
ATOM   1560  OD1 ASP A 591      -1.113  12.165  33.249  1.00  0.00           O
ATOM   1561  OD2 ASP A 591      -1.904  10.204  33.027  1.00  0.00           O
ATOM   1562  N   GLN A 592       2.200  11.301  29.411  1.00  0.00           N
ATOM   1563  CA  GLN A 592       3.334  10.805  28.606  1.00  0.00           C
ATOM   1564  C   GLN A 592       4.531  11.749  28.677  1.00  0.00           C
ATOM   1565  O   GLN A 592       5.673  11.328  28.901  1.00  0.00           O
ATOM   1566  CB  GLN A 592       2.927  10.655  27.149  1.00  0.00           C
ATOM   1567  CG  GLN A 592       1.937   9.582  26.909  1.00  0.00           C
ATOM   1568  CD  GLN A 592       1.565   9.473  25.469  1.00  0.00           C
ATOM   1569  OE1 GLN A 592       2.385   9.713  24.575  1.00  0.00           O
ATOM   1570  NE2 GLN A 592       0.337   9.094  25.224  1.00  0.00           N
ATOM   1571  N   ILE A 593       4.237  13.035  28.543  1.00  0.00           N
ATOM   1572  CA  ILE A 593       5.223  14.080  28.737  1.00  0.00           C
ATOM   1573  C   ILE A 593       4.796  14.595  30.074  1.00  0.00           C
ATOM   1574  O   ILE A 593       3.677  15.064  30.191  1.00  0.00           O
ATOM   1575  CB  ILE A 593       5.172  15.203  27.676  1.00  0.00           C
ATOM   1576  CG1 ILE A 593       5.456  14.635  26.264  1.00  0.00           C
ATOM   1577  CG2 ILE A 593       6.169  16.303  28.047  1.00  0.00           C
ATOM   1578  CD1 ILE A 593       5.202  15.634  25.131  1.00  0.00           C
ATOM   1579  N   GLY A 594       5.658  14.526  31.072  1.00  0.00           N
ATOM   1580  CA  GLY A 594       5.294  14.811  32.463  1.00  0.00           C
ATOM   1581  C   GLY A 594       4.876  16.246  32.760  1.00  0.00           C
ATOM   1582  O   GLY A 594       5.589  16.996  33.430  1.00  0.00           O
ATOM   1583  N   LYS A 595       3.722  16.611  32.219  1.00  0.00           N
ATOM   1584  CA  LYS A 595       3.082  17.896  32.367  1.00  0.00           C
ATOM   1585  C   LYS A 595       1.557  17.708  32.460  1.00  0.00           C
ATOM   1586  O   LYS A 595       0.853  17.890  31.466  1.00  0.00           O
ATOM   1587  CB  LYS A 595       3.502  18.832  31.219  1.00  0.00           C
ATOM   1588  CG  LYS A 595       4.970  19.271  31.267  1.00  0.00           C
ATOM   1589  CD  LYS A 595       5.259  20.373  30.266  1.00  0.00           C
ATOM   1590  CE  LYS A 595       6.664  20.916  30.412  1.00  0.00           C
ATOM   1591  NZ  LYS A 595       7.689  19.953  29.959  1.00  0.00           N
ATOM   1592  N   PRO A 596       1.012  17.268  33.612  1.00  0.00           N
ATOM   1593  CA  PRO A 596      -0.404  17.024  33.809  1.00  0.00           C
ATOM   1594  C   PRO A 596      -1.210  18.273  33.502  1.00  0.00           C
ATOM   1595  O   PRO A 596      -0.881  19.358  33.969  1.00  0.00           O
ATOM   1596  CB  PRO A 596      -0.481  16.681  35.302  1.00  0.00           C
ATOM   1597  CG  PRO A 596       0.889  16.135  35.633  1.00  0.00           C
ATOM   1598  CD  PRO A 596       1.842  16.974  34.800  1.00  0.00           C
ATOM   1599  N   TYR A 597      -2.344  18.126  32.831  1.00  0.00           N
ATOM   1600  CA  TYR A 597      -3.149  19.301  32.491  1.00  0.00           C
ATOM   1601  C   TYR A 597      -3.981  19.814  33.662  1.00  0.00           C
ATOM   1602  O   TYR A 597      -5.209  19.758  33.626  1.00  0.00           O
ATOM   1603  CB  TYR A 597      -4.106  18.946  31.349  1.00  0.00           C
ATOM   1604  CG  TYR A 597      -4.843  20.121  30.734  1.00  0.00           C
ATOM   1605  CD1 TYR A 597      -4.203  21.027  29.915  1.00  0.00           C
ATOM   1606  CD2 TYR A 597      -6.183  20.293  31.031  1.00  0.00           C
ATOM   1607  CE1 TYR A 597      -4.906  22.085  29.374  1.00  0.00           C
ATOM   1608  CE2 TYR A 597      -6.892  21.345  30.498  1.00  0.00           C
ATOM   1609  CZ  TYR A 597      -6.259  22.237  29.669  1.00  0.00           C
ATOM   1610  OH  TYR A 597      -6.946  23.292  29.129  1.00  0.00           O
ATOM   1611  N   ASN A 598      -3.327  20.354  34.681  1.00  0.00           N
ATOM   1612  CA  ASN A 598      -4.046  20.856  35.854  1.00  0.00           C
ATOM   1613  C   ASN A 598      -5.055  21.849  35.347  1.00  0.00           C
ATOM   1614  O   ASN A 598      -4.716  22.761  34.590  1.00  0.00           O
ATOM   1615  CB  ASN A 598      -3.143  21.518  36.869  1.00  0.00           C
ATOM   1616  CG  ASN A 598      -3.693  21.881  38.167  1.00  0.00           C
ATOM   1617  OD1 ASN A 598      -4.841  22.321  38.301  1.00  0.00           O
ATOM   1618  ND2 ASN A 598      -2.863  21.772  39.177  1.00  0.00           N
ATOM   1619  N   SER A 599      -6.304  21.674  35.742  1.00  0.00           N
ATOM   1620  CA  SER A 599      -7.377  22.538  35.278  1.00  0.00           C
ATOM   1621  C   SER A 599      -7.173  24.006  35.664  1.00  0.00           C
ATOM   1622  O   SER A 599      -7.758  24.898  35.051  1.00  0.00           O
ATOM   1623  CB  SER A 599      -8.691  22.033  35.825  1.00  0.00           C
ATOM   1624  OG  SER A 599      -8.733  22.163  37.216  1.00  0.00           O
ATOM   1625  N   SER A 600      -6.325  24.262  36.666  1.00  0.00           N
ATOM   1626  CA  SER A 600      -6.004  25.621  37.097  1.00  0.00           C
ATOM   1627  C   SER A 600      -4.866  26.235  36.252  1.00  0.00           C
ATOM   1628  O   SER A 600      -4.443  27.364  36.498  1.00  0.00           O
ATOM   1629  CB  SER A 600      -5.673  25.659  38.579  1.00  0.00           C
ATOM   1630  OG  SER A 600      -4.527  24.929  38.871  1.00  0.00           O
ATOM   1631  N   GLY A 601      -4.356  25.470  35.275  1.00  0.00           N
ATOM   1632  CA  GLY A 601      -3.279  25.879  34.362  1.00  0.00           C
ATOM   1633  C   GLY A 601      -1.899  25.354  34.767  1.00  0.00           C
ATOM   1634  O   GLY A 601      -0.947  25.341  33.977  1.00  0.00           O
ATOM   1635  N   LEU A 602      -1.780  24.868  35.982  1.00  0.00           N
ATOM   1636  CA  LEU A 602      -0.496  24.360  36.423  1.00  0.00           C
ATOM   1637  C   LEU A 602      -0.125  23.058  35.732  1.00  0.00           C
ATOM   1638  O   LEU A 602      -0.948  22.209  35.466  1.00  0.00           O
ATOM   1639  CB  LEU A 602      -0.535  24.137  37.927  1.00  0.00           C
ATOM   1640  CG  LEU A 602      -0.209  25.331  38.768  1.00  0.00           C
ATOM   1641  CD1 LEU A 602      -1.265  26.405  38.529  1.00  0.00           C
ATOM   1642  CD2 LEU A 602      -0.183  24.906  40.222  1.00  0.00           C
ATOM   1643  N   GLY A 603       1.109  22.911  35.355  1.00  0.00           N
ATOM   1644  CA  GLY A 603       1.502  21.635  34.799  1.00  0.00           C
ATOM   1645  C   GLY A 603       1.067  21.439  33.358  1.00  0.00           C
ATOM   1646  O   GLY A 603       1.413  20.435  32.778  1.00  0.00           O
ATOM   1647  N   GLY A 604       0.375  22.387  32.727  1.00  0.00           N
ATOM   1648  CA  GLY A 604      -0.070  22.036  31.389  1.00  0.00           C
ATOM   1649  C   GLY A 604       1.119  21.873  30.438  1.00  0.00           C
ATOM   1650  O   GLY A 604       2.147  22.526  30.627  1.00  0.00           O
ATOM   1651  N   PRO A 605       0.995  21.024  29.392  1.00  0.00           N
ATOM   1652  CA  PRO A 605       1.991  20.772  28.355  1.00  0.00           C
ATOM   1653  C   PRO A 605       2.136  21.973  27.424  1.00  0.00           C
ATOM   1654  O   PRO A 605       1.223  22.801  27.350  1.00  0.00           O
ATOM   1655  CB  PRO A 605       1.471  19.481  27.701  1.00  0.00           C
ATOM   1656  CG  PRO A 605      -0.024  19.467  27.948  1.00  0.00           C
ATOM   1657  CD  PRO A 605      -0.224  20.193  29.267  1.00  0.00           C
ATOM   1658  N   SER A 606       3.282  22.093  26.741  1.00  0.00           N
ATOM   1659  CA  SER A 606       3.509  23.243  25.859  1.00  0.00           C
ATOM   1660  C   SER A 606       2.702  23.225  24.566  1.00  0.00           C
ATOM   1661  O   SER A 606       2.292  22.172  24.076  1.00  0.00           O
ATOM   1662  CB  SER A 606       4.967  23.340  25.482  1.00  0.00           C
ATOM   1663  OG  SER A 606       5.331  22.297  24.646  1.00  0.00           O
ATOM   1664  N   ILE A 607       2.539  24.411  23.978  1.00  0.00           N
ATOM   1665  CA  ILE A 607       1.808  24.571  22.725  1.00  0.00           C
ATOM   1666  C   ILE A 607       2.523  23.935  21.544  1.00  0.00           C
ATOM   1667  O   ILE A 607       1.895  23.322  20.678  1.00  0.00           O
ATOM   1668  CB  ILE A 607       1.550  26.049  22.439  1.00  0.00           C
ATOM   1669  CG1 ILE A 607       0.421  26.558  23.334  1.00  0.00           C
ATOM   1670  CG2 ILE A 607       1.160  26.242  20.963  1.00  0.00           C
ATOM   1671  CD1 ILE A 607       0.617  26.293  24.818  1.00  0.00           C
ATOM   1672  N   LYS A 608       3.837  24.126  21.480  1.00  0.00           N
ATOM   1673  CA  LYS A 608       4.604  23.552  20.393  1.00  0.00           C
ATOM   1674  C   LYS A 608       4.461  22.023  20.456  1.00  0.00           C
ATOM   1675  O   LYS A 608       4.303  21.377  19.415  1.00  0.00           O
ATOM   1676  CB  LYS A 608       6.047  24.073  20.402  1.00  0.00           C
ATOM   1677  CG  LYS A 608       6.862  23.727  19.144  1.00  0.00           C
ATOM   1678  CD  LYS A 608       8.065  24.689  18.968  1.00  0.00           C
ATOM   1679  CE  LYS A 608       9.215  24.366  19.899  1.00  0.00           C
ATOM   1680  NZ  LYS A 608       9.942  23.151  19.466  1.00  0.00           N
ATOM   1681  N   ASP A 609       4.468  21.430  21.677  1.00  0.00           N
ATOM   1682  CA  ASP A 609       4.300  19.977  21.768  1.00  0.00           C
ATOM   1683  C   ASP A 609       2.923  19.559  21.244  1.00  0.00           C
ATOM   1684  O   ASP A 609       2.795  18.550  20.547  1.00  0.00           O
ATOM   1685  CB  ASP A 609       4.366  19.488  23.224  1.00  0.00           C
ATOM   1686  CG  ASP A 609       5.683  19.700  23.813  1.00  0.00           C
ATOM   1687  OD1 ASP A 609       6.518  20.045  23.076  1.00  0.00           O
ATOM   1688  OD2 ASP A 609       5.858  19.603  25.016  1.00  0.00           O
ATOM   1689  N   LYS A 610       1.886  20.365  21.551  1.00  0.00           N
ATOM   1690  CA  LYS A 610       0.511  20.070  21.124  1.00  0.00           C
ATOM   1691  C   LYS A 610       0.388  20.091  19.599  1.00  0.00           C
ATOM   1692  O   LYS A 610      -0.299  19.258  19.001  1.00  0.00           O
ATOM   1693  CB  LYS A 610      -0.465  21.080  21.720  1.00  0.00           C
ATOM   1694  CG  LYS A 610      -0.713  20.949  23.206  1.00  0.00           C
ATOM   1695  CD  LYS A 610      -1.596  22.072  23.639  1.00  0.00           C
ATOM   1696  CE  LYS A 610      -1.876  22.087  25.070  1.00  0.00           C
ATOM   1697  NZ  LYS A 610      -0.715  22.219  25.816  1.00  0.00           N
ATOM   1698  N   TYR A 611       1.064  21.034  18.955  1.00  0.00           N
ATOM   1699  CA  TYR A 611       1.077  21.059  17.499  1.00  0.00           C
ATOM   1700  C   TYR A 611       1.762  19.825  16.914  1.00  0.00           C
ATOM   1701  O   TYR A 611       1.202  19.149  16.040  1.00  0.00           O
ATOM   1702  CB  TYR A 611       1.727  22.329  16.967  1.00  0.00           C
ATOM   1703  CG  TYR A 611       1.934  22.313  15.455  1.00  0.00           C
ATOM   1704  CD1 TYR A 611       0.878  22.521  14.557  1.00  0.00           C
ATOM   1705  CD2 TYR A 611       3.213  22.093  14.973  1.00  0.00           C
ATOM   1706  CE1 TYR A 611       1.127  22.503  13.189  1.00  0.00           C
ATOM   1707  CE2 TYR A 611       3.458  22.077  13.624  1.00  0.00           C
ATOM   1708  CZ  TYR A 611       2.436  22.281  12.733  1.00  0.00           C
ATOM   1709  OH  TYR A 611       2.716  22.269  11.393  1.00  0.00           O
ATOM   1710  N   VAL A 612       2.973  19.529  17.403  1.00  0.00           N
ATOM   1711  CA  VAL A 612       3.758  18.424  16.872  1.00  0.00           C
ATOM   1712  C   VAL A 612       3.053  17.097  17.036  1.00  0.00           C
ATOM   1713  O   VAL A 612       2.976  16.323  16.082  1.00  0.00           O
ATOM   1714  CB  VAL A 612       5.142  18.352  17.568  1.00  0.00           C
ATOM   1715  CG1 VAL A 612       5.882  17.056  17.184  1.00  0.00           C
ATOM   1716  CG2 VAL A 612       5.985  19.559  17.149  1.00  0.00           C
ATOM   1717  N   THR A 613       2.506  16.841  18.221  1.00  0.00           N
ATOM   1718  CA  THR A 613       1.821  15.589  18.473  1.00  0.00           C
ATOM   1719  C   THR A 613       0.566  15.437  17.623  1.00  0.00           C
ATOM   1720  O   THR A 613       0.238  14.327  17.196  1.00  0.00           O
ATOM   1721  CB  THR A 613       1.475  15.499  19.960  1.00  0.00           C
ATOM   1722  OG1 THR A 613       1.157  14.154  20.312  1.00  0.00           O
ATOM   1723  CG2 THR A 613       0.337  16.395  20.274  1.00  0.00           C
ATOM   1724  N   ALA A 614      -0.123  16.549  17.339  1.00  0.00           N
ATOM   1725  CA  ALA A 614      -1.317  16.499  16.527  1.00  0.00           C
ATOM   1726  C   ALA A 614      -0.974  16.158  15.086  1.00  0.00           C
ATOM   1727  O   ALA A 614      -1.655  15.345  14.451  1.00  0.00           O
ATOM   1728  CB  ALA A 614      -2.049  17.827  16.617  1.00  0.00           C
ATOM   1729  N   LEU A 615       0.113  16.758  14.588  1.00  0.00           N
ATOM   1730  CA  LEU A 615       0.593  16.536  13.231  1.00  0.00           C
ATOM   1731  C   LEU A 615       1.105  15.096  13.132  1.00  0.00           C
ATOM   1732  O   LEU A 615       0.801  14.381  12.173  1.00  0.00           O
ATOM   1733  CB  LEU A 615       1.563  17.643  12.820  1.00  0.00           C
ATOM   1734  CG  LEU A 615       1.918  17.683  11.332  1.00  0.00           C
ATOM   1735  CD1 LEU A 615       2.109  19.123  10.892  1.00  0.00           C
ATOM   1736  CD2 LEU A 615       3.165  16.920  11.128  1.00  0.00           C
ATOM   1737  N   TYR A 616       1.846  14.663  14.154  1.00  0.00           N
ATOM   1738  CA  TYR A 616       2.307  13.283  14.299  1.00  0.00           C
ATOM   1739  C   TYR A 616       1.144  12.311  14.198  1.00  0.00           C
ATOM   1740  O   TYR A 616       1.202  11.353  13.413  1.00  0.00           O
ATOM   1741  CB  TYR A 616       3.130  13.141  15.574  1.00  0.00           C
ATOM   1742  CG  TYR A 616       3.412  11.748  15.972  1.00  0.00           C
ATOM   1743  CD1 TYR A 616       4.287  10.950  15.269  1.00  0.00           C
ATOM   1744  CD2 TYR A 616       2.805  11.270  17.120  1.00  0.00           C
ATOM   1745  CE1 TYR A 616       4.503   9.658  15.708  1.00  0.00           C
ATOM   1746  CE2 TYR A 616       3.045   9.989  17.558  1.00  0.00           C
ATOM   1747  CZ  TYR A 616       3.872   9.183  16.858  1.00  0.00           C
ATOM   1748  OH  TYR A 616       4.119   7.884  17.279  1.00  0.00           O
ATOM   1749  N   PHE A 617       0.077  12.557  14.951  1.00  0.00           N
ATOM   1750  CA  PHE A 617      -1.081  11.690  14.875  1.00  0.00           C
ATOM   1751  C   PHE A 617      -1.711  11.615  13.492  1.00  0.00           C
ATOM   1752  O   PHE A 617      -1.865  10.508  12.949  1.00  0.00           O
ATOM   1753  CB  PHE A 617      -2.172  12.133  15.852  1.00  0.00           C
ATOM   1754  CG  PHE A 617      -3.449  11.363  15.676  1.00  0.00           C
ATOM   1755  CD1 PHE A 617      -3.546  10.029  16.045  1.00  0.00           C
ATOM   1756  CD2 PHE A 617      -4.575  11.983  15.155  1.00  0.00           C
ATOM   1757  CE1 PHE A 617      -4.722   9.337  15.874  1.00  0.00           C
ATOM   1758  CE2 PHE A 617      -5.752  11.283  14.998  1.00  0.00           C
ATOM   1759  CZ  PHE A 617      -5.826   9.963  15.350  1.00  0.00           C
ATOM   1760  N   THR A 618      -2.073  12.769  12.913  1.00  0.00           N
ATOM   1761  CA  THR A 618      -2.780  12.729  11.640  1.00  0.00           C
ATOM   1762  C   THR A 618      -1.927  12.161  10.518  1.00  0.00           C
ATOM   1763  O   THR A 618      -2.440  11.455   9.646  1.00  0.00           O
ATOM   1764  CB  THR A 618      -3.359  14.085  11.270  1.00  0.00           C
ATOM   1765  OG1 THR A 618      -4.138  13.933  10.089  1.00  0.00           O
ATOM   1766  CG2 THR A 618      -2.307  15.077  11.059  1.00  0.00           C
ATOM   1767  N   PHE A 619      -0.612  12.384  10.543  1.00  0.00           N
ATOM   1768  CA  PHE A 619       0.199  11.721   9.548  1.00  0.00           C
ATOM   1769  C   PHE A 619       0.145  10.209   9.731  1.00  0.00           C
ATOM   1770  O   PHE A 619       0.068   9.477   8.740  1.00  0.00           O
ATOM   1771  CB  PHE A 619       1.660  12.190   9.559  1.00  0.00           C
ATOM   1772  CG  PHE A 619       2.092  13.204   8.558  1.00  0.00           C
ATOM   1773  CD1 PHE A 619       2.593  12.729   7.339  1.00  0.00           C
ATOM   1774  CD2 PHE A 619       2.055  14.546   8.765  1.00  0.00           C
ATOM   1775  CE1 PHE A 619       3.043  13.588   6.366  1.00  0.00           C
ATOM   1776  CE2 PHE A 619       2.510  15.421   7.775  1.00  0.00           C
ATOM   1777  CZ  PHE A 619       3.000  14.933   6.581  1.00  0.00           C
ATOM   1778  N   SER A 620       0.168   9.706  10.989  1.00  0.00           N
ATOM   1779  CA  SER A 620       0.211   8.251  11.177  1.00  0.00           C
ATOM   1780  C   SER A 620      -1.078   7.599  10.780  1.00  0.00           C
ATOM   1781  O   SER A 620      -1.094   6.431  10.365  1.00  0.00           O
ATOM   1782  CB  SER A 620       0.529   7.909  12.620  1.00  0.00           C
ATOM   1783  OG  SER A 620      -0.557   8.158  13.478  1.00  0.00           O
ATOM   1784  N   SER A 621      -2.154   8.371  10.836  1.00  0.00           N
ATOM   1785  CA  SER A 621      -3.455   7.869  10.470  1.00  0.00           C
ATOM   1786  C   SER A 621      -3.614   7.830   8.939  1.00  0.00           C
ATOM   1787  O   SER A 621      -3.942   6.784   8.375  1.00  0.00           O
ATOM   1788  CB  SER A 621      -4.513   8.720  11.143  1.00  0.00           C
ATOM   1789  OG  SER A 621      -5.797   8.270  10.829  1.00  0.00           O
ATOM   1790  N   LEU A 622      -3.359   8.961   8.259  1.00  0.00           N
ATOM   1791  CA  LEU A 622      -3.516   9.048   6.795  1.00  0.00           C
ATOM   1792  C   LEU A 622      -2.425   8.279   6.011  1.00  0.00           C
ATOM   1793  O   LEU A 622      -2.682   7.796   4.912  1.00  0.00           O
ATOM   1794  CB  LEU A 622      -3.692  10.517   6.337  1.00  0.00           C
ATOM   1795  CG  LEU A 622      -2.509  11.475   6.401  1.00  0.00           C
ATOM   1796  CD1 LEU A 622      -1.718  11.418   5.126  1.00  0.00           C
ATOM   1797  CD2 LEU A 622      -3.028  12.895   6.659  1.00  0.00           C
ATOM   1798  N   THR A 623      -1.214   8.148   6.582  1.00  0.00           N
ATOM   1799  CA  THR A 623      -0.104   7.411   5.957  1.00  0.00           C
ATOM   1800  C   THR A 623      -0.368   5.900   6.057  1.00  0.00           C
ATOM   1801  O   THR A 623       0.222   5.102   5.334  1.00  0.00           O
ATOM   1802  CB  THR A 623       1.258   7.751   6.585  1.00  0.00           C
ATOM   1803  OG1 THR A 623       1.477   9.159   6.503  1.00  0.00           O
ATOM   1804  CG2 THR A 623       2.357   7.040   5.827  1.00  0.00           C
ATOM   1805  N   SER A 624      -1.244   5.533   6.995  1.00  0.00           N
ATOM   1806  CA  SER A 624      -1.683   4.152   7.252  1.00  0.00           C
ATOM   1807  C   SER A 624      -0.617   3.342   8.004  1.00  0.00           C
ATOM   1808  O   SER A 624      -0.401   2.157   7.729  1.00  0.00           O
ATOM   1809  CB  SER A 624      -2.166   3.442   5.965  1.00  0.00           C
ATOM   1810  OG  SER A 624      -1.097   2.896   5.207  1.00  0.00           O
ATOM   1811  N   VAL A 625       0.026   4.002   8.971  1.00  0.00           N
ATOM   1812  CA  VAL A 625       1.018   3.385   9.846  1.00  0.00           C
ATOM   1813  C   VAL A 625       0.323   3.005  11.153  1.00  0.00           C
ATOM   1814  O   VAL A 625       0.251   1.824  11.508  1.00  0.00           O
ATOM   1815  CB  VAL A 625       2.203   4.349  10.110  1.00  0.00           C
ATOM   1816  CG1 VAL A 625       3.190   3.747  11.104  1.00  0.00           C
ATOM   1817  CG2 VAL A 625       2.898   4.710   8.800  1.00  0.00           C
ATOM   1818  N   GLY A 626      -0.197   4.017  11.852  1.00  0.00           N
ATOM   1819  CA  GLY A 626      -0.908   3.834  13.113  1.00  0.00           C
ATOM   1820  C   GLY A 626       0.032   3.499  14.249  1.00  0.00           C
ATOM   1821  O   GLY A 626       0.231   2.323  14.568  1.00  0.00           O
ATOM   1822  N   PHE A 627       0.646   4.521  14.834  1.00  0.00           N
ATOM   1823  CA  PHE A 627       1.608   4.322  15.913  1.00  0.00           C
ATOM   1824  C   PHE A 627       0.962   3.928  17.230  1.00  0.00           C
ATOM   1825  O   PHE A 627       1.258   2.869  17.789  1.00  0.00           O
ATOM   1826  CB  PHE A 627       2.457   5.582  16.105  1.00  0.00           C
ATOM   1827  CG  PHE A 627       3.618   5.681  15.158  1.00  0.00           C
ATOM   1828  CD1 PHE A 627       4.696   4.819  15.271  1.00  0.00           C
ATOM   1829  CD2 PHE A 627       3.631   6.637  14.155  1.00  0.00           C
ATOM   1830  CE1 PHE A 627       5.766   4.909  14.399  1.00  0.00           C
ATOM   1831  CE2 PHE A 627       4.699   6.731  13.281  1.00  0.00           C
ATOM   1832  CZ  PHE A 627       5.768   5.866  13.404  1.00  0.00           C
ATOM   1833  N   GLY A 628       0.080   4.783  17.727  1.00  0.00           N
ATOM   1834  CA  GLY A 628      -0.597   4.529  19.000  1.00  0.00           C
ATOM   1835  C   GLY A 628       0.088   5.051  20.255  1.00  0.00           C
ATOM   1836  O   GLY A 628      -0.335   4.713  21.363  1.00  0.00           O
ATOM   1837  N   ASN A 629       1.028   6.010  20.107  1.00  0.00           N
ATOM   1838  CA  ASN A 629       1.440   6.810  21.282  1.00  0.00           C
ATOM   1839  C   ASN A 629       0.350   7.820  21.550  1.00  0.00           C
ATOM   1840  O   ASN A 629       0.034   8.145  22.693  1.00  0.00           O
ATOM   1841  CB  ASN A 629       2.718   7.591  21.073  1.00  0.00           C
ATOM   1842  CG  ASN A 629       3.825   6.783  20.993  1.00  0.00           C
ATOM   1843  OD1 ASN A 629       4.332   6.635  19.883  1.00  0.00           O
ATOM   1844  ND2 ASN A 629       4.238   6.209  22.091  1.00  0.00           N
ATOM   1845  N   VAL A 630      -0.236   8.303  20.476  1.00  0.00           N
ATOM   1846  CA  VAL A 630      -1.384   9.173  20.547  1.00  0.00           C
ATOM   1847  C   VAL A 630      -2.431   8.486  19.707  1.00  0.00           C
ATOM   1848  O   VAL A 630      -2.138   8.003  18.607  1.00  0.00           O
ATOM   1849  CB  VAL A 630      -1.065  10.597  20.079  1.00  0.00           C
ATOM   1850  CG1 VAL A 630      -0.486  10.553  18.708  1.00  0.00           C
ATOM   1851  CG2 VAL A 630      -2.364  11.451  20.093  1.00  0.00           C
ATOM   1852  N   SER A 631      -3.632   8.410  20.237  1.00  0.00           N
ATOM   1853  CA  SER A 631      -4.696   7.702  19.572  1.00  0.00           C
ATOM   1854  C   SER A 631      -6.046   8.123  20.178  1.00  0.00           C
ATOM   1855  O   SER A 631      -6.060   8.602  21.311  1.00  0.00           O
ATOM   1856  CB  SER A 631      -4.355   6.252  19.773  1.00  0.00           C
ATOM   1857  OG  SER A 631      -4.422   5.938  21.137  1.00  0.00           O
ATOM   1858  N   PRO A 632      -7.187   7.957  19.478  1.00  0.00           N
ATOM   1859  CA  PRO A 632      -8.513   8.328  19.948  1.00  0.00           C
ATOM   1860  C   PRO A 632      -9.038   7.456  21.078  1.00  0.00           C
ATOM   1861  O   PRO A 632      -8.774   6.257  21.120  1.00  0.00           O
ATOM   1862  CB  PRO A 632      -9.355   8.159  18.685  1.00  0.00           C
ATOM   1863  CG  PRO A 632      -8.654   7.138  17.900  1.00  0.00           C
ATOM   1864  CD  PRO A 632      -7.183   7.371  18.135  1.00  0.00           C
ATOM   1865  N   ASN A 633      -9.836   8.065  21.946  1.00  0.00           N
ATOM   1866  CA  ASN A 633     -10.499   7.393  23.057  1.00  0.00           C
ATOM   1867  C   ASN A 633     -12.010   7.677  23.076  1.00  0.00           C
ATOM   1868  O   ASN A 633     -12.818   6.765  23.288  1.00  0.00           O
ATOM   1869  CB  ASN A 633      -9.834   7.788  24.366  1.00  0.00           C
ATOM   1870  CG  ASN A 633     -10.307   6.966  25.527  1.00  0.00           C
ATOM   1871  OD1 ASN A 633     -10.996   5.969  25.335  1.00  0.00           O
ATOM   1872  ND2 ASN A 633      -9.936   7.344  26.724  1.00  0.00           N
ATOM   1873  N   THR A 634     -12.377   8.955  22.932  1.00  0.00           N
ATOM   1874  CA  THR A 634     -13.787   9.359  22.999  1.00  0.00           C
ATOM   1875  C   THR A 634     -14.467   9.147  21.661  1.00  0.00           C
ATOM   1876  O   THR A 634     -13.812   8.895  20.651  1.00  0.00           O
ATOM   1877  CB  THR A 634     -13.979  10.834  23.384  1.00  0.00           C
ATOM   1878  OG1 THR A 634     -13.442  11.679  22.358  1.00  0.00           O
ATOM   1879  CG2 THR A 634     -13.285  11.118  24.694  1.00  0.00           C
ATOM   1880  N   ASN A 635     -15.783   9.295  21.638  1.00  0.00           N
ATOM   1881  CA  ASN A 635     -16.538   9.100  20.413  1.00  0.00           C
ATOM   1882  C   ASN A 635     -16.166  10.097  19.337  1.00  0.00           C
ATOM   1883  O   ASN A 635     -15.968   9.725  18.182  1.00  0.00           O
ATOM   1884  CB  ASN A 635     -17.973   9.310  20.722  1.00  0.00           C
ATOM   1885  CG  ASN A 635     -18.446   8.330  21.547  1.00  0.00           C
ATOM   1886  OD1 ASN A 635     -17.917   7.200  21.613  1.00  0.00           O
ATOM   1887  ND2 ASN A 635     -19.429   8.746  22.291  1.00  0.00           N
ATOM   1888  N   SER A 636     -16.050  11.376  19.715  1.00  0.00           N
ATOM   1889  CA  SER A 636     -15.728  12.394  18.732  1.00  0.00           C
ATOM   1890  C   SER A 636     -14.317  12.204  18.182  1.00  0.00           C
ATOM   1891  O   SER A 636     -14.061  12.439  16.995  1.00  0.00           O
ATOM   1892  CB  SER A 636     -15.919  13.776  19.341  1.00  0.00           C
ATOM   1893  OG  SER A 636     -15.034  14.003  20.394  1.00  0.00           O
ATOM   1894  N   GLU A 637     -13.412  11.686  19.021  1.00  0.00           N
ATOM   1895  CA  GLU A 637     -12.055  11.415  18.566  1.00  0.00           C
ATOM   1896  C   GLU A 637     -12.043  10.261  17.540  1.00  0.00           C
ATOM   1897  O   GLU A 637     -11.331  10.322  16.530  1.00  0.00           O
ATOM   1898  CB  GLU A 637     -11.165  11.100  19.775  1.00  0.00           C
ATOM   1899  CG  GLU A 637     -10.883  12.295  20.706  1.00  0.00           C
ATOM   1900  CD  GLU A 637     -10.225  11.877  22.024  1.00  0.00           C
ATOM   1901  OE1 GLU A 637     -10.020  10.715  22.204  1.00  0.00           O
ATOM   1902  OE2 GLU A 637      -9.992  12.701  22.877  1.00  0.00           O
ATOM   1903  N   LYS A 638     -12.862   9.226  17.789  1.00  0.00           N
ATOM   1904  CA  LYS A 638     -12.959   8.069  16.894  1.00  0.00           C
ATOM   1905  C   LYS A 638     -13.609   8.439  15.567  1.00  0.00           C
ATOM   1906  O   LYS A 638     -13.188   7.954  14.519  1.00  0.00           O
ATOM   1907  CB  LYS A 638     -13.708   6.934  17.572  1.00  0.00           C
ATOM   1908  CG  LYS A 638     -12.923   6.298  18.692  1.00  0.00           C
ATOM   1909  CD  LYS A 638     -13.692   5.222  19.413  1.00  0.00           C
ATOM   1910  CE  LYS A 638     -12.860   4.734  20.576  1.00  0.00           C
ATOM   1911  NZ  LYS A 638     -13.553   3.761  21.459  1.00  0.00           N
ATOM   1912  N   ILE A 639     -14.612   9.319  15.604  1.00  0.00           N
ATOM   1913  CA  ILE A 639     -15.286   9.781  14.397  1.00  0.00           C
ATOM   1914  C   ILE A 639     -14.278  10.502  13.508  1.00  0.00           C
ATOM   1915  O   ILE A 639     -14.230  10.268  12.297  1.00  0.00           O
ATOM   1916  CB  ILE A 639     -16.489  10.668  14.757  1.00  0.00           C
ATOM   1917  CG1 ILE A 639     -17.576   9.776  15.419  1.00  0.00           C
ATOM   1918  CG2 ILE A 639     -17.023  11.378  13.519  1.00  0.00           C
ATOM   1919  CD1 ILE A 639     -18.669  10.540  16.116  1.00  0.00           C
ATOM   1920  N   PHE A 640     -13.445  11.357  14.117  1.00  0.00           N
ATOM   1921  CA  PHE A 640     -12.372  12.023  13.389  1.00  0.00           C
ATOM   1922  C   PHE A 640     -11.455  10.978  12.756  1.00  0.00           C
ATOM   1923  O   PHE A 640     -11.150  11.051  11.570  1.00  0.00           O
ATOM   1924  CB  PHE A 640     -11.559  12.918  14.317  1.00  0.00           C
ATOM   1925  CG  PHE A 640     -10.395  13.632  13.671  1.00  0.00           C
ATOM   1926  CD1 PHE A 640     -10.584  14.805  12.957  1.00  0.00           C
ATOM   1927  CD2 PHE A 640      -9.109  13.139  13.786  1.00  0.00           C
ATOM   1928  CE1 PHE A 640      -9.516  15.469  12.396  1.00  0.00           C
ATOM   1929  CE2 PHE A 640      -8.043  13.817  13.223  1.00  0.00           C
ATOM   1930  CZ  PHE A 640      -8.256  14.975  12.539  1.00  0.00           C
ATOM   1931  N   SER A 641     -11.019   9.997  13.547  1.00  0.00           N
ATOM   1932  CA  SER A 641     -10.112   8.968  13.067  1.00  0.00           C
ATOM   1933  C   SER A 641     -10.736   8.219  11.886  1.00  0.00           C
ATOM   1934  O   SER A 641     -10.069   8.022  10.878  1.00  0.00           O
ATOM   1935  CB  SER A 641      -9.739   8.038  14.188  1.00  0.00           C
ATOM   1936  OG  SER A 641      -8.835   7.083  13.754  1.00  0.00           O
ATOM   1937  N   ILE A 642     -12.019   7.848  11.969  1.00  0.00           N
ATOM   1938  CA  ILE A 642     -12.687   7.214  10.832  1.00  0.00           C
ATOM   1939  C   ILE A 642     -12.694   8.094   9.599  1.00  0.00           C
ATOM   1940  O   ILE A 642     -12.417   7.625   8.491  1.00  0.00           O
ATOM   1941  CB  ILE A 642     -14.142   6.821  11.163  1.00  0.00           C
ATOM   1942  CG1 ILE A 642     -14.190   5.674  12.077  1.00  0.00           C
ATOM   1943  CG2 ILE A 642     -14.894   6.464   9.874  1.00  0.00           C
ATOM   1944  CD1 ILE A 642     -13.658   4.514  11.294  1.00  0.00           C
ATOM   1945  N   CYS A 643     -12.960   9.378   9.785  1.00  0.00           N
ATOM   1946  CA  CYS A 643     -12.939  10.315   8.693  1.00  0.00           C
ATOM   1947  C   CYS A 643     -11.559  10.357   8.040  1.00  0.00           C
ATOM   1948  O   CYS A 643     -11.454  10.310   6.809  1.00  0.00           O
ATOM   1949  CB  CYS A 643     -13.334  11.711   9.160  1.00  0.00           C
ATOM   1950  SG  CYS A 643     -13.399  12.911   7.828  1.00  0.00           S
ATOM   1951  N   VAL A 644     -10.509  10.451   8.869  1.00  0.00           N
ATOM   1952  CA  VAL A 644      -9.131  10.536   8.404  1.00  0.00           C
ATOM   1953  C   VAL A 644      -8.708   9.250   7.695  1.00  0.00           C
ATOM   1954  O   VAL A 644      -8.036   9.300   6.673  1.00  0.00           O
ATOM   1955  CB  VAL A 644      -8.146  10.859   9.529  1.00  0.00           C
ATOM   1956  CG1 VAL A 644      -6.711  10.780   8.984  1.00  0.00           C
ATOM   1957  CG2 VAL A 644      -8.423  12.243  10.046  1.00  0.00           C
ATOM   1958  N   MET A 645      -9.079   8.100   8.241  1.00  0.00           N
ATOM   1959  CA  MET A 645      -8.764   6.814   7.633  1.00  0.00           C
ATOM   1960  C   MET A 645      -9.422   6.660   6.277  1.00  0.00           C
ATOM   1961  O   MET A 645      -8.797   6.194   5.328  1.00  0.00           O
ATOM   1962  CB  MET A 645      -9.275   5.732   8.533  1.00  0.00           C
ATOM   1963  CG  MET A 645      -8.550   5.632   9.795  1.00  0.00           C
ATOM   1964  SD  MET A 645      -9.473   4.692  10.869  1.00  0.00           S
ATOM   1965  CE  MET A 645      -9.119   3.337  10.060  1.00  0.00           C
ATOM   1966  N   LEU A 646     -10.687   7.067   6.169  1.00  0.00           N
ATOM   1967  CA  LEU A 646     -11.398   6.938   4.911  1.00  0.00           C
ATOM   1968  C   LEU A 646     -10.751   7.892   3.882  1.00  0.00           C
ATOM   1969  O   LEU A 646     -10.356   7.450   2.790  1.00  0.00           O
ATOM   1970  CB  LEU A 646     -12.897   7.196   5.121  1.00  0.00           C
ATOM   1971  CG  LEU A 646     -13.843   6.712   3.984  1.00  0.00           C
ATOM   1972  CD1 LEU A 646     -15.244   6.510   4.582  1.00  0.00           C
ATOM   1973  CD2 LEU A 646     -13.858   7.686   2.823  1.00  0.00           C
ATOM   1974  N   ILE A 647     -10.601   9.197   4.234  1.00  0.00           N
ATOM   1975  CA  ILE A 647      -9.967  10.141   3.307  1.00  0.00           C
ATOM   1976  C   ILE A 647      -8.511   9.758   3.045  1.00  0.00           C
ATOM   1977  O   ILE A 647      -8.001   9.956   1.943  1.00  0.00           O
ATOM   1978  CB  ILE A 647     -10.042  11.620   3.788  1.00  0.00           C
ATOM   1979  CG1 ILE A 647      -9.686  12.574   2.622  1.00  0.00           C
ATOM   1980  CG2 ILE A 647      -9.137  11.879   4.937  1.00  0.00           C
ATOM   1981  CD1 ILE A 647      -9.959  14.037   2.923  1.00  0.00           C
ATOM   1982  N   GLY A 648      -7.870   9.172   4.052  1.00  0.00           N
ATOM   1983  CA  GLY A 648      -6.506   8.685   4.021  1.00  0.00           C
ATOM   1984  C   GLY A 648      -6.356   7.562   3.026  1.00  0.00           C
ATOM   1985  O   GLY A 648      -5.423   7.562   2.231  1.00  0.00           O
ATOM   1986  N   SER A 649      -7.260   6.575   3.074  1.00  0.00           N
ATOM   1987  CA  SER A 649      -7.188   5.450   2.159  1.00  0.00           C
ATOM   1988  C   SER A 649      -7.370   5.924   0.704  1.00  0.00           C
ATOM   1989  O   SER A 649      -6.687   5.452  -0.215  1.00  0.00           O
ATOM   1990  CB  SER A 649      -8.257   4.432   2.526  1.00  0.00           C
ATOM   1991  OG  SER A 649      -9.561   4.923   2.301  1.00  0.00           O
ATOM   1992  N   LEU A 650      -8.202   6.958   0.512  1.00  0.00           N
ATOM   1993  CA  LEU A 650      -8.386   7.558  -0.803  1.00  0.00           C
ATOM   1994  C   LEU A 650      -7.142   8.320  -1.239  1.00  0.00           C
ATOM   1995  O   LEU A 650      -6.676   8.162  -2.369  1.00  0.00           O
ATOM   1996  CB  LEU A 650      -9.620   8.474  -0.822  1.00  0.00           C
ATOM   1997  CG  LEU A 650      -9.873   9.254  -2.139  1.00  0.00           C
ATOM   1998  CD1 LEU A 650     -10.001   8.291  -3.322  1.00  0.00           C
ATOM   1999  CD2 LEU A 650     -11.157  10.077  -1.968  1.00  0.00           C
ATOM   2000  N   MET A 651      -6.622   9.161  -0.345  1.00  0.00           N
ATOM   2001  CA  MET A 651      -5.483  10.011  -0.631  1.00  0.00           C
ATOM   2002  C   MET A 651      -4.225   9.207  -0.875  1.00  0.00           C
ATOM   2003  O   MET A 651      -3.534   9.412  -1.862  1.00  0.00           O
ATOM   2004  CB  MET A 651      -5.262  10.946   0.557  1.00  0.00           C
ATOM   2005  CG  MET A 651      -4.231  12.037   0.387  1.00  0.00           C
ATOM   2006  SD  MET A 651      -4.719  13.183  -0.890  1.00  0.00           S
ATOM   2007  CE  MET A 651      -6.317  13.721  -0.211  1.00  0.00           C
ATOM   2008  N   TYR A 652      -3.936   8.251  -0.006  1.00  0.00           N
ATOM   2009  CA  TYR A 652      -2.715   7.478  -0.117  1.00  0.00           C
ATOM   2010  C   TYR A 652      -2.708   6.766  -1.475  1.00  0.00           C
ATOM   2011  O   TYR A 652      -1.715   6.816  -2.204  1.00  0.00           O
ATOM   2012  CB  TYR A 652      -2.595   6.543   1.107  1.00  0.00           C
ATOM   2013  CG  TYR A 652      -1.281   5.762   1.274  1.00  0.00           C
ATOM   2014  CD1 TYR A 652      -0.150   6.443   1.743  1.00  0.00           C
ATOM   2015  CD2 TYR A 652      -1.209   4.398   1.036  1.00  0.00           C
ATOM   2016  CE1 TYR A 652       1.040   5.771   1.944  1.00  0.00           C
ATOM   2017  CE2 TYR A 652      -0.010   3.718   1.252  1.00  0.00           C
ATOM   2018  CZ  TYR A 652       1.110   4.408   1.700  1.00  0.00           C
ATOM   2019  OH  TYR A 652       2.293   3.743   1.914  1.00  0.00           O
ATOM   2020  N   ALA A 653      -3.830   6.116  -1.837  1.00  0.00           N
ATOM   2021  CA  ALA A 653      -3.934   5.457  -3.137  1.00  0.00           C
ATOM   2022  C   ALA A 653      -3.884   6.434  -4.331  1.00  0.00           C
ATOM   2023  O   ALA A 653      -3.221   6.169  -5.338  1.00  0.00           O
ATOM   2024  CB  ALA A 653      -5.242   4.676  -3.200  1.00  0.00           C
ATOM   2025  N   SER A 654      -4.565   7.577  -4.215  1.00  0.00           N
ATOM   2026  CA  SER A 654      -4.655   8.535  -5.311  1.00  0.00           C
ATOM   2027  C   SER A 654      -3.408   9.401  -5.508  1.00  0.00           C
ATOM   2028  O   SER A 654      -2.857   9.476  -6.616  1.00  0.00           O
ATOM   2029  CB  SER A 654      -5.874   9.420  -5.083  1.00  0.00           C
ATOM   2030  OG  SER A 654      -6.003  10.397  -6.076  1.00  0.00           O
ATOM   2031  N   ILE A 655      -2.956  10.072  -4.446  1.00  0.00           N
ATOM   2032  CA  ILE A 655      -1.863  11.021  -4.589  1.00  0.00           C
ATOM   2033  C   ILE A 655      -0.542  10.310  -4.875  1.00  0.00           C
ATOM   2034  O   ILE A 655       0.250  10.814  -5.672  1.00  0.00           O
ATOM   2035  CB  ILE A 655      -1.750  11.943  -3.340  1.00  0.00           C
ATOM   2036  CG1 ILE A 655      -1.011  13.239  -3.696  1.00  0.00           C
ATOM   2037  CG2 ILE A 655      -0.952  11.275  -2.201  1.00  0.00           C
ATOM   2038  CD1 ILE A 655      -1.129  14.307  -2.615  1.00  0.00           C
ATOM   2039  N   PHE A 656      -0.320   9.096  -4.326  1.00  0.00           N
ATOM   2040  CA  PHE A 656       0.950   8.439  -4.616  1.00  0.00           C
ATOM   2041  C   PHE A 656       0.833   7.596  -5.881  1.00  0.00           C
ATOM   2042  O   PHE A 656       1.833   7.157  -6.463  1.00  0.00           O
ATOM   2043  CB  PHE A 656       1.444   7.621  -3.428  1.00  0.00           C
ATOM   2044  CG  PHE A 656       1.875   8.480  -2.258  1.00  0.00           C
ATOM   2045  CD1 PHE A 656       3.055   9.225  -2.302  1.00  0.00           C
ATOM   2046  CD2 PHE A 656       1.105   8.544  -1.119  1.00  0.00           C
ATOM   2047  CE1 PHE A 656       3.422  10.006  -1.223  1.00  0.00           C
ATOM   2048  CE2 PHE A 656       1.474   9.324  -0.056  1.00  0.00           C
ATOM   2049  CZ  PHE A 656       2.635  10.060  -0.111  1.00  0.00           C
ATOM   2050  N   GLY A 657      -0.403   7.415  -6.340  1.00  0.00           N
ATOM   2051  CA  GLY A 657      -0.688   6.754  -7.605  1.00  0.00           C
ATOM   2052  C   GLY A 657      -0.089   7.641  -8.693  1.00  0.00           C
ATOM   2053  O   GLY A 657       0.671   7.189  -9.560  1.00  0.00           O
ATOM   2054  N   ASN A 658      -0.420   8.936  -8.602  1.00  0.00           N
ATOM   2055  CA  ASN A 658       0.101   9.935  -9.525  1.00  0.00           C
ATOM   2056  C   ASN A 658       1.610  10.077  -9.376  1.00  0.00           C
ATOM   2057  O   ASN A 658       2.307  10.166 -10.377  1.00  0.00           O
ATOM   2058  CB  ASN A 658      -0.584  11.255  -9.279  1.00  0.00           C
ATOM   2059  CG  ASN A 658      -1.987  11.286  -9.793  1.00  0.00           C
ATOM   2060  OD1 ASN A 658      -2.321  10.630 -10.795  1.00  0.00           O
ATOM   2061  ND2 ASN A 658      -2.839  12.006  -9.101  1.00  0.00           N
ATOM   2062  N   VAL A 659       2.135   9.990  -8.147  1.00  0.00           N
ATOM   2063  CA  VAL A 659       3.586  10.066  -7.960  1.00  0.00           C
ATOM   2064  C   VAL A 659       4.280   8.934  -8.703  1.00  0.00           C
ATOM   2065  O   VAL A 659       5.294   9.157  -9.361  1.00  0.00           O
ATOM   2066  CB  VAL A 659       3.974  10.038  -6.466  1.00  0.00           C
ATOM   2067  CG1 VAL A 659       5.455   9.881  -6.301  1.00  0.00           C
ATOM   2068  CG2 VAL A 659       3.542  11.347  -5.805  1.00  0.00           C
ATOM   2069  N   SER A 660       3.736   7.719  -8.634  1.00  0.00           N
ATOM   2070  CA  SER A 660       4.355   6.608  -9.348  1.00  0.00           C
ATOM   2071  C   SER A 660       4.407   6.909 -10.855  1.00  0.00           C
ATOM   2072  O   SER A 660       5.429   6.663 -11.512  1.00  0.00           O
ATOM   2073  CB  SER A 660       3.566   5.337  -9.094  1.00  0.00           C
ATOM   2074  OG  SER A 660       3.620   4.979  -7.739  1.00  0.00           O
ATOM   2075  N   ALA A 661       3.310   7.459 -11.399  1.00  0.00           N
ATOM   2076  CA  ALA A 661       3.262   7.841 -12.814  1.00  0.00           C
ATOM   2077  C   ALA A 661       4.244   8.977 -13.137  1.00  0.00           C
ATOM   2078  O   ALA A 661       4.911   8.948 -14.173  1.00  0.00           O
ATOM   2079  CB  ALA A 661       1.855   8.268 -13.193  1.00  0.00           C
ATOM   2080  N   ILE A 662       4.347   9.962 -12.235  1.00  0.00           N
ATOM   2081  CA  ILE A 662       5.228  11.123 -12.393  1.00  0.00           C
ATOM   2082  C   ILE A 662       6.693  10.716 -12.358  1.00  0.00           C
ATOM   2083  O   ILE A 662       7.501  11.254 -13.109  1.00  0.00           O
ATOM   2084  CB  ILE A 662       4.916  12.254 -11.379  1.00  0.00           C
ATOM   2085  CG1 ILE A 662       3.511  12.865 -11.636  1.00  0.00           C
ATOM   2086  CG2 ILE A 662       5.936  13.360 -11.499  1.00  0.00           C
ATOM   2087  CD1 ILE A 662       3.379  13.516 -12.990  1.00  0.00           C
ATOM   2088  N   ILE A 663       7.052   9.775 -11.491  1.00  0.00           N
ATOM   2089  CA  ILE A 663       8.423   9.279 -11.429  1.00  0.00           C
ATOM   2090  C   ILE A 663       8.754   8.625 -12.788  1.00  0.00           C
ATOM   2091  O   ILE A 663       9.815   8.882 -13.367  1.00  0.00           O
ATOM   2092  CB  ILE A 663       8.598   8.303 -10.255  1.00  0.00           C
ATOM   2093  CG1 ILE A 663       8.471   9.073  -8.948  1.00  0.00           C
ATOM   2094  CG2 ILE A 663       9.954   7.598 -10.320  1.00  0.00           C
ATOM   2095  CD1 ILE A 663       8.312   8.181  -7.775  1.00  0.00           C
ATOM   2096  N   GLN A 664       7.829   7.808 -13.321  1.00  0.00           N
ATOM   2097  CA  GLN A 664       8.018   7.199 -14.642  1.00  0.00           C
ATOM   2098  C   GLN A 664       8.028   8.243 -15.770  1.00  0.00           C
ATOM   2099  O   GLN A 664       8.755   8.097 -16.745  1.00  0.00           O
ATOM   2100  CB  GLN A 664       6.926   6.159 -14.915  1.00  0.00           C
ATOM   2101  CG  GLN A 664       7.030   4.916 -14.055  1.00  0.00           C
ATOM   2102  CD  GLN A 664       5.875   3.942 -14.267  1.00  0.00           C
ATOM   2103  OE1 GLN A 664       5.118   4.025 -15.242  1.00  0.00           O
ATOM   2104  NE2 GLN A 664       5.737   2.998 -13.339  1.00  0.00           N
ATOM   2105  N   ARG A 665       7.203   9.288 -15.653  1.00  0.00           N
ATOM   2106  CA  ARG A 665       7.130  10.359 -16.651  1.00  0.00           C
ATOM   2107  C   ARG A 665       8.432  11.183 -16.652  1.00  0.00           C
ATOM   2108  O   ARG A 665       8.955  11.543 -17.710  1.00  0.00           O
ATOM   2109  CB  ARG A 665       5.910  11.242 -16.383  1.00  0.00           C
ATOM   2110  CG  ARG A 665       5.557  12.264 -17.465  1.00  0.00           C
ATOM   2111  CD  ARG A 665       4.234  12.951 -17.180  1.00  0.00           C
ATOM   2112  NE  ARG A 665       3.100  12.005 -17.181  1.00  0.00           N
ATOM   2113  CZ  ARG A 665       1.848  12.282 -16.729  1.00  0.00           C
ATOM   2114  NH1 ARG A 665       1.560  13.477 -16.246  1.00  0.00           N
ATOM   2115  NH2 ARG A 665       0.907  11.351 -16.762  1.00  0.00           N
ATOM   2116  N   LEU A 666       8.968  11.455 -15.454  1.00  0.00           N
ATOM   2117  CA  LEU A 666      10.207  12.214 -15.257  1.00  0.00           C
ATOM   2118  C   LEU A 666      11.390  11.456 -15.879  1.00  0.00           C
ATOM   2119  O   LEU A 666      12.206  12.035 -16.599  1.00  0.00           O
ATOM   2120  CB  LEU A 666      10.446  12.474 -13.751  1.00  0.00           C
ATOM   2121  CG  LEU A 666      11.710  13.276 -13.391  1.00  0.00           C
ATOM   2122  CD1 LEU A 666      11.641  14.634 -14.051  1.00  0.00           C
ATOM   2123  CD2 LEU A 666      11.790  13.429 -11.878  1.00  0.00           C
ATOM   2124  N   TYR A 667      11.449  10.150 -15.621  1.00  0.00           N
ATOM   2125  CA  TYR A 667      12.496   9.250 -16.100  1.00  0.00           C
ATOM   2126  C   TYR A 667      11.998   8.273 -17.185  1.00  0.00           C
ATOM   2127  O   TYR A 667      12.398   7.103 -17.240  1.00  0.00           O
ATOM   2128  CB  TYR A 667      13.187   8.556 -14.917  1.00  0.00           C
ATOM   2129  CG  TYR A 667      14.085   9.518 -14.128  1.00  0.00           C
ATOM   2130  CD1 TYR A 667      15.326   9.874 -14.666  1.00  0.00           C
ATOM   2131  CD2 TYR A 667      13.687  10.045 -12.913  1.00  0.00           C
ATOM   2132  CE1 TYR A 667      16.159  10.744 -13.992  1.00  0.00           C
ATOM   2133  CE2 TYR A 667      14.529  10.923 -12.236  1.00  0.00           C
ATOM   2134  CZ  TYR A 667      15.758  11.270 -12.774  1.00  0.00           C
ATOM   2135  OH  TYR A 667      16.591  12.139 -12.100  1.00  0.00           O
ATOM   2136  N   SER A 668      11.126   8.778 -18.058  1.00  0.00           N
ATOM   2137  CA  SER A 668      10.555   8.014 -19.174  1.00  0.00           C
ATOM   2138  C   SER A 668      11.636   7.499 -20.133  1.00  0.00           C
ATOM   2139  O   SER A 668      11.489   6.441 -20.754  1.00  0.00           O
ATOM   2140  CB  SER A 668       9.544   8.853 -19.923  1.00  0.00           C
ATOM   2141  OG  SER A 668       8.914   8.099 -20.928  1.00  0.00           O
ATOM   2142  N   GLY A 669      12.707   8.279 -20.292  1.00  0.00           N
ATOM   2143  CA  GLY A 669      13.810   7.902 -21.167  1.00  0.00           C
ATOM   2144  C   GLY A 669      14.376   6.542 -20.758  1.00  0.00           C
ATOM   2145  O   GLY A 669      14.431   5.614 -21.571  1.00  0.00           O
ATOM   2146  N   THR A 670      14.771   6.407 -19.487  1.00  0.00           N
ATOM   2147  CA  THR A 670      15.326   5.143 -19.021  1.00  0.00           C
ATOM   2148  C   THR A 670      14.270   4.032 -19.011  1.00  0.00           C
ATOM   2149  O   THR A 670      14.597   2.861 -19.199  1.00  0.00           O
ATOM   2150  CB  THR A 670      15.983   5.295 -17.627  1.00  0.00           C
ATOM   2151  OG1 THR A 670      15.035   5.810 -16.692  1.00  0.00           O
ATOM   2152  CG2 THR A 670      17.180   6.225 -17.695  1.00  0.00           C
ATOM   2153  N   ALA A 671      12.990   4.381 -18.854  1.00  0.00           N
ATOM   2154  CA  ALA A 671      11.975   3.335 -18.862  1.00  0.00           C
ATOM   2155  C   ALA A 671      11.920   2.598 -20.213  1.00  0.00           C
ATOM   2156  O   ALA A 671      12.056   1.364 -20.274  1.00  0.00           O
ATOM   2157  CB  ALA A 671      10.612   3.939 -18.556  1.00  0.00           C
ATOM   2158  N   ARG A 672      11.756   3.350 -21.308  1.00  0.00           N
ATOM   2159  CA  ARG A 672      11.656   2.668 -22.595  1.00  0.00           C
ATOM   2160  C   ARG A 672      13.002   2.205 -23.135  1.00  0.00           C
ATOM   2161  O   ARG A 672      13.056   1.201 -23.856  1.00  0.00           O
ATOM   2162  CB  ARG A 672      10.917   3.510 -23.627  1.00  0.00           C
ATOM   2163  CG  ARG A 672      11.572   4.806 -24.063  1.00  0.00           C
ATOM   2164  CD  ARG A 672      10.705   5.507 -25.069  1.00  0.00           C
ATOM   2165  NE  ARG A 672      11.231   6.796 -25.454  1.00  0.00           N
ATOM   2166  CZ  ARG A 672      10.951   7.943 -24.800  1.00  0.00           C
ATOM   2167  NH1 ARG A 672      11.465   9.086 -25.193  1.00  0.00           N
ATOM   2168  NH2 ARG A 672      10.145   7.940 -23.753  1.00  0.00           N
ATOM   2169  N   TYR A 673      14.094   2.864 -22.730  1.00  0.00           N
ATOM   2170  CA  TYR A 673      15.430   2.480 -23.163  1.00  0.00           C
ATOM   2171  C   TYR A 673      15.718   1.044 -22.762  1.00  0.00           C
ATOM   2172  O   TYR A 673      16.171   0.247 -23.590  1.00  0.00           O
ATOM   2173  CB  TYR A 673      16.476   3.435 -22.608  1.00  0.00           C
ATOM   2174  CG  TYR A 673      17.900   3.102 -22.969  1.00  0.00           C
ATOM   2175  CD1 TYR A 673      18.385   3.384 -24.241  1.00  0.00           C
ATOM   2176  CD2 TYR A 673      18.735   2.549 -22.013  1.00  0.00           C
ATOM   2177  CE1 TYR A 673      19.700   3.113 -24.560  1.00  0.00           C
ATOM   2178  CE2 TYR A 673      20.049   2.278 -22.325  1.00  0.00           C
ATOM   2179  CZ  TYR A 673      20.534   2.559 -23.590  1.00  0.00           C
ATOM   2180  OH  TYR A 673      21.840   2.290 -23.888  1.00  0.00           O
ATOM   2181  N   HIS A 674      15.439   0.689 -21.502  1.00  0.00           N
ATOM   2182  CA  HIS A 674      15.704  -0.677 -21.073  1.00  0.00           C
ATOM   2183  C   HIS A 674      14.824  -1.682 -21.822  1.00  0.00           C
ATOM   2184  O   HIS A 674      15.292  -2.764 -22.189  1.00  0.00           O
ATOM   2185  CB  HIS A 674      15.523  -0.844 -19.557  1.00  0.00           C
ATOM   2186  CG  HIS A 674      16.650  -0.242 -18.744  1.00  0.00           C
ATOM   2187  ND1 HIS A 674      16.699   1.085 -18.405  1.00  0.00           N
ATOM   2188  CD2 HIS A 674      17.774  -0.792 -18.240  1.00  0.00           C
ATOM   2189  CE1 HIS A 674      17.791   1.328 -17.724  1.00  0.00           C
ATOM   2190  NE2 HIS A 674      18.460   0.213 -17.616  1.00  0.00           N
ATOM   2191  N   THR A 675      13.561  -1.343 -22.106  1.00  0.00           N
ATOM   2192  CA  THR A 675      12.755  -2.342 -22.814  1.00  0.00           C
ATOM   2193  C   THR A 675      13.232  -2.526 -24.269  1.00  0.00           C
ATOM   2194  O   THR A 675      13.249  -3.649 -24.796  1.00  0.00           O
ATOM   2195  CB  THR A 675      11.268  -1.941 -22.804  1.00  0.00           C
ATOM   2196  OG1 THR A 675      11.083  -0.691 -23.495  1.00  0.00           O
ATOM   2197  CG2 THR A 675      10.810  -1.778 -21.363  1.00  0.00           C
ATOM   2198  N   GLN A 676      13.700  -1.439 -24.892  1.00  0.00           N
ATOM   2199  CA  GLN A 676      14.202  -1.500 -26.262  1.00  0.00           C
ATOM   2200  C   GLN A 676      15.548  -2.234 -26.314  1.00  0.00           C
ATOM   2201  O   GLN A 676      15.812  -3.000 -27.250  1.00  0.00           O
ATOM   2202  CB  GLN A 676      14.306  -0.087 -26.838  1.00  0.00           C
ATOM   2203  CG  GLN A 676      12.974   0.614 -27.149  1.00  0.00           C
ATOM   2204  CD  GLN A 676      12.269   0.041 -28.389  1.00  0.00           C
ATOM   2205  OE1 GLN A 676      11.171  -0.524 -28.342  1.00  0.00           O
ATOM   2206  NE2 GLN A 676      12.918   0.215 -29.540  1.00  0.00           N
ATOM   2207  N   MET A 677      16.376  -2.046 -25.278  1.00  0.00           N
ATOM   2208  CA  MET A 677      17.666  -2.719 -25.201  1.00  0.00           C
ATOM   2209  C   MET A 677      17.467  -4.223 -25.111  1.00  0.00           C
ATOM   2210  O   MET A 677      18.191  -4.998 -25.750  1.00  0.00           O
ATOM   2211  CB  MET A 677      18.458  -2.232 -23.992  1.00  0.00           C
ATOM   2212  CG  MET A 677      19.856  -2.839 -23.875  1.00  0.00           C
ATOM   2213  SD  MET A 677      20.922  -2.415 -25.258  1.00  0.00           S
ATOM   2214  CE  MET A 677      21.389  -0.767 -24.779  1.00  0.00           C
ATOM   2215  N   LEU A 678      16.460  -4.646 -24.338  1.00  0.00           N
ATOM   2216  CA  LEU A 678      16.176  -6.065 -24.222  1.00  0.00           C
ATOM   2217  C   LEU A 678      15.776  -6.637 -25.569  1.00  0.00           C
ATOM   2218  O   LEU A 678      16.238  -7.713 -25.919  1.00  0.00           O
ATOM   2219  CB  LEU A 678      15.089  -6.319 -23.168  1.00  0.00           C
ATOM   2220  CG  LEU A 678      15.529  -6.094 -21.701  1.00  0.00           C
ATOM   2221  CD1 LEU A 678      14.313  -6.138 -20.772  1.00  0.00           C
ATOM   2222  CD2 LEU A 678      16.530  -7.190 -21.322  1.00  0.00           C
ATOM   2223  N   ARG A 679      15.004  -5.895 -26.375  1.00  0.00           N
ATOM   2224  CA  ARG A 679      14.606  -6.419 -27.685  1.00  0.00           C
ATOM   2225  C   ARG A 679      15.822  -6.657 -28.584  1.00  0.00           C
ATOM   2226  O   ARG A 679      15.862  -7.623 -29.354  1.00  0.00           O
ATOM   2227  CB  ARG A 679      13.646  -5.469 -28.380  1.00  0.00           C
ATOM   2228  CG  ARG A 679      12.280  -5.395 -27.732  1.00  0.00           C
ATOM   2229  CD  ARG A 679      11.389  -4.415 -28.402  1.00  0.00           C
ATOM   2230  NE  ARG A 679      10.121  -4.285 -27.704  1.00  0.00           N
ATOM   2231  CZ  ARG A 679       9.131  -3.447 -28.059  1.00  0.00           C
ATOM   2232  NH1 ARG A 679       9.263  -2.685 -29.120  1.00  0.00           N
ATOM   2233  NH2 ARG A 679       8.024  -3.389 -27.340  1.00  0.00           N
ATOM   2234  N   VAL A 680      16.833  -5.788 -28.479  1.00  0.00           N
ATOM   2235  CA  VAL A 680      18.042  -5.968 -29.280  1.00  0.00           C
ATOM   2236  C   VAL A 680      18.806  -7.203 -28.794  1.00  0.00           C
ATOM   2237  O   VAL A 680      19.236  -8.032 -29.600  1.00  0.00           O
ATOM   2238  CB  VAL A 680      18.950  -4.719 -29.222  1.00  0.00           C
ATOM   2239  CG1 VAL A 680      20.281  -4.996 -29.946  1.00  0.00           C
ATOM   2240  CG2 VAL A 680      18.227  -3.527 -29.862  1.00  0.00           C
ATOM   2241  N   ARG A 681      18.963  -7.349 -27.474  1.00  0.00           N
ATOM   2242  CA  ARG A 681      19.674  -8.512 -26.946  1.00  0.00           C
ATOM   2243  C   ARG A 681      18.931  -9.814 -27.234  1.00  0.00           C
ATOM   2244  O   ARG A 681      19.543 -10.841 -27.545  1.00  0.00           O
ATOM   2245  CB  ARG A 681      19.917  -8.367 -25.458  1.00  0.00           C
ATOM   2246  CG  ARG A 681      20.953  -7.315 -25.121  1.00  0.00           C
ATOM   2247  CD  ARG A 681      21.220  -7.224 -23.671  1.00  0.00           C
ATOM   2248  NE  ARG A 681      22.291  -6.286 -23.406  1.00  0.00           N
ATOM   2249  CZ  ARG A 681      22.923  -6.155 -22.230  1.00  0.00           C
ATOM   2250  NH1 ARG A 681      22.588  -6.908 -21.207  1.00  0.00           N
ATOM   2251  NH2 ARG A 681      23.896  -5.283 -22.111  1.00  0.00           N
ATOM   2252  N   GLU A 682      17.607  -9.770 -27.153  1.00  0.00           N
ATOM   2253  CA  GLU A 682      16.780 -10.917 -27.456  1.00  0.00           C
ATOM   2254  C   GLU A 682      16.929 -11.302 -28.939  1.00  0.00           C
ATOM   2255  O   GLU A 682      17.058 -12.484 -29.267  1.00  0.00           O
ATOM   2256  CB  GLU A 682      15.334 -10.604 -27.054  1.00  0.00           C
ATOM   2257  CG  GLU A 682      15.038 -10.583 -25.554  1.00  0.00           C
ATOM   2258  CD  GLU A 682      13.599 -10.174 -25.236  1.00  0.00           C
ATOM   2259  OE1 GLU A 682      12.841  -9.920 -26.145  1.00  0.00           O
ATOM   2260  OE2 GLU A 682      13.275 -10.093 -24.074  1.00  0.00           O
ATOM   2261  N   PHE A 683      16.995 -10.295 -29.823  1.00  0.00           N
ATOM   2262  CA  PHE A 683      17.214 -10.481 -31.262  1.00  0.00           C
ATOM   2263  C   PHE A 683      18.581 -11.161 -31.490  1.00  0.00           C
ATOM   2264  O   PHE A 683      18.705 -12.125 -32.254  1.00  0.00           O
ATOM   2265  CB  PHE A 683      17.128  -9.128 -31.982  1.00  0.00           C
ATOM   2266  CG  PHE A 683      17.241  -9.161 -33.470  1.00  0.00           C
ATOM   2267  CD1 PHE A 683      16.134  -9.501 -34.241  1.00  0.00           C
ATOM   2268  CD2 PHE A 683      18.432  -8.836 -34.112  1.00  0.00           C
ATOM   2269  CE1 PHE A 683      16.210  -9.515 -35.613  1.00  0.00           C
ATOM   2270  CE2 PHE A 683      18.508  -8.855 -35.492  1.00  0.00           C
ATOM   2271  CZ  PHE A 683      17.385  -9.197 -36.236  1.00  0.00           C
ATOM   2272  N   ILE A 684      19.614 -10.662 -30.803  1.00  0.00           N
ATOM   2273  CA  ILE A 684      20.962 -11.226 -30.891  1.00  0.00           C
ATOM   2274  C   ILE A 684      21.007 -12.677 -30.418  1.00  0.00           C
ATOM   2275  O   ILE A 684      21.632 -13.525 -31.072  1.00  0.00           O
ATOM   2276  CB  ILE A 684      21.949 -10.359 -30.086  1.00  0.00           C
ATOM   2277  CG1 ILE A 684      22.134  -8.988 -30.778  1.00  0.00           C
ATOM   2278  CG2 ILE A 684      23.276 -11.070 -29.914  1.00  0.00           C
ATOM   2279  CD1 ILE A 684      22.809  -7.956 -29.911  1.00  0.00           C
ATOM   2280  N   ARG A 685      20.365 -12.982 -29.281  1.00  0.00           N
ATOM   2281  CA  ARG A 685      20.318 -14.362 -28.796  1.00  0.00           C
ATOM   2282  C   ARG A 685      19.520 -15.274 -29.727  1.00  0.00           C
ATOM   2283  O   ARG A 685      19.873 -16.439 -29.915  1.00  0.00           O
ATOM   2284  CB  ARG A 685      19.719 -14.456 -27.395  1.00  0.00           C
ATOM   2285  CG  ARG A 685      20.597 -13.940 -26.254  1.00  0.00           C
ATOM   2286  CD  ARG A 685      19.915 -14.096 -24.924  1.00  0.00           C
ATOM   2287  NE  ARG A 685      20.778 -13.705 -23.810  1.00  0.00           N
ATOM   2288  CZ  ARG A 685      20.429 -13.752 -22.504  1.00  0.00           C
ATOM   2289  NH1 ARG A 685      19.233 -14.172 -22.152  1.00  0.00           N
ATOM   2290  NH2 ARG A 685      21.295 -13.378 -21.578  1.00  0.00           N
ATOM   2291  N   PHE A 686      18.449 -14.743 -30.316  1.00  0.00           N
ATOM   2292  CA  PHE A 686      17.606 -15.504 -31.221  1.00  0.00           C
ATOM   2293  C   PHE A 686      18.382 -15.957 -32.459  1.00  0.00           C
ATOM   2294  O   PHE A 686      18.367 -17.137 -32.820  1.00  0.00           O
ATOM   2295  CB  PHE A 686      16.374 -14.680 -31.626  1.00  0.00           C
ATOM   2296  CG  PHE A 686      15.461 -15.413 -32.529  1.00  0.00           C
ATOM   2297  CD1 PHE A 686      15.405 -15.161 -33.852  1.00  0.00           C
ATOM   2298  CD2 PHE A 686      14.691 -16.382 -32.058  1.00  0.00           C
ATOM   2299  CE1 PHE A 686      14.584 -15.870 -34.700  1.00  0.00           C
ATOM   2300  CE2 PHE A 686      13.896 -17.084 -32.912  1.00  0.00           C
ATOM   2301  CZ  PHE A 686      13.843 -16.827 -34.219  1.00  0.00           C
ATOM   2302  N   HIS A 687      19.070 -15.012 -33.104  1.00  0.00           N
ATOM   2303  CA  HIS A 687      19.789 -15.310 -34.331  1.00  0.00           C
ATOM   2304  C   HIS A 687      21.271 -15.666 -34.178  1.00  0.00           C
ATOM   2305  O   HIS A 687      21.879 -16.142 -35.135  1.00  0.00           O
ATOM   2306  CB  HIS A 687      19.696 -14.131 -35.270  1.00  0.00           C
ATOM   2307  CG  HIS A 687      18.325 -13.858 -35.799  1.00  0.00           C
ATOM   2308  ND1 HIS A 687      17.651 -14.740 -36.621  1.00  0.00           N
ATOM   2309  CD2 HIS A 687      17.539 -12.790 -35.675  1.00  0.00           C
ATOM   2310  CE1 HIS A 687      16.525 -14.212 -36.995  1.00  0.00           C
ATOM   2311  NE2 HIS A 687      16.414 -13.023 -36.430  1.00  0.00           N
ATOM   2312  N   GLN A 688      21.839 -15.495 -32.983  1.00  0.00           N
ATOM   2313  CA  GLN A 688      23.250 -15.788 -32.705  1.00  0.00           C
ATOM   2314  C   GLN A 688      24.224 -14.933 -33.533  1.00  0.00           C
ATOM   2315  O   GLN A 688      25.008 -15.443 -34.350  1.00  0.00           O
ATOM   2316  CB  GLN A 688      23.529 -17.282 -32.902  1.00  0.00           C
ATOM   2317  CG  GLN A 688      22.644 -18.171 -32.024  1.00  0.00           C
ATOM   2318  CD  GLN A 688      22.967 -19.640 -32.158  1.00  0.00           C
ATOM   2319  OE1 GLN A 688      23.445 -20.102 -33.200  1.00  0.00           O
ATOM   2320  NE2 GLN A 688      22.698 -20.398 -31.100  1.00  0.00           N
ATOM   2321  N   ILE A 689      24.133 -13.621 -33.315  1.00  0.00           N
ATOM   2322  CA  ILE A 689      24.954 -12.622 -34.015  1.00  0.00           C
ATOM   2323  C   ILE A 689      26.404 -12.498 -33.463  1.00  0.00           C
ATOM   2324  O   ILE A 689      26.563 -12.375 -32.250  1.00  0.00           O
ATOM   2325  CB  ILE A 689      24.249 -11.258 -33.962  1.00  0.00           C
ATOM   2326  CG1 ILE A 689      22.910 -11.370 -34.699  1.00  0.00           C
ATOM   2327  CG2 ILE A 689      25.100 -10.210 -34.533  1.00  0.00           C
ATOM   2328  CD1 ILE A 689      22.019 -10.163 -34.589  1.00  0.00           C
ATOM   2329  N   PRO A 690      27.479 -12.591 -34.310  1.00  0.00           N
ATOM   2330  CA  PRO A 690      28.881 -12.507 -33.934  1.00  0.00           C
ATOM   2331  C   PRO A 690      29.257 -11.096 -33.543  1.00  0.00           C
ATOM   2332  O   PRO A 690      28.703 -10.134 -34.085  1.00  0.00           O
ATOM   2333  CB  PRO A 690      29.605 -12.948 -35.212  1.00  0.00           C
ATOM   2334  CG  PRO A 690      28.678 -12.573 -36.308  1.00  0.00           C
ATOM   2335  CD  PRO A 690      27.307 -12.810 -35.732  1.00  0.00           C
ATOM   2336  N   ASN A 691      30.272 -10.979 -32.692  1.00  0.00           N
ATOM   2337  CA  ASN A 691      30.774  -9.695 -32.202  1.00  0.00           C
ATOM   2338  C   ASN A 691      30.943  -8.546 -33.218  1.00  0.00           C
ATOM   2339  O   ASN A 691      30.452  -7.454 -32.934  1.00  0.00           O
ATOM   2340  CB  ASN A 691      32.040  -9.907 -31.399  1.00  0.00           C
ATOM   2341  CG  ASN A 691      31.728 -10.529 -30.051  1.00  0.00           C
ATOM   2342  OD1 ASN A 691      30.746 -11.272 -29.915  1.00  0.00           O
ATOM   2343  ND2 ASN A 691      32.531 -10.234 -29.060  1.00  0.00           N
ATOM   2344  N   PRO A 692      31.621  -8.693 -34.379  1.00  0.00           N
ATOM   2345  CA  PRO A 692      31.774  -7.603 -35.326  1.00  0.00           C
ATOM   2346  C   PRO A 692      30.460  -7.070 -35.892  1.00  0.00           C
ATOM   2347  O   PRO A 692      30.387  -5.907 -36.280  1.00  0.00           O
ATOM   2348  CB  PRO A 692      32.628  -8.245 -36.437  1.00  0.00           C
ATOM   2349  CG  PRO A 692      32.461  -9.742 -36.256  1.00  0.00           C
ATOM   2350  CD  PRO A 692      32.342  -9.925 -34.764  1.00  0.00           C
ATOM   2351  N   LEU A 693      29.404  -7.890 -35.911  1.00  0.00           N
ATOM   2352  CA  LEU A 693      28.136  -7.428 -36.460  1.00  0.00           C
ATOM   2353  C   LEU A 693      27.346  -6.873 -35.284  1.00  0.00           C
ATOM   2354  O   LEU A 693      26.699  -5.824 -35.367  1.00  0.00           O
ATOM   2355  CB  LEU A 693      27.390  -8.563 -37.184  1.00  0.00           C
ATOM   2356  CG  LEU A 693      26.172  -8.127 -38.077  1.00  0.00           C
ATOM   2357  CD1 LEU A 693      25.996  -9.146 -39.160  1.00  0.00           C
ATOM   2358  CD2 LEU A 693      24.877  -7.990 -37.312  1.00  0.00           C
ATOM   2359  N   ARG A 694      27.452  -7.586 -34.166  1.00  0.00           N
ATOM   2360  CA  ARG A 694      26.779  -7.274 -32.921  1.00  0.00           C
ATOM   2361  C   ARG A 694      27.019  -5.822 -32.541  1.00  0.00           C
ATOM   2362  O   ARG A 694      26.079  -5.068 -32.292  1.00  0.00           O
ATOM   2363  CB  ARG A 694      27.373  -8.113 -31.813  1.00  0.00           C
ATOM   2364  CG  ARG A 694      26.684  -8.117 -30.528  1.00  0.00           C
ATOM   2365  CD  ARG A 694      27.552  -8.738 -29.516  1.00  0.00           C
ATOM   2366  NE  ARG A 694      26.851  -9.075 -28.340  1.00  0.00           N
ATOM   2367  CZ  ARG A 694      26.414 -10.335 -28.108  1.00  0.00           C
ATOM   2368  NH1 ARG A 694      26.690 -11.273 -29.001  1.00  0.00           N
ATOM   2369  NH2 ARG A 694      25.729 -10.639 -27.021  1.00  0.00           N
ATOM   2370  N   GLN A 695      28.294  -5.413 -32.562  1.00  0.00           N
ATOM   2371  CA  GLN A 695      28.681  -4.066 -32.162  1.00  0.00           C
ATOM   2372  C   GLN A 695      28.115  -2.977 -33.071  1.00  0.00           C
ATOM   2373  O   GLN A 695      27.977  -1.831 -32.651  1.00  0.00           O
ATOM   2374  CB  GLN A 695      30.207  -3.949 -32.083  1.00  0.00           C
ATOM   2375  CG  GLN A 695      30.817  -4.746 -30.925  1.00  0.00           C
ATOM   2376  CD  GLN A 695      32.340  -4.662 -30.851  1.00  0.00           C
ATOM   2377  OE1 GLN A 695      33.024  -4.351 -31.831  1.00  0.00           O
ATOM   2378  NE2 GLN A 695      32.879  -4.951 -29.668  1.00  0.00           N
ATOM   2379  N   ARG A 696      27.790  -3.306 -34.322  1.00  0.00           N
ATOM   2380  CA  ARG A 696      27.257  -2.314 -35.246  1.00  0.00           C
ATOM   2381  C   ARG A 696      25.801  -2.066 -34.866  1.00  0.00           C
ATOM   2382  O   ARG A 696      25.301  -0.939 -34.927  1.00  0.00           O
ATOM   2383  CB  ARG A 696      27.374  -2.837 -36.665  1.00  0.00           C
ATOM   2384  CG  ARG A 696      28.814  -2.994 -37.089  1.00  0.00           C
ATOM   2385  CD  ARG A 696      28.985  -3.744 -38.361  1.00  0.00           C
ATOM   2386  NE  ARG A 696      30.394  -4.066 -38.555  1.00  0.00           N
ATOM   2387  CZ  ARG A 696      30.877  -5.088 -39.297  1.00  0.00           C
ATOM   2388  NH1 ARG A 696      30.076  -5.922 -39.967  1.00  0.00           N
ATOM   2389  NH2 ARG A 696      32.191  -5.269 -39.348  1.00  0.00           N
ATOM   2390  N   LEU A 697      25.133  -3.128 -34.400  1.00  0.00           N
ATOM   2391  CA  LEU A 697      23.739  -3.009 -33.986  1.00  0.00           C
ATOM   2392  C   LEU A 697      23.671  -2.315 -32.629  1.00  0.00           C
ATOM   2393  O   LEU A 697      22.807  -1.464 -32.390  1.00  0.00           O
ATOM   2394  CB  LEU A 697      23.102  -4.395 -33.860  1.00  0.00           C
ATOM   2395  CG  LEU A 697      23.018  -5.179 -35.145  1.00  0.00           C
ATOM   2396  CD1 LEU A 697      22.477  -6.563 -34.847  1.00  0.00           C
ATOM   2397  CD2 LEU A 697      22.161  -4.437 -36.138  1.00  0.00           C
ATOM   2398  N   GLU A 698      24.615  -2.658 -31.738  1.00  0.00           N
ATOM   2399  CA  GLU A 698      24.647  -2.049 -30.413  1.00  0.00           C
ATOM   2400  C   GLU A 698      24.986  -0.564 -30.502  1.00  0.00           C
ATOM   2401  O   GLU A 698      24.323   0.256 -29.864  1.00  0.00           O
ATOM   2402  CB  GLU A 698      25.682  -2.750 -29.507  1.00  0.00           C
ATOM   2403  CG  GLU A 698      25.326  -4.204 -29.068  1.00  0.00           C
ATOM   2404  CD  GLU A 698      26.451  -4.905 -28.261  1.00  0.00           C
ATOM   2405  OE1 GLU A 698      27.514  -4.331 -28.134  1.00  0.00           O
ATOM   2406  OE2 GLU A 698      26.232  -6.018 -27.785  1.00  0.00           O
ATOM   2407  N   GLU A 699      25.968  -0.212 -31.348  1.00  0.00           N
ATOM   2408  CA  GLU A 699      26.383   1.174 -31.491  1.00  0.00           C
ATOM   2409  C   GLU A 699      25.308   1.995 -32.171  1.00  0.00           C
ATOM   2410  O   GLU A 699      24.991   3.091 -31.716  1.00  0.00           O
ATOM   2411  CB  GLU A 699      27.694   1.282 -32.279  1.00  0.00           C
ATOM   2412  CG  GLU A 699      28.261   2.698 -32.358  1.00  0.00           C
ATOM   2413  CD  GLU A 699      29.597   2.782 -33.067  1.00  0.00           C
ATOM   2414  OE1 GLU A 699      30.042   1.796 -33.610  1.00  0.00           O
ATOM   2415  OE2 GLU A 699      30.182   3.837 -33.030  1.00  0.00           O
ATOM   2416  N   TYR A 700      24.740   1.482 -33.270  1.00  0.00           N
ATOM   2417  CA  TYR A 700      23.701   2.211 -33.982  1.00  0.00           C
ATOM   2418  C   TYR A 700      22.522   2.476 -33.053  1.00  0.00           C
ATOM   2419  O   TYR A 700      22.016   3.591 -32.990  1.00  0.00           O
ATOM   2420  CB  TYR A 700      23.231   1.468 -35.229  1.00  0.00           C
ATOM   2421  CG  TYR A 700      22.210   2.261 -36.024  1.00  0.00           C
ATOM   2422  CD1 TYR A 700      22.645   3.261 -36.889  1.00  0.00           C
ATOM   2423  CD2 TYR A 700      20.859   2.022 -35.877  1.00  0.00           C
ATOM   2424  CE1 TYR A 700      21.732   4.007 -37.602  1.00  0.00           C
ATOM   2425  CE2 TYR A 700      19.942   2.764 -36.590  1.00  0.00           C
ATOM   2426  CZ  TYR A 700      20.377   3.759 -37.449  1.00  0.00           C
ATOM   2427  OH  TYR A 700      19.462   4.509 -38.162  1.00  0.00           O
ATOM   2428  N   PHE A 701      22.058   1.447 -32.334  1.00  0.00           N
ATOM   2429  CA  PHE A 701      20.951   1.625 -31.403  1.00  0.00           C
ATOM   2430  C   PHE A 701      21.259   2.664 -30.326  1.00  0.00           C
ATOM   2431  O   PHE A 701      20.459   3.572 -30.083  1.00  0.00           O
ATOM   2432  CB  PHE A 701      20.563   0.295 -30.750  1.00  0.00           C
ATOM   2433  CG  PHE A 701      19.531   0.447 -29.663  1.00  0.00           C
ATOM   2434  CD1 PHE A 701      18.206   0.688 -29.973  1.00  0.00           C
ATOM   2435  CD2 PHE A 701      19.890   0.344 -28.322  1.00  0.00           C
ATOM   2436  CE1 PHE A 701      17.271   0.842 -28.970  1.00  0.00           C
ATOM   2437  CE2 PHE A 701      18.948   0.494 -27.329  1.00  0.00           C
ATOM   2438  CZ  PHE A 701      17.656   0.747 -27.644  1.00  0.00           C
ATOM   2439  N   GLN A 702      22.408   2.535 -29.653  1.00  0.00           N
ATOM   2440  CA  GLN A 702      22.756   3.480 -28.599  1.00  0.00           C
ATOM   2441  C   GLN A 702      22.953   4.892 -29.159  1.00  0.00           C
ATOM   2442  O   GLN A 702      22.562   5.878 -28.527  1.00  0.00           O
ATOM   2443  CB  GLN A 702      23.989   2.991 -27.837  1.00  0.00           C
ATOM   2444  CG  GLN A 702      23.709   1.750 -26.975  1.00  0.00           C
ATOM   2445  CD  GLN A 702      24.948   1.191 -26.266  1.00  0.00           C
ATOM   2446  OE1 GLN A 702      26.077   1.296 -26.754  1.00  0.00           O
ATOM   2447  NE2 GLN A 702      24.736   0.592 -25.095  1.00  0.00           N
ATOM   2448  N   HIS A 703      23.511   4.998 -30.369  1.00  0.00           N
ATOM   2449  CA  HIS A 703      23.693   6.288 -31.014  1.00  0.00           C
ATOM   2450  C   HIS A 703      22.368   6.917 -31.372  1.00  0.00           C
ATOM   2451  O   HIS A 703      22.073   8.024 -30.917  1.00  0.00           O
ATOM   2452  CB  HIS A 703      24.542   6.151 -32.293  1.00  0.00           C
ATOM   2453  CG  HIS A 703      24.633   7.421 -33.131  1.00  0.00           C
ATOM   2454  ND1 HIS A 703      23.926   7.589 -34.319  1.00  0.00           N
ATOM   2455  CD2 HIS A 703      25.302   8.571 -32.939  1.00  0.00           C
ATOM   2456  CE1 HIS A 703      24.180   8.784 -34.815  1.00  0.00           C
ATOM   2457  NE2 HIS A 703      25.009   9.398 -34.004  1.00  0.00           N
ATOM   2458  N   ALA A 704      21.556   6.205 -32.151  1.00  0.00           N
ATOM   2459  CA  ALA A 704      20.287   6.720 -32.620  1.00  0.00           C
ATOM   2460  C   ALA A 704      19.363   7.057 -31.464  1.00  0.00           C
ATOM   2461  O   ALA A 704      18.673   8.087 -31.485  1.00  0.00           O
ATOM   2462  CB  ALA A 704      19.632   5.690 -33.528  1.00  0.00           C
ATOM   2463  N   TRP A 705      19.353   6.221 -30.419  1.00  0.00           N
ATOM   2464  CA  TRP A 705      18.486   6.513 -29.298  1.00  0.00           C
ATOM   2465  C   TRP A 705      18.963   7.793 -28.625  1.00  0.00           C
ATOM   2466  O   TRP A 705      18.142   8.656 -28.316  1.00  0.00           O
ATOM   2467  CB  TRP A 705      18.447   5.386 -28.270  1.00  0.00           C
ATOM   2468  CG  TRP A 705      17.309   5.568 -27.293  1.00  0.00           C
ATOM   2469  CD1 TRP A 705      16.048   5.070 -27.457  1.00  0.00           C
ATOM   2470  CD2 TRP A 705      17.284   6.312 -26.054  1.00  0.00           C
ATOM   2471  NE1 TRP A 705      15.251   5.436 -26.409  1.00  0.00           N
ATOM   2472  CE2 TRP A 705      15.982   6.202 -25.543  1.00  0.00           C
ATOM   2473  CE3 TRP A 705      18.235   7.050 -25.351  1.00  0.00           C
ATOM   2474  CZ2 TRP A 705      15.611   6.802 -24.365  1.00  0.00           C
ATOM   2475  CZ3 TRP A 705      17.861   7.651 -24.161  1.00  0.00           C
ATOM   2476  CH2 TRP A 705      16.584   7.531 -23.682  1.00  0.00           C
ATOM   2477  N   SER A 706      20.290   7.920 -28.392  1.00  0.00           N
ATOM   2478  CA  SER A 706      20.843   9.097 -27.726  1.00  0.00           C
ATOM   2479  C   SER A 706      20.791  10.342 -28.602  1.00  0.00           C
ATOM   2480  O   SER A 706      20.800  11.464 -28.096  1.00  0.00           O
ATOM   2481  CB  SER A 706      22.295   8.842 -27.339  1.00  0.00           C
ATOM   2482  OG  SER A 706      23.136   8.788 -28.475  1.00  0.00           O
ATOM   2483  N   TYR A 707      20.712  10.150 -29.920  1.00  0.00           N
ATOM   2484  CA  TYR A 707      20.656  11.272 -30.828  1.00  0.00           C
ATOM   2485  C   TYR A 707      19.251  11.878 -30.715  1.00  0.00           C
ATOM   2486  O   TYR A 707      19.095  13.095 -30.591  1.00  0.00           O
ATOM   2487  CB  TYR A 707      20.933  10.809 -32.277  1.00  0.00           C
ATOM   2488  CG  TYR A 707      21.357  11.915 -33.225  1.00  0.00           C
ATOM   2489  CD1 TYR A 707      20.462  12.700 -33.874  1.00  0.00           C
ATOM   2490  CD2 TYR A 707      22.722  12.087 -33.457  1.00  0.00           C
ATOM   2491  CE1 TYR A 707      20.906  13.702 -34.717  1.00  0.00           C
ATOM   2492  CE2 TYR A 707      23.178  13.069 -34.321  1.00  0.00           C
ATOM   2493  CZ  TYR A 707      22.274  13.887 -34.942  1.00  0.00           C
ATOM   2494  OH  TYR A 707      22.689  14.901 -35.798  1.00  0.00           O
ATOM   2495  N   THR A 708      18.229  10.986 -30.721  1.00  0.00           N
ATOM   2496  CA  THR A 708      16.806  11.347 -30.735  1.00  0.00           C
ATOM   2497  C   THR A 708      16.045  11.223 -29.430  1.00  0.00           C
ATOM   2498  O   THR A 708      14.869  11.530 -29.409  1.00  0.00           O
ATOM   2499  CB  THR A 708      16.032  10.470 -31.761  1.00  0.00           C
ATOM   2500  OG1 THR A 708      16.115   9.107 -31.356  1.00  0.00           O
ATOM   2501  CG2 THR A 708      16.604  10.555 -33.156  1.00  0.00           C
ATOM   2502  N   ASN A 709      16.651  10.699 -28.383  1.00  0.00           N
ATOM   2503  CA  ASN A 709      16.002  10.436 -27.091  1.00  0.00           C
ATOM   2504  C   ASN A 709      14.735   9.593 -27.259  1.00  0.00           C
ATOM   2505  O   ASN A 709      13.734   9.794 -26.563  1.00  0.00           O
ATOM   2506  CB  ASN A 709      15.659  11.727 -26.362  1.00  0.00           C
ATOM   2507  CG  ASN A 709      16.867  12.557 -26.037  1.00  0.00           C
ATOM   2508  OD1 ASN A 709      17.998  12.198 -26.365  1.00  0.00           O
ATOM   2509  ND2 ASN A 709      16.650  13.658 -25.363  1.00  0.00           N
ATOM   2510  N   GLY A 710      14.782   8.660 -28.199  1.00  0.00           N
ATOM   2511  CA  GLY A 710      13.664   7.754 -28.455  1.00  0.00           C
ATOM   2512  C   GLY A 710      12.416   8.403 -29.101  1.00  0.00           C
ATOM   2513  O   GLY A 710      11.325   7.844 -28.997  1.00  0.00           O
ATOM   2514  N   ILE A 711      12.561   9.573 -29.732  1.00  0.00           N
ATOM   2515  CA  ILE A 711      11.430  10.310 -30.322  1.00  0.00           C
ATOM   2516  C   ILE A 711      11.085   9.870 -31.750  1.00  0.00           C
ATOM   2517  O   ILE A 711      11.940   9.837 -32.641  1.00  0.00           O
ATOM   2518  CB  ILE A 711      11.772  11.804 -30.386  1.00  0.00           C
ATOM   2519  CG1 ILE A 711      12.048  12.332 -29.012  1.00  0.00           C
ATOM   2520  CG2 ILE A 711      10.597  12.612 -31.023  1.00  0.00           C
ATOM   2521  CD1 ILE A 711      12.760  13.668 -29.108  1.00  0.00           C
ATOM   2522  N   ASP A 712       9.811   9.604 -32.006  1.00  0.00           N
ATOM   2523  CA  ASP A 712       9.381   9.198 -33.342  1.00  0.00           C
ATOM   2524  C   ASP A 712       9.208  10.416 -34.251  1.00  0.00           C
ATOM   2525  O   ASP A 712       8.088  10.824 -34.554  1.00  0.00           O
ATOM   2526  CB  ASP A 712       8.064   8.442 -33.290  1.00  0.00           C
ATOM   2527  CG  ASP A 712       8.146   7.137 -32.548  1.00  0.00           C
ATOM   2528  OD1 ASP A 712       9.133   6.457 -32.671  1.00  0.00           O
ATOM   2529  OD2 ASP A 712       7.195   6.814 -31.879  1.00  0.00           O
ATOM   2530  N   MET A 713      10.323  10.981 -34.701  1.00  0.00           N
ATOM   2531  CA  MET A 713      10.321  12.224 -35.483  1.00  0.00           C
ATOM   2532  C   MET A 713       9.432  12.220 -36.743  1.00  0.00           C
ATOM   2533  O   MET A 713       8.824  13.238 -37.081  1.00  0.00           O
ATOM   2534  CB  MET A 713      11.777  12.532 -35.882  1.00  0.00           C
ATOM   2535  CG  MET A 713      12.411  11.527 -36.907  1.00  0.00           C
ATOM   2536  SD  MET A 713      14.192  11.799 -37.162  1.00  0.00           S
ATOM   2537  CE  MET A 713      14.154  13.250 -38.156  1.00  0.00           C
ATOM   2538  N   ASN A 714       9.265  11.067 -37.381  1.00  0.00           N
ATOM   2539  CA  ASN A 714       8.472  11.008 -38.610  1.00  0.00           C
ATOM   2540  C   ASN A 714       6.986  10.891 -38.245  1.00  0.00           C
ATOM   2541  O   ASN A 714       6.131  11.580 -38.814  1.00  0.00           O
ATOM   2542  CB  ASN A 714       8.963   9.871 -39.500  1.00  0.00           C
ATOM   2543  CG  ASN A 714       8.445   9.924 -40.937  1.00  0.00           C
ATOM   2544  OD1 ASN A 714       7.769  10.873 -41.346  1.00  0.00           O
ATOM   2545  ND2 ASN A 714       8.793   8.918 -41.712  1.00  0.00           N
ATOM   2546  N   ALA A 715       6.680   9.997 -37.300  1.00  0.00           N
ATOM   2547  CA  ALA A 715       5.303   9.779 -36.867  1.00  0.00           C
ATOM   2548  C   ALA A 715       4.684  11.039 -36.262  1.00  0.00           C
ATOM   2549  O   ALA A 715       3.518  11.341 -36.509  1.00  0.00           O
ATOM   2550  CB  ALA A 715       5.243   8.667 -35.839  1.00  0.00           C
ATOM   2551  N   VAL A 716       5.474  11.796 -35.487  1.00  0.00           N
ATOM   2552  CA  VAL A 716       4.977  13.032 -34.882  1.00  0.00           C
ATOM   2553  C   VAL A 716       4.735  14.078 -35.970  1.00  0.00           C
ATOM   2554  O   VAL A 716       3.681  14.718 -36.007  1.00  0.00           O
ATOM   2555  CB  VAL A 716       5.962  13.563 -33.804  1.00  0.00           C
ATOM   2556  CG1 VAL A 716       5.532  14.961 -33.307  1.00  0.00           C
ATOM   2557  CG2 VAL A 716       5.995  12.587 -32.612  1.00  0.00           C
ATOM   2558  N   LEU A 717       5.692  14.228 -36.894  1.00  0.00           N
ATOM   2559  CA  LEU A 717       5.557  15.164 -38.005  1.00  0.00           C
ATOM   2560  C   LEU A 717       4.263  14.963 -38.796  1.00  0.00           C
ATOM   2561  O   LEU A 717       3.547  15.926 -39.081  1.00  0.00           O
ATOM   2562  CB  LEU A 717       6.795  15.071 -38.909  1.00  0.00           C
ATOM   2563  CG  LEU A 717       6.856  16.021 -40.117  1.00  0.00           C
ATOM   2564  CD1 LEU A 717       8.290  16.410 -40.386  1.00  0.00           C
ATOM   2565  CD2 LEU A 717       6.313  15.291 -41.346  1.00  0.00           C
ATOM   2566  N   LYS A 718       3.919  13.714 -39.104  1.00  0.00           N
ATOM   2567  CA  LYS A 718       2.737  13.467 -39.924  1.00  0.00           C
ATOM   2568  C   LYS A 718       1.389  13.660 -39.224  1.00  0.00           C
ATOM   2569  O   LYS A 718       0.340  13.490 -39.852  1.00  0.00           O
ATOM   2570  CB  LYS A 718       2.820  12.103 -40.594  1.00  0.00           C
ATOM   2571  CG  LYS A 718       3.905  12.061 -41.663  1.00  0.00           C
ATOM   2572  CD  LYS A 718       3.936  10.752 -42.408  1.00  0.00           C
ATOM   2573  CE  LYS A 718       4.954  10.810 -43.540  1.00  0.00           C
ATOM   2574  NZ  LYS A 718       5.006   9.539 -44.308  1.00  0.00           N
ATOM   2575  N   GLY A 719       1.398  14.031 -37.936  1.00  0.00           N
ATOM   2576  CA  GLY A 719       0.153  14.354 -37.254  1.00  0.00           C
ATOM   2577  C   GLY A 719      -0.292  15.791 -37.608  1.00  0.00           C
ATOM   2578  O   GLY A 719      -1.424  16.190 -37.325  1.00  0.00           O
ATOM   2579  N   PHE A 720       0.597  16.547 -38.265  1.00  0.00           N
ATOM   2580  CA  PHE A 720       0.368  17.931 -38.682  1.00  0.00           C
ATOM   2581  C   PHE A 720      -0.013  17.908 -40.179  1.00  0.00           C
ATOM   2582  O   PHE A 720       0.288  16.927 -40.850  1.00  0.00           O
ATOM   2583  CB  PHE A 720       1.654  18.758 -38.443  1.00  0.00           C
ATOM   2584  CG  PHE A 720       2.029  18.932 -36.970  1.00  0.00           C
ATOM   2585  CD1 PHE A 720       1.411  19.885 -36.172  1.00  0.00           C
ATOM   2586  CD2 PHE A 720       3.010  18.133 -36.396  1.00  0.00           C
ATOM   2587  CE1 PHE A 720       1.760  20.032 -34.824  1.00  0.00           C
ATOM   2588  CE2 PHE A 720       3.367  18.273 -35.063  1.00  0.00           C
ATOM   2589  CZ  PHE A 720       2.740  19.223 -34.272  1.00  0.00           C
ATOM   2590  N   PRO A 721      -0.726  18.914 -40.716  1.00  0.00           N
ATOM   2591  CA  PRO A 721      -1.130  19.047 -42.114  1.00  0.00           C
ATOM   2592  C   PRO A 721       0.055  19.344 -43.013  1.00  0.00           C
ATOM   2593  O   PRO A 721       1.110  19.753 -42.526  1.00  0.00           O
ATOM   2594  CB  PRO A 721      -2.137  20.195 -42.070  1.00  0.00           C
ATOM   2595  CG  PRO A 721      -1.733  21.003 -40.875  1.00  0.00           C
ATOM   2596  CD  PRO A 721      -1.230  19.979 -39.870  1.00  0.00           C
ATOM   2597  N   GLU A 722      -0.126  19.188 -44.328  1.00  0.00           N
ATOM   2598  CA  GLU A 722       0.976  19.383 -45.274  1.00  0.00           C
ATOM   2599  C   GLU A 722       1.653  20.750 -45.247  1.00  0.00           C
ATOM   2600  O   GLU A 722       2.873  20.820 -45.357  1.00  0.00           O
ATOM   2601  CB  GLU A 722       0.496  19.157 -46.713  1.00  0.00           C
ATOM   2602  CG  GLU A 722       0.204  17.715 -47.083  1.00  0.00           C
ATOM   2603  CD  GLU A 722      -0.217  17.547 -48.540  1.00  0.00           C
ATOM   2604  OE1 GLU A 722      -0.128  16.446 -49.029  1.00  0.00           O
ATOM   2605  OE2 GLU A 722      -0.628  18.511 -49.150  1.00  0.00           O
ATOM   2606  N   CYS A 723       0.907  21.839 -45.071  1.00  0.00           N
ATOM   2607  CA  CYS A 723       1.570  23.145 -45.059  1.00  0.00           C
ATOM   2608  C   CYS A 723       2.512  23.291 -43.866  1.00  0.00           C
ATOM   2609  O   CYS A 723       3.600  23.870 -43.983  1.00  0.00           O
ATOM   2610  CB  CYS A 723       0.549  24.270 -45.055  1.00  0.00           C
ATOM   2611  SG  CYS A 723      -0.329  24.425 -46.605  1.00  0.00           S
ATOM   2612  N   LEU A 724       2.095  22.768 -42.711  1.00  0.00           N
ATOM   2613  CA  LEU A 724       2.930  22.867 -41.528  1.00  0.00           C
ATOM   2614  C   LEU A 724       4.052  21.839 -41.619  1.00  0.00           C
ATOM   2615  O   LEU A 724       5.176  22.127 -41.208  1.00  0.00           O
ATOM   2616  CB  LEU A 724       2.106  22.712 -40.239  1.00  0.00           C
ATOM   2617  CG  LEU A 724       1.081  23.874 -39.955  1.00  0.00           C
ATOM   2618  CD1 LEU A 724       0.281  23.568 -38.667  1.00  0.00           C
ATOM   2619  CD2 LEU A 724       1.832  25.199 -39.828  1.00  0.00           C
ATOM   2620  N   GLN A 725       3.782  20.658 -42.206  1.00  0.00           N
ATOM   2621  CA  GLN A 725       4.850  19.668 -42.358  1.00  0.00           C
ATOM   2622  C   GLN A 725       5.929  20.216 -43.275  1.00  0.00           C
ATOM   2623  O   GLN A 725       7.122  20.042 -43.023  1.00  0.00           O
ATOM   2624  CB  GLN A 725       4.364  18.344 -42.959  1.00  0.00           C
ATOM   2625  CG  GLN A 725       3.496  17.471 -42.083  1.00  0.00           C
ATOM   2626  CD  GLN A 725       3.081  16.179 -42.822  1.00  0.00           C
ATOM   2627  OE1 GLN A 725       3.913  15.508 -43.445  1.00  0.00           O
ATOM   2628  NE2 GLN A 725       1.815  15.823 -42.759  1.00  0.00           N
ATOM   2629  N   ALA A 726       5.511  20.900 -44.346  1.00  0.00           N
ATOM   2630  CA  ALA A 726       6.450  21.493 -45.278  1.00  0.00           C
ATOM   2631  C   ALA A 726       7.290  22.553 -44.583  1.00  0.00           C
ATOM   2632  O   ALA A 726       8.492  22.642 -44.825  1.00  0.00           O
ATOM   2633  CB  ALA A 726       5.721  22.095 -46.459  1.00  0.00           C
ATOM   2634  N   ASP A 727       6.669  23.335 -43.683  1.00  0.00           N
ATOM   2635  CA  ASP A 727       7.381  24.381 -42.951  1.00  0.00           C
ATOM   2636  C   ASP A 727       8.395  23.748 -41.990  1.00  0.00           C
ATOM   2637  O   ASP A 727       9.524  24.237 -41.852  1.00  0.00           O
ATOM   2638  CB  ASP A 727       6.356  25.283 -42.231  1.00  0.00           C
ATOM   2639  CG  ASP A 727       6.892  26.645 -41.704  1.00  0.00           C
ATOM   2640  OD1 ASP A 727       7.541  27.328 -42.463  1.00  0.00           O
ATOM   2641  OD2 ASP A 727       6.554  27.036 -40.594  1.00  0.00           O
ATOM   2642  N   ILE A 728       8.036  22.609 -41.383  1.00  0.00           N
ATOM   2643  CA  ILE A 728       8.974  21.922 -40.503  1.00  0.00           C
ATOM   2644  C   ILE A 728      10.166  21.419 -41.307  1.00  0.00           C
ATOM   2645  O   ILE A 728      11.314  21.661 -40.938  1.00  0.00           O
ATOM   2646  CB  ILE A 728       8.337  20.704 -39.802  1.00  0.00           C
ATOM   2647  CG1 ILE A 728       7.244  21.106 -38.794  1.00  0.00           C
ATOM   2648  CG2 ILE A 728       9.417  19.926 -39.095  1.00  0.00           C
ATOM   2649  CD1 ILE A 728       6.394  19.894 -38.335  1.00  0.00           C
ATOM   2650  N   CYS A 729       9.897  20.751 -42.431  1.00  0.00           N
ATOM   2651  CA  CYS A 729      10.966  20.213 -43.261  1.00  0.00           C
ATOM   2652  C   CYS A 729      11.825  21.324 -43.879  1.00  0.00           C
ATOM   2653  O   CYS A 729      13.041  21.175 -43.996  1.00  0.00           O
ATOM   2654  CB  CYS A 729      10.394  19.320 -44.348  1.00  0.00           C
ATOM   2655  SG  CYS A 729       9.669  17.788 -43.760  1.00  0.00           S
ATOM   2656  N   LEU A 730      11.204  22.449 -44.247  1.00  0.00           N
ATOM   2657  CA  LEU A 730      11.916  23.598 -44.801  1.00  0.00           C
ATOM   2658  C   LEU A 730      12.904  24.113 -43.760  1.00  0.00           C
ATOM   2659  O   LEU A 730      14.062  24.395 -44.066  1.00  0.00           O
ATOM   2660  CB  LEU A 730      10.918  24.676 -45.231  1.00  0.00           C
ATOM   2661  CG  LEU A 730      11.486  25.971 -45.810  1.00  0.00           C
ATOM   2662  CD1 LEU A 730      12.319  25.664 -47.058  1.00  0.00           C
ATOM   2663  CD2 LEU A 730      10.313  26.892 -46.162  1.00  0.00           C
ATOM   2664  N   HIS A 731      12.447  24.238 -42.513  1.00  0.00           N
ATOM   2665  CA  HIS A 731      13.336  24.591 -41.416  1.00  0.00           C
ATOM   2666  C   HIS A 731      14.493  23.596 -41.295  1.00  0.00           C
ATOM   2667  O   HIS A 731      15.659  23.989 -41.276  1.00  0.00           O
ATOM   2668  CB  HIS A 731      12.537  24.710 -40.111  1.00  0.00           C
ATOM   2669  CG  HIS A 731      13.352  24.749 -38.864  1.00  0.00           C
ATOM   2670  ND1 HIS A 731      13.589  23.612 -38.128  1.00  0.00           N
ATOM   2671  CD2 HIS A 731      13.999  25.739 -38.224  1.00  0.00           C
ATOM   2672  CE1 HIS A 731      14.327  23.894 -37.098  1.00  0.00           C
ATOM   2673  NE2 HIS A 731      14.599  25.161 -37.110  1.00  0.00           N
ATOM   2674  N   LEU A 732      14.193  22.303 -41.293  1.00  0.00           N
ATOM   2675  CA  LEU A 732      15.240  21.301 -41.134  1.00  0.00           C
ATOM   2676  C   LEU A 732      16.264  21.300 -42.262  1.00  0.00           C
ATOM   2677  O   LEU A 732      17.463  21.122 -42.028  1.00  0.00           O
ATOM   2678  CB  LEU A 732      14.615  19.904 -41.117  1.00  0.00           C
ATOM   2679  CG  LEU A 732      13.746  19.663 -39.964  1.00  0.00           C
ATOM   2680  CD1 LEU A 732      13.077  18.284 -40.050  1.00  0.00           C
ATOM   2681  CD2 LEU A 732      14.511  19.841 -38.811  1.00  0.00           C
ATOM   2682  N   ASN A 733      15.792  21.525 -43.484  1.00  0.00           N
ATOM   2683  CA  ASN A 733      16.623  21.421 -44.671  1.00  0.00           C
ATOM   2684  C   ASN A 733      17.125  22.785 -45.158  1.00  0.00           C
ATOM   2685  O   ASN A 733      17.656  22.901 -46.274  1.00  0.00           O
ATOM   2686  CB  ASN A 733      15.829  20.724 -45.757  1.00  0.00           C
ATOM   2687  CG  ASN A 733      15.379  19.352 -45.307  1.00  0.00           C
ATOM   2688  OD1 ASN A 733      15.940  18.762 -44.384  1.00  0.00           O
ATOM   2689  ND2 ASN A 733      14.360  18.840 -45.924  1.00  0.00           N
ATOM   2690  N   ARG A 734      16.992  23.824 -44.321  1.00  0.00           N
ATOM   2691  CA  ARG A 734      17.411  25.174 -44.697  1.00  0.00           C
ATOM   2692  C   ARG A 734      18.889  25.259 -45.056  1.00  0.00           C
ATOM   2693  O   ARG A 734      19.285  26.034 -45.931  1.00  0.00           O
ATOM   2694  CB  ARG A 734      17.109  26.121 -43.533  1.00  0.00           C
ATOM   2695  CG  ARG A 734      17.904  25.837 -42.240  1.00  0.00           C
ATOM   2696  CD  ARG A 734      17.397  26.639 -41.067  1.00  0.00           C
ATOM   2697  NE  ARG A 734      18.007  26.199 -39.803  1.00  0.00           N
ATOM   2698  CZ  ARG A 734      17.742  26.721 -38.581  1.00  0.00           C
ATOM   2699  NH1 ARG A 734      16.901  27.727 -38.456  1.00  0.00           N
ATOM   2700  NH2 ARG A 734      18.329  26.216 -37.505  1.00  0.00           N
ATOM   2701  N   SER A 735      19.700  24.371 -44.478  1.00  0.00           N
ATOM   2702  CA  SER A 735      21.132  24.350 -44.744  1.00  0.00           C
ATOM   2703  C   SER A 735      21.469  24.023 -46.205  1.00  0.00           C
ATOM   2704  O   SER A 735      22.555  24.355 -46.679  1.00  0.00           O
ATOM   2705  CB  SER A 735      21.803  23.341 -43.836  1.00  0.00           C
ATOM   2706  OG  SER A 735      21.389  22.047 -44.147  1.00  0.00           O
ATOM   2707  N   LEU A 736      20.549  23.363 -46.917  1.00  0.00           N
ATOM   2708  CA  LEU A 736      20.789  23.008 -48.310  1.00  0.00           C
ATOM   2709  C   LEU A 736      19.963  23.842 -49.265  1.00  0.00           C
ATOM   2710  O   LEU A 736      20.454  24.299 -50.298  1.00  0.00           O
ATOM   2711  CB  LEU A 736      20.416  21.556 -48.573  1.00  0.00           C
ATOM   2712  CG  LEU A 736      21.164  20.503 -47.825  1.00  0.00           C
ATOM   2713  CD1 LEU A 736      20.581  19.208 -48.218  1.00  0.00           C
ATOM   2714  CD2 LEU A 736      22.654  20.574 -48.149  1.00  0.00           C
ATOM   2715  N   LEU A 737      18.700  24.056 -48.908  1.00  0.00           N
ATOM   2716  CA  LEU A 737      17.767  24.724 -49.803  1.00  0.00           C
ATOM   2717  C   LEU A 737      18.043  26.216 -49.947  1.00  0.00           C
ATOM   2718  O   LEU A 737      17.734  26.799 -50.982  1.00  0.00           O
ATOM   2719  CB  LEU A 737      16.333  24.500 -49.292  1.00  0.00           C
ATOM   2720  CG  LEU A 737      15.603  23.219 -49.812  1.00  0.00           C
ATOM   2721  CD1 LEU A 737      16.472  21.980 -49.561  1.00  0.00           C
ATOM   2722  CD2 LEU A 737      14.249  23.088 -49.078  1.00  0.00           C
ATOM   2723  N   GLN A 738      18.634  26.837 -48.924  1.00  0.00           N
ATOM   2724  CA  GLN A 738      18.919  28.265 -48.974  1.00  0.00           C
ATOM   2725  C   GLN A 738      20.347  28.586 -49.428  1.00  0.00           C
ATOM   2726  O   GLN A 738      20.631  29.705 -49.859  1.00  0.00           O
ATOM   2727  CB  GLN A 738      18.713  28.869 -47.584  1.00  0.00           C
ATOM   2728  CG  GLN A 738      17.300  28.753 -47.057  1.00  0.00           C
ATOM   2729  CD  GLN A 738      17.140  29.344 -45.661  1.00  0.00           C
ATOM   2730  OE1 GLN A 738      18.091  29.442 -44.875  1.00  0.00           O
ATOM   2731  NE2 GLN A 738      15.911  29.742 -45.341  1.00  0.00           N
ATOM   2732  N   HIS A 739      21.254  27.618 -49.299  1.00  0.00           N
ATOM   2733  CA  HIS A 739      22.678  27.877 -49.500  1.00  0.00           C
ATOM   2734  C   HIS A 739      23.328  27.170 -50.699  1.00  0.00           C
ATOM   2735  O   HIS A 739      24.531  26.898 -50.681  1.00  0.00           O
ATOM   2736  CB  HIS A 739      23.420  27.534 -48.210  1.00  0.00           C
ATOM   2737  CG  HIS A 739      22.938  28.368 -47.034  1.00  0.00           C
ATOM   2738  ND1 HIS A 739      23.270  29.700 -46.852  1.00  0.00           N
ATOM   2739  CD2 HIS A 739      22.116  28.046 -46.018  1.00  0.00           C
ATOM   2740  CE1 HIS A 739      22.669  30.150 -45.756  1.00  0.00           C
ATOM   2741  NE2 HIS A 739      21.967  29.164 -45.235  1.00  0.00           N
ATOM   2742  N   CYS A 740      22.542  26.863 -51.727  1.00  0.00           N
ATOM   2743  CA  CYS A 740      23.069  26.248 -52.951  1.00  0.00           C
ATOM   2744  C   CYS A 740      22.638  26.981 -54.222  1.00  0.00           C
ATOM   2745  O   CYS A 740      21.467  27.314 -54.394  1.00  0.00           O
ATOM   2746  CB  CYS A 740      22.601  24.811 -53.080  1.00  0.00           C
ATOM   2747  SG  CYS A 740      23.137  23.693 -51.763  1.00  0.00           S
ATOM   2748  N   LYS A 741      23.567  27.160 -55.160  1.00  0.00           N
ATOM   2749  CA  LYS A 741      23.262  27.821 -56.435  1.00  0.00           C
ATOM   2750  C   LYS A 741      21.929  27.369 -57.101  1.00  0.00           C
ATOM   2751  O   LYS A 741      21.071  28.226 -57.364  1.00  0.00           O
ATOM   2752  CB  LYS A 741      24.467  27.705 -57.384  1.00  0.00           C
ATOM   2753  CG  LYS A 741      25.650  28.582 -56.960  1.00  0.00           C
ATOM   2754  CD  LYS A 741      26.847  28.445 -57.897  1.00  0.00           C
ATOM   2755  CE  LYS A 741      28.021  29.309 -57.419  1.00  0.00           C
ATOM   2756  NZ  LYS A 741      29.213  29.171 -58.299  1.00  0.00           N
ATOM   2757  N   PRO A 742      21.707  26.062 -57.409  1.00  0.00           N
ATOM   2758  CA  PRO A 742      20.481  25.572 -58.015  1.00  0.00           C
ATOM   2759  C   PRO A 742      19.226  25.704 -57.162  1.00  0.00           C
ATOM   2760  O   PRO A 742      18.126  25.720 -57.706  1.00  0.00           O
ATOM   2761  CB  PRO A 742      20.784  24.086 -58.248  1.00  0.00           C
ATOM   2762  CG  PRO A 742      21.885  23.755 -57.268  1.00  0.00           C
ATOM   2763  CD  PRO A 742      22.722  24.993 -57.211  1.00  0.00           C
ATOM   2764  N   PHE A 743      19.353  25.813 -55.834  1.00  0.00           N
ATOM   2765  CA  PHE A 743      18.134  25.863 -55.034  1.00  0.00           C
ATOM   2766  C   PHE A 743      17.748  27.297 -54.728  1.00  0.00           C
ATOM   2767  O   PHE A 743      16.574  27.586 -54.506  1.00  0.00           O
ATOM   2768  CB  PHE A 743      18.242  25.041 -53.734  1.00  0.00           C
ATOM   2769  CG  PHE A 743      18.337  23.512 -53.920  1.00  0.00           C
ATOM   2770  CD1 PHE A 743      17.300  22.821 -54.525  1.00  0.00           C
ATOM   2771  CD2 PHE A 743      19.418  22.762 -53.443  1.00  0.00           C
ATOM   2772  CE1 PHE A 743      17.355  21.446 -54.672  1.00  0.00           C
ATOM   2773  CE2 PHE A 743      19.469  21.391 -53.592  1.00  0.00           C
ATOM   2774  CZ  PHE A 743      18.439  20.731 -54.210  1.00  0.00           C
ATOM   2775  N   ARG A 744      18.720  28.216 -54.740  1.00  0.00           N
ATOM   2776  CA  ARG A 744      18.365  29.615 -54.542  1.00  0.00           C
ATOM   2777  C   ARG A 744      17.529  30.070 -55.727  1.00  0.00           C
ATOM   2778  O   ARG A 744      16.493  30.719 -55.577  1.00  0.00           O
ATOM   2779  CB  ARG A 744      19.574  30.526 -54.433  1.00  0.00           C
ATOM   2780  CG  ARG A 744      20.398  30.391 -53.183  1.00  0.00           C
ATOM   2781  CD  ARG A 744      21.407  31.472 -53.118  1.00  0.00           C
ATOM   2782  NE  ARG A 744      22.359  31.267 -52.057  1.00  0.00           N
ATOM   2783  CZ  ARG A 744      23.544  30.657 -52.237  1.00  0.00           C
ATOM   2784  NH1 ARG A 744      23.877  30.223 -53.426  1.00  0.00           N
ATOM   2785  NH2 ARG A 744      24.374  30.499 -51.228  1.00  0.00           N
ATOM   2786  N   GLY A 745      17.954  29.676 -56.930  1.00  0.00           N
ATOM   2787  CA  GLY A 745      17.236  30.039 -58.146  1.00  0.00           C
ATOM   2788  C   GLY A 745      16.037  29.120 -58.365  1.00  0.00           C
ATOM   2789  O   GLY A 745      16.018  28.356 -59.327  1.00  0.00           O
ATOM   2790  N   ALA A 746      15.047  29.205 -57.474  1.00  0.00           N
ATOM   2791  CA  ALA A 746      13.879  28.319 -57.496  1.00  0.00           C
ATOM   2792  C   ALA A 746      12.641  29.008 -56.934  1.00  0.00           C
ATOM   2793  O   ALA A 746      12.744  29.936 -56.133  1.00  0.00           O
ATOM   2794  CB  ALA A 746      14.156  27.072 -56.670  1.00  0.00           C
ATOM   2795  N   THR A 747      11.456  28.541 -57.329  1.00  0.00           N
ATOM   2796  CA  THR A 747      10.243  29.121 -56.766  1.00  0.00           C
ATOM   2797  C   THR A 747       9.939  28.533 -55.390  1.00  0.00           C
ATOM   2798  O   THR A 747      10.345  27.411 -55.069  1.00  0.00           O
ATOM   2799  CB  THR A 747       9.042  28.908 -57.710  1.00  0.00           C
ATOM   2800  OG1 THR A 747       8.828  27.508 -57.892  1.00  0.00           O
ATOM   2801  CG2 THR A 747       9.294  29.561 -59.057  1.00  0.00           C
ATOM   2802  N   LYS A 748       9.152  29.269 -54.608  1.00  0.00           N
ATOM   2803  CA  LYS A 748       8.806  28.854 -53.252  1.00  0.00           C
ATOM   2804  C   LYS A 748       7.895  27.624 -53.193  1.00  0.00           C
ATOM   2805  O   LYS A 748       8.008  26.789 -52.288  1.00  0.00           O
ATOM   2806  CB  LYS A 748       8.226  30.050 -52.501  1.00  0.00           C
ATOM   2807  CG  LYS A 748       9.300  31.127 -52.220  1.00  0.00           C
ATOM   2808  CD  LYS A 748       8.768  32.320 -51.437  1.00  0.00           C
ATOM   2809  CE  LYS A 748       9.887  33.336 -51.170  1.00  0.00           C
ATOM   2810  NZ  LYS A 748       9.412  34.499 -50.377  1.00  0.00           N
ATOM   2811  N   GLY A 749       6.991  27.490 -54.164  1.00  0.00           N
ATOM   2812  CA  GLY A 749       6.098  26.329 -54.191  1.00  0.00           C
ATOM   2813  C   GLY A 749       6.911  25.032 -54.327  1.00  0.00           C
ATOM   2814  O   GLY A 749       6.588  24.000 -53.717  1.00  0.00           O
ATOM   2815  N   CYS A 750       7.995  25.098 -55.118  1.00  0.00           N
ATOM   2816  CA  CYS A 750       8.839  23.935 -55.351  1.00  0.00           C
ATOM   2817  C   CYS A 750       9.590  23.530 -54.104  1.00  0.00           C
ATOM   2818  O   CYS A 750       9.595  22.355 -53.739  1.00  0.00           O
ATOM   2819  CB  CYS A 750       9.909  24.222 -56.411  1.00  0.00           C
ATOM   2820  SG  CYS A 750       9.306  24.460 -58.061  1.00  0.00           S
ATOM   2821  N   LEU A 751      10.139  24.515 -53.394  1.00  0.00           N
ATOM   2822  CA  LEU A 751      10.969  24.226 -52.229  1.00  0.00           C
ATOM   2823  C   LEU A 751      10.187  23.466 -51.165  1.00  0.00           C
ATOM   2824  O   LEU A 751      10.727  22.573 -50.505  1.00  0.00           O
ATOM   2825  CB  LEU A 751      11.529  25.541 -51.673  1.00  0.00           C
ATOM   2826  CG  LEU A 751      12.571  26.245 -52.595  1.00  0.00           C
ATOM   2827  CD1 LEU A 751      12.893  27.620 -52.043  1.00  0.00           C
ATOM   2828  CD2 LEU A 751      13.852  25.390 -52.690  1.00  0.00           C
ATOM   2829  N   ARG A 752       8.905  23.784 -51.018  1.00  0.00           N
ATOM   2830  CA  ARG A 752       8.099  23.068 -50.039  1.00  0.00           C
ATOM   2831  C   ARG A 752       7.847  21.624 -50.497  1.00  0.00           C
ATOM   2832  O   ARG A 752       7.931  20.676 -49.706  1.00  0.00           O
ATOM   2833  CB  ARG A 752       6.787  23.771 -49.883  1.00  0.00           C
ATOM   2834  CG  ARG A 752       6.934  25.105 -49.288  1.00  0.00           C
ATOM   2835  CD  ARG A 752       5.693  25.728 -49.166  1.00  0.00           C
ATOM   2836  NE  ARG A 752       5.832  27.109 -48.922  1.00  0.00           N
ATOM   2837  CZ  ARG A 752       4.847  27.793 -48.510  1.00  0.00           C
ATOM   2838  NH1 ARG A 752       3.818  27.109 -48.237  1.00  0.00           N
ATOM   2839  NH2 ARG A 752       4.897  29.112 -48.381  1.00  0.00           N
ATOM   2840  N   ALA A 753       7.587  21.446 -51.803  1.00  0.00           N
ATOM   2841  CA  ALA A 753       7.353  20.111 -52.355  1.00  0.00           C
ATOM   2842  C   ALA A 753       8.578  19.210 -52.167  1.00  0.00           C
ATOM   2843  O   ALA A 753       8.455  18.018 -51.840  1.00  0.00           O
ATOM   2844  CB  ALA A 753       7.012  20.209 -53.838  1.00  0.00           C
ATOM   2845  N   LEU A 754       9.769  19.797 -52.314  1.00  0.00           N
ATOM   2846  CA  LEU A 754      10.968  18.988 -52.200  1.00  0.00           C
ATOM   2847  C   LEU A 754      11.207  18.648 -50.742  1.00  0.00           C
ATOM   2848  O   LEU A 754      11.584  17.515 -50.424  1.00  0.00           O
ATOM   2849  CB  LEU A 754      12.235  19.727 -52.681  1.00  0.00           C
ATOM   2850  CG  LEU A 754      12.588  19.717 -54.197  1.00  0.00           C
ATOM   2851  CD1 LEU A 754      11.657  20.621 -54.933  1.00  0.00           C
ATOM   2852  CD2 LEU A 754      14.015  20.155 -54.393  1.00  0.00           C
ATOM   2853  N   ALA A 755      10.944  19.610 -49.851  1.00  0.00           N
ATOM   2854  CA  ALA A 755      11.189  19.435 -48.427  1.00  0.00           C
ATOM   2855  C   ALA A 755      10.419  18.229 -47.885  1.00  0.00           C
ATOM   2856  O   ALA A 755      10.938  17.480 -47.058  1.00  0.00           O
ATOM   2857  CB  ALA A 755      10.807  20.714 -47.696  1.00  0.00           C
ATOM   2858  N   MET A 756       9.198  18.015 -48.383  1.00  0.00           N
ATOM   2859  CA  MET A 756       8.402  16.846 -47.996  1.00  0.00           C
ATOM   2860  C   MET A 756       9.080  15.533 -48.421  1.00  0.00           C
ATOM   2861  O   MET A 756       9.045  14.539 -47.692  1.00  0.00           O
ATOM   2862  CB  MET A 756       7.025  16.930 -48.658  1.00  0.00           C
ATOM   2863  CG  MET A 756       6.084  17.998 -48.103  1.00  0.00           C
ATOM   2864  SD  MET A 756       5.533  17.675 -46.416  1.00  0.00           S
ATOM   2865  CE  MET A 756       4.398  16.315 -46.752  1.00  0.00           C
ATOM   2866  N   LYS A 757       9.703  15.546 -49.606  1.00  0.00           N
ATOM   2867  CA  LYS A 757      10.358  14.364 -50.179  1.00  0.00           C
ATOM   2868  C   LYS A 757      11.782  14.093 -49.632  1.00  0.00           C
ATOM   2869  O   LYS A 757      12.291  12.975 -49.733  1.00  0.00           O
ATOM   2870  CB  LYS A 757      10.317  14.513 -51.695  1.00  0.00           C
ATOM   2871  CG  LYS A 757       8.868  14.428 -52.221  1.00  0.00           C
ATOM   2872  CD  LYS A 757       8.721  14.716 -53.702  1.00  0.00           C
ATOM   2873  CE  LYS A 757       7.273  14.518 -54.128  1.00  0.00           C
ATOM   2874  NZ  LYS A 757       7.073  14.790 -55.545  1.00  0.00           N
ATOM   2875  N   PHE A 758      12.406  15.103 -49.025  1.00  0.00           N
ATOM   2876  CA  PHE A 758      13.723  14.949 -48.374  1.00  0.00           C
ATOM   2877  C   PHE A 758      13.717  14.172 -47.069  1.00  0.00           C
ATOM   2878  O   PHE A 758      12.780  14.244 -46.273  1.00  0.00           O
ATOM   2879  CB  PHE A 758      14.423  16.286 -48.119  1.00  0.00           C
ATOM   2880  CG  PHE A 758      15.310  16.829 -49.205  1.00  0.00           C
ATOM   2881  CD1 PHE A 758      14.894  17.654 -50.219  1.00  0.00           C
ATOM   2882  CD2 PHE A 758      16.667  16.517 -49.123  1.00  0.00           C
ATOM   2883  CE1 PHE A 758      15.813  18.136 -51.155  1.00  0.00           C
ATOM   2884  CE2 PHE A 758      17.583  16.997 -50.035  1.00  0.00           C
ATOM   2885  CZ  PHE A 758      17.156  17.806 -51.062  1.00  0.00           C
ATOM   2886  N   LYS A 759      14.809  13.430 -46.851  1.00  0.00           N
ATOM   2887  CA  LYS A 759      15.015  12.643 -45.647  1.00  0.00           C
ATOM   2888  C   LYS A 759      16.291  13.056 -44.883  1.00  0.00           C
ATOM   2889  O   LYS A 759      17.403  13.079 -45.430  1.00  0.00           O
ATOM   2890  CB  LYS A 759      15.156  11.188 -46.074  1.00  0.00           C
ATOM   2891  CG  LYS A 759      13.979  10.684 -46.882  1.00  0.00           C
ATOM   2892  CD  LYS A 759      14.174   9.259 -47.332  1.00  0.00           C
ATOM   2893  CE  LYS A 759      13.053   8.848 -48.274  1.00  0.00           C
ATOM   2894  NZ  LYS A 759      13.163   7.433 -48.681  1.00  0.00           N
ATOM   2895  N   THR A 760      16.153  13.327 -43.588  1.00  0.00           N
ATOM   2896  CA  THR A 760      17.305  13.719 -42.764  1.00  0.00           C
ATOM   2897  C   THR A 760      18.025  12.490 -42.204  1.00  0.00           C
ATOM   2898  O   THR A 760      17.812  12.104 -41.055  1.00  0.00           O
ATOM   2899  CB  THR A 760      16.890  14.644 -41.602  1.00  0.00           C
ATOM   2900  OG1 THR A 760      15.858  14.017 -40.850  1.00  0.00           O
ATOM   2901  CG2 THR A 760      16.385  15.989 -42.114  1.00  0.00           C
ATOM   2902  N   THR A 761      18.814  11.837 -43.048  1.00  0.00           N
ATOM   2903  CA  THR A 761      19.496  10.594 -42.661  1.00  0.00           C
ATOM   2904  C   THR A 761      20.876  10.835 -42.019  1.00  0.00           C
ATOM   2905  O   THR A 761      21.824  11.236 -42.693  1.00  0.00           O
ATOM   2906  CB  THR A 761      19.650   9.671 -43.884  1.00  0.00           C
ATOM   2907  OG1 THR A 761      20.357  10.352 -44.915  1.00  0.00           O
ATOM   2908  CG2 THR A 761      18.279   9.298 -44.416  1.00  0.00           C
ATOM   2909  N   HIS A 762      21.002  10.552 -40.717  1.00  0.00           N
ATOM   2910  CA  HIS A 762      22.264  10.822 -40.016  1.00  0.00           C
ATOM   2911  C   HIS A 762      23.259   9.692 -40.307  1.00  0.00           C
ATOM   2912  O   HIS A 762      22.847   8.559 -40.558  1.00  0.00           O
ATOM   2913  CB  HIS A 762      22.033  10.997 -38.510  1.00  0.00           C
ATOM   2914  CG  HIS A 762      21.084  12.139 -38.206  1.00  0.00           C
ATOM   2915  ND1 HIS A 762      19.750  11.938 -37.901  1.00  0.00           N
ATOM   2916  CD2 HIS A 762      21.258  13.477 -38.240  1.00  0.00           C
ATOM   2917  CE1 HIS A 762      19.157  13.109 -37.729  1.00  0.00           C
ATOM   2918  NE2 HIS A 762      20.049  14.058 -37.934  1.00  0.00           N
ATOM   2919  N   ALA A 763      24.558   9.996 -40.265  1.00  0.00           N
ATOM   2920  CA  ALA A 763      25.604   9.023 -40.612  1.00  0.00           C
ATOM   2921  C   ALA A 763      26.837   9.072 -39.683  1.00  0.00           C
ATOM   2922  O   ALA A 763      27.733   9.878 -39.929  1.00  0.00           O
ATOM   2923  CB  ALA A 763      26.067   9.254 -42.045  1.00  0.00           C
ATOM   2924  N   PRO A 764      26.901   8.288 -38.589  1.00  0.00           N
ATOM   2925  CA  PRO A 764      27.990   8.298 -37.627  1.00  0.00           C
ATOM   2926  C   PRO A 764      29.278   7.711 -38.252  1.00  0.00           C
ATOM   2927  O   PRO A 764      29.217   7.062 -39.304  1.00  0.00           O
ATOM   2928  CB  PRO A 764      27.428   7.448 -36.475  1.00  0.00           C
ATOM   2929  CG  PRO A 764      26.437   6.528 -37.114  1.00  0.00           C
ATOM   2930  CD  PRO A 764      25.829   7.317 -38.272  1.00  0.00           C
ATOM   2931  N   PRO A 765      30.453   7.950 -37.635  1.00  0.00           N
ATOM   2932  CA  PRO A 765      31.762   7.520 -38.094  1.00  0.00           C
ATOM   2933  C   PRO A 765      31.863   6.039 -38.376  1.00  0.00           C
ATOM   2934  O   PRO A 765      31.389   5.212 -37.602  1.00  0.00           O
ATOM   2935  CB  PRO A 765      32.644   7.839 -36.882  1.00  0.00           C
ATOM   2936  CG  PRO A 765      31.967   8.981 -36.208  1.00  0.00           C
ATOM   2937  CD  PRO A 765      30.501   8.709 -36.359  1.00  0.00           C
ATOM   2938  N   GLY A 766      32.505   5.706 -39.485  1.00  0.00           N
ATOM   2939  CA  GLY A 766      32.751   4.320 -39.857  1.00  0.00           C
ATOM   2940  C   GLY A 766      31.624   3.651 -40.639  1.00  0.00           C
ATOM   2941  O   GLY A 766      31.809   2.547 -41.155  1.00  0.00           O
ATOM   2942  N   ASP A 767      30.456   4.287 -40.729  1.00  0.00           N
ATOM   2943  CA  ASP A 767      29.368   3.667 -41.470  1.00  0.00           C
ATOM   2944  C   ASP A 767      29.627   3.612 -42.964  1.00  0.00           C
ATOM   2945  O   ASP A 767      30.362   4.433 -43.519  1.00  0.00           O
ATOM   2946  CB  ASP A 767      28.009   4.309 -41.215  1.00  0.00           C
ATOM   2947  CG  ASP A 767      27.468   4.005 -39.825  1.00  0.00           C
ATOM   2948  OD1 ASP A 767      28.099   3.290 -39.089  1.00  0.00           O
ATOM   2949  OD2 ASP A 767      26.351   4.380 -39.564  1.00  0.00           O
ATOM   2950  N   THR A 768      28.974   2.657 -43.616  1.00  0.00           N
ATOM   2951  CA  THR A 768      29.041   2.495 -45.064  1.00  0.00           C
ATOM   2952  C   THR A 768      27.652   2.718 -45.673  1.00  0.00           C
ATOM   2953  O   THR A 768      26.746   1.908 -45.472  1.00  0.00           O
ATOM   2954  CB  THR A 768      29.522   1.098 -45.423  1.00  0.00           C
ATOM   2955  OG1 THR A 768      28.614   0.119 -44.848  1.00  0.00           O
ATOM   2956  CG2 THR A 768      30.920   0.829 -44.909  1.00  0.00           C
ATOM   2957  N   LEU A 769      27.470   3.841 -46.374  1.00  0.00           N
ATOM   2958  CA  LEU A 769      26.132   4.209 -46.864  1.00  0.00           C
ATOM   2959  C   LEU A 769      25.767   3.467 -48.150  1.00  0.00           C
ATOM   2960  O   LEU A 769      24.628   3.040 -48.336  1.00  0.00           O
ATOM   2961  CB  LEU A 769      26.108   5.713 -47.169  1.00  0.00           C
ATOM   2962  CG  LEU A 769      26.381   6.653 -45.999  1.00  0.00           C
ATOM   2963  CD1 LEU A 769      26.540   8.076 -46.542  1.00  0.00           C
ATOM   2964  CD2 LEU A 769      25.236   6.575 -44.994  1.00  0.00           C
ATOM   2965  N   VAL A 770      26.737   3.380 -49.050  1.00  0.00           N
ATOM   2966  CA  VAL A 770      26.593   2.755 -50.364  1.00  0.00           C
ATOM   2967  C   VAL A 770      27.821   1.876 -50.606  1.00  0.00           C
ATOM   2968  O   VAL A 770      28.935   2.240 -50.207  1.00  0.00           O
ATOM   2969  CB  VAL A 770      26.441   3.793 -51.508  1.00  0.00           C
ATOM   2970  CG1 VAL A 770      26.222   3.066 -52.846  1.00  0.00           C
ATOM   2971  CG2 VAL A 770      25.295   4.771 -51.203  1.00  0.00           C
ATOM   2972  N   HIS A 771      27.612   0.705 -51.202  1.00  0.00           N
ATOM   2973  CA  HIS A 771      28.693  -0.228 -51.524  1.00  0.00           C
ATOM   2974  C   HIS A 771      28.902  -0.445 -53.026  1.00  0.00           C
ATOM   2975  O   HIS A 771      28.080  -0.032 -53.854  1.00  0.00           O
ATOM   2976  CB  HIS A 771      28.414  -1.539 -50.838  1.00  0.00           C
ATOM   2977  CG  HIS A 771      28.510  -1.422 -49.374  1.00  0.00           C
ATOM   2978  ND1 HIS A 771      29.564  -1.965 -48.658  1.00  0.00           N
ATOM   2979  CD2 HIS A 771      27.702  -0.824 -48.450  1.00  0.00           C
ATOM   2980  CE1 HIS A 771      29.410  -1.713 -47.390  1.00  0.00           C
ATOM   2981  NE2 HIS A 771      28.287  -1.051 -47.228  1.00  0.00           N
ATOM   2982  N   ALA A 772      30.050  -1.036 -53.376  1.00  0.00           N
ATOM   2983  CA  ALA A 772      30.388  -1.303 -54.777  1.00  0.00           C
ATOM   2984  C   ALA A 772      29.333  -2.132 -55.484  1.00  0.00           C
ATOM   2985  O   ALA A 772      28.923  -3.182 -54.985  1.00  0.00           O
ATOM   2986  CB  ALA A 772      31.696  -2.073 -54.863  1.00  0.00           C
ATOM   2987  N   GLY A 773      28.932  -1.705 -56.679  1.00  0.00           N
ATOM   2988  CA  GLY A 773      27.963  -2.473 -57.447  1.00  0.00           C
ATOM   2989  C   GLY A 773      26.505  -2.249 -57.036  1.00  0.00           C
ATOM   2990  O   GLY A 773      25.613  -2.868 -57.614  1.00  0.00           O
ATOM   2991  N   ASP A 774      26.248  -1.395 -56.042  1.00  0.00           N
ATOM   2992  CA  ASP A 774      24.869  -1.182 -55.627  1.00  0.00           C
ATOM   2993  C   ASP A 774      24.155  -0.222 -56.570  1.00  0.00           C
ATOM   2994  O   ASP A 774      24.787   0.609 -57.227  1.00  0.00           O
ATOM   2995  CB  ASP A 774      24.776  -0.673 -54.191  1.00  0.00           C
ATOM   2996  CG  ASP A 774      25.249  -1.709 -53.164  1.00  0.00           C
ATOM   2997  OD1 ASP A 774      25.683  -2.764 -53.546  1.00  0.00           O
ATOM   2998  OD2 ASP A 774      25.094  -1.450 -51.988  1.00  0.00           O
ATOM   2999  N   LEU A 775      22.825  -0.297 -56.592  1.00  0.00           N
ATOM   3000  CA  LEU A 775      22.019   0.572 -57.448  1.00  0.00           C
ATOM   3001  C   LEU A 775      21.725   1.893 -56.767  1.00  0.00           C
ATOM   3002  O   LEU A 775      21.121   1.952 -55.689  1.00  0.00           O
ATOM   3003  CB  LEU A 775      20.700  -0.106 -57.736  1.00  0.00           C
ATOM   3004  CG  LEU A 775      20.782  -1.441 -58.374  1.00  0.00           C
ATOM   3005  CD1 LEU A 775      19.431  -1.979 -58.311  1.00  0.00           C
ATOM   3006  CD2 LEU A 775      21.325  -1.334 -59.838  1.00  0.00           C
ATOM   3007  N   LEU A 776      22.114   2.965 -57.418  1.00  0.00           N
ATOM   3008  CA  LEU A 776      21.971   4.296 -56.857  1.00  0.00           C
ATOM   3009  C   LEU A 776      20.568   4.876 -56.991  1.00  0.00           C
ATOM   3010  O   LEU A 776      20.304   5.705 -57.858  1.00  0.00           O
ATOM   3011  CB  LEU A 776      22.992   5.211 -57.519  1.00  0.00           C
ATOM   3012  CG  LEU A 776      24.453   4.858 -57.255  1.00  0.00           C
ATOM   3013  CD1 LEU A 776      25.333   5.677 -58.155  1.00  0.00           C
ATOM   3014  CD2 LEU A 776      24.790   5.152 -55.793  1.00  0.00           C
ATOM   3015  N   THR A 777      19.678   4.452 -56.102  1.00  0.00           N
ATOM   3016  CA  THR A 777      18.287   4.915 -56.127  1.00  0.00           C
ATOM   3017  C   THR A 777      18.129   6.314 -55.515  1.00  0.00           C
ATOM   3018  O   THR A 777      17.108   6.979 -55.720  1.00  0.00           O
ATOM   3019  CB  THR A 777      17.380   3.938 -55.355  1.00  0.00           C
ATOM   3020  OG1 THR A 777      17.819   3.871 -53.988  1.00  0.00           O
ATOM   3021  CG2 THR A 777      17.432   2.551 -55.973  1.00  0.00           C
ATOM   3022  N   ALA A 778      19.147   6.741 -54.766  1.00  0.00           N
ATOM   3023  CA  ALA A 778      19.136   8.005 -54.037  1.00  0.00           C
ATOM   3024  C   ALA A 778      20.196   8.983 -54.517  1.00  0.00           C
ATOM   3025  O   ALA A 778      21.163   8.601 -55.179  1.00  0.00           O
ATOM   3026  CB  ALA A 778      19.333   7.751 -52.559  1.00  0.00           C
ATOM   3027  N   LEU A 779      19.987  10.252 -54.171  1.00  0.00           N
ATOM   3028  CA  LEU A 779      20.947  11.333 -54.438  1.00  0.00           C
ATOM   3029  C   LEU A 779      21.236  12.022 -53.089  1.00  0.00           C
ATOM   3030  O   LEU A 779      20.305  12.294 -52.313  1.00  0.00           O
ATOM   3031  CB  LEU A 779      20.399  12.324 -55.483  1.00  0.00           C
ATOM   3032  CG  LEU A 779      21.396  13.425 -55.974  1.00  0.00           C
ATOM   3033  CD1 LEU A 779      22.522  12.750 -56.792  1.00  0.00           C
ATOM   3034  CD2 LEU A 779      20.660  14.473 -56.821  1.00  0.00           C
ATOM   3035  N   TYR A 780      22.521  12.243 -52.770  1.00  0.00           N
ATOM   3036  CA  TYR A 780      22.870  12.755 -51.438  1.00  0.00           C
ATOM   3037  C   TYR A 780      23.478  14.155 -51.407  1.00  0.00           C
ATOM   3038  O   TYR A 780      24.226  14.558 -52.306  1.00  0.00           O
ATOM   3039  CB  TYR A 780      23.883  11.812 -50.813  1.00  0.00           C
ATOM   3040  CG  TYR A 780      23.399  10.398 -50.619  1.00  0.00           C
ATOM   3041  CD1 TYR A 780      23.493   9.511 -51.682  1.00  0.00           C
ATOM   3042  CD2 TYR A 780      22.898   9.971 -49.407  1.00  0.00           C
ATOM   3043  CE1 TYR A 780      23.083   8.208 -51.534  1.00  0.00           C
ATOM   3044  CE2 TYR A 780      22.494   8.663 -49.253  1.00  0.00           C
ATOM   3045  CZ  TYR A 780      22.583   7.782 -50.314  1.00  0.00           C
ATOM   3046  OH  TYR A 780      22.173   6.476 -50.166  1.00  0.00           O
ATOM   3047  N   PHE A 781      23.198  14.862 -50.304  1.00  0.00           N
ATOM   3048  CA  PHE A 781      23.742  16.197 -50.030  1.00  0.00           C
ATOM   3049  C   PHE A 781      24.416  16.247 -48.651  1.00  0.00           C
ATOM   3050  O   PHE A 781      23.795  15.929 -47.631  1.00  0.00           O
ATOM   3051  CB  PHE A 781      22.627  17.222 -50.095  1.00  0.00           C
ATOM   3052  CG  PHE A 781      21.962  17.340 -51.440  1.00  0.00           C
ATOM   3053  CD1 PHE A 781      20.914  16.488 -51.801  1.00  0.00           C
ATOM   3054  CD2 PHE A 781      22.383  18.295 -52.349  1.00  0.00           C
ATOM   3055  CE1 PHE A 781      20.313  16.596 -53.044  1.00  0.00           C
ATOM   3056  CE2 PHE A 781      21.787  18.405 -53.593  1.00  0.00           C
ATOM   3057  CZ  PHE A 781      20.750  17.554 -53.942  1.00  0.00           C
ATOM   3058  N   ILE A 782      25.686  16.663 -48.607  1.00  0.00           N
ATOM   3059  CA  ILE A 782      26.444  16.636 -47.349  1.00  0.00           C
ATOM   3060  C   ILE A 782      26.386  17.971 -46.629  1.00  0.00           C
ATOM   3061  O   ILE A 782      26.820  18.987 -47.194  1.00  0.00           O
ATOM   3062  CB  ILE A 782      27.924  16.313 -47.623  1.00  0.00           C
ATOM   3063  CG1 ILE A 782      28.027  14.986 -48.342  1.00  0.00           C
ATOM   3064  CG2 ILE A 782      28.715  16.248 -46.280  1.00  0.00           C
ATOM   3065  CD1 ILE A 782      29.446  14.668 -48.826  1.00  0.00           C
ATOM   3066  N   SER A 783      25.848  17.975 -45.391  1.00  0.00           N
ATOM   3067  CA  SER A 783      25.703  19.218 -44.638  1.00  0.00           C
ATOM   3068  C   SER A 783      26.789  19.373 -43.576  1.00  0.00           C
ATOM   3069  O   SER A 783      27.248  20.486 -43.317  1.00  0.00           O
ATOM   3070  CB  SER A 783      24.334  19.263 -43.981  1.00  0.00           C
ATOM   3071  OG  SER A 783      24.180  18.234 -43.024  1.00  0.00           O
ATOM   3072  N   ARG A 784      27.226  18.252 -42.989  1.00  0.00           N
ATOM   3073  CA  ARG A 784      28.251  18.273 -41.955  1.00  0.00           C
ATOM   3074  C   ARG A 784      29.339  17.233 -42.201  1.00  0.00           C
ATOM   3075  O   ARG A 784      29.107  16.216 -42.855  1.00  0.00           O
ATOM   3076  CB  ARG A 784      27.670  18.037 -40.568  1.00  0.00           C
ATOM   3077  CG  ARG A 784      26.685  19.094 -40.064  1.00  0.00           C
ATOM   3078  CD  ARG A 784      26.310  18.854 -38.628  1.00  0.00           C
ATOM   3079  NE  ARG A 784      25.315  19.799 -38.149  1.00  0.00           N
ATOM   3080  CZ  ARG A 784      24.734  19.738 -36.932  1.00  0.00           C
ATOM   3081  NH1 ARG A 784      25.063  18.777 -36.094  1.00  0.00           N
ATOM   3082  NH2 ARG A 784      23.831  20.642 -36.584  1.00  0.00           N
ATOM   3083  N   GLY A 785      30.507  17.468 -41.602  1.00  0.00           N
ATOM   3084  CA  GLY A 785      31.607  16.510 -41.595  1.00  0.00           C
ATOM   3085  C   GLY A 785      32.305  16.354 -42.933  1.00  0.00           C
ATOM   3086  O   GLY A 785      32.313  17.267 -43.760  1.00  0.00           O
ATOM   3087  N   SER A 786      32.944  15.203 -43.096  1.00  0.00           N
ATOM   3088  CA  SER A 786      33.712  14.861 -44.280  1.00  0.00           C
ATOM   3089  C   SER A 786      33.564  13.366 -44.593  1.00  0.00           C
ATOM   3090  O   SER A 786      33.793  12.503 -43.732  1.00  0.00           O
ATOM   3091  CB  SER A 786      35.156  15.278 -44.070  1.00  0.00           C
ATOM   3092  OG  SER A 786      35.702  14.674 -42.930  1.00  0.00           O
ATOM   3093  N   ILE A 787      33.188  13.095 -45.845  1.00  0.00           N
ATOM   3094  CA  ILE A 787      32.889  11.756 -46.352  1.00  0.00           C
ATOM   3095  C   ILE A 787      33.846  11.268 -47.426  1.00  0.00           C
ATOM   3096  O   ILE A 787      34.125  11.958 -48.402  1.00  0.00           O
ATOM   3097  CB  ILE A 787      31.430  11.706 -46.852  1.00  0.00           C
ATOM   3098  CG1 ILE A 787      30.497  11.943 -45.666  1.00  0.00           C
ATOM   3099  CG2 ILE A 787      31.119  10.434 -47.561  1.00  0.00           C
ATOM   3100  CD1 ILE A 787      29.080  12.086 -46.026  1.00  0.00           C
ATOM   3101  N   GLU A 788      34.380  10.079 -47.211  1.00  0.00           N
ATOM   3102  CA  GLU A 788      35.364   9.483 -48.102  1.00  0.00           C
ATOM   3103  C   GLU A 788      34.730   8.603 -49.165  1.00  0.00           C
ATOM   3104  O   GLU A 788      33.732   7.939 -48.897  1.00  0.00           O
ATOM   3105  CB  GLU A 788      36.304   8.574 -47.309  1.00  0.00           C
ATOM   3106  CG  GLU A 788      37.138   9.211 -46.243  1.00  0.00           C
ATOM   3107  CD  GLU A 788      37.972   8.176 -45.505  1.00  0.00           C
ATOM   3108  OE1 GLU A 788      37.462   7.110 -45.229  1.00  0.00           O
ATOM   3109  OE2 GLU A 788      39.116   8.450 -45.222  1.00  0.00           O
ATOM   3110  N   ILE A 789      35.374   8.510 -50.325  1.00  0.00           N
ATOM   3111  CA  ILE A 789      35.008   7.521 -51.333  1.00  0.00           C
ATOM   3112  C   ILE A 789      36.214   6.612 -51.580  1.00  0.00           C
ATOM   3113  O   ILE A 789      37.317   7.100 -51.871  1.00  0.00           O
ATOM   3114  CB  ILE A 789      34.517   8.163 -52.643  1.00  0.00           C
ATOM   3115  CG1 ILE A 789      33.284   9.033 -52.348  1.00  0.00           C
ATOM   3116  CG2 ILE A 789      34.174   7.066 -53.671  1.00  0.00           C
ATOM   3117  CD1 ILE A 789      32.788   9.799 -53.530  1.00  0.00           C
ATOM   3118  N   LEU A 790      35.999   5.307 -51.374  1.00  0.00           N
ATOM   3119  CA  LEU A 790      37.019   4.257 -51.505  1.00  0.00           C
ATOM   3120  C   LEU A 790      36.681   3.184 -52.529  1.00  0.00           C
ATOM   3121  O   LEU A 790      35.517   2.842 -52.729  1.00  0.00           O
ATOM   3122  CB  LEU A 790      37.278   3.546 -50.166  1.00  0.00           C
ATOM   3123  CG  LEU A 790      38.213   4.241 -49.167  1.00  0.00           C
ATOM   3124  CD1 LEU A 790      37.484   5.340 -48.428  1.00  0.00           C
ATOM   3125  CD2 LEU A 790      38.736   3.208 -48.195  1.00  0.00           C
ATOM   3126  N   ARG A 791      37.700   2.595 -53.143  1.00  0.00           N
ATOM   3127  CA  ARG A 791      37.446   1.467 -54.044  1.00  0.00           C
ATOM   3128  C   ARG A 791      38.513   0.363 -53.962  1.00  0.00           C
ATOM   3129  O   ARG A 791      39.414   0.294 -54.793  1.00  0.00           O
ATOM   3130  CB  ARG A 791      37.258   1.980 -55.461  1.00  0.00           C
ATOM   3131  CG  ARG A 791      38.442   2.690 -56.062  1.00  0.00           C
ATOM   3132  CD  ARG A 791      38.037   3.446 -57.301  1.00  0.00           C
ATOM   3133  NE  ARG A 791      37.630   2.568 -58.377  1.00  0.00           N
ATOM   3134  CZ  ARG A 791      37.098   2.981 -59.546  1.00  0.00           C
ATOM   3135  NH1 ARG A 791      36.921   4.264 -59.783  1.00  0.00           N
ATOM   3136  NH2 ARG A 791      36.753   2.091 -60.458  1.00  0.00           N
ATOM   3137  N   GLY A 792      38.416  -0.488 -52.929  1.00  0.00           N
ATOM   3138  CA  GLY A 792      39.421  -1.534 -52.704  1.00  0.00           C
ATOM   3139  C   GLY A 792      40.607  -1.045 -51.875  1.00  0.00           C
ATOM   3140  O   GLY A 792      41.759  -1.266 -52.236  1.00  0.00           O
ATOM   3141  N   ASP A 793      40.311  -0.357 -50.775  1.00  0.00           N
ATOM   3142  CA  ASP A 793      41.302   0.226 -49.860  1.00  0.00           C
ATOM   3143  C   ASP A 793      42.193   1.264 -50.552  1.00  0.00           C
ATOM   3144  O   ASP A 793      43.356   1.458 -50.194  1.00  0.00           O
ATOM   3145  CB  ASP A 793      42.177  -0.868 -49.241  1.00  0.00           C
ATOM   3146  CG  ASP A 793      41.362  -1.899 -48.460  1.00  0.00           C
ATOM   3147  OD1 ASP A 793      40.335  -1.541 -47.923  1.00  0.00           O
ATOM   3148  OD2 ASP A 793      41.766  -3.037 -48.423  1.00  0.00           O
ATOM   3149  N   VAL A 794      41.599   1.967 -51.508  1.00  0.00           N
ATOM   3150  CA  VAL A 794      42.232   3.064 -52.218  1.00  0.00           C
ATOM   3151  C   VAL A 794      41.363   4.289 -52.050  1.00  0.00           C
ATOM   3152  O   VAL A 794      40.193   4.280 -52.436  1.00  0.00           O
ATOM   3153  CB  VAL A 794      42.387   2.739 -53.718  1.00  0.00           C
ATOM   3154  CG1 VAL A 794      43.013   3.925 -54.446  1.00  0.00           C
ATOM   3155  CG2 VAL A 794      43.249   1.501 -53.881  1.00  0.00           C
ATOM   3156  N   VAL A 795      41.920   5.351 -51.479  1.00  0.00           N
ATOM   3157  CA  VAL A 795      41.112   6.543 -51.264  1.00  0.00           C
ATOM   3158  C   VAL A 795      41.053   7.334 -52.549  1.00  0.00           C
ATOM   3159  O   VAL A 795      42.087   7.703 -53.108  1.00  0.00           O
ATOM   3160  CB  VAL A 795      41.687   7.400 -50.122  1.00  0.00           C
ATOM   3161  CG1 VAL A 795      40.865   8.677 -49.964  1.00  0.00           C
ATOM   3162  CG2 VAL A 795      41.668   6.589 -48.828  1.00  0.00           C
ATOM   3163  N   VAL A 796      39.837   7.576 -53.017  1.00  0.00           N
ATOM   3164  CA  VAL A 796      39.618   8.261 -54.272  1.00  0.00           C
ATOM   3165  C   VAL A 796      39.432   9.746 -53.995  1.00  0.00           C
ATOM   3166  O   VAL A 796      40.068  10.598 -54.617  1.00  0.00           O
ATOM   3167  CB  VAL A 796      38.348   7.719 -54.951  1.00  0.00           C
ATOM   3168  CG1 VAL A 796      38.111   8.448 -56.236  1.00  0.00           C
ATOM   3169  CG2 VAL A 796      38.453   6.235 -55.136  1.00  0.00           C
ATOM   3170  N   ALA A 797      38.524  10.051 -53.065  1.00  0.00           N
ATOM   3171  CA  ALA A 797      38.241  11.448 -52.738  1.00  0.00           C
ATOM   3172  C   ALA A 797      37.558  11.632 -51.395  1.00  0.00           C
ATOM   3173  O   ALA A 797      36.887  10.733 -50.894  1.00  0.00           O
ATOM   3174  CB  ALA A 797      37.359  12.060 -53.793  1.00  0.00           C
ATOM   3175  N   ILE A 798      37.703  12.829 -50.832  1.00  0.00           N
ATOM   3176  CA  ILE A 798      36.994  13.226 -49.615  1.00  0.00           C
ATOM   3177  C   ILE A 798      36.125  14.444 -49.915  1.00  0.00           C
ATOM   3178  O   ILE A 798      36.603  15.417 -50.502  1.00  0.00           O
ATOM   3179  CB  ILE A 798      37.955  13.514 -48.452  1.00  0.00           C
ATOM   3180  CG1 ILE A 798      38.827  12.284 -48.193  1.00  0.00           C
ATOM   3181  CG2 ILE A 798      37.144  13.850 -47.189  1.00  0.00           C
ATOM   3182  CD1 ILE A 798      40.142  12.306 -48.920  1.00  0.00           C
ATOM   3183  N   LEU A 799      34.848  14.357 -49.554  1.00  0.00           N
ATOM   3184  CA  LEU A 799      33.861  15.399 -49.810  1.00  0.00           C
ATOM   3185  C   LEU A 799      33.438  16.067 -48.503  1.00  0.00           C
ATOM   3186  O   LEU A 799      33.198  15.400 -47.495  1.00  0.00           O
ATOM   3187  CB  LEU A 799      32.650  14.778 -50.505  1.00  0.00           C
ATOM   3188  CG  LEU A 799      32.893  14.281 -51.954  1.00  0.00           C
ATOM   3189  CD1 LEU A 799      33.564  12.894 -51.920  1.00  0.00           C
ATOM   3190  CD2 LEU A 799      31.570  14.214 -52.706  1.00  0.00           C
ATOM   3191  N   GLY A 800      33.410  17.391 -48.507  1.00  0.00           N
ATOM   3192  CA  GLY A 800      33.131  18.165 -47.297  1.00  0.00           C
ATOM   3193  C   GLY A 800      31.708  18.674 -47.263  1.00  0.00           C
ATOM   3194  O   GLY A 800      30.790  18.042 -47.780  1.00  0.00           O
ATOM   3195  N   LYS A 801      31.519  19.820 -46.624  1.00  0.00           N
ATOM   3196  CA  LYS A 801      30.184  20.376 -46.476  1.00  0.00           C
ATOM   3197  C   LYS A 801      29.749  20.990 -47.798  1.00  0.00           C
ATOM   3198  O   LYS A 801      30.576  21.533 -48.528  1.00  0.00           O
ATOM   3199  CB  LYS A 801      30.166  21.441 -45.386  1.00  0.00           C
ATOM   3200  CG  LYS A 801      30.498  20.918 -43.999  1.00  0.00           C
ATOM   3201  CD  LYS A 801      30.381  22.029 -42.948  1.00  0.00           C
ATOM   3202  CE  LYS A 801      30.808  21.561 -41.556  1.00  0.00           C
ATOM   3203  NZ  LYS A 801      30.693  22.653 -40.543  1.00  0.00           N
ATOM   3204  N   ASN A 802      28.442  20.986 -48.048  1.00  0.00           N
ATOM   3205  CA  ASN A 802      27.799  21.528 -49.248  1.00  0.00           C
ATOM   3206  C   ASN A 802      28.253  20.799 -50.525  1.00  0.00           C
ATOM   3207  O   ASN A 802      28.355  21.400 -51.598  1.00  0.00           O
ATOM   3208  CB  ASN A 802      28.076  23.025 -49.392  1.00  0.00           C
ATOM   3209  CG  ASN A 802      27.697  23.822 -48.164  1.00  0.00           C
ATOM   3210  OD1 ASN A 802      27.011  23.321 -47.271  1.00  0.00           O
ATOM   3211  ND2 ASN A 802      28.117  25.063 -48.117  1.00  0.00           N
ATOM   3212  N   ASP A 803      28.500  19.492 -50.386  1.00  0.00           N
ATOM   3213  CA  ASP A 803      28.896  18.622 -51.514  1.00  0.00           C
ATOM   3214  C   ASP A 803      27.774  17.675 -51.977  1.00  0.00           C
ATOM   3215  O   ASP A 803      26.844  17.374 -51.221  1.00  0.00           O
ATOM   3216  CB  ASP A 803      30.185  17.850 -51.241  1.00  0.00           C
ATOM   3217  CG  ASP A 803      31.479  18.717 -51.217  1.00  0.00           C
ATOM   3218  OD1 ASP A 803      31.396  19.892 -51.400  1.00  0.00           O
ATOM   3219  OD2 ASP A 803      32.557  18.149 -51.092  1.00  0.00           O
ATOM   3220  N   ILE A 804      27.865  17.218 -53.241  1.00  0.00           N
ATOM   3221  CA  ILE A 804      26.826  16.359 -53.843  1.00  0.00           C
ATOM   3222  C   ILE A 804      27.407  15.076 -54.482  1.00  0.00           C
ATOM   3223  O   ILE A 804      28.394  15.163 -55.241  1.00  0.00           O
ATOM   3224  CB  ILE A 804      26.147  17.096 -55.013  1.00  0.00           C
ATOM   3225  CG1 ILE A 804      25.685  18.457 -54.634  1.00  0.00           C
ATOM   3226  CG2 ILE A 804      24.851  16.319 -55.420  1.00  0.00           C
ATOM   3227  CD1 ILE A 804      25.256  19.254 -55.849  1.00  0.00           C
ATOM   3228  N   PHE A 805      26.765  13.912 -54.261  1.00  0.00           N
ATOM   3229  CA  PHE A 805      27.234  12.699 -54.966  1.00  0.00           C
ATOM   3230  C   PHE A 805      26.109  11.723 -55.365  1.00  0.00           C
ATOM   3231  O   PHE A 805      25.049  11.645 -54.723  1.00  0.00           O
ATOM   3232  CB  PHE A 805      28.299  11.968 -54.134  1.00  0.00           C
ATOM   3233  CG  PHE A 805      27.838  11.440 -52.788  1.00  0.00           C
ATOM   3234  CD1 PHE A 805      27.879  12.250 -51.653  1.00  0.00           C
ATOM   3235  CD2 PHE A 805      27.395  10.125 -52.643  1.00  0.00           C
ATOM   3236  CE1 PHE A 805      27.478  11.757 -50.414  1.00  0.00           C
ATOM   3237  CE2 PHE A 805      26.998   9.635 -51.402  1.00  0.00           C
ATOM   3238  CZ  PHE A 805      27.041  10.456 -50.289  1.00  0.00           C
ATOM   3239  N   GLY A 806      26.380  10.962 -56.443  1.00  0.00           N
ATOM   3240  CA  GLY A 806      25.439   9.997 -57.030  1.00  0.00           C
ATOM   3241  C   GLY A 806      25.603  10.078 -58.557  1.00  0.00           C
ATOM   3242  O   GLY A 806      26.706   9.973 -59.077  1.00  0.00           O
ATOM   3243  N   GLU A 807      24.495  10.168 -59.280  1.00  0.00           N
ATOM   3244  CA  GLU A 807      24.529  10.424 -60.733  1.00  0.00           C
ATOM   3245  C   GLU A 807      23.420  11.388 -61.116  1.00  0.00           C
ATOM   3246  O   GLU A 807      22.406  11.443 -60.420  1.00  0.00           O
ATOM   3247  CB  GLU A 807      24.394   9.179 -61.595  1.00  0.00           C
ATOM   3248  CG  GLU A 807      25.570   8.295 -61.706  1.00  0.00           C
ATOM   3249  CD  GLU A 807      25.249   7.211 -62.666  1.00  0.00           C
ATOM   3250  OE1 GLU A 807      24.325   6.480 -62.366  1.00  0.00           O
ATOM   3251  OE2 GLU A 807      25.837   7.130 -63.729  1.00  0.00           O
ATOM   3252  N   PRO A 808      23.569  12.174 -62.199  1.00  0.00           N
ATOM   3253  CA  PRO A 808      22.526  13.041 -62.702  1.00  0.00           C
ATOM   3254  C   PRO A 808      21.387  12.212 -63.260  1.00  0.00           C
ATOM   3255  O   PRO A 808      21.577  11.383 -64.169  1.00  0.00           O
ATOM   3256  CB  PRO A 808      23.247  13.849 -63.786  1.00  0.00           C
ATOM   3257  CG  PRO A 808      24.428  12.975 -64.217  1.00  0.00           C
ATOM   3258  CD  PRO A 808      24.838  12.204 -62.976  1.00  0.00           C
ATOM   3259  N   LEU A 809      20.172  12.503 -62.810  1.00  0.00           N
ATOM   3260  CA  LEU A 809      19.032  11.706 -63.231  1.00  0.00           C
ATOM   3261  C   LEU A 809      18.569  12.199 -64.584  1.00  0.00           C
ATOM   3262  O   LEU A 809      17.532  12.854 -64.698  1.00  0.00           O
ATOM   3263  CB  LEU A 809      17.873  11.928 -62.254  1.00  0.00           C
ATOM   3264  CG  LEU A 809      16.757  10.939 -62.255  1.00  0.00           C
ATOM   3265  CD1 LEU A 809      15.847  11.288 -61.095  1.00  0.00           C
ATOM   3266  CD2 LEU A 809      16.050  10.934 -63.563  1.00  0.00           C
ATOM   3267  N   ASN A 810      19.358  11.896 -65.604  1.00  0.00           N
ATOM   3268  CA  ASN A 810      19.055  12.321 -66.950  1.00  0.00           C
ATOM   3269  C   ASN A 810      19.922  11.589 -67.967  1.00  0.00           C
ATOM   3270  O   ASN A 810      19.551  11.437 -69.129  1.00  0.00           O
ATOM   3271  CB  ASN A 810      19.272  13.833 -67.036  1.00  0.00           C
ATOM   3272  CG  ASN A 810      18.748  14.483 -68.279  1.00  0.00           C
ATOM   3273  OD1 ASN A 810      18.831  13.958 -69.395  1.00  0.00           O
ATOM   3274  ND2 ASN A 810      18.174  15.648 -68.088  1.00  0.00           N
ATOM   3275  N   LEU A 811      21.087  11.125 -67.505  1.00  0.00           N
ATOM   3276  CA  LEU A 811      22.118  10.639 -68.434  1.00  0.00           C
ATOM   3277  C   LEU A 811      21.685   9.382 -69.231  1.00  0.00           C
ATOM   3278  O   LEU A 811      21.882   9.314 -70.445  1.00  0.00           O
ATOM   3279  CB  LEU A 811      23.398  10.353 -67.622  1.00  0.00           C
ATOM   3280  CG  LEU A 811      24.676  10.064 -68.403  1.00  0.00           C
ATOM   3281  CD1 LEU A 811      25.042  11.321 -69.185  1.00  0.00           C
ATOM   3282  CD2 LEU A 811      25.791   9.678 -67.455  1.00  0.00           C
ATOM   3283  N   TYR A 812      21.077   8.400 -68.551  1.00  0.00           N
ATOM   3284  CA  TYR A 812      20.593   7.177 -69.213  1.00  0.00           C
ATOM   3285  C   TYR A 812      19.252   6.622 -68.679  1.00  0.00           C
ATOM   3286  O   TYR A 812      18.851   5.509 -69.015  1.00  0.00           O
ATOM   3287  CB  TYR A 812      21.714   6.135 -69.357  1.00  0.00           C
ATOM   3288  CG  TYR A 812      22.529   5.794 -68.142  1.00  0.00           C
ATOM   3289  CD1 TYR A 812      22.115   4.876 -67.209  1.00  0.00           C
ATOM   3290  CD2 TYR A 812      23.760   6.406 -68.008  1.00  0.00           C
ATOM   3291  CE1 TYR A 812      22.933   4.571 -66.131  1.00  0.00           C
ATOM   3292  CE2 TYR A 812      24.571   6.111 -66.945  1.00  0.00           C
ATOM   3293  CZ  TYR A 812      24.171   5.203 -66.012  1.00  0.00           C
ATOM   3294  OH  TYR A 812      24.994   4.912 -64.960  1.00  0.00           O
ATOM   3295  N   ALA A 813      18.570   7.420 -67.857  1.00  0.00           N
ATOM   3296  CA  ALA A 813      17.219   7.157 -67.316  1.00  0.00           C
ATOM   3297  C   ALA A 813      16.990   5.843 -66.537  1.00  0.00           C
ATOM   3298  O   ALA A 813      15.895   5.282 -66.588  1.00  0.00           O
ATOM   3299  CB  ALA A 813      16.225   7.189 -68.468  1.00  0.00           C
ATOM   3300  N   ARG A 814      17.978   5.385 -65.782  1.00  0.00           N
ATOM   3301  CA  ARG A 814      17.829   4.193 -64.936  1.00  0.00           C
ATOM   3302  C   ARG A 814      18.910   4.232 -63.850  1.00  0.00           C
ATOM   3303  O   ARG A 814      19.910   4.923 -64.037  1.00  0.00           O
ATOM   3304  CB  ARG A 814      17.881   2.906 -65.778  1.00  0.00           C
ATOM   3305  CG  ARG A 814      19.138   2.649 -66.532  1.00  0.00           C
ATOM   3306  CD  ARG A 814      19.122   1.283 -67.156  1.00  0.00           C
ATOM   3307  NE  ARG A 814      18.076   1.128 -68.165  1.00  0.00           N
ATOM   3308  CZ  ARG A 814      17.744  -0.044 -68.758  1.00  0.00           C
ATOM   3309  NH1 ARG A 814      18.389  -1.150 -68.448  1.00  0.00           N
ATOM   3310  NH2 ARG A 814      16.768  -0.081 -69.652  1.00  0.00           N
ATOM   3311  N   PRO A 815      18.742   3.564 -62.684  1.00  0.00           N
ATOM   3312  CA  PRO A 815      19.737   3.536 -61.620  1.00  0.00           C
ATOM   3313  C   PRO A 815      21.005   2.812 -62.035  1.00  0.00           C
ATOM   3314  O   PRO A 815      20.986   1.610 -62.304  1.00  0.00           O
ATOM   3315  CB  PRO A 815      19.004   2.809 -60.481  1.00  0.00           C
ATOM   3316  CG  PRO A 815      17.911   1.994 -61.154  1.00  0.00           C
ATOM   3317  CD  PRO A 815      17.492   2.817 -62.371  1.00  0.00           C
ATOM   3318  N   GLY A 816      22.108   3.555 -62.076  1.00  0.00           N
ATOM   3319  CA  GLY A 816      23.390   2.993 -62.451  1.00  0.00           C
ATOM   3320  C   GLY A 816      24.055   2.411 -61.223  1.00  0.00           C
ATOM   3321  O   GLY A 816      23.522   2.540 -60.114  1.00  0.00           O
ATOM   3322  N   LYS A 817      25.222   1.806 -61.416  1.00  0.00           N
ATOM   3323  CA  LYS A 817      25.950   1.187 -60.322  1.00  0.00           C
ATOM   3324  C   LYS A 817      27.064   2.089 -59.812  1.00  0.00           C
ATOM   3325  O   LYS A 817      27.538   2.967 -60.530  1.00  0.00           O
ATOM   3326  CB  LYS A 817      26.494  -0.169 -60.750  1.00  0.00           C
ATOM   3327  CG  LYS A 817      25.406  -1.199 -61.090  1.00  0.00           C
ATOM   3328  CD  LYS A 817      26.019  -2.518 -61.477  1.00  0.00           C
ATOM   3329  CE  LYS A 817      24.983  -3.521 -61.932  1.00  0.00           C
ATOM   3330  NZ  LYS A 817      25.643  -4.786 -62.351  1.00  0.00           N
ATOM   3331  N   SER A 818      27.450   1.881 -58.554  1.00  0.00           N
ATOM   3332  CA  SER A 818      28.551   2.629 -57.931  1.00  0.00           C
ATOM   3333  C   SER A 818      29.979   2.112 -58.205  1.00  0.00           C
ATOM   3334  O   SER A 818      30.181   0.914 -58.444  1.00  0.00           O
ATOM   3335  CB  SER A 818      28.348   2.610 -56.445  1.00  0.00           C
ATOM   3336  OG  SER A 818      28.541   1.306 -55.977  1.00  0.00           O
ATOM   3337  N   ASN A 819      30.977   2.998 -57.959  1.00  0.00           N
ATOM   3338  CA  ASN A 819      32.404   2.659 -58.076  1.00  0.00           C
ATOM   3339  C   ASN A 819      32.910   1.834 -56.891  1.00  0.00           C
ATOM   3340  O   ASN A 819      33.707   0.904 -57.043  1.00  0.00           O
ATOM   3341  CB  ASN A 819      33.295   3.910 -58.061  1.00  0.00           C
ATOM   3342  CG  ASN A 819      33.188   4.841 -59.230  1.00  0.00           C
ATOM   3343  OD1 ASN A 819      32.593   4.556 -60.250  1.00  0.00           O
ATOM   3344  ND2 ASN A 819      33.818   5.985 -59.101  1.00  0.00           N
ATOM   3345  N   GLY A 820      32.454   2.213 -55.703  1.00  0.00           N
ATOM   3346  CA  GLY A 820      32.963   1.640 -54.472  1.00  0.00           C
ATOM   3347  C   GLY A 820      32.197   2.113 -53.247  1.00  0.00           C
ATOM   3348  O   GLY A 820      31.000   2.399 -53.316  1.00  0.00           O
ATOM   3349  N   ASP A 821      32.884   2.119 -52.109  1.00  0.00           N
ATOM   3350  CA  ASP A 821      32.275   2.456 -50.832  1.00  0.00           C
ATOM   3351  C   ASP A 821      32.257   3.957 -50.581  1.00  0.00           C
ATOM   3352  O   ASP A 821      33.129   4.693 -51.049  1.00  0.00           O
ATOM   3353  CB  ASP A 821      33.027   1.820 -49.645  1.00  0.00           C
ATOM   3354  CG  ASP A 821      33.008   0.286 -49.613  1.00  0.00           C
ATOM   3355  OD1 ASP A 821      32.473  -0.305 -50.531  1.00  0.00           O
ATOM   3356  OD2 ASP A 821      33.504  -0.283 -48.643  1.00  0.00           O
ATOM   3357  N   VAL A 822      31.312   4.397 -49.762  1.00  0.00           N
ATOM   3358  CA  VAL A 822      31.321   5.782 -49.281  1.00  0.00           C
ATOM   3359  C   VAL A 822      31.132   5.797 -47.745  1.00  0.00           C
ATOM   3360  O   VAL A 822      30.114   5.315 -47.222  1.00  0.00           O
ATOM   3361  CB  VAL A 822      30.244   6.572 -50.037  1.00  0.00           C
ATOM   3362  CG1 VAL A 822      28.968   5.881 -49.886  1.00  0.00           C
ATOM   3363  CG2 VAL A 822      30.157   7.966 -49.523  1.00  0.00           C
ATOM   3364  N   ARG A 823      32.133   6.356 -47.028  1.00  0.00           N
ATOM   3365  CA  ARG A 823      32.176   6.267 -45.554  1.00  0.00           C
ATOM   3366  C   ARG A 823      32.334   7.593 -44.817  1.00  0.00           C
ATOM   3367  O   ARG A 823      32.955   8.539 -45.305  1.00  0.00           O
ATOM   3368  CB  ARG A 823      33.359   5.401 -45.101  1.00  0.00           C
ATOM   3369  CG  ARG A 823      33.375   3.976 -45.606  1.00  0.00           C
ATOM   3370  CD  ARG A 823      34.584   3.214 -45.114  1.00  0.00           C
ATOM   3371  NE  ARG A 823      34.732   1.929 -45.798  1.00  0.00           N
ATOM   3372  CZ  ARG A 823      35.768   1.083 -45.657  1.00  0.00           C
ATOM   3373  NH1 ARG A 823      35.775  -0.017 -46.376  1.00  0.00           N
ATOM   3374  NH2 ARG A 823      36.769   1.355 -44.823  1.00  0.00           N
ATOM   3375  N   ALA A 824      31.806   7.633 -43.591  1.00  0.00           N
ATOM   3376  CA  ALA A 824      31.929   8.838 -42.739  1.00  0.00           C
ATOM   3377  C   ALA A 824      33.183   8.842 -41.844  1.00  0.00           C
ATOM   3378  O   ALA A 824      33.544   7.813 -41.259  1.00  0.00           O
ATOM   3379  CB  ALA A 824      30.695   8.958 -41.848  1.00  0.00           C
ATOM   3380  N   LEU A 825      33.788  10.029 -41.660  1.00  0.00           N
ATOM   3381  CA  LEU A 825      34.894  10.208 -40.703  1.00  0.00           C
ATOM   3382  C   LEU A 825      34.454  10.710 -39.317  1.00  0.00           C
ATOM   3383  O   LEU A 825      34.856  10.166 -38.290  1.00  0.00           O
ATOM   3384  CB  LEU A 825      35.908  11.191 -41.301  1.00  0.00           C
ATOM   3385  CG  LEU A 825      36.626  10.689 -42.549  1.00  0.00           C
ATOM   3386  CD1 LEU A 825      37.459  11.792 -43.180  1.00  0.00           C
ATOM   3387  CD2 LEU A 825      37.529   9.545 -42.121  1.00  0.00           C
ATOM   3388  N   THR A 826      33.611  11.727 -39.309  1.00  0.00           N
ATOM   3389  CA  THR A 826      33.092  12.381 -38.104  1.00  0.00           C
ATOM   3390  C   THR A 826      31.595  12.184 -38.152  1.00  0.00           C
ATOM   3391  O   THR A 826      31.117  11.385 -38.963  1.00  0.00           O
ATOM   3392  CB  THR A 826      33.415  13.896 -38.057  1.00  0.00           C
ATOM   3393  OG1 THR A 826      32.686  14.585 -39.080  1.00  0.00           O
ATOM   3394  CG2 THR A 826      34.890  14.131 -38.272  1.00  0.00           C
ATOM   3395  N   TYR A 827      30.831  12.851 -37.288  1.00  0.00           N
ATOM   3396  CA  TYR A 827      29.385  12.673 -37.394  1.00  0.00           C
ATOM   3397  C   TYR A 827      28.917  13.458 -38.614  1.00  0.00           C
ATOM   3398  O   TYR A 827      28.519  14.624 -38.549  1.00  0.00           O
ATOM   3399  CB  TYR A 827      28.632  13.118 -36.132  1.00  0.00           C
ATOM   3400  CG  TYR A 827      28.838  12.220 -34.923  1.00  0.00           C
ATOM   3401  CD1 TYR A 827      28.143  11.035 -34.862  1.00  0.00           C
ATOM   3402  CD2 TYR A 827      29.665  12.576 -33.868  1.00  0.00           C
ATOM   3403  CE1 TYR A 827      28.284  10.198 -33.788  1.00  0.00           C
ATOM   3404  CE2 TYR A 827      29.776  11.717 -32.776  1.00  0.00           C
ATOM   3405  CZ  TYR A 827      29.088  10.538 -32.747  1.00  0.00           C
ATOM   3406  OH  TYR A 827      29.191   9.675 -31.673  1.00  0.00           O
ATOM   3407  N   CYS A 828      29.029  12.797 -39.759  1.00  0.00           N
ATOM   3408  CA  CYS A 828      28.809  13.401 -41.063  1.00  0.00           C
ATOM   3409  C   CYS A 828      27.350  13.427 -41.429  1.00  0.00           C
ATOM   3410  O   CYS A 828      26.886  12.717 -42.315  1.00  0.00           O
ATOM   3411  CB  CYS A 828      29.574  12.641 -42.126  1.00  0.00           C
ATOM   3412  SG  CYS A 828      31.327  12.622 -41.836  1.00  0.00           S
ATOM   3413  N   ASP A 829      26.618  14.238 -40.704  1.00  0.00           N
ATOM   3414  CA  ASP A 829      25.186  14.364 -40.888  1.00  0.00           C
ATOM   3415  C   ASP A 829      24.880  14.876 -42.319  1.00  0.00           C
ATOM   3416  O   ASP A 829      25.539  15.795 -42.855  1.00  0.00           O
ATOM   3417  CB  ASP A 829      24.673  15.239 -39.760  1.00  0.00           C
ATOM   3418  CG  ASP A 829      24.832  14.483 -38.380  1.00  0.00           C
ATOM   3419  OD1 ASP A 829      25.043  13.281 -38.406  1.00  0.00           O
ATOM   3420  OD2 ASP A 829      24.814  15.122 -37.349  1.00  0.00           O
ATOM   3421  N   LEU A 830      23.861  14.293 -42.935  1.00  0.00           N
ATOM   3422  CA  LEU A 830      23.552  14.605 -44.324  1.00  0.00           C
ATOM   3423  C   LEU A 830      22.080  14.434 -44.661  1.00  0.00           C
ATOM   3424  O   LEU A 830      21.271  14.080 -43.801  1.00  0.00           O
ATOM   3425  CB  LEU A 830      24.429  13.712 -45.217  1.00  0.00           C
ATOM   3426  CG  LEU A 830      24.283  12.194 -45.023  1.00  0.00           C
ATOM   3427  CD1 LEU A 830      23.145  11.678 -45.877  1.00  0.00           C
ATOM   3428  CD2 LEU A 830      25.565  11.527 -45.375  1.00  0.00           C
ATOM   3429  N   HIS A 831      21.725  14.786 -45.897  1.00  0.00           N
ATOM   3430  CA  HIS A 831      20.355  14.668 -46.374  1.00  0.00           C
ATOM   3431  C   HIS A 831      20.268  13.729 -47.580  1.00  0.00           C
ATOM   3432  O   HIS A 831      21.231  13.568 -48.341  1.00  0.00           O
ATOM   3433  CB  HIS A 831      19.837  16.029 -46.755  1.00  0.00           C
ATOM   3434  CG  HIS A 831      19.824  16.994 -45.619  1.00  0.00           C
ATOM   3435  ND1 HIS A 831      18.694  17.294 -44.934  1.00  0.00           N
ATOM   3436  CD2 HIS A 831      20.823  17.703 -45.038  1.00  0.00           C
ATOM   3437  CE1 HIS A 831      18.983  18.176 -43.978  1.00  0.00           C
ATOM   3438  NE2 HIS A 831      20.267  18.431 -44.023  1.00  0.00           N
ATOM   3439  N   LYS A 832      19.091  13.130 -47.765  1.00  0.00           N
ATOM   3440  CA  LYS A 832      18.854  12.167 -48.838  1.00  0.00           C
ATOM   3441  C   LYS A 832      17.476  12.269 -49.522  1.00  0.00           C
ATOM   3442  O   LYS A 832      16.458  12.503 -48.869  1.00  0.00           O
ATOM   3443  CB  LYS A 832      18.990  10.777 -48.213  1.00  0.00           C
ATOM   3444  CG  LYS A 832      18.850   9.598 -49.127  1.00  0.00           C
ATOM   3445  CD  LYS A 832      18.930   8.318 -48.301  1.00  0.00           C
ATOM   3446  CE  LYS A 832      18.813   7.079 -49.143  1.00  0.00           C
ATOM   3447  NZ  LYS A 832      18.870   5.838 -48.315  1.00  0.00           N
ATOM   3448  N   ILE A 833      17.455  12.090 -50.848  1.00  0.00           N
ATOM   3449  CA  ILE A 833      16.206  12.004 -51.627  1.00  0.00           C
ATOM   3450  C   ILE A 833      16.243  10.774 -52.522  1.00  0.00           C
ATOM   3451  O   ILE A 833      17.283  10.133 -52.641  1.00  0.00           O
ATOM   3452  CB  ILE A 833      15.975  13.233 -52.534  1.00  0.00           C
ATOM   3453  CG1 ILE A 833      17.080  13.347 -53.562  1.00  0.00           C
ATOM   3454  CG2 ILE A 833      15.898  14.457 -51.747  1.00  0.00           C
ATOM   3455  CD1 ILE A 833      16.820  14.422 -54.593  1.00  0.00           C
ATOM   3456  N   HIS A 834      15.123  10.461 -53.163  1.00  0.00           N
ATOM   3457  CA  HIS A 834      15.063   9.413 -54.191  1.00  0.00           C
ATOM   3458  C   HIS A 834      14.892   9.947 -55.598  1.00  0.00           C
ATOM   3459  O   HIS A 834      14.266  10.988 -55.815  1.00  0.00           O
ATOM   3460  CB  HIS A 834      13.970   8.382 -53.916  1.00  0.00           C
ATOM   3461  CG  HIS A 834      14.403   7.250 -53.081  1.00  0.00           C
ATOM   3462  ND1 HIS A 834      14.555   5.982 -53.608  1.00  0.00           N
ATOM   3463  CD2 HIS A 834      14.782   7.162 -51.794  1.00  0.00           C
ATOM   3464  CE1 HIS A 834      14.974   5.162 -52.679  1.00  0.00           C
ATOM   3465  NE2 HIS A 834      15.125   5.842 -51.563  1.00  0.00           N
ATOM   3466  N   ARG A 835      15.427   9.203 -56.565  1.00  0.00           N
ATOM   3467  CA  ARG A 835      15.253   9.553 -57.971  1.00  0.00           C
ATOM   3468  C   ARG A 835      13.769   9.457 -58.340  1.00  0.00           C
ATOM   3469  O   ARG A 835      13.234  10.265 -59.102  1.00  0.00           O
ATOM   3470  CB  ARG A 835      16.070   8.626 -58.861  1.00  0.00           C
ATOM   3471  CG  ARG A 835      17.592   8.790 -58.743  1.00  0.00           C
ATOM   3472  CD  ARG A 835      18.306   7.948 -59.740  1.00  0.00           C
ATOM   3473  NE  ARG A 835      19.725   7.841 -59.472  1.00  0.00           N
ATOM   3474  CZ  ARG A 835      20.651   7.452 -60.370  1.00  0.00           C
ATOM   3475  NH1 ARG A 835      20.314   7.236 -61.620  1.00  0.00           N
ATOM   3476  NH2 ARG A 835      21.898   7.283 -59.993  1.00  0.00           N
ATOM   3477  N   ASP A 836      13.084   8.488 -57.736  1.00  0.00           N
ATOM   3478  CA  ASP A 836      11.658   8.288 -57.950  1.00  0.00           C
ATOM   3479  C   ASP A 836      10.887   9.526 -57.488  1.00  0.00           C
ATOM   3480  O   ASP A 836       9.898   9.933 -58.096  1.00  0.00           O
ATOM   3481  CB  ASP A 836      11.186   7.080 -57.133  1.00  0.00           C
ATOM   3482  CG  ASP A 836      11.703   5.734 -57.656  1.00  0.00           C
ATOM   3483  OD1 ASP A 836      12.161   5.672 -58.774  1.00  0.00           O
ATOM   3484  OD2 ASP A 836      11.671   4.790 -56.907  1.00  0.00           O
ATOM   3485  N   ASP A 837      11.366  10.139 -56.403  1.00  0.00           N
ATOM   3486  CA  ASP A 837      10.702  11.299 -55.835  1.00  0.00           C
ATOM   3487  C   ASP A 837      10.995  12.560 -56.650  1.00  0.00           C
ATOM   3488  O   ASP A 837      10.096  13.364 -56.916  1.00  0.00           O
ATOM   3489  CB  ASP A 837      11.179  11.542 -54.395  1.00  0.00           C
ATOM   3490  CG  ASP A 837      10.830  10.437 -53.407  1.00  0.00           C
ATOM   3491  OD1 ASP A 837      10.082   9.557 -53.745  1.00  0.00           O
ATOM   3492  OD2 ASP A 837      11.313  10.495 -52.305  1.00  0.00           O
ATOM   3493  N   LEU A 838      12.252  12.706 -57.088  1.00  0.00           N
ATOM   3494  CA  LEU A 838      12.684  13.889 -57.833  1.00  0.00           C
ATOM   3495  C   LEU A 838      11.978  13.980 -59.190  1.00  0.00           C
ATOM   3496  O   LEU A 838      11.543  15.066 -59.586  1.00  0.00           O
ATOM   3497  CB  LEU A 838      14.207  13.901 -57.993  1.00  0.00           C
ATOM   3498  CG  LEU A 838      14.813  15.179 -58.643  1.00  0.00           C
ATOM   3499  CD1 LEU A 838      14.432  16.425 -57.802  1.00  0.00           C
ATOM   3500  CD2 LEU A 838      16.335  15.030 -58.715  1.00  0.00           C
ATOM   3501  N   LEU A 839      11.787  12.843 -59.874  1.00  0.00           N
ATOM   3502  CA  LEU A 839      11.089  12.859 -61.163  1.00  0.00           C
ATOM   3503  C   LEU A 839       9.697  13.453 -61.054  1.00  0.00           C
ATOM   3504  O   LEU A 839       9.293  14.275 -61.879  1.00  0.00           O
ATOM   3505  CB  LEU A 839      10.961  11.430 -61.717  1.00  0.00           C
ATOM   3506  CG  LEU A 839      12.207  10.834 -62.300  1.00  0.00           C
ATOM   3507  CD1 LEU A 839      12.035   9.345 -62.535  1.00  0.00           C
ATOM   3508  CD2 LEU A 839      12.453  11.540 -63.627  1.00  0.00           C
ATOM   3509  N   GLU A 840       8.981  13.111 -59.997  1.00  0.00           N
ATOM   3510  CA  GLU A 840       7.632  13.621 -59.822  1.00  0.00           C
ATOM   3511  C   GLU A 840       7.597  15.139 -59.592  1.00  0.00           C
ATOM   3512  O   GLU A 840       6.561  15.769 -59.793  1.00  0.00           O
ATOM   3513  CB  GLU A 840       6.914  12.876 -58.693  1.00  0.00           C
ATOM   3514  CG  GLU A 840       6.591  11.409 -59.023  1.00  0.00           C
ATOM   3515  CD  GLU A 840       5.809  10.688 -57.933  1.00  0.00           C
ATOM   3516  OE1 GLU A 840       5.609  11.261 -56.880  1.00  0.00           O
ATOM   3517  OE2 GLU A 840       5.389   9.574 -58.172  1.00  0.00           O
ATOM   3518  N   VAL A 841       8.707  15.733 -59.141  1.00  0.00           N
ATOM   3519  CA  VAL A 841       8.728  17.166 -58.897  1.00  0.00           C
ATOM   3520  C   VAL A 841       8.923  17.898 -60.209  1.00  0.00           C
ATOM   3521  O   VAL A 841       8.168  18.812 -60.552  1.00  0.00           O
ATOM   3522  CB  VAL A 841       9.903  17.573 -57.979  1.00  0.00           C
ATOM   3523  CG1 VAL A 841       9.949  19.078 -57.862  1.00  0.00           C
ATOM   3524  CG2 VAL A 841       9.775  16.942 -56.610  1.00  0.00           C
ATOM   3525  N   LEU A 842       9.927  17.471 -60.969  1.00  0.00           N
ATOM   3526  CA  LEU A 842      10.259  18.190 -62.191  1.00  0.00           C
ATOM   3527  C   LEU A 842       9.174  18.031 -63.266  1.00  0.00           C
ATOM   3528  O   LEU A 842       9.006  18.911 -64.108  1.00  0.00           O
ATOM   3529  CB  LEU A 842      11.643  17.754 -62.692  1.00  0.00           C
ATOM   3530  CG  LEU A 842      12.847  18.565 -62.077  1.00  0.00           C
ATOM   3531  CD1 LEU A 842      12.849  18.411 -60.570  1.00  0.00           C
ATOM   3532  CD2 LEU A 842      14.173  18.081 -62.660  1.00  0.00           C
ATOM   3533  N   ASP A 843       8.385  16.950 -63.209  1.00  0.00           N
ATOM   3534  CA  ASP A 843       7.271  16.814 -64.146  1.00  0.00           C
ATOM   3535  C   ASP A 843       6.184  17.859 -63.858  1.00  0.00           C
ATOM   3536  O   ASP A 843       5.538  18.378 -64.770  1.00  0.00           O
ATOM   3537  CB  ASP A 843       6.630  15.427 -64.077  1.00  0.00           C
ATOM   3538  CG  ASP A 843       7.508  14.315 -64.652  1.00  0.00           C
ATOM   3539  OD1 ASP A 843       8.521  14.615 -65.244  1.00  0.00           O
ATOM   3540  OD2 ASP A 843       7.111  13.174 -64.560  1.00  0.00           O
ATOM   3541  N   MET A 844       5.988  18.158 -62.575  1.00  0.00           N
ATOM   3542  CA  MET A 844       4.993  19.121 -62.120  1.00  0.00           C
ATOM   3543  C   MET A 844       5.447  20.557 -62.307  1.00  0.00           C
ATOM   3544  O   MET A 844       4.631  21.475 -62.451  1.00  0.00           O
ATOM   3545  CB  MET A 844       4.672  18.874 -60.684  1.00  0.00           C
ATOM   3546  CG  MET A 844       3.931  17.545 -60.396  1.00  0.00           C
ATOM   3547  SD  MET A 844       2.293  17.439 -61.179  1.00  0.00           S
ATOM   3548  CE  MET A 844       2.650  16.495 -62.635  1.00  0.00           C
ATOM   3549  N   TYR A 845       6.759  20.743 -62.345  1.00  0.00           N
ATOM   3550  CA  TYR A 845       7.340  22.057 -62.528  1.00  0.00           C
ATOM   3551  C   TYR A 845       8.328  22.139 -63.696  1.00  0.00           C
ATOM   3552  O   TYR A 845       9.519  22.298 -63.455  1.00  0.00           O
ATOM   3553  CB  TYR A 845       8.065  22.482 -61.243  1.00  0.00           C
ATOM   3554  CG  TYR A 845       7.170  22.576 -60.012  1.00  0.00           C
ATOM   3555  CD1 TYR A 845       6.370  23.676 -59.847  1.00  0.00           C
ATOM   3556  CD2 TYR A 845       7.168  21.588 -59.045  1.00  0.00           C
ATOM   3557  CE1 TYR A 845       5.560  23.805 -58.746  1.00  0.00           C
ATOM   3558  CE2 TYR A 845       6.360  21.710 -57.929  1.00  0.00           C
ATOM   3559  CZ  TYR A 845       5.556  22.820 -57.784  1.00  0.00           C
ATOM   3560  OH  TYR A 845       4.754  22.954 -56.678  1.00  0.00           O
ATOM   3561  N   PRO A 846       7.877  22.096 -64.976  1.00  0.00           N
ATOM   3562  CA  PRO A 846       8.709  22.213 -66.166  1.00  0.00           C
ATOM   3563  C   PRO A 846       9.629  23.439 -66.140  1.00  0.00           C
ATOM   3564  O   PRO A 846      10.747  23.392 -66.647  1.00  0.00           O
ATOM   3565  CB  PRO A 846       7.664  22.357 -67.282  1.00  0.00           C
ATOM   3566  CG  PRO A 846       6.471  21.604 -66.771  1.00  0.00           C
ATOM   3567  CD  PRO A 846       6.441  21.885 -65.286  1.00  0.00           C
ATOM   3568  N   GLU A 847       9.186  24.538 -65.522  1.00  0.00           N
ATOM   3569  CA  GLU A 847      10.028  25.732 -65.456  1.00  0.00           C
ATOM   3570  C   GLU A 847      11.291  25.506 -64.611  1.00  0.00           C
ATOM   3571  O   GLU A 847      12.362  26.036 -64.914  1.00  0.00           O
ATOM   3572  CB  GLU A 847       9.237  26.920 -64.898  1.00  0.00           C
ATOM   3573  CG  GLU A 847       8.148  27.451 -65.836  1.00  0.00           C
ATOM   3574  CD  GLU A 847       7.385  28.638 -65.271  1.00  0.00           C
ATOM   3575  OE1 GLU A 847       7.511  28.905 -64.095  1.00  0.00           O
ATOM   3576  OE2 GLU A 847       6.684  29.277 -66.022  1.00  0.00           O
ATOM   3577  N   PHE A 848      11.146  24.742 -63.526  1.00  0.00           N
ATOM   3578  CA  PHE A 848      12.236  24.424 -62.611  1.00  0.00           C
ATOM   3579  C   PHE A 848      12.711  23.002 -62.858  1.00  0.00           C
ATOM   3580  O   PHE A 848      12.540  22.121 -62.020  1.00  0.00           O
ATOM   3581  CB  PHE A 848      11.818  24.603 -61.148  1.00  0.00           C
ATOM   3582  CG  PHE A 848      12.959  24.392 -60.174  1.00  0.00           C
ATOM   3583  CD1 PHE A 848      14.081  25.205 -60.167  1.00  0.00           C
ATOM   3584  CD2 PHE A 848      12.898  23.339 -59.263  1.00  0.00           C
ATOM   3585  CE1 PHE A 848      15.119  24.963 -59.275  1.00  0.00           C
ATOM   3586  CE2 PHE A 848      13.929  23.101 -58.371  1.00  0.00           C
ATOM   3587  CZ  PHE A 848      15.042  23.915 -58.381  1.00  0.00           C
ATOM   3588  N   SER A 849      13.300  22.799 -64.023  1.00  0.00           N
ATOM   3589  CA  SER A 849      13.778  21.504 -64.490  1.00  0.00           C
ATOM   3590  C   SER A 849      15.043  21.792 -65.277  1.00  0.00           C
ATOM   3591  O   SER A 849      16.151  21.662 -64.749  1.00  0.00           O
ATOM   3592  CB  SER A 849      12.735  20.751 -65.301  1.00  0.00           C
ATOM   3593  OG  SER A 849      12.402  21.425 -66.475  1.00  0.00           O
ATOM   3594  N   ASP A 850      14.898  22.243 -66.529  1.00  0.00           N
ATOM   3595  CA  ASP A 850      16.042  22.632 -67.377  1.00  0.00           C
ATOM   3596  C   ASP A 850      16.616  24.003 -66.941  1.00  0.00           C
ATOM   3597  O   ASP A 850      16.657  24.970 -67.700  1.00  0.00           O
ATOM   3598  CB  ASP A 850      15.613  22.746 -68.843  1.00  0.00           C
ATOM   3599  CG  ASP A 850      15.120  21.436 -69.435  1.00  0.00           C
ATOM   3600  OD1 ASP A 850      15.311  20.414 -68.816  1.00  0.00           O
ATOM   3601  OD2 ASP A 850      14.612  21.461 -70.531  1.00  0.00           O
ATOM   3602  N   HIS A 851      16.952  24.057 -65.668  1.00  0.00           N
ATOM   3603  CA  HIS A 851      17.513  25.129 -64.888  1.00  0.00           C
ATOM   3604  C   HIS A 851      18.320  24.448 -63.791  1.00  0.00           C
ATOM   3605  O   HIS A 851      19.472  24.783 -63.480  1.00  0.00           O
ATOM   3606  CB  HIS A 851      16.374  25.964 -64.318  1.00  0.00           C
ATOM   3607  CG  HIS A 851      16.767  27.071 -63.457  1.00  0.00           C
ATOM   3608  ND1 HIS A 851      17.268  28.275 -63.920  1.00  0.00           N
ATOM   3609  CD2 HIS A 851      16.736  27.155 -62.133  1.00  0.00           C
ATOM   3610  CE1 HIS A 851      17.503  29.057 -62.877  1.00  0.00           C
ATOM   3611  NE2 HIS A 851      17.180  28.384 -61.789  1.00  0.00           N
ATOM   3612  N   PHE A 852      17.640  23.479 -63.168  1.00  0.00           N
ATOM   3613  CA  PHE A 852      18.160  22.694 -62.063  1.00  0.00           C
ATOM   3614  C   PHE A 852      19.377  21.924 -62.524  1.00  0.00           C
ATOM   3615  O   PHE A 852      20.458  22.042 -61.958  1.00  0.00           O
ATOM   3616  CB  PHE A 852      17.069  21.731 -61.552  1.00  0.00           C
ATOM   3617  CG  PHE A 852      17.486  20.766 -60.473  1.00  0.00           C
ATOM   3618  CD1 PHE A 852      17.597  21.170 -59.154  1.00  0.00           C
ATOM   3619  CD2 PHE A 852      17.746  19.437 -60.780  1.00  0.00           C
ATOM   3620  CE1 PHE A 852      17.959  20.268 -58.175  1.00  0.00           C
ATOM   3621  CE2 PHE A 852      18.107  18.541 -59.802  1.00  0.00           C
ATOM   3622  CZ  PHE A 852      18.211  18.950 -58.499  1.00  0.00           C
ATOM   3623  N   TRP A 853      19.219  21.176 -63.614  1.00  0.00           N
ATOM   3624  CA  TRP A 853      20.321  20.334 -64.079  1.00  0.00           C
ATOM   3625  C   TRP A 853      21.476  21.131 -64.684  1.00  0.00           C
ATOM   3626  O   TRP A 853      22.614  20.671 -64.697  1.00  0.00           O
ATOM   3627  CB  TRP A 853      19.839  19.313 -65.104  1.00  0.00           C
ATOM   3628  CG  TRP A 853      18.911  18.294 -64.531  1.00  0.00           C
ATOM   3629  CD1 TRP A 853      17.602  18.118 -64.860  1.00  0.00           C
ATOM   3630  CD2 TRP A 853      19.194  17.332 -63.480  1.00  0.00           C
ATOM   3631  NE1 TRP A 853      17.060  17.104 -64.115  1.00  0.00           N
ATOM   3632  CE2 TRP A 853      18.014  16.619 -63.258  1.00  0.00           C
ATOM   3633  CE3 TRP A 853      20.337  17.031 -62.713  1.00  0.00           C
ATOM   3634  CZ2 TRP A 853      17.929  15.626 -62.307  1.00  0.00           C
ATOM   3635  CZ3 TRP A 853      20.249  16.031 -61.751  1.00  0.00           C
ATOM   3636  CH2 TRP A 853      19.074  15.346 -61.554  1.00  0.00           C
ATOM   3637  N   SER A 854      21.177  22.311 -65.222  1.00  0.00           N
ATOM   3638  CA  SER A 854      22.199  23.141 -65.842  1.00  0.00           C
ATOM   3639  C   SER A 854      23.084  23.790 -64.775  1.00  0.00           C
ATOM   3640  O   SER A 854      24.312  23.780 -64.887  1.00  0.00           O
ATOM   3641  CB  SER A 854      21.566  24.199 -66.727  1.00  0.00           C
ATOM   3642  OG  SER A 854      22.545  24.989 -67.354  1.00  0.00           O
ATOM   3643  N   SER A 855      22.456  24.386 -63.752  1.00  0.00           N
ATOM   3644  CA  SER A 855      23.198  25.056 -62.689  1.00  0.00           C
ATOM   3645  C   SER A 855      23.782  24.105 -61.630  1.00  0.00           C
ATOM   3646  O   SER A 855      24.790  24.433 -60.997  1.00  0.00           O
ATOM   3647  CB  SER A 855      22.299  26.086 -62.026  1.00  0.00           C
ATOM   3648  OG  SER A 855      21.204  25.479 -61.403  1.00  0.00           O
ATOM   3649  N   LEU A 856      23.203  22.913 -61.473  1.00  0.00           N
ATOM   3650  CA  LEU A 856      23.694  21.960 -60.486  1.00  0.00           C
ATOM   3651  C   LEU A 856      24.753  21.048 -61.073  1.00  0.00           C
ATOM   3652  O   LEU A 856      24.560  20.442 -62.124  1.00  0.00           O
ATOM   3653  CB  LEU A 856      22.531  21.089 -59.943  1.00  0.00           C
ATOM   3654  CG  LEU A 856      22.874  20.065 -58.818  1.00  0.00           C
ATOM   3655  CD1 LEU A 856      21.688  19.874 -57.884  1.00  0.00           C
ATOM   3656  CD2 LEU A 856      23.181  18.725 -59.455  1.00  0.00           C
ATOM   3657  N   GLU A 857      25.871  20.935 -60.374  1.00  0.00           N
ATOM   3658  CA  GLU A 857      26.935  20.037 -60.789  1.00  0.00           C
ATOM   3659  C   GLU A 857      27.260  19.059 -59.669  1.00  0.00           C
ATOM   3660  O   GLU A 857      27.680  19.455 -58.582  1.00  0.00           O
ATOM   3661  CB  GLU A 857      28.192  20.813 -61.222  1.00  0.00           C
ATOM   3662  CG  GLU A 857      28.027  21.625 -62.527  1.00  0.00           C
ATOM   3663  CD  GLU A 857      29.305  22.322 -62.989  1.00  0.00           C
ATOM   3664  OE1 GLU A 857      30.195  22.499 -62.192  1.00  0.00           O
ATOM   3665  OE2 GLU A 857      29.394  22.632 -64.158  1.00  0.00           O
ATOM   3666  N   ILE A 858      27.048  17.776 -59.942  1.00  0.00           N
ATOM   3667  CA  ILE A 858      27.291  16.727 -58.956  1.00  0.00           C
ATOM   3668  C   ILE A 858      28.800  16.526 -58.895  1.00  0.00           C
ATOM   3669  O   ILE A 858      29.437  16.420 -59.944  1.00  0.00           O
ATOM   3670  CB  ILE A 858      26.551  15.425 -59.338  1.00  0.00           C
ATOM   3671  CG1 ILE A 858      25.051  15.677 -59.347  1.00  0.00           C
ATOM   3672  CG2 ILE A 858      26.872  14.327 -58.359  1.00  0.00           C
ATOM   3673  CD1 ILE A 858      24.249  14.567 -59.919  1.00  0.00           C
ATOM   3674  N   THR A 859      29.395  16.542 -57.692  1.00  0.00           N
ATOM   3675  CA  THR A 859      30.852  16.471 -57.610  1.00  0.00           C
ATOM   3676  C   THR A 859      31.367  15.053 -57.915  1.00  0.00           C
ATOM   3677  O   THR A 859      32.454  14.893 -58.469  1.00  0.00           O
ATOM   3678  CB  THR A 859      31.319  17.010 -56.243  1.00  0.00           C
ATOM   3679  OG1 THR A 859      30.769  16.226 -55.197  1.00  0.00           O
ATOM   3680  CG2 THR A 859      30.818  18.451 -56.074  1.00  0.00           C
ATOM   3681  N   PHE A 860      30.569  14.040 -57.570  1.00  0.00           N
ATOM   3682  CA  PHE A 860      30.790  12.634 -57.965  1.00  0.00           C
ATOM   3683  C   PHE A 860      29.776  11.923 -58.826  1.00  0.00           C
ATOM   3684  O   PHE A 860      28.658  11.641 -58.404  1.00  0.00           O
ATOM   3685  CB  PHE A 860      31.170  11.706 -56.820  1.00  0.00           C
ATOM   3686  CG  PHE A 860      32.610  11.567 -56.644  1.00  0.00           C
ATOM   3687  CD1 PHE A 860      33.450  12.464 -56.073  1.00  0.00           C
ATOM   3688  CD2 PHE A 860      33.122  10.347 -57.107  1.00  0.00           C
ATOM   3689  CE1 PHE A 860      34.792  12.162 -56.001  1.00  0.00           C
ATOM   3690  CE2 PHE A 860      34.434  10.035 -57.017  1.00  0.00           C
ATOM   3691  CZ  PHE A 860      35.280  10.945 -56.472  1.00  0.00           C
ATOM   3692  N   ASN A 861      30.262  11.529 -60.002  1.00  0.00           N
ATOM   3693  CA  ASN A 861      29.584  10.712 -61.006  1.00  0.00           C
ATOM   3694  C   ASN A 861      30.106   9.283 -60.816  1.00  0.00           C
ATOM   3695  O   ASN A 861      31.322   9.082 -60.769  1.00  0.00           O
ATOM   3696  CB  ASN A 861      29.804  11.223 -62.423  1.00  0.00           C
ATOM   3697  CG  ASN A 861      28.941  10.495 -63.470  1.00  0.00           C
ATOM   3698  OD1 ASN A 861      28.845   9.270 -63.481  1.00  0.00           O
ATOM   3699  ND2 ASN A 861      28.323  11.256 -64.345  1.00  0.00           N
ATOM   3700  N   LEU A 862      29.224   8.335 -60.554  1.00  0.00           N
ATOM   3701  CA  LEU A 862      29.612   6.949 -60.279  1.00  0.00           C
ATOM   3702  C   LEU A 862      29.296   5.938 -61.413  1.00  0.00           C
ATOM   3703  O   LEU A 862      28.333   6.109 -62.150  1.00  0.00           O
ATOM   3704  CB  LEU A 862      28.917   6.570 -58.992  1.00  0.00           C
ATOM   3705  CG  LEU A 862      29.273   7.470 -57.783  1.00  0.00           C
ATOM   3706  CD1 LEU A 862      28.404   7.121 -56.594  1.00  0.00           C
ATOM   3707  CD2 LEU A 862      30.751   7.263 -57.439  1.00  0.00           C
ATOM   3708  N   ARG A 863      30.111   4.876 -61.515  1.00  0.00           N
ATOM   3709  CA  ARG A 863      29.955   3.786 -62.491  1.00  0.00           C
ATOM   3710  C   ARG A 863      30.411   2.424 -61.961  1.00  0.00           C
ATOM   3711  O   ARG A 863      29.725   1.420 -62.170  1.00  0.00           O
ATOM   3712  OXT ARG A 863      31.568   2.286 -61.574  1.00  0.00           O
ATOM   3713  CB  ARG A 863      30.724   4.135 -63.765  1.00  0.00           C
ATOM   3714  CG  ARG A 863      30.905   3.011 -64.817  1.00  0.00           C
ATOM   3715  CD  ARG A 863      29.659   2.504 -65.427  1.00  0.00           C
ATOM   3716  NE  ARG A 863      29.944   1.776 -66.677  1.00  0.00           N
ATOM   3717  CZ  ARG A 863      30.392   0.496 -66.767  1.00  0.00           C
ATOM   3718  NH1 ARG A 863      30.650  -0.204 -65.685  1.00  0.00           N
ATOM   3719  NH2 ARG A 863      30.581  -0.048 -67.957  1.00  0.00           N
TER    3720      ARG A 863
ATOM   3721  N   TRP B 398     -52.138  -1.425 -20.481  1.00  0.00           N
ATOM   3722  CA  TRP B 398     -51.131  -0.487 -19.996  1.00  0.00           C
ATOM   3723  C   TRP B 398     -49.751  -1.138 -19.917  1.00  0.00           C
ATOM   3724  O   TRP B 398     -49.598  -2.212 -19.327  1.00  0.00           O
ATOM   3725  CB  TRP B 398     -51.509   0.033 -18.600  1.00  0.00           C
ATOM   3726  CG  TRP B 398     -52.729   0.930 -18.574  1.00  0.00           C
ATOM   3727  CD1 TRP B 398     -53.993   0.571 -18.201  1.00  0.00           C
ATOM   3728  CD2 TRP B 398     -52.805   2.332 -18.940  1.00  0.00           C
ATOM   3729  NE1 TRP B 398     -54.842   1.646 -18.305  1.00  0.00           N
ATOM   3730  CE2 TRP B 398     -54.135   2.731 -18.757  1.00  0.00           C
ATOM   3731  CE3 TRP B 398     -51.868   3.265 -19.402  1.00  0.00           C
ATOM   3732  CZ2 TRP B 398     -54.555   4.024 -19.018  1.00  0.00           C
ATOM   3733  CZ3 TRP B 398     -52.291   4.562 -19.665  1.00  0.00           C
ATOM   3734  CH2 TRP B 398     -53.601   4.931 -19.478  1.00  0.00           C
ATOM   3735  N   THR B 399     -48.756  -0.488 -20.529  1.00  0.00           N
ATOM   3736  CA  THR B 399     -47.363  -0.963 -20.526  1.00  0.00           C
ATOM   3737  C   THR B 399     -46.365   0.164 -20.219  1.00  0.00           C
ATOM   3738  O   THR B 399     -46.677   1.339 -20.436  1.00  0.00           O
ATOM   3739  CB  THR B 399     -47.009  -1.607 -21.884  1.00  0.00           C
ATOM   3740  OG1 THR B 399     -47.167  -0.629 -22.923  1.00  0.00           O
ATOM   3741  CG2 THR B 399     -47.879  -2.838 -22.194  1.00  0.00           C
ATOM   3742  N   ILE B 400     -45.162  -0.208 -19.744  1.00  0.00           N
ATOM   3743  CA  ILE B 400     -44.063   0.732 -19.446  1.00  0.00           C
ATOM   3744  C   ILE B 400     -42.764   0.344 -20.197  1.00  0.00           C
ATOM   3745  O   ILE B 400     -42.457  -0.839 -20.332  1.00  0.00           O
ATOM   3746  CB  ILE B 400     -43.796   0.806 -17.925  1.00  0.00           C
ATOM   3747  CG1 ILE B 400     -45.076   1.195 -17.149  1.00  0.00           C
ATOM   3748  CG2 ILE B 400     -42.687   1.849 -17.624  1.00  0.00           C
ATOM   3749  CD1 ILE B 400     -45.588   2.590 -17.435  1.00  0.00           C
ATOM   3750  N   LEU B 401     -42.039   1.320 -20.737  1.00  0.00           N
ATOM   3751  CA  LEU B 401     -40.798   1.026 -21.468  1.00  0.00           C
ATOM   3752  C   LEU B 401     -39.563   1.118 -20.541  1.00  0.00           C
ATOM   3753  O   LEU B 401     -39.408   2.098 -19.805  1.00  0.00           O
ATOM   3754  CB  LEU B 401     -40.687   1.999 -22.637  1.00  0.00           C
ATOM   3755  CG  LEU B 401     -39.576   1.771 -23.624  1.00  0.00           C
ATOM   3756  CD1 LEU B 401     -39.849   0.457 -24.375  1.00  0.00           C
ATOM   3757  CD2 LEU B 401     -39.545   2.943 -24.564  1.00  0.00           C
ATOM   3758  N   HIS B 402     -38.673   0.116 -20.587  1.00  0.00           N
ATOM   3759  CA  HIS B 402     -37.511   0.097 -19.673  1.00  0.00           C
ATOM   3760  C   HIS B 402     -36.419   1.176 -19.888  1.00  0.00           C
ATOM   3761  O   HIS B 402     -35.539   1.328 -19.039  1.00  0.00           O
ATOM   3762  CB  HIS B 402     -36.832  -1.285 -19.649  1.00  0.00           C
ATOM   3763  CG  HIS B 402     -36.003  -1.670 -20.855  1.00  0.00           C
ATOM   3764  ND1 HIS B 402     -36.548  -2.076 -22.051  1.00  0.00           N
ATOM   3765  CD2 HIS B 402     -34.657  -1.719 -21.017  1.00  0.00           C
ATOM   3766  CE1 HIS B 402     -35.581  -2.352 -22.898  1.00  0.00           C
ATOM   3767  NE2 HIS B 402     -34.418  -2.147 -22.298  1.00  0.00           N
ATOM   3768  N   TYR B 403     -36.456   1.900 -21.009  1.00  0.00           N
ATOM   3769  CA  TYR B 403     -35.498   2.984 -21.263  1.00  0.00           C
ATOM   3770  C   TYR B 403     -36.169   4.371 -21.270  1.00  0.00           C
ATOM   3771  O   TYR B 403     -35.667   5.324 -21.866  1.00  0.00           O
ATOM   3772  CB  TYR B 403     -34.611   2.683 -22.483  1.00  0.00           C
ATOM   3773  CG  TYR B 403     -35.293   2.282 -23.755  1.00  0.00           C
ATOM   3774  CD1 TYR B 403     -35.497   0.952 -23.958  1.00  0.00           C
ATOM   3775  CD2 TYR B 403     -35.644   3.190 -24.731  1.00  0.00           C
ATOM   3776  CE1 TYR B 403     -36.074   0.480 -25.107  1.00  0.00           C
ATOM   3777  CE2 TYR B 403     -36.219   2.729 -25.909  1.00  0.00           C
ATOM   3778  CZ  TYR B 403     -36.439   1.369 -26.088  1.00  0.00           C
ATOM   3779  OH  TYR B 403     -37.021   0.899 -27.244  1.00  0.00           O
ATOM   3780  N   SER B 404     -37.319   4.455 -20.600  1.00  0.00           N
ATOM   3781  CA  SER B 404     -38.079   5.688 -20.367  1.00  0.00           C
ATOM   3782  C   SER B 404     -37.413   6.599 -19.324  1.00  0.00           C
ATOM   3783  O   SER B 404     -36.804   6.083 -18.391  1.00  0.00           O
ATOM   3784  CB  SER B 404     -39.466   5.325 -19.864  1.00  0.00           C
ATOM   3785  OG  SER B 404     -40.189   6.466 -19.444  1.00  0.00           O
ATOM   3786  N   PRO B 405     -37.543   7.946 -19.396  1.00  0.00           N
ATOM   3787  CA  PRO B 405     -37.043   8.865 -18.384  1.00  0.00           C
ATOM   3788  C   PRO B 405     -37.669   8.606 -17.000  1.00  0.00           C
ATOM   3789  O   PRO B 405     -37.067   8.953 -15.975  1.00  0.00           O
ATOM   3790  CB  PRO B 405     -37.418  10.244 -18.961  1.00  0.00           C
ATOM   3791  CG  PRO B 405     -38.518   9.973 -19.970  1.00  0.00           C
ATOM   3792  CD  PRO B 405     -38.182   8.612 -20.553  1.00  0.00           C
ATOM   3793  N   PHE B 406     -38.859   7.974 -16.953  1.00  0.00           N
ATOM   3794  CA  PHE B 406     -39.447   7.663 -15.648  1.00  0.00           C
ATOM   3795  C   PHE B 406     -38.609   6.567 -14.990  1.00  0.00           C
ATOM   3796  O   PHE B 406     -38.104   6.717 -13.872  1.00  0.00           O
ATOM   3797  CB  PHE B 406     -40.901   7.190 -15.779  1.00  0.00           C
ATOM   3798  CG  PHE B 406     -41.551   6.808 -14.453  1.00  0.00           C
ATOM   3799  CD1 PHE B 406     -42.023   7.786 -13.581  1.00  0.00           C
ATOM   3800  CD2 PHE B 406     -41.684   5.471 -14.080  1.00  0.00           C
ATOM   3801  CE1 PHE B 406     -42.610   7.438 -12.374  1.00  0.00           C
ATOM   3802  CE2 PHE B 406     -42.269   5.124 -12.874  1.00  0.00           C
ATOM   3803  CZ  PHE B 406     -42.733   6.109 -12.021  1.00  0.00           C
ATOM   3804  N   LYS B 407     -38.436   5.467 -15.730  1.00  0.00           N
ATOM   3805  CA  LYS B 407     -37.689   4.308 -15.267  1.00  0.00           C
ATOM   3806  C   LYS B 407     -36.225   4.657 -15.049  1.00  0.00           C
ATOM   3807  O   LYS B 407     -35.566   4.120 -14.151  1.00  0.00           O
ATOM   3808  CB  LYS B 407     -37.791   3.144 -16.257  1.00  0.00           C
ATOM   3809  CG  LYS B 407     -37.027   1.882 -15.810  1.00  0.00           C
ATOM   3810  CD  LYS B 407     -37.673   1.212 -14.604  1.00  0.00           C
ATOM   3811  CE  LYS B 407     -36.890  -0.030 -14.152  1.00  0.00           C
ATOM   3812  NZ  LYS B 407     -36.706  -1.007 -15.260  1.00  0.00           N
ATOM   3813  N   ALA B 408     -35.701   5.542 -15.897  1.00  0.00           N
ATOM   3814  CA  ALA B 408     -34.303   5.887 -15.833  1.00  0.00           C
ATOM   3815  C   ALA B 408     -33.889   6.445 -14.483  1.00  0.00           C
ATOM   3816  O   ALA B 408     -32.902   5.965 -13.923  1.00  0.00           O
ATOM   3817  CB  ALA B 408     -33.982   6.917 -16.898  1.00  0.00           C
ATOM   3818  N   VAL B 409     -34.636   7.423 -13.949  1.00  0.00           N
ATOM   3819  CA  VAL B 409     -34.300   7.979 -12.637  1.00  0.00           C
ATOM   3820  C   VAL B 409     -34.750   7.048 -11.508  1.00  0.00           C
ATOM   3821  O   VAL B 409     -34.098   6.943 -10.462  1.00  0.00           O
ATOM   3822  CB  VAL B 409     -34.859   9.407 -12.479  1.00  0.00           C
ATOM   3823  CG1 VAL B 409     -36.370   9.396 -12.323  1.00  0.00           C
ATOM   3824  CG2 VAL B 409     -34.188  10.064 -11.275  1.00  0.00           C
ATOM   3825  N   TRP B 410     -35.844   6.330 -11.738  1.00  0.00           N
ATOM   3826  CA  TRP B 410     -36.401   5.413 -10.762  1.00  0.00           C
ATOM   3827  C   TRP B 410     -35.375   4.349 -10.351  1.00  0.00           C
ATOM   3828  O   TRP B 410     -35.281   3.992  -9.176  1.00  0.00           O
ATOM   3829  CB  TRP B 410     -37.657   4.769 -11.322  1.00  0.00           C
ATOM   3830  CG  TRP B 410     -38.371   3.927 -10.374  1.00  0.00           C
ATOM   3831  CD1 TRP B 410     -39.368   4.291  -9.518  1.00  0.00           C
ATOM   3832  CD2 TRP B 410     -38.143   2.547 -10.166  1.00  0.00           C
ATOM   3833  NE1 TRP B 410     -39.779   3.206  -8.801  1.00  0.00           N
ATOM   3834  CE2 TRP B 410     -39.029   2.127  -9.186  1.00  0.00           C
ATOM   3835  CE3 TRP B 410     -37.268   1.642 -10.731  1.00  0.00           C
ATOM   3836  CZ2 TRP B 410     -39.054   0.825  -8.771  1.00  0.00           C
ATOM   3837  CZ3 TRP B 410     -37.300   0.370 -10.328  1.00  0.00           C
ATOM   3838  CH2 TRP B 410     -38.147  -0.029  -9.408  1.00  0.00           C
ATOM   3839  N   ASP B 411     -34.611   3.824 -11.310  1.00  0.00           N
ATOM   3840  CA  ASP B 411     -33.631   2.789 -10.990  1.00  0.00           C
ATOM   3841  C   ASP B 411     -32.541   3.329 -10.011  1.00  0.00           C
ATOM   3842  O   ASP B 411     -31.935   2.563  -9.258  1.00  0.00           O
ATOM   3843  CB  ASP B 411     -33.036   2.211 -12.268  1.00  0.00           C
ATOM   3844  CG  ASP B 411     -32.575   0.737 -12.133  1.00  0.00           C
ATOM   3845  OD1 ASP B 411     -33.436  -0.108 -11.826  1.00  0.00           O
ATOM   3846  OD2 ASP B 411     -31.432   0.456 -12.392  1.00  0.00           O
ATOM   3847  N   TRP B 412     -32.278   4.645 -10.004  1.00  0.00           N
ATOM   3848  CA  TRP B 412     -31.314   5.192  -9.049  1.00  0.00           C
ATOM   3849  C   TRP B 412     -31.998   5.326  -7.684  1.00  0.00           C
ATOM   3850  O   TRP B 412     -31.376   5.136  -6.632  1.00  0.00           O
ATOM   3851  CB  TRP B 412     -30.805   6.547  -9.537  1.00  0.00           C
ATOM   3852  CG  TRP B 412     -29.774   6.451 -10.623  1.00  0.00           C
ATOM   3853  CD1 TRP B 412     -29.994   6.510 -11.965  1.00  0.00           C
ATOM   3854  CD2 TRP B 412     -28.333   6.351 -10.457  1.00  0.00           C
ATOM   3855  NE1 TRP B 412     -28.796   6.425 -12.647  1.00  0.00           N
ATOM   3856  CE2 TRP B 412     -27.776   6.334 -11.743  1.00  0.00           C
ATOM   3857  CE3 TRP B 412     -27.483   6.284  -9.339  1.00  0.00           C
ATOM   3858  CZ2 TRP B 412     -26.408   6.245 -11.950  1.00  0.00           C
ATOM   3859  CZ3 TRP B 412     -26.110   6.197  -9.553  1.00  0.00           C
ATOM   3860  CH2 TRP B 412     -25.595   6.175 -10.830  1.00  0.00           C
ATOM   3861  N   LEU B 413     -33.304   5.612  -7.716  1.00  0.00           N
ATOM   3862  CA  LEU B 413     -34.109   5.746  -6.505  1.00  0.00           C
ATOM   3863  C   LEU B 413     -34.116   4.416  -5.749  1.00  0.00           C
ATOM   3864  O   LEU B 413     -33.859   4.385  -4.538  1.00  0.00           O
ATOM   3865  CB  LEU B 413     -35.523   6.250  -6.849  1.00  0.00           C
ATOM   3866  CG  LEU B 413     -36.443   6.600  -5.670  1.00  0.00           C
ATOM   3867  CD1 LEU B 413     -37.391   7.711  -6.099  1.00  0.00           C
ATOM   3868  CD2 LEU B 413     -37.243   5.361  -5.267  1.00  0.00           C
ATOM   3869  N   ILE B 414     -34.396   3.308  -6.458  1.00  0.00           N
ATOM   3870  CA  ILE B 414     -34.361   2.017  -5.772  1.00  0.00           C
ATOM   3871  C   ILE B 414     -32.975   1.702  -5.210  1.00  0.00           C
ATOM   3872  O   ILE B 414     -32.872   1.197  -4.095  1.00  0.00           O
ATOM   3873  CB  ILE B 414     -34.811   0.855  -6.689  1.00  0.00           C
ATOM   3874  CG1 ILE B 414     -34.973  -0.407  -5.862  1.00  0.00           C
ATOM   3875  CG2 ILE B 414     -33.911   0.636  -7.843  1.00  0.00           C
ATOM   3876  CD1 ILE B 414     -35.582  -1.513  -6.606  1.00  0.00           C
ATOM   3877  N   LEU B 415     -31.905   2.100  -5.903  1.00  0.00           N
ATOM   3878  CA  LEU B 415     -30.557   1.860  -5.403  1.00  0.00           C
ATOM   3879  C   LEU B 415     -30.367   2.556  -4.058  1.00  0.00           C
ATOM   3880  O   LEU B 415     -29.823   1.978  -3.107  1.00  0.00           O
ATOM   3881  CB  LEU B 415     -29.511   2.269  -6.458  1.00  0.00           C
ATOM   3882  CG  LEU B 415     -28.022   1.990  -6.120  1.00  0.00           C
ATOM   3883  CD1 LEU B 415     -27.279   1.662  -7.384  1.00  0.00           C
ATOM   3884  CD2 LEU B 415     -27.400   3.238  -5.497  1.00  0.00           C
ATOM   3885  N   LEU B 416     -30.787   3.813  -3.987  1.00  0.00           N
ATOM   3886  CA  LEU B 416     -30.615   4.588  -2.771  1.00  0.00           C
ATOM   3887  C   LEU B 416     -31.304   3.875  -1.566  1.00  0.00           C
ATOM   3888  O   LEU B 416     -30.729   3.804  -0.471  1.00  0.00           O
ATOM   3889  CB  LEU B 416     -31.176   6.001  -3.004  1.00  0.00           C
ATOM   3890  CG  LEU B 416     -30.938   7.025  -1.905  1.00  0.00           C
ATOM   3891  CD1 LEU B 416     -29.417   7.243  -1.782  1.00  0.00           C
ATOM   3892  CD2 LEU B 416     -31.656   8.327  -2.251  1.00  0.00           C
ATOM   3893  N   LEU B 417     -32.544   3.371  -1.748  1.00  0.00           N
ATOM   3894  CA  LEU B 417     -33.202   2.638  -0.642  1.00  0.00           C
ATOM   3895  C   LEU B 417     -32.737   1.162  -0.452  1.00  0.00           C
ATOM   3896  O   LEU B 417     -32.994   0.547   0.590  1.00  0.00           O
ATOM   3897  CB  LEU B 417     -34.732   2.816  -0.705  1.00  0.00           C
ATOM   3898  CG  LEU B 417     -35.457   2.478  -1.990  1.00  0.00           C
ATOM   3899  CD1 LEU B 417     -35.684   1.025  -2.105  1.00  0.00           C
ATOM   3900  CD2 LEU B 417     -36.777   3.221  -2.015  1.00  0.00           C
ATOM   3901  N   VAL B 418     -31.957   0.629  -1.395  1.00  0.00           N
ATOM   3902  CA  VAL B 418     -31.310  -0.668  -1.181  1.00  0.00           C
ATOM   3903  C   VAL B 418     -30.192  -0.459  -0.154  1.00  0.00           C
ATOM   3904  O   VAL B 418     -30.008  -1.279   0.758  1.00  0.00           O
ATOM   3905  CB  VAL B 418     -30.795  -1.315  -2.485  1.00  0.00           C
ATOM   3906  CG1 VAL B 418     -29.948  -2.514  -2.167  1.00  0.00           C
ATOM   3907  CG2 VAL B 418     -31.983  -1.827  -3.314  1.00  0.00           C
ATOM   3908  N   ILE B 419     -29.477   0.673  -0.285  1.00  0.00           N
ATOM   3909  CA  ILE B 419     -28.409   1.032   0.650  1.00  0.00           C
ATOM   3910  C   ILE B 419     -29.001   1.130   2.064  1.00  0.00           C
ATOM   3911  O   ILE B 419     -28.412   0.607   3.012  1.00  0.00           O
ATOM   3912  CB  ILE B 419     -27.717   2.352   0.252  1.00  0.00           C
ATOM   3913  CG1 ILE B 419     -26.927   2.156  -1.069  1.00  0.00           C
ATOM   3914  CG2 ILE B 419     -26.776   2.787   1.379  1.00  0.00           C
ATOM   3915  CD1 ILE B 419     -26.453   3.457  -1.713  1.00  0.00           C
ATOM   3916  N   TYR B 420     -30.190   1.743   2.193  1.00  0.00           N
ATOM   3917  CA  TYR B 420     -30.882   1.790   3.490  1.00  0.00           C
ATOM   3918  C   TYR B 420     -30.991   0.411   4.130  1.00  0.00           C
ATOM   3919  O   TYR B 420     -30.630   0.242   5.298  1.00  0.00           O
ATOM   3920  CB  TYR B 420     -32.318   2.334   3.343  1.00  0.00           C
ATOM   3921  CG  TYR B 420     -33.203   2.259   4.621  1.00  0.00           C
ATOM   3922  CD1 TYR B 420     -33.137   3.235   5.581  1.00  0.00           C
ATOM   3923  CD2 TYR B 420     -34.083   1.176   4.805  1.00  0.00           C
ATOM   3924  CE1 TYR B 420     -33.929   3.159   6.709  1.00  0.00           C
ATOM   3925  CE2 TYR B 420     -34.891   1.096   5.949  1.00  0.00           C
ATOM   3926  CZ  TYR B 420     -34.806   2.103   6.902  1.00  0.00           C
ATOM   3927  OH  TYR B 420     -35.557   2.133   8.072  1.00  0.00           O
ATOM   3928  N   THR B 421     -31.466  -0.595   3.382  1.00  0.00           N
ATOM   3929  CA  THR B 421     -31.645  -1.900   4.017  1.00  0.00           C
ATOM   3930  C   THR B 421     -30.312  -2.550   4.411  1.00  0.00           C
ATOM   3931  O   THR B 421     -30.184  -3.134   5.495  1.00  0.00           O
ATOM   3932  CB  THR B 421     -32.404  -2.870   3.069  1.00  0.00           C
ATOM   3933  OG1 THR B 421     -31.659  -3.070   1.851  1.00  0.00           O
ATOM   3934  CG2 THR B 421     -33.775  -2.301   2.714  1.00  0.00           C
ATOM   3935  N   ALA B 422     -29.285  -2.353   3.585  1.00  0.00           N
ATOM   3936  CA  ALA B 422     -27.951  -2.892   3.848  1.00  0.00           C
ATOM   3937  C   ALA B 422     -27.310  -2.310   5.117  1.00  0.00           C
ATOM   3938  O   ALA B 422     -26.560  -2.994   5.811  1.00  0.00           O
ATOM   3939  CB  ALA B 422     -27.061  -2.627   2.657  1.00  0.00           C
ATOM   3940  N   VAL B 423     -27.599  -1.037   5.397  1.00  0.00           N
ATOM   3941  CA  VAL B 423     -27.037  -0.311   6.538  1.00  0.00           C
ATOM   3942  C   VAL B 423     -27.893  -0.345   7.818  1.00  0.00           C
ATOM   3943  O   VAL B 423     -27.380  -0.551   8.918  1.00  0.00           O
ATOM   3944  CB  VAL B 423     -26.788   1.147   6.118  1.00  0.00           C
ATOM   3945  CG1 VAL B 423     -26.317   1.972   7.300  1.00  0.00           C
ATOM   3946  CG2 VAL B 423     -25.741   1.163   5.007  1.00  0.00           C
ATOM   3947  N   PHE B 424     -29.193  -0.111   7.705  1.00  0.00           N
ATOM   3948  CA  PHE B 424     -30.038  -0.082   8.892  1.00  0.00           C
ATOM   3949  C   PHE B 424     -30.470  -1.440   9.445  1.00  0.00           C
ATOM   3950  O   PHE B 424     -30.777  -1.533  10.645  1.00  0.00           O
ATOM   3951  CB  PHE B 424     -31.250   0.814   8.664  1.00  0.00           C
ATOM   3952  CG  PHE B 424     -30.896   2.273   8.745  1.00  0.00           C
ATOM   3953  CD1 PHE B 424     -30.949   2.925   9.974  1.00  0.00           C
ATOM   3954  CD2 PHE B 424     -30.494   2.985   7.635  1.00  0.00           C
ATOM   3955  CE1 PHE B 424     -30.623   4.259  10.085  1.00  0.00           C
ATOM   3956  CE2 PHE B 424     -30.167   4.326   7.739  1.00  0.00           C
ATOM   3957  CZ  PHE B 424     -30.234   4.965   8.967  1.00  0.00           C
ATOM   3958  N   THR B 425     -30.499  -2.511   8.633  1.00  0.00           N
ATOM   3959  CA  THR B 425     -30.991  -3.733   9.238  1.00  0.00           C
ATOM   3960  C   THR B 425     -29.958  -4.419  10.164  1.00  0.00           C
ATOM   3961  O   THR B 425     -30.377  -4.957  11.190  1.00  0.00           O
ATOM   3962  CB  THR B 425     -31.568  -4.708   8.168  1.00  0.00           C
ATOM   3963  OG1 THR B 425     -30.597  -5.087   7.219  1.00  0.00           O
ATOM   3964  CG2 THR B 425     -32.657  -4.001   7.427  1.00  0.00           C
ATOM   3965  N   PRO B 426     -28.623  -4.468   9.878  1.00  0.00           N
ATOM   3966  CA  PRO B 426     -27.618  -5.001  10.788  1.00  0.00           C
ATOM   3967  C   PRO B 426     -27.627  -4.277  12.123  1.00  0.00           C
ATOM   3968  O   PRO B 426     -27.469  -4.886  13.179  1.00  0.00           O
ATOM   3969  CB  PRO B 426     -26.317  -4.744  10.038  1.00  0.00           C
ATOM   3970  CG  PRO B 426     -26.716  -4.706   8.615  1.00  0.00           C
ATOM   3971  CD  PRO B 426     -28.035  -3.995   8.617  1.00  0.00           C
ATOM   3972  N   TYR B 427     -27.855  -2.957  12.067  1.00  0.00           N
ATOM   3973  CA  TYR B 427     -27.891  -2.125  13.259  1.00  0.00           C
ATOM   3974  C   TYR B 427     -29.078  -2.520  14.115  1.00  0.00           C
ATOM   3975  O   TYR B 427     -28.952  -2.798  15.313  1.00  0.00           O
ATOM   3976  CB  TYR B 427     -27.877  -0.632  12.885  1.00  0.00           C
ATOM   3977  CG  TYR B 427     -28.021   0.348  14.072  1.00  0.00           C
ATOM   3978  CD1 TYR B 427     -26.983   0.506  15.002  1.00  0.00           C
ATOM   3979  CD2 TYR B 427     -29.179   1.123  14.190  1.00  0.00           C
ATOM   3980  CE1 TYR B 427     -27.120   1.407  16.053  1.00  0.00           C
ATOM   3981  CE2 TYR B 427     -29.310   2.029  15.234  1.00  0.00           C
ATOM   3982  CZ  TYR B 427     -28.293   2.172  16.165  1.00  0.00           C
ATOM   3983  OH  TYR B 427     -28.433   3.073  17.203  1.00  0.00           O
ATOM   3984  N   SER B 428     -30.243  -2.601  13.478  1.00  0.00           N
ATOM   3985  CA  SER B 428     -31.455  -2.960  14.183  1.00  0.00           C
ATOM   3986  C   SER B 428     -31.382  -4.367  14.789  1.00  0.00           C
ATOM   3987  O   SER B 428     -31.792  -4.575  15.931  1.00  0.00           O
ATOM   3988  CB  SER B 428     -32.615  -2.914  13.208  1.00  0.00           C
ATOM   3989  OG  SER B 428     -32.822  -1.610  12.729  1.00  0.00           O
ATOM   3990  N   ALA B 429     -30.851  -5.331  14.034  1.00  0.00           N
ATOM   3991  CA  ALA B 429     -30.792  -6.711  14.503  1.00  0.00           C
ATOM   3992  C   ALA B 429     -29.735  -6.955  15.572  1.00  0.00           C
ATOM   3993  O   ALA B 429     -30.004  -7.580  16.600  1.00  0.00           O
ATOM   3994  CB  ALA B 429     -30.503  -7.633  13.326  1.00  0.00           C
ATOM   3995  N   ALA B 430     -28.519  -6.479  15.327  1.00  0.00           N
ATOM   3996  CA  ALA B 430     -27.421  -6.785  16.211  1.00  0.00           C
ATOM   3997  C   ALA B 430     -27.419  -5.982  17.493  1.00  0.00           C
ATOM   3998  O   ALA B 430     -27.117  -6.544  18.536  1.00  0.00           O
ATOM   3999  CB  ALA B 430     -26.094  -6.555  15.486  1.00  0.00           C
ATOM   4000  N   PHE B 431     -27.728  -4.686  17.439  1.00  0.00           N
ATOM   4001  CA  PHE B 431     -27.577  -3.847  18.624  1.00  0.00           C
ATOM   4002  C   PHE B 431     -28.794  -3.818  19.529  1.00  0.00           C
ATOM   4003  O   PHE B 431     -28.649  -3.829  20.752  1.00  0.00           O
ATOM   4004  CB  PHE B 431     -27.202  -2.439  18.173  1.00  0.00           C
ATOM   4005  CG  PHE B 431     -25.821  -2.389  17.576  1.00  0.00           C
ATOM   4006  CD1 PHE B 431     -25.630  -2.824  16.295  1.00  0.00           C
ATOM   4007  CD2 PHE B 431     -24.732  -1.876  18.262  1.00  0.00           C
ATOM   4008  CE1 PHE B 431     -24.399  -2.791  15.702  1.00  0.00           C
ATOM   4009  CE2 PHE B 431     -23.477  -1.831  17.666  1.00  0.00           C
ATOM   4010  CZ  PHE B 431     -23.313  -2.300  16.381  1.00  0.00           C
ATOM   4011  N   LEU B 432     -29.991  -3.803  18.952  1.00  0.00           N
ATOM   4012  CA  LEU B 432     -31.190  -3.701  19.774  1.00  0.00           C
ATOM   4013  C   LEU B 432     -31.290  -4.900  20.707  1.00  0.00           C
ATOM   4014  O   LEU B 432     -31.475  -4.766  21.909  1.00  0.00           O
ATOM   4015  CB  LEU B 432     -32.442  -3.613  18.904  1.00  0.00           C
ATOM   4016  CG  LEU B 432     -33.768  -3.503  19.653  1.00  0.00           C
ATOM   4017  CD1 LEU B 432     -33.765  -2.239  20.498  1.00  0.00           C
ATOM   4018  CD2 LEU B 432     -34.901  -3.480  18.645  1.00  0.00           C
ATOM   4019  N   LEU B 433     -31.086  -6.092  20.188  1.00  0.00           N
ATOM   4020  CA  LEU B 433     -31.203  -7.250  21.055  1.00  0.00           C
ATOM   4021  C   LEU B 433     -30.188  -7.194  22.193  1.00  0.00           C
ATOM   4022  O   LEU B 433     -30.480  -7.563  23.330  1.00  0.00           O
ATOM   4023  CB  LEU B 433     -30.988  -8.519  20.235  1.00  0.00           C
ATOM   4024  CG  LEU B 433     -32.098  -8.833  19.236  1.00  0.00           C
ATOM   4025  CD1 LEU B 433     -31.678 -10.008  18.359  1.00  0.00           C
ATOM   4026  CD2 LEU B 433     -33.381  -9.154  20.005  1.00  0.00           C
ATOM   4027  N   LYS B 434     -29.013  -6.680  21.908  1.00  0.00           N
ATOM   4028  CA  LYS B 434     -27.975  -6.613  22.904  1.00  0.00           C
ATOM   4029  C   LYS B 434     -28.266  -5.581  23.992  1.00  0.00           C
ATOM   4030  O   LYS B 434     -28.141  -5.875  25.181  1.00  0.00           O
ATOM   4031  CB  LYS B 434     -26.696  -6.301  22.182  1.00  0.00           C
ATOM   4032  CG  LYS B 434     -26.232  -7.450  21.317  1.00  0.00           C
ATOM   4033  CD  LYS B 434     -25.044  -7.062  20.615  1.00  0.00           C
ATOM   4034  CE  LYS B 434     -24.473  -8.031  19.846  1.00  0.00           C
ATOM   4035  NZ  LYS B 434     -25.257  -8.326  18.704  1.00  0.00           N
ATOM   4036  N   GLU B 435     -28.701  -4.381  23.604  1.00  0.00           N
ATOM   4037  CA  GLU B 435     -28.992  -3.348  24.602  1.00  0.00           C
ATOM   4038  C   GLU B 435     -30.183  -3.741  25.484  1.00  0.00           C
ATOM   4039  O   GLU B 435     -30.262  -3.352  26.658  1.00  0.00           O
ATOM   4040  CB  GLU B 435     -29.238  -1.990  23.937  1.00  0.00           C
ATOM   4041  CG  GLU B 435     -30.544  -1.847  23.211  1.00  0.00           C
ATOM   4042  CD  GLU B 435     -30.667  -0.563  22.431  1.00  0.00           C
ATOM   4043  OE1 GLU B 435     -29.675  -0.123  21.923  1.00  0.00           O
ATOM   4044  OE2 GLU B 435     -31.745  -0.018  22.366  1.00  0.00           O
ATOM   4045  N   THR B 436     -31.067  -4.602  24.956  1.00  0.00           N
ATOM   4046  CA  THR B 436     -32.240  -5.025  25.703  1.00  0.00           C
ATOM   4047  C   THR B 436     -31.898  -5.994  26.815  1.00  0.00           C
ATOM   4048  O   THR B 436     -32.758  -6.286  27.637  1.00  0.00           O
ATOM   4049  CB  THR B 436     -33.353  -5.643  24.826  1.00  0.00           C
ATOM   4050  OG1 THR B 436     -32.877  -6.814  24.124  1.00  0.00           O
ATOM   4051  CG2 THR B 436     -33.928  -4.597  23.855  1.00  0.00           C
ATOM   4052  N   GLU B 437     -30.643  -6.441  26.901  1.00  0.00           N
ATOM   4053  CA  GLU B 437     -30.223  -7.329  27.975  1.00  0.00           C
ATOM   4054  C   GLU B 437     -30.579  -6.755  29.339  1.00  0.00           C
ATOM   4055  O   GLU B 437     -30.918  -7.496  30.262  1.00  0.00           O
ATOM   4056  CB  GLU B 437     -28.708  -7.547  27.932  1.00  0.00           C
ATOM   4057  CG  GLU B 437     -28.167  -8.469  29.025  1.00  0.00           C
ATOM   4058  CD  GLU B 437     -26.671  -8.691  28.934  1.00  0.00           C
ATOM   4059  OE1 GLU B 437     -26.060  -8.162  28.042  1.00  0.00           O
ATOM   4060  OE2 GLU B 437     -26.142  -9.388  29.769  1.00  0.00           O
ATOM   4061  N   GLU B 438     -30.465  -5.433  29.482  1.00  0.00           N
ATOM   4062  CA  GLU B 438     -30.738  -4.808  30.761  1.00  0.00           C
ATOM   4063  C   GLU B 438     -32.226  -4.568  30.993  1.00  0.00           C
ATOM   4064  O   GLU B 438     -32.627  -4.226  32.107  1.00  0.00           O
ATOM   4065  CB  GLU B 438     -29.996  -3.475  30.878  1.00  0.00           C
ATOM   4066  CG  GLU B 438     -28.485  -3.589  30.927  1.00  0.00           C
ATOM   4067  CD  GLU B 438     -27.800  -2.249  30.998  1.00  0.00           C
ATOM   4068  OE1 GLU B 438     -28.478  -1.247  30.997  1.00  0.00           O
ATOM   4069  OE2 GLU B 438     -26.598  -2.230  31.052  1.00  0.00           O
ATOM   4070  N   GLY B 439     -33.055  -4.673  29.953  1.00  0.00           N
ATOM   4071  CA  GLY B 439     -34.449  -4.371  30.177  1.00  0.00           C
ATOM   4072  C   GLY B 439     -35.150  -5.636  30.660  1.00  0.00           C
ATOM   4073  O   GLY B 439     -34.859  -6.725  30.169  1.00  0.00           O
ATOM   4074  N   PRO B 440     -36.084  -5.539  31.606  1.00  0.00           N
ATOM   4075  CA  PRO B 440     -36.903  -6.627  32.074  1.00  0.00           C
ATOM   4076  C   PRO B 440     -38.054  -6.885  31.109  1.00  0.00           C
ATOM   4077  O   PRO B 440     -38.493  -5.962  30.414  1.00  0.00           O
ATOM   4078  CB  PRO B 440     -37.371  -6.120  33.434  1.00  0.00           C
ATOM   4079  CG  PRO B 440     -37.459  -4.649  33.263  1.00  0.00           C
ATOM   4080  CD  PRO B 440     -36.297  -4.285  32.322  1.00  0.00           C
ATOM   4081  N   PRO B 441     -38.636  -8.089  31.112  1.00  0.00           N
ATOM   4082  CA  PRO B 441     -39.850  -8.436  30.396  1.00  0.00           C
ATOM   4083  C   PRO B 441     -40.982  -7.459  30.669  1.00  0.00           C
ATOM   4084  O   PRO B 441     -41.767  -7.141  29.788  1.00  0.00           O
ATOM   4085  CB  PRO B 441     -40.176  -9.812  30.980  1.00  0.00           C
ATOM   4086  CG  PRO B 441     -38.833 -10.385  31.352  1.00  0.00           C
ATOM   4087  CD  PRO B 441     -38.046  -9.209  31.878  1.00  0.00           C
ATOM   4088  N   ALA B 442     -41.038  -6.943  31.897  1.00  0.00           N
ATOM   4089  CA  ALA B 442     -42.066  -5.994  32.307  1.00  0.00           C
ATOM   4090  C   ALA B 442     -42.014  -4.698  31.499  1.00  0.00           C
ATOM   4091  O   ALA B 442     -43.027  -4.016  31.341  1.00  0.00           O
ATOM   4092  CB  ALA B 442     -41.920  -5.684  33.783  1.00  0.00           C
ATOM   4093  N   THR B 443     -40.812  -4.313  31.068  1.00  0.00           N
ATOM   4094  CA  THR B 443     -40.599  -3.094  30.307  1.00  0.00           C
ATOM   4095  C   THR B 443     -41.093  -3.257  28.883  1.00  0.00           C
ATOM   4096  O   THR B 443     -41.645  -2.317  28.290  1.00  0.00           O
ATOM   4097  CB  THR B 443     -39.125  -2.663  30.335  1.00  0.00           C
ATOM   4098  OG1 THR B 443     -38.744  -2.380  31.680  1.00  0.00           O
ATOM   4099  CG2 THR B 443     -38.902  -1.449  29.494  1.00  0.00           C
ATOM   4100  N   GLU B 444     -40.818  -4.426  28.313  1.00  0.00           N
ATOM   4101  CA  GLU B 444     -41.230  -4.710  26.944  1.00  0.00           C
ATOM   4102  C   GLU B 444     -42.740  -4.522  26.813  1.00  0.00           C
ATOM   4103  O   GLU B 444     -43.513  -5.032  27.617  1.00  0.00           O
ATOM   4104  CB  GLU B 444     -40.813  -6.114  26.507  1.00  0.00           C
ATOM   4105  CG  GLU B 444     -41.147  -6.430  25.047  1.00  0.00           C
ATOM   4106  CD  GLU B 444     -40.357  -5.592  24.056  1.00  0.00           C
ATOM   4107  OE1 GLU B 444     -39.162  -5.504  24.202  1.00  0.00           O
ATOM   4108  OE2 GLU B 444     -40.955  -5.035  23.160  1.00  0.00           O
ATOM   4109  N   CYS B 445     -43.148  -3.750  25.810  1.00  0.00           N
ATOM   4110  CA  CYS B 445     -44.548  -3.407  25.559  1.00  0.00           C
ATOM   4111  C   CYS B 445     -45.161  -2.572  26.688  1.00  0.00           C
ATOM   4112  O   CYS B 445     -46.382  -2.536  26.841  1.00  0.00           O
ATOM   4113  CB  CYS B 445     -45.413  -4.661  25.357  1.00  0.00           C
ATOM   4114  SG  CYS B 445     -44.898  -5.710  23.977  1.00  0.00           S
ATOM   4115  N   GLY B 446     -44.319  -1.823  27.411  1.00  0.00           N
ATOM   4116  CA  GLY B 446     -44.778  -0.897  28.444  1.00  0.00           C
ATOM   4117  C   GLY B 446     -45.755   0.107  27.841  1.00  0.00           C
ATOM   4118  O   GLY B 446     -46.855   0.307  28.354  1.00  0.00           O
ATOM   4119  N   TYR B 447     -45.330   0.766  26.765  1.00  0.00           N
ATOM   4120  CA  TYR B 447     -46.187   1.687  26.029  1.00  0.00           C
ATOM   4121  C   TYR B 447     -45.668   1.819  24.600  1.00  0.00           C
ATOM   4122  O   TYR B 447     -44.485   1.592  24.340  1.00  0.00           O
ATOM   4123  CB  TYR B 447     -46.289   3.047  26.733  1.00  0.00           C
ATOM   4124  CG  TYR B 447     -44.996   3.809  26.858  1.00  0.00           C
ATOM   4125  CD1 TYR B 447     -44.645   4.710  25.881  1.00  0.00           C
ATOM   4126  CD2 TYR B 447     -44.169   3.615  27.949  1.00  0.00           C
ATOM   4127  CE1 TYR B 447     -43.474   5.425  25.967  1.00  0.00           C
ATOM   4128  CE2 TYR B 447     -42.990   4.331  28.048  1.00  0.00           C
ATOM   4129  CZ  TYR B 447     -42.641   5.235  27.057  1.00  0.00           C
ATOM   4130  OH  TYR B 447     -41.471   5.951  27.158  1.00  0.00           O
ATOM   4131  N   ALA B 448     -46.542   2.188  23.665  1.00  0.00           N
ATOM   4132  CA  ALA B 448     -46.099   2.411  22.288  1.00  0.00           C
ATOM   4133  C   ALA B 448     -45.148   3.600  22.213  1.00  0.00           C
ATOM   4134  O   ALA B 448     -45.419   4.646  22.793  1.00  0.00           O
ATOM   4135  CB  ALA B 448     -47.294   2.641  21.379  1.00  0.00           C
ATOM   4136  N   CYS B 449     -44.091   3.475  21.420  1.00  0.00           N
ATOM   4137  CA  CYS B 449     -43.123   4.557  21.243  1.00  0.00           C
ATOM   4138  C   CYS B 449     -42.481   4.457  19.868  1.00  0.00           C
ATOM   4139  O   CYS B 449     -41.492   3.750  19.678  1.00  0.00           O
ATOM   4140  CB  CYS B 449     -42.044   4.501  22.317  1.00  0.00           C
ATOM   4141  SG  CYS B 449     -40.886   5.876  22.245  1.00  0.00           S
ATOM   4142  N   GLN B 450     -43.111   5.103  18.898  1.00  0.00           N
ATOM   4143  CA  GLN B 450     -42.752   4.969  17.494  1.00  0.00           C
ATOM   4144  C   GLN B 450     -42.610   6.261  16.662  1.00  0.00           C
ATOM   4145  O   GLN B 450     -43.599   6.697  16.085  1.00  0.00           O
ATOM   4146  CB  GLN B 450     -43.774   4.062  16.839  1.00  0.00           C
ATOM   4147  CG  GLN B 450     -43.684   2.607  17.280  1.00  0.00           C
ATOM   4148  CD  GLN B 450     -44.474   1.685  16.383  1.00  0.00           C
ATOM   4149  OE1 GLN B 450     -45.486   2.082  15.803  1.00  0.00           O
ATOM   4150  NE2 GLN B 450     -44.018   0.442  16.265  1.00  0.00           N
ATOM   4151  N   PRO B 451     -41.478   6.986  16.717  1.00  0.00           N
ATOM   4152  CA  PRO B 451     -41.198   8.175  15.903  1.00  0.00           C
ATOM   4153  C   PRO B 451     -40.615   7.891  14.505  1.00  0.00           C
ATOM   4154  O   PRO B 451     -41.017   8.497  13.512  1.00  0.00           O
ATOM   4155  CB  PRO B 451     -40.172   8.902  16.763  1.00  0.00           C
ATOM   4156  CG  PRO B 451     -39.476   7.799  17.561  1.00  0.00           C
ATOM   4157  CD  PRO B 451     -40.505   6.710  17.767  1.00  0.00           C
ATOM   4158  N   LEU B 452     -39.676   6.941  14.431  1.00  0.00           N
ATOM   4159  CA  LEU B 452     -39.071   6.552  13.157  1.00  0.00           C
ATOM   4160  C   LEU B 452     -39.620   5.237  12.667  1.00  0.00           C
ATOM   4161  O   LEU B 452     -39.288   4.781  11.583  1.00  0.00           O
ATOM   4162  CB  LEU B 452     -37.545   6.444  13.258  1.00  0.00           C
ATOM   4163  CG  LEU B 452     -36.802   7.727  13.600  1.00  0.00           C
ATOM   4164  CD1 LEU B 452     -35.318   7.426  13.737  1.00  0.00           C
ATOM   4165  CD2 LEU B 452     -37.048   8.747  12.497  1.00  0.00           C
ATOM   4166  N   ALA B 453     -40.513   4.637  13.440  1.00  0.00           N
ATOM   4167  CA  ALA B 453     -41.087   3.348  13.064  1.00  0.00           C
ATOM   4168  C   ALA B 453     -41.790   3.458  11.719  1.00  0.00           C
ATOM   4169  O   ALA B 453     -41.898   2.491  10.968  1.00  0.00           O
ATOM   4170  CB  ALA B 453     -42.062   2.882  14.092  1.00  0.00           C
ATOM   4171  N   VAL B 454     -42.316   4.646  11.438  1.00  0.00           N
ATOM   4172  CA  VAL B 454     -42.994   4.932  10.187  1.00  0.00           C
ATOM   4173  C   VAL B 454     -42.053   4.809   8.968  1.00  0.00           C
ATOM   4174  O   VAL B 454     -42.483   4.472   7.858  1.00  0.00           O
ATOM   4175  CB  VAL B 454     -43.617   6.349  10.263  1.00  0.00           C
ATOM   4176  CG1 VAL B 454     -42.531   7.440  10.238  1.00  0.00           C
ATOM   4177  CG2 VAL B 454     -44.575   6.533   9.112  1.00  0.00           C
ATOM   4178  N   VAL B 455     -40.760   5.067   9.178  1.00  0.00           N
ATOM   4179  CA  VAL B 455     -39.785   5.069   8.100  1.00  0.00           C
ATOM   4180  C   VAL B 455     -39.590   3.664   7.534  1.00  0.00           C
ATOM   4181  O   VAL B 455     -39.477   3.478   6.315  1.00  0.00           O
ATOM   4182  CB  VAL B 455     -38.435   5.641   8.599  1.00  0.00           C
ATOM   4183  CG1 VAL B 455     -37.371   5.519   7.506  1.00  0.00           C
ATOM   4184  CG2 VAL B 455     -38.628   7.098   9.050  1.00  0.00           C
ATOM   4185  N   ASP B 456     -39.525   2.669   8.421  1.00  0.00           N
ATOM   4186  CA  ASP B 456     -39.288   1.300   7.980  1.00  0.00           C
ATOM   4187  C   ASP B 456     -40.338   0.763   7.017  1.00  0.00           C
ATOM   4188  O   ASP B 456     -39.999   0.269   5.941  1.00  0.00           O
ATOM   4189  CB  ASP B 456     -39.281   0.336   9.177  1.00  0.00           C
ATOM   4190  CG  ASP B 456     -38.056   0.410  10.090  1.00  0.00           C
ATOM   4191  OD1 ASP B 456     -37.085   1.023   9.721  1.00  0.00           O
ATOM   4192  OD2 ASP B 456     -38.083  -0.219  11.129  1.00  0.00           O
ATOM   4193  N   LEU B 457     -41.617   0.895   7.376  1.00  0.00           N
ATOM   4194  CA  LEU B 457     -42.676   0.294   6.568  1.00  0.00           C
ATOM   4195  C   LEU B 457     -42.770   0.925   5.180  1.00  0.00           C
ATOM   4196  O   LEU B 457     -43.060   0.233   4.197  1.00  0.00           O
ATOM   4197  CB  LEU B 457     -44.021   0.346   7.296  1.00  0.00           C
ATOM   4198  CG  LEU B 457     -45.154  -0.481   6.642  1.00  0.00           C
ATOM   4199  CD1 LEU B 457     -44.721  -1.958   6.570  1.00  0.00           C
ATOM   4200  CD2 LEU B 457     -46.424  -0.342   7.471  1.00  0.00           C
ATOM   4201  N   ILE B 458     -42.518   2.235   5.087  1.00  0.00           N
ATOM   4202  CA  ILE B 458     -42.572   2.912   3.796  1.00  0.00           C
ATOM   4203  C   ILE B 458     -41.519   2.326   2.841  1.00  0.00           C
ATOM   4204  O   ILE B 458     -41.777   2.122   1.652  1.00  0.00           O
ATOM   4205  CB  ILE B 458     -42.375   4.422   3.965  1.00  0.00           C
ATOM   4206  CG1 ILE B 458     -43.588   5.010   4.706  1.00  0.00           C
ATOM   4207  CG2 ILE B 458     -42.215   5.074   2.596  1.00  0.00           C
ATOM   4208  CD1 ILE B 458     -43.377   6.425   5.191  1.00  0.00           C
ATOM   4209  N   VAL B 459     -40.315   2.069   3.350  1.00  0.00           N
ATOM   4210  CA  VAL B 459     -39.296   1.456   2.502  1.00  0.00           C
ATOM   4211  C   VAL B 459     -39.638  -0.016   2.191  1.00  0.00           C
ATOM   4212  O   VAL B 459     -39.474  -0.475   1.062  1.00  0.00           O
ATOM   4213  CB  VAL B 459     -37.898   1.534   3.143  1.00  0.00           C
ATOM   4214  CG1 VAL B 459     -36.902   0.761   2.268  1.00  0.00           C
ATOM   4215  CG2 VAL B 459     -37.484   2.994   3.302  1.00  0.00           C
ATOM   4216  N   ASP B 460     -40.106  -0.767   3.194  1.00  0.00           N
ATOM   4217  CA  ASP B 460     -40.413  -2.186   2.994  1.00  0.00           C
ATOM   4218  C   ASP B 460     -41.486  -2.453   1.931  1.00  0.00           C
ATOM   4219  O   ASP B 460     -41.313  -3.327   1.075  1.00  0.00           O
ATOM   4220  CB  ASP B 460     -40.898  -2.789   4.316  1.00  0.00           C
ATOM   4221  CG  ASP B 460     -39.796  -2.935   5.357  1.00  0.00           C
ATOM   4222  OD1 ASP B 460     -38.626  -2.850   4.989  1.00  0.00           O
ATOM   4223  OD2 ASP B 460     -40.120  -3.169   6.512  1.00  0.00           O
ATOM   4224  N   ILE B 461     -42.570  -1.665   1.936  1.00  0.00           N
ATOM   4225  CA  ILE B 461     -43.661  -1.857   0.971  1.00  0.00           C
ATOM   4226  C   ILE B 461     -43.210  -1.619  -0.477  1.00  0.00           C
ATOM   4227  O   ILE B 461     -43.727  -2.238  -1.417  1.00  0.00           O
ATOM   4228  CB  ILE B 461     -44.887  -0.985   1.329  1.00  0.00           C
ATOM   4229  CG1 ILE B 461     -46.124  -1.484   0.563  1.00  0.00           C
ATOM   4230  CG2 ILE B 461     -44.636   0.474   1.039  1.00  0.00           C
ATOM   4231  CD1 ILE B 461     -47.423  -0.880   1.059  1.00  0.00           C
ATOM   4232  N   MET B 462     -42.196  -0.776  -0.654  1.00  0.00           N
ATOM   4233  CA  MET B 462     -41.666  -0.455  -1.971  1.00  0.00           C
ATOM   4234  C   MET B 462     -41.113  -1.663  -2.701  1.00  0.00           C
ATOM   4235  O   MET B 462     -41.166  -1.730  -3.933  1.00  0.00           O
ATOM   4236  CB  MET B 462     -40.562   0.586  -1.834  1.00  0.00           C
ATOM   4237  CG  MET B 462     -39.953   1.060  -3.132  1.00  0.00           C
ATOM   4238  SD  MET B 462     -41.084   1.922  -4.202  1.00  0.00           S
ATOM   4239  CE  MET B 462     -39.910   2.558  -5.382  1.00  0.00           C
ATOM   4240  N   PHE B 463     -40.631  -2.655  -1.959  1.00  0.00           N
ATOM   4241  CA  PHE B 463     -40.021  -3.800  -2.605  1.00  0.00           C
ATOM   4242  C   PHE B 463     -41.052  -4.820  -3.056  1.00  0.00           C
ATOM   4243  O   PHE B 463     -40.725  -5.752  -3.790  1.00  0.00           O
ATOM   4244  CB  PHE B 463     -38.990  -4.430  -1.687  1.00  0.00           C
ATOM   4245  CG  PHE B 463     -37.727  -3.600  -1.549  1.00  0.00           C
ATOM   4246  CD1 PHE B 463     -36.744  -3.645  -2.533  1.00  0.00           C
ATOM   4247  CD2 PHE B 463     -37.519  -2.780  -0.450  1.00  0.00           C
ATOM   4248  CE1 PHE B 463     -35.576  -2.916  -2.413  1.00  0.00           C
ATOM   4249  CE2 PHE B 463     -36.348  -2.048  -0.328  1.00  0.00           C
ATOM   4250  CZ  PHE B 463     -35.375  -2.128  -1.306  1.00  0.00           C
ATOM   4251  N   ILE B 464     -42.314  -4.598  -2.691  1.00  0.00           N
ATOM   4252  CA  ILE B 464     -43.380  -5.484  -3.110  1.00  0.00           C
ATOM   4253  C   ILE B 464     -43.868  -4.909  -4.437  1.00  0.00           C
ATOM   4254  O   ILE B 464     -44.083  -5.628  -5.415  1.00  0.00           O
ATOM   4255  CB  ILE B 464     -44.532  -5.532  -2.073  1.00  0.00           C
ATOM   4256  CG1 ILE B 464     -44.162  -6.449  -0.867  1.00  0.00           C
ATOM   4257  CG2 ILE B 464     -45.812  -6.008  -2.731  1.00  0.00           C
ATOM   4258  CD1 ILE B 464     -43.030  -5.918   0.001  1.00  0.00           C
ATOM   4259  N   VAL B 465     -43.919  -3.579  -4.493  1.00  0.00           N
ATOM   4260  CA  VAL B 465     -44.338  -2.839  -5.684  1.00  0.00           C
ATOM   4261  C   VAL B 465     -43.385  -3.128  -6.853  1.00  0.00           C
ATOM   4262  O   VAL B 465     -43.798  -3.240  -8.014  1.00  0.00           O
ATOM   4263  CB  VAL B 465     -44.352  -1.325  -5.415  1.00  0.00           C
ATOM   4264  CG1 VAL B 465     -44.664  -0.591  -6.704  1.00  0.00           C
ATOM   4265  CG2 VAL B 465     -45.342  -1.002  -4.313  1.00  0.00           C
ATOM   4266  N   ASP B 466     -42.106  -3.293  -6.522  1.00  0.00           N
ATOM   4267  CA  ASP B 466     -41.056  -3.507  -7.502  1.00  0.00           C
ATOM   4268  C   ASP B 466     -41.305  -4.767  -8.355  1.00  0.00           C
ATOM   4269  O   ASP B 466     -40.923  -4.828  -9.529  1.00  0.00           O
ATOM   4270  CB  ASP B 466     -39.746  -3.721  -6.749  1.00  0.00           C
ATOM   4271  CG  ASP B 466     -38.625  -3.207  -7.451  1.00  0.00           C
ATOM   4272  OD1 ASP B 466     -38.605  -2.038  -7.472  1.00  0.00           O
ATOM   4273  OD2 ASP B 466     -37.789  -3.911  -7.981  1.00  0.00           O
ATOM   4274  N   ILE B 467     -41.971  -5.774  -7.788  1.00  0.00           N
ATOM   4275  CA  ILE B 467     -42.215  -7.000  -8.533  1.00  0.00           C
ATOM   4276  C   ILE B 467     -43.223  -6.735  -9.655  1.00  0.00           C
ATOM   4277  O   ILE B 467     -43.050  -7.184 -10.795  1.00  0.00           O
ATOM   4278  CB  ILE B 467     -42.643  -8.135  -7.585  1.00  0.00           C
ATOM   4279  CG1 ILE B 467     -41.435  -8.502  -6.669  1.00  0.00           C
ATOM   4280  CG2 ILE B 467     -43.130  -9.329  -8.369  1.00  0.00           C
ATOM   4281  CD1 ILE B 467     -41.770  -9.418  -5.517  1.00  0.00           C
ATOM   4282  N   LEU B 468     -44.270  -5.974  -9.336  1.00  0.00           N
ATOM   4283  CA  LEU B 468     -45.305  -5.657 -10.312  1.00  0.00           C
ATOM   4284  C   LEU B 468     -44.714  -4.812 -11.451  1.00  0.00           C
ATOM   4285  O   LEU B 468     -45.064  -4.989 -12.629  1.00  0.00           O
ATOM   4286  CB  LEU B 468     -46.448  -4.895  -9.632  1.00  0.00           C
ATOM   4287  CG  LEU B 468     -47.523  -5.771  -8.967  1.00  0.00           C
ATOM   4288  CD1 LEU B 468     -46.861  -6.579  -7.829  1.00  0.00           C
ATOM   4289  CD2 LEU B 468     -48.650  -4.889  -8.447  1.00  0.00           C
ATOM   4290  N   ILE B 469     -43.773  -3.929 -11.093  1.00  0.00           N
ATOM   4291  CA  ILE B 469     -43.100  -3.070 -12.065  1.00  0.00           C
ATOM   4292  C   ILE B 469     -42.315  -3.900 -13.074  1.00  0.00           C
ATOM   4293  O   ILE B 469     -42.416  -3.676 -14.287  1.00  0.00           O
ATOM   4294  CB  ILE B 469     -42.159  -2.062 -11.366  1.00  0.00           C
ATOM   4295  CG1 ILE B 469     -42.995  -1.048 -10.572  1.00  0.00           C
ATOM   4296  CG2 ILE B 469     -41.247  -1.357 -12.372  1.00  0.00           C
ATOM   4297  CD1 ILE B 469     -42.189  -0.183  -9.639  1.00  0.00           C
ATOM   4298  N   ASN B 470     -41.591  -4.903 -12.588  1.00  0.00           N
ATOM   4299  CA  ASN B 470     -40.799  -5.756 -13.462  1.00  0.00           C
ATOM   4300  C   ASN B 470     -41.650  -6.532 -14.479  1.00  0.00           C
ATOM   4301  O   ASN B 470     -41.179  -6.817 -15.577  1.00  0.00           O
ATOM   4302  CB  ASN B 470     -39.944  -6.664 -12.620  1.00  0.00           C
ATOM   4303  CG  ASN B 470     -38.821  -5.878 -11.969  1.00  0.00           C
ATOM   4304  OD1 ASN B 470     -38.407  -4.833 -12.491  1.00  0.00           O
ATOM   4305  ND2 ASN B 470     -38.339  -6.325 -10.843  1.00  0.00           N
ATOM   4306  N   PHE B 471     -42.909  -6.849 -14.146  1.00  0.00           N
ATOM   4307  CA  PHE B 471     -43.767  -7.523 -15.129  1.00  0.00           C
ATOM   4308  C   PHE B 471     -44.307  -6.547 -16.202  1.00  0.00           C
ATOM   4309  O   PHE B 471     -44.476  -6.913 -17.362  1.00  0.00           O
ATOM   4310  CB  PHE B 471     -44.954  -8.202 -14.453  1.00  0.00           C
ATOM   4311  CG  PHE B 471     -44.610  -9.423 -13.628  1.00  0.00           C
ATOM   4312  CD1 PHE B 471     -44.110 -10.585 -14.216  1.00  0.00           C
ATOM   4313  CD2 PHE B 471     -44.821  -9.422 -12.260  1.00  0.00           C
ATOM   4314  CE1 PHE B 471     -43.828 -11.708 -13.431  1.00  0.00           C
ATOM   4315  CE2 PHE B 471     -44.544 -10.540 -11.495  1.00  0.00           C
ATOM   4316  CZ  PHE B 471     -44.048 -11.678 -12.080  1.00  0.00           C
ATOM   4317  N   ARG B 472     -44.625  -5.308 -15.810  1.00  0.00           N
ATOM   4318  CA  ARG B 472     -45.147  -4.318 -16.773  1.00  0.00           C
ATOM   4319  C   ARG B 472     -44.084  -3.662 -17.656  1.00  0.00           C
ATOM   4320  O   ARG B 472     -44.390  -3.224 -18.777  1.00  0.00           O
ATOM   4321  CB  ARG B 472     -45.951  -3.243 -16.063  1.00  0.00           C
ATOM   4322  CG  ARG B 472     -47.488  -3.342 -16.216  1.00  0.00           C
ATOM   4323  CD  ARG B 472     -48.063  -4.613 -15.721  1.00  0.00           C
ATOM   4324  NE  ARG B 472     -49.518  -4.511 -15.526  1.00  0.00           N
ATOM   4325  CZ  ARG B 472     -50.451  -4.519 -16.506  1.00  0.00           C
ATOM   4326  NH1 ARG B 472     -50.091  -4.574 -17.765  1.00  0.00           N
ATOM   4327  NH2 ARG B 472     -51.736  -4.457 -16.186  1.00  0.00           N
ATOM   4328  N   THR B 473     -42.850  -3.584 -17.159  1.00  0.00           N
ATOM   4329  CA  THR B 473     -41.774  -2.995 -17.937  1.00  0.00           C
ATOM   4330  C   THR B 473     -41.212  -3.991 -18.945  1.00  0.00           C
ATOM   4331  O   THR B 473     -41.163  -5.191 -18.696  1.00  0.00           O
ATOM   4332  CB  THR B 473     -40.655  -2.451 -17.020  1.00  0.00           C
ATOM   4333  OG1 THR B 473     -40.208  -3.489 -16.155  1.00  0.00           O
ATOM   4334  CG2 THR B 473     -41.099  -1.269 -16.216  1.00  0.00           C
ATOM   4335  N   THR B 474     -40.710  -3.473 -20.055  1.00  0.00           N
ATOM   4336  CA  THR B 474     -40.128  -4.325 -21.098  1.00  0.00           C
ATOM   4337  C   THR B 474     -38.733  -4.883 -20.800  1.00  0.00           C
ATOM   4338  O   THR B 474     -38.053  -4.436 -19.878  1.00  0.00           O
ATOM   4339  CB  THR B 474     -40.052  -3.548 -22.435  1.00  0.00           C
ATOM   4340  OG1 THR B 474     -39.206  -2.367 -22.296  1.00  0.00           O
ATOM   4341  CG2 THR B 474     -41.432  -3.135 -22.905  1.00  0.00           C
ATOM   4342  N   TYR B 475     -38.310  -5.863 -21.613  1.00  0.00           N
ATOM   4343  CA  TYR B 475     -36.937  -6.357 -21.550  1.00  0.00           C
ATOM   4344  C   TYR B 475     -36.560  -6.750 -22.976  1.00  0.00           C
ATOM   4345  O   TYR B 475     -37.443  -6.945 -23.823  1.00  0.00           O
ATOM   4346  CB  TYR B 475     -36.734  -7.591 -20.638  1.00  0.00           C
ATOM   4347  CG  TYR B 475     -37.131  -8.985 -21.199  1.00  0.00           C
ATOM   4348  CD1 TYR B 475     -36.120  -9.756 -21.789  1.00  0.00           C
ATOM   4349  CD2 TYR B 475     -38.397  -9.495 -21.127  1.00  0.00           C
ATOM   4350  CE1 TYR B 475     -36.383 -11.004 -22.295  1.00  0.00           C
ATOM   4351  CE2 TYR B 475     -38.664 -10.769 -21.633  1.00  0.00           C
ATOM   4352  CZ  TYR B 475     -37.657 -11.512 -22.216  1.00  0.00           C
ATOM   4353  OH  TYR B 475     -37.920 -12.764 -22.720  1.00  0.00           O
ATOM   4354  N   VAL B 476     -35.258  -6.883 -23.228  1.00  0.00           N
ATOM   4355  CA  VAL B 476     -34.742  -7.292 -24.536  1.00  0.00           C
ATOM   4356  C   VAL B 476     -33.889  -8.550 -24.484  1.00  0.00           C
ATOM   4357  O   VAL B 476     -32.930  -8.623 -23.713  1.00  0.00           O
ATOM   4358  CB  VAL B 476     -33.891  -6.141 -25.126  1.00  0.00           C
ATOM   4359  CG1 VAL B 476     -33.281  -6.530 -26.435  1.00  0.00           C
ATOM   4360  CG2 VAL B 476     -34.753  -4.987 -25.332  1.00  0.00           C
ATOM   4361  N   ASN B 477     -34.245  -9.546 -25.299  1.00  0.00           N
ATOM   4362  CA  ASN B 477     -33.446 -10.758 -25.406  1.00  0.00           C
ATOM   4363  C   ASN B 477     -32.514 -10.509 -26.576  1.00  0.00           C
ATOM   4364  O   ASN B 477     -32.694  -9.540 -27.303  1.00  0.00           O
ATOM   4365  CB  ASN B 477     -34.293 -11.997 -25.632  1.00  0.00           C
ATOM   4366  CG  ASN B 477     -33.625 -13.295 -25.237  1.00  0.00           C
ATOM   4367  OD1 ASN B 477     -32.390 -13.428 -25.272  1.00  0.00           O
ATOM   4368  ND2 ASN B 477     -34.426 -14.267 -24.876  1.00  0.00           N
ATOM   4369  N   ALA B 478     -31.540 -11.378 -26.797  1.00  0.00           N
ATOM   4370  CA  ALA B 478     -30.638 -11.150 -27.923  1.00  0.00           C
ATOM   4371  C   ALA B 478     -31.384 -11.143 -29.253  1.00  0.00           C
ATOM   4372  O   ALA B 478     -31.146 -10.289 -30.104  1.00  0.00           O
ATOM   4373  CB  ALA B 478     -29.568 -12.224 -27.961  1.00  0.00           C
ATOM   4374  N   ASN B 479     -32.318 -12.079 -29.416  1.00  0.00           N
ATOM   4375  CA  ASN B 479     -33.085 -12.176 -30.653  1.00  0.00           C
ATOM   4376  C   ASN B 479     -34.386 -11.385 -30.535  1.00  0.00           C
ATOM   4377  O   ASN B 479     -34.827 -10.693 -31.460  1.00  0.00           O
ATOM   4378  CB  ASN B 479     -33.389 -13.628 -30.978  1.00  0.00           C
ATOM   4379  CG  ASN B 479     -32.145 -14.477 -31.207  1.00  0.00           C
ATOM   4380  OD1 ASN B 479     -31.033 -13.977 -31.344  1.00  0.00           O
ATOM   4381  ND2 ASN B 479     -32.335 -15.767 -31.256  1.00  0.00           N
ATOM   4382  N   GLU B 480     -35.002 -11.478 -29.367  1.00  0.00           N
ATOM   4383  CA  GLU B 480     -36.293 -10.853 -29.144  1.00  0.00           C
ATOM   4384  C   GLU B 480     -36.126  -9.380 -28.834  1.00  0.00           C
ATOM   4385  O   GLU B 480     -36.036  -8.950 -27.673  1.00  0.00           O
ATOM   4386  CB  GLU B 480     -37.080 -11.536 -28.020  1.00  0.00           C
ATOM   4387  CG  GLU B 480     -37.440 -12.994 -28.292  1.00  0.00           C
ATOM   4388  CD  GLU B 480     -38.189 -13.647 -27.150  1.00  0.00           C
ATOM   4389  OE1 GLU B 480     -37.895 -13.340 -26.023  1.00  0.00           O
ATOM   4390  OE2 GLU B 480     -39.068 -14.436 -27.410  1.00  0.00           O
ATOM   4391  N   GLU B 481     -36.076  -8.596 -29.899  1.00  0.00           N
ATOM   4392  CA  GLU B 481     -35.835  -7.167 -29.785  1.00  0.00           C
ATOM   4393  C   GLU B 481     -37.046  -6.439 -29.222  1.00  0.00           C
ATOM   4394  O   GLU B 481     -37.822  -5.846 -29.970  1.00  0.00           O
ATOM   4395  CB  GLU B 481     -35.496  -6.572 -31.149  1.00  0.00           C
ATOM   4396  CG  GLU B 481     -35.129  -5.102 -31.110  1.00  0.00           C
ATOM   4397  CD  GLU B 481     -34.869  -4.529 -32.479  1.00  0.00           C
ATOM   4398  OE1 GLU B 481     -34.888  -5.275 -33.432  1.00  0.00           O
ATOM   4399  OE2 GLU B 481     -34.666  -3.343 -32.572  1.00  0.00           O
ATOM   4400  N   VAL B 482     -37.133  -6.476 -27.893  1.00  0.00           N
ATOM   4401  CA  VAL B 482     -38.191  -5.925 -27.044  1.00  0.00           C
ATOM   4402  C   VAL B 482     -39.457  -6.762 -27.125  1.00  0.00           C
ATOM   4403  O   VAL B 482     -39.947  -7.072 -28.213  1.00  0.00           O
ATOM   4404  CB  VAL B 482     -38.554  -4.448 -27.405  1.00  0.00           C
ATOM   4405  CG1 VAL B 482     -39.714  -3.960 -26.520  1.00  0.00           C
ATOM   4406  CG2 VAL B 482     -37.348  -3.528 -27.219  1.00  0.00           C
ATOM   4407  N   VAL B 483     -40.002  -7.116 -25.968  1.00  0.00           N
ATOM   4408  CA  VAL B 483     -41.298  -7.779 -25.990  1.00  0.00           C
ATOM   4409  C   VAL B 483     -42.345  -6.990 -25.190  1.00  0.00           C
ATOM   4410  O   VAL B 483     -42.164  -6.711 -24.005  1.00  0.00           O
ATOM   4411  CB  VAL B 483     -41.115  -9.190 -25.403  1.00  0.00           C
ATOM   4412  CG1 VAL B 483     -40.520  -9.091 -24.018  1.00  0.00           C
ATOM   4413  CG2 VAL B 483     -42.419  -9.907 -25.354  1.00  0.00           C
ATOM   4414  N   SER B 484     -43.484  -6.732 -25.830  1.00  0.00           N
ATOM   4415  CA  SER B 484     -44.609  -6.003 -25.239  1.00  0.00           C
ATOM   4416  C   SER B 484     -45.753  -6.952 -24.974  1.00  0.00           C
ATOM   4417  O   SER B 484     -45.666  -8.121 -25.345  1.00  0.00           O
ATOM   4418  CB  SER B 484     -45.082  -4.855 -26.123  1.00  0.00           C
ATOM   4419  OG  SER B 484     -44.104  -3.856 -26.241  1.00  0.00           O
ATOM   4420  N   HIS B 485     -46.799  -6.437 -24.318  1.00  0.00           N
ATOM   4421  CA  HIS B 485     -48.001  -7.190 -23.949  1.00  0.00           C
ATOM   4422  C   HIS B 485     -47.664  -8.232 -22.872  1.00  0.00           C
ATOM   4423  O   HIS B 485     -46.925  -9.180 -23.130  1.00  0.00           O
ATOM   4424  CB  HIS B 485     -48.683  -7.860 -25.160  1.00  0.00           C
ATOM   4425  CG  HIS B 485     -49.312  -6.887 -26.132  1.00  0.00           C
ATOM   4426  ND1 HIS B 485     -48.602  -6.232 -27.121  1.00  0.00           N
ATOM   4427  CD2 HIS B 485     -50.595  -6.471 -26.251  1.00  0.00           C
ATOM   4428  CE1 HIS B 485     -49.426  -5.454 -27.806  1.00  0.00           C
ATOM   4429  NE2 HIS B 485     -50.640  -5.582 -27.299  1.00  0.00           N
ATOM   4430  N   PRO B 486     -48.225  -8.135 -21.654  1.00  0.00           N
ATOM   4431  CA  PRO B 486     -47.882  -8.970 -20.511  1.00  0.00           C
ATOM   4432  C   PRO B 486     -48.428 -10.397 -20.571  1.00  0.00           C
ATOM   4433  O   PRO B 486     -49.204 -10.816 -19.714  1.00  0.00           O
ATOM   4434  CB  PRO B 486     -48.513  -8.189 -19.358  1.00  0.00           C
ATOM   4435  CG  PRO B 486     -49.732  -7.550 -19.978  1.00  0.00           C
ATOM   4436  CD  PRO B 486     -49.300  -7.157 -21.378  1.00  0.00           C
ATOM   4437  N   GLY B 487     -48.012 -11.133 -21.596  1.00  0.00           N
ATOM   4438  CA  GLY B 487     -48.341 -12.543 -21.761  1.00  0.00           C
ATOM   4439  C   GLY B 487     -47.083 -13.363 -22.064  1.00  0.00           C
ATOM   4440  O   GLY B 487     -47.176 -14.521 -22.469  1.00  0.00           O
ATOM   4441  N   ARG B 488     -45.912 -12.725 -21.941  1.00  0.00           N
ATOM   4442  CA  ARG B 488     -44.643 -13.373 -22.280  1.00  0.00           C
ATOM   4443  C   ARG B 488     -43.537 -13.203 -21.229  1.00  0.00           C
ATOM   4444  O   ARG B 488     -42.868 -14.158 -20.834  1.00  0.00           O
ATOM   4445  CB  ARG B 488     -44.163 -12.811 -23.609  1.00  0.00           C
ATOM   4446  CG  ARG B 488     -45.050 -13.197 -24.792  1.00  0.00           C
ATOM   4447  CD  ARG B 488     -44.521 -12.749 -26.085  1.00  0.00           C
ATOM   4448  NE  ARG B 488     -45.403 -13.123 -27.165  1.00  0.00           N
ATOM   4449  CZ  ARG B 488     -45.463 -14.359 -27.695  1.00  0.00           C
ATOM   4450  NH1 ARG B 488     -46.282 -14.612 -28.690  1.00  0.00           N
ATOM   4451  NH2 ARG B 488     -44.700 -15.324 -27.205  1.00  0.00           N
ATOM   4452  N   ILE B 489     -43.384 -11.984 -20.734  1.00  0.00           N
ATOM   4453  CA  ILE B 489     -42.364 -11.647 -19.743  1.00  0.00           C
ATOM   4454  C   ILE B 489     -42.472 -12.410 -18.430  1.00  0.00           C
ATOM   4455  O   ILE B 489     -41.474 -12.576 -17.723  1.00  0.00           O
ATOM   4456  CB  ILE B 489     -42.383 -10.138 -19.468  1.00  0.00           C
ATOM   4457  CG1 ILE B 489     -41.127  -9.726 -18.682  1.00  0.00           C
ATOM   4458  CG2 ILE B 489     -43.646  -9.735 -18.750  1.00  0.00           C
ATOM   4459  CD1 ILE B 489     -40.913  -8.220 -18.625  1.00  0.00           C
ATOM   4460  N   ALA B 490     -43.675 -12.867 -18.089  1.00  0.00           N
ATOM   4461  CA  ALA B 490     -43.864 -13.562 -16.831  1.00  0.00           C
ATOM   4462  C   ALA B 490     -42.987 -14.800 -16.697  1.00  0.00           C
ATOM   4463  O   ALA B 490     -42.454 -15.061 -15.617  1.00  0.00           O
ATOM   4464  CB  ALA B 490     -45.316 -13.967 -16.684  1.00  0.00           C
ATOM   4465  N   VAL B 491     -42.801 -15.562 -17.782  1.00  0.00           N
ATOM   4466  CA  VAL B 491     -42.013 -16.786 -17.637  1.00  0.00           C
ATOM   4467  C   VAL B 491     -40.531 -16.466 -17.554  1.00  0.00           C
ATOM   4468  O   VAL B 491     -39.749 -17.199 -16.939  1.00  0.00           O
ATOM   4469  CB  VAL B 491     -42.335 -17.814 -18.741  1.00  0.00           C
ATOM   4470  CG1 VAL B 491     -43.796 -18.230 -18.627  1.00  0.00           C
ATOM   4471  CG2 VAL B 491     -42.091 -17.230 -20.101  1.00  0.00           C
ATOM   4472  N   HIS B 492     -40.143 -15.345 -18.154  1.00  0.00           N
ATOM   4473  CA  HIS B 492     -38.768 -14.880 -18.095  1.00  0.00           C
ATOM   4474  C   HIS B 492     -38.439 -14.521 -16.654  1.00  0.00           C
ATOM   4475  O   HIS B 492     -37.409 -14.937 -16.119  1.00  0.00           O
ATOM   4476  CB  HIS B 492     -38.532 -13.675 -19.015  1.00  0.00           C
ATOM   4477  CG  HIS B 492     -37.116 -13.166 -19.003  1.00  0.00           C
ATOM   4478  ND1 HIS B 492     -36.066 -13.852 -19.590  1.00  0.00           N
ATOM   4479  CD2 HIS B 492     -36.583 -12.038 -18.481  1.00  0.00           C
ATOM   4480  CE1 HIS B 492     -34.949 -13.162 -19.425  1.00  0.00           C
ATOM   4481  NE2 HIS B 492     -35.233 -12.060 -18.755  1.00  0.00           N
ATOM   4482  N   TYR B 493     -39.318 -13.736 -16.029  1.00  0.00           N
ATOM   4483  CA  TYR B 493     -39.080 -13.271 -14.672  1.00  0.00           C
ATOM   4484  C   TYR B 493     -39.008 -14.466 -13.708  1.00  0.00           C
ATOM   4485  O   TYR B 493     -38.161 -14.487 -12.815  1.00  0.00           O
ATOM   4486  CB  TYR B 493     -40.134 -12.235 -14.273  1.00  0.00           C
ATOM   4487  CG  TYR B 493     -39.777 -11.425 -13.023  1.00  0.00           C
ATOM   4488  CD1 TYR B 493     -38.760 -10.485 -13.124  1.00  0.00           C
ATOM   4489  CD2 TYR B 493     -40.448 -11.562 -11.830  1.00  0.00           C
ATOM   4490  CE1 TYR B 493     -38.412  -9.711 -12.044  1.00  0.00           C
ATOM   4491  CE2 TYR B 493     -40.092 -10.759 -10.746  1.00  0.00           C
ATOM   4492  CZ  TYR B 493     -39.088  -9.855 -10.855  1.00  0.00           C
ATOM   4493  OH  TYR B 493     -38.750  -9.073  -9.784  1.00  0.00           O
ATOM   4494  N   PHE B 494     -39.881 -15.476 -13.883  1.00  0.00           N
ATOM   4495  CA  PHE B 494     -39.834 -16.642 -12.992  1.00  0.00           C
ATOM   4496  C   PHE B 494     -38.534 -17.447 -13.089  1.00  0.00           C
ATOM   4497  O   PHE B 494     -37.979 -17.848 -12.060  1.00  0.00           O
ATOM   4498  CB  PHE B 494     -40.983 -17.607 -13.276  1.00  0.00           C
ATOM   4499  CG  PHE B 494     -42.315 -17.158 -12.764  1.00  0.00           C
ATOM   4500  CD1 PHE B 494     -42.494 -16.848 -11.425  1.00  0.00           C
ATOM   4501  CD2 PHE B 494     -43.399 -17.063 -13.617  1.00  0.00           C
ATOM   4502  CE1 PHE B 494     -43.728 -16.442 -10.958  1.00  0.00           C
ATOM   4503  CE2 PHE B 494     -44.628 -16.660 -13.163  1.00  0.00           C
ATOM   4504  CZ  PHE B 494     -44.796 -16.346 -11.827  1.00  0.00           C
ATOM   4505  N   LYS B 495     -38.024 -17.657 -14.314  1.00  0.00           N
ATOM   4506  CA  LYS B 495     -36.787 -18.433 -14.485  1.00  0.00           C
ATOM   4507  C   LYS B 495     -35.547 -17.558 -14.381  1.00  0.00           C
ATOM   4508  O   LYS B 495     -34.423 -18.055 -14.266  1.00  0.00           O
ATOM   4509  CB  LYS B 495     -36.779 -19.198 -15.803  1.00  0.00           C
ATOM   4510  CG  LYS B 495     -37.884 -20.237 -15.928  1.00  0.00           C
ATOM   4511  CD  LYS B 495     -37.824 -21.260 -14.777  1.00  0.00           C
ATOM   4512  CE  LYS B 495     -36.585 -22.150 -14.849  1.00  0.00           C
ATOM   4513  NZ  LYS B 495     -36.593 -23.196 -13.778  1.00  0.00           N
ATOM   4514  N   GLY B 496     -35.773 -16.258 -14.392  1.00  0.00           N
ATOM   4515  CA  GLY B 496     -34.762 -15.250 -14.235  1.00  0.00           C
ATOM   4516  C   GLY B 496     -34.649 -15.043 -12.740  1.00  0.00           C
ATOM   4517  O   GLY B 496     -34.199 -15.933 -12.020  1.00  0.00           O
ATOM   4518  N   TRP B 497     -34.954 -13.850 -12.269  1.00  0.00           N
ATOM   4519  CA  TRP B 497     -34.855 -13.590 -10.845  1.00  0.00           C
ATOM   4520  C   TRP B 497     -36.192 -13.390 -10.084  1.00  0.00           C
ATOM   4521  O   TRP B 497     -36.466 -12.292  -9.620  1.00  0.00           O
ATOM   4522  CB  TRP B 497     -33.927 -12.424 -10.647  1.00  0.00           C
ATOM   4523  CG  TRP B 497     -32.554 -12.696 -11.218  1.00  0.00           C
ATOM   4524  CD1 TRP B 497     -32.032 -12.157 -12.361  1.00  0.00           C
ATOM   4525  CD2 TRP B 497     -31.545 -13.597 -10.710  1.00  0.00           C
ATOM   4526  NE1 TRP B 497     -30.773 -12.645 -12.585  1.00  0.00           N
ATOM   4527  CE2 TRP B 497     -30.457 -13.528 -11.590  1.00  0.00           C
ATOM   4528  CE3 TRP B 497     -31.478 -14.443  -9.605  1.00  0.00           C
ATOM   4529  CZ2 TRP B 497     -29.307 -14.276 -11.393  1.00  0.00           C
ATOM   4530  CZ3 TRP B 497     -30.323 -15.196  -9.409  1.00  0.00           C
ATOM   4531  CH2 TRP B 497     -29.267 -15.111 -10.280  1.00  0.00           C
ATOM   4532  N   PHE B 498     -37.034 -14.416  -9.958  1.00  0.00           N
ATOM   4533  CA  PHE B 498     -38.232 -14.259  -9.110  1.00  0.00           C
ATOM   4534  C   PHE B 498     -37.953 -14.852  -7.741  1.00  0.00           C
ATOM   4535  O   PHE B 498     -38.169 -14.214  -6.727  1.00  0.00           O
ATOM   4536  CB  PHE B 498     -39.470 -14.943  -9.667  1.00  0.00           C
ATOM   4537  CG  PHE B 498     -40.759 -14.766  -8.827  1.00  0.00           C
ATOM   4538  CD1 PHE B 498     -41.489 -13.594  -8.869  1.00  0.00           C
ATOM   4539  CD2 PHE B 498     -41.215 -15.776  -7.999  1.00  0.00           C
ATOM   4540  CE1 PHE B 498     -42.642 -13.425  -8.145  1.00  0.00           C
ATOM   4541  CE2 PHE B 498     -42.376 -15.614  -7.265  1.00  0.00           C
ATOM   4542  CZ  PHE B 498     -43.090 -14.438  -7.349  1.00  0.00           C
ATOM   4543  N   LEU B 499     -37.442 -16.081  -7.710  1.00  0.00           N
ATOM   4544  CA  LEU B 499     -37.199 -16.807  -6.460  1.00  0.00           C
ATOM   4545  C   LEU B 499     -36.398 -15.995  -5.436  1.00  0.00           C
ATOM   4546  O   LEU B 499     -36.745 -15.948  -4.253  1.00  0.00           O
ATOM   4547  CB  LEU B 499     -36.463 -18.119  -6.797  1.00  0.00           C
ATOM   4548  CG  LEU B 499     -36.088 -19.046  -5.629  1.00  0.00           C
ATOM   4549  CD1 LEU B 499     -37.344 -19.511  -4.910  1.00  0.00           C
ATOM   4550  CD2 LEU B 499     -35.307 -20.239  -6.185  1.00  0.00           C
ATOM   4551  N   ILE B 500     -35.361 -15.310  -5.901  1.00  0.00           N
ATOM   4552  CA  ILE B 500     -34.488 -14.566  -5.007  1.00  0.00           C
ATOM   4553  C   ILE B 500     -35.151 -13.267  -4.520  1.00  0.00           C
ATOM   4554  O   ILE B 500     -35.122 -12.941  -3.325  1.00  0.00           O
ATOM   4555  CB  ILE B 500     -33.178 -14.223  -5.737  1.00  0.00           C
ATOM   4556  CG1 ILE B 500     -32.481 -15.516  -6.206  1.00  0.00           C
ATOM   4557  CG2 ILE B 500     -32.270 -13.426  -4.838  1.00  0.00           C
ATOM   4558  CD1 ILE B 500     -32.183 -16.500  -5.118  1.00  0.00           C
ATOM   4559  N   ASP B 501     -35.790 -12.555  -5.441  1.00  0.00           N
ATOM   4560  CA  ASP B 501     -36.394 -11.263  -5.145  1.00  0.00           C
ATOM   4561  C   ASP B 501     -37.747 -11.407  -4.439  1.00  0.00           C
ATOM   4562  O   ASP B 501     -38.149 -10.540  -3.655  1.00  0.00           O
ATOM   4563  CB  ASP B 501     -36.497 -10.446  -6.434  1.00  0.00           C
ATOM   4564  CG  ASP B 501     -35.099  -9.996  -6.949  1.00  0.00           C
ATOM   4565  OD1 ASP B 501     -34.369  -9.397  -6.195  1.00  0.00           O
ATOM   4566  OD2 ASP B 501     -34.781 -10.237  -8.079  1.00  0.00           O
ATOM   4567  N   MET B 502     -38.441 -12.507  -4.688  1.00  0.00           N
ATOM   4568  CA  MET B 502     -39.703 -12.757  -4.024  1.00  0.00           C
ATOM   4569  C   MET B 502     -39.479 -12.981  -2.546  1.00  0.00           C
ATOM   4570  O   MET B 502     -40.218 -12.445  -1.737  1.00  0.00           O
ATOM   4571  CB  MET B 502     -40.420 -13.949  -4.620  1.00  0.00           C
ATOM   4572  CG  MET B 502     -41.790 -14.154  -4.044  1.00  0.00           C
ATOM   4573  SD  MET B 502     -42.892 -12.794  -4.447  1.00  0.00           S
ATOM   4574  CE  MET B 502     -44.388 -13.332  -3.668  1.00  0.00           C
ATOM   4575  N   VAL B 503     -38.441 -13.750  -2.184  1.00  0.00           N
ATOM   4576  CA  VAL B 503     -38.141 -13.991  -0.773  1.00  0.00           C
ATOM   4577  C   VAL B 503     -37.750 -12.696  -0.075  1.00  0.00           C
ATOM   4578  O   VAL B 503     -38.138 -12.441   1.066  1.00  0.00           O
ATOM   4579  CB  VAL B 503     -37.043 -15.042  -0.602  1.00  0.00           C
ATOM   4580  CG1 VAL B 503     -36.618 -15.111   0.866  1.00  0.00           C
ATOM   4581  CG2 VAL B 503     -37.584 -16.387  -1.061  1.00  0.00           C
ATOM   4582  N   ALA B 504     -36.969 -11.874  -0.771  1.00  0.00           N
ATOM   4583  CA  ALA B 504     -36.552 -10.593  -0.231  1.00  0.00           C
ATOM   4584  C   ALA B 504     -37.747  -9.697   0.144  1.00  0.00           C
ATOM   4585  O   ALA B 504     -37.683  -8.928   1.111  1.00  0.00           O
ATOM   4586  CB  ALA B 504     -35.712  -9.879  -1.262  1.00  0.00           C
ATOM   4587  N   ALA B 505     -38.815  -9.748  -0.659  1.00  0.00           N
ATOM   4588  CA  ALA B 505     -40.013  -8.947  -0.410  1.00  0.00           C
ATOM   4589  C   ALA B 505     -41.140  -9.703   0.326  1.00  0.00           C
ATOM   4590  O   ALA B 505     -42.266  -9.745  -0.180  1.00  0.00           O
ATOM   4591  CB  ALA B 505     -40.537  -8.422  -1.734  1.00  0.00           C
ATOM   4592  N   ILE B 506     -40.864 -10.259   1.516  1.00  0.00           N
ATOM   4593  CA  ILE B 506     -41.927 -10.901   2.294  1.00  0.00           C
ATOM   4594  C   ILE B 506     -41.893 -10.430   3.749  1.00  0.00           C
ATOM   4595  O   ILE B 506     -40.989 -10.828   4.481  1.00  0.00           O
ATOM   4596  CB  ILE B 506     -41.808 -12.441   2.355  1.00  0.00           C
ATOM   4597  CG1 ILE B 506     -41.726 -13.034   0.981  1.00  0.00           C
ATOM   4598  CG2 ILE B 506     -43.065 -12.991   3.038  1.00  0.00           C
ATOM   4599  CD1 ILE B 506     -41.497 -14.526   0.960  1.00  0.00           C
ATOM   4600  N   PRO B 507     -42.743  -9.503   4.193  1.00  0.00           N
ATOM   4601  CA  PRO B 507     -42.855  -9.166   5.589  1.00  0.00           C
ATOM   4602  C   PRO B 507     -43.665 -10.261   6.267  1.00  0.00           C
ATOM   4603  O   PRO B 507     -44.693 -10.685   5.735  1.00  0.00           O
ATOM   4604  CB  PRO B 507     -43.557  -7.805   5.547  1.00  0.00           C
ATOM   4605  CG  PRO B 507     -44.391  -7.844   4.275  1.00  0.00           C
ATOM   4606  CD  PRO B 507     -43.600  -8.726   3.292  1.00  0.00           C
ATOM   4607  N   PHE B 508     -43.258 -10.672   7.448  1.00  0.00           N
ATOM   4608  CA  PHE B 508     -44.027 -11.641   8.212  1.00  0.00           C
ATOM   4609  C   PHE B 508     -43.820 -11.431   9.700  1.00  0.00           C
ATOM   4610  O   PHE B 508     -42.689 -11.356  10.185  1.00  0.00           O
ATOM   4611  CB  PHE B 508     -43.671 -13.078   7.742  1.00  0.00           C
ATOM   4612  CG  PHE B 508     -42.156 -13.409   7.688  1.00  0.00           C
ATOM   4613  CD1 PHE B 508     -41.463 -13.137   6.519  1.00  0.00           C
ATOM   4614  CD2 PHE B 508     -41.441 -13.952   8.745  1.00  0.00           C
ATOM   4615  CE1 PHE B 508     -40.120 -13.385   6.374  1.00  0.00           C
ATOM   4616  CE2 PHE B 508     -40.069 -14.203   8.607  1.00  0.00           C
ATOM   4617  CZ  PHE B 508     -39.413 -13.917   7.416  1.00  0.00           C
ATOM   4618  N   ASP B 509     -44.933 -11.448  10.431  1.00  0.00           N
ATOM   4619  CA  ASP B 509     -44.930 -11.206  11.867  1.00  0.00           C
ATOM   4620  C   ASP B 509     -45.614 -12.312  12.643  1.00  0.00           C
ATOM   4621  O   ASP B 509     -46.736 -12.154  13.120  1.00  0.00           O
ATOM   4622  CB  ASP B 509     -45.612  -9.868  12.199  1.00  0.00           C
ATOM   4623  CG  ASP B 509     -44.851  -8.633  11.668  1.00  0.00           C
ATOM   4624  OD1 ASP B 509     -44.523  -8.618  10.502  1.00  0.00           O
ATOM   4625  OD2 ASP B 509     -44.613  -7.726  12.436  1.00  0.00           O
ATOM   4626  N   LEU B 510     -44.913 -13.420  12.816  1.00  0.00           N
ATOM   4627  CA  LEU B 510     -45.452 -14.598  13.491  1.00  0.00           C
ATOM   4628  C   LEU B 510     -45.680 -14.347  14.975  1.00  0.00           C
ATOM   4629  O   LEU B 510     -46.438 -15.053  15.634  1.00  0.00           O
ATOM   4630  CB  LEU B 510     -44.501 -15.771  13.312  1.00  0.00           C
ATOM   4631  CG  LEU B 510     -44.359 -16.282  11.898  1.00  0.00           C
ATOM   4632  CD1 LEU B 510     -43.279 -17.349  11.873  1.00  0.00           C
ATOM   4633  CD2 LEU B 510     -45.701 -16.822  11.420  1.00  0.00           C
ATOM   4634  N   LEU B 511     -45.036 -13.319  15.504  1.00  0.00           N
ATOM   4635  CA  LEU B 511     -45.162 -12.956  16.905  1.00  0.00           C
ATOM   4636  C   LEU B 511     -46.632 -12.753  17.291  1.00  0.00           C
ATOM   4637  O   LEU B 511     -47.032 -13.057  18.417  1.00  0.00           O
ATOM   4638  CB  LEU B 511     -44.356 -11.684  17.189  1.00  0.00           C
ATOM   4639  CG  LEU B 511     -44.291 -11.266  18.656  1.00  0.00           C
ATOM   4640  CD1 LEU B 511     -43.645 -12.396  19.455  1.00  0.00           C
ATOM   4641  CD2 LEU B 511     -43.473  -9.980  18.784  1.00  0.00           C
ATOM   4642  N   ILE B 512     -47.452 -12.254  16.354  1.00  0.00           N
ATOM   4643  CA  ILE B 512     -48.868 -12.005  16.624  1.00  0.00           C
ATOM   4644  C   ILE B 512     -49.612 -13.292  16.993  1.00  0.00           C
ATOM   4645  O   ILE B 512     -50.653 -13.255  17.648  1.00  0.00           O
ATOM   4646  CB  ILE B 512     -49.559 -11.366  15.402  1.00  0.00           C
ATOM   4647  CG1 ILE B 512     -50.897 -10.751  15.820  1.00  0.00           C
ATOM   4648  CG2 ILE B 512     -49.801 -12.408  14.306  1.00  0.00           C
ATOM   4649  CD1 ILE B 512     -51.514  -9.869  14.758  1.00  0.00           C
ATOM   4650  N   PHE B 513     -49.089 -14.430  16.536  1.00  0.00           N
ATOM   4651  CA  PHE B 513     -49.661 -15.741  16.770  1.00  0.00           C
ATOM   4652  C   PHE B 513     -49.500 -16.202  18.214  1.00  0.00           C
ATOM   4653  O   PHE B 513     -50.196 -17.119  18.654  1.00  0.00           O
ATOM   4654  CB  PHE B 513     -49.004 -16.768  15.849  1.00  0.00           C
ATOM   4655  CG  PHE B 513     -49.732 -18.067  15.771  1.00  0.00           C
ATOM   4656  CD1 PHE B 513     -50.925 -18.174  15.065  1.00  0.00           C
ATOM   4657  CD2 PHE B 513     -49.235 -19.190  16.415  1.00  0.00           C
ATOM   4658  CE1 PHE B 513     -51.601 -19.378  15.000  1.00  0.00           C
ATOM   4659  CE2 PHE B 513     -49.909 -20.395  16.351  1.00  0.00           C
ATOM   4660  CZ  PHE B 513     -51.093 -20.489  15.642  1.00  0.00           C
ATOM   4661  N   GLY B 514     -48.537 -15.615  18.939  1.00  0.00           N
ATOM   4662  CA  GLY B 514     -48.226 -16.072  20.288  1.00  0.00           C
ATOM   4663  C   GLY B 514     -46.994 -16.982  20.315  1.00  0.00           C
ATOM   4664  O   GLY B 514     -46.760 -17.693  21.293  1.00  0.00           O
ATOM   4665  N   SER B 515     -46.231 -16.986  19.225  1.00  0.00           N
ATOM   4666  CA  SER B 515     -45.026 -17.805  19.113  1.00  0.00           C
ATOM   4667  C   SER B 515     -43.948 -17.474  20.144  1.00  0.00           C
ATOM   4668  O   SER B 515     -43.696 -16.312  20.455  1.00  0.00           O
ATOM   4669  CB  SER B 515     -44.421 -17.683  17.735  1.00  0.00           C
ATOM   4670  OG  SER B 515     -43.213 -18.416  17.662  1.00  0.00           O
ATOM   4671  N   GLY B 516     -43.279 -18.518  20.630  1.00  0.00           N
ATOM   4672  CA  GLY B 516     -42.181 -18.393  21.587  1.00  0.00           C
ATOM   4673  C   GLY B 516     -40.807 -18.273  20.920  1.00  0.00           C
ATOM   4674  O   GLY B 516     -39.784 -18.213  21.601  1.00  0.00           O
ATOM   4675  N   SER B 517     -40.778 -18.191  19.590  1.00  0.00           N
ATOM   4676  CA  SER B 517     -39.520 -18.128  18.842  1.00  0.00           C
ATOM   4677  C   SER B 517     -39.190 -16.692  18.469  1.00  0.00           C
ATOM   4678  O   SER B 517     -38.521 -16.442  17.470  1.00  0.00           O
ATOM   4679  CB  SER B 517     -39.600 -18.970  17.577  1.00  0.00           C
ATOM   4680  OG  SER B 517     -39.768 -20.332  17.874  1.00  0.00           O
ATOM   4681  N   GLU B 518     -39.647 -15.749  19.283  1.00  0.00           N
ATOM   4682  CA  GLU B 518     -39.479 -14.319  19.038  1.00  0.00           C
ATOM   4683  C   GLU B 518     -38.056 -13.877  18.692  1.00  0.00           C
ATOM   4684  O   GLU B 518     -37.856 -13.133  17.729  1.00  0.00           O
ATOM   4685  CB  GLU B 518     -39.941 -13.551  20.275  1.00  0.00           C
ATOM   4686  CG  GLU B 518     -39.874 -12.042  20.146  1.00  0.00           C
ATOM   4687  CD  GLU B 518     -40.372 -11.324  21.378  1.00  0.00           C
ATOM   4688  OE1 GLU B 518     -40.717 -11.980  22.334  1.00  0.00           O
ATOM   4689  OE2 GLU B 518     -40.411 -10.117  21.357  1.00  0.00           O
ATOM   4690  N   GLU B 519     -37.054 -14.329  19.447  1.00  0.00           N
ATOM   4691  CA  GLU B 519     -35.688 -13.881  19.166  1.00  0.00           C
ATOM   4692  C   GLU B 519     -35.216 -14.337  17.782  1.00  0.00           C
ATOM   4693  O   GLU B 519     -34.581 -13.575  17.037  1.00  0.00           O
ATOM   4694  CB  GLU B 519     -34.738 -14.403  20.246  1.00  0.00           C
ATOM   4695  CG  GLU B 519     -34.946 -13.757  21.618  1.00  0.00           C
ATOM   4696  CD  GLU B 519     -34.071 -14.351  22.700  1.00  0.00           C
ATOM   4697  OE1 GLU B 519     -33.408 -15.325  22.436  1.00  0.00           O
ATOM   4698  OE2 GLU B 519     -34.072 -13.827  23.791  1.00  0.00           O
ATOM   4699  N   LEU B 520     -35.570 -15.571  17.422  1.00  0.00           N
ATOM   4700  CA  LEU B 520     -35.184 -16.105  16.130  1.00  0.00           C
ATOM   4701  C   LEU B 520     -35.971 -15.403  15.036  1.00  0.00           C
ATOM   4702  O   LEU B 520     -35.405 -15.037  14.004  1.00  0.00           O
ATOM   4703  CB  LEU B 520     -35.428 -17.617  16.087  1.00  0.00           C
ATOM   4704  CG  LEU B 520     -34.513 -18.455  17.000  1.00  0.00           C
ATOM   4705  CD1 LEU B 520     -34.976 -19.908  16.988  1.00  0.00           C
ATOM   4706  CD2 LEU B 520     -33.076 -18.335  16.509  1.00  0.00           C
ATOM   4707  N   ILE B 521     -37.251 -15.132  15.310  1.00  0.00           N
ATOM   4708  CA  ILE B 521     -38.132 -14.484  14.351  1.00  0.00           C
ATOM   4709  C   ILE B 521     -37.618 -13.105  13.987  1.00  0.00           C
ATOM   4710  O   ILE B 521     -37.579 -12.743  12.814  1.00  0.00           O
ATOM   4711  CB  ILE B 521     -39.579 -14.372  14.890  1.00  0.00           C
ATOM   4712  CG1 ILE B 521     -40.250 -15.748  14.988  1.00  0.00           C
ATOM   4713  CG2 ILE B 521     -40.407 -13.481  13.976  1.00  0.00           C
ATOM   4714  CD1 ILE B 521     -41.534 -15.735  15.824  1.00  0.00           C
ATOM   4715  N   GLY B 522     -37.196 -12.327  14.979  1.00  0.00           N
ATOM   4716  CA  GLY B 522     -36.669 -10.995  14.700  1.00  0.00           C
ATOM   4717  C   GLY B 522     -35.439 -11.041  13.784  1.00  0.00           C
ATOM   4718  O   GLY B 522     -35.320 -10.254  12.837  1.00  0.00           O
ATOM   4719  N   LEU B 523     -34.533 -11.989  14.037  1.00  0.00           N
ATOM   4720  CA  LEU B 523     -33.318 -12.131  13.233  1.00  0.00           C
ATOM   4721  C   LEU B 523     -33.622 -12.520  11.771  1.00  0.00           C
ATOM   4722  O   LEU B 523     -32.829 -12.250  10.861  1.00  0.00           O
ATOM   4723  CB  LEU B 523     -32.335 -13.092  13.903  1.00  0.00           C
ATOM   4724  CG  LEU B 523     -30.939 -13.169  13.245  1.00  0.00           C
ATOM   4725  CD1 LEU B 523     -29.896 -13.449  14.322  1.00  0.00           C
ATOM   4726  CD2 LEU B 523     -30.935 -14.272  12.194  1.00  0.00           C
ATOM   4727  N   LEU B 524     -34.798 -13.105  11.521  1.00  0.00           N
ATOM   4728  CA  LEU B 524     -35.173 -13.512  10.160  1.00  0.00           C
ATOM   4729  C   LEU B 524     -35.329 -12.313   9.187  1.00  0.00           C
ATOM   4730  O   LEU B 524     -35.453 -12.502   7.971  1.00  0.00           O
ATOM   4731  CB  LEU B 524     -36.473 -14.327  10.162  1.00  0.00           C
ATOM   4732  CG  LEU B 524     -36.408 -15.668  10.904  1.00  0.00           C
ATOM   4733  CD1 LEU B 524     -37.777 -16.338  10.887  1.00  0.00           C
ATOM   4734  CD2 LEU B 524     -35.338 -16.539  10.297  1.00  0.00           C
ATOM   4735  N   LYS B 525     -35.235 -11.070   9.690  1.00  0.00           N
ATOM   4736  CA  LYS B 525     -35.275  -9.894   8.818  1.00  0.00           C
ATOM   4737  C   LYS B 525     -33.994  -9.734   7.979  1.00  0.00           C
ATOM   4738  O   LYS B 525     -33.923  -8.861   7.112  1.00  0.00           O
ATOM   4739  CB  LYS B 525     -35.563  -8.617   9.602  1.00  0.00           C
ATOM   4740  CG  LYS B 525     -36.975  -8.569  10.162  1.00  0.00           C
ATOM   4741  CD  LYS B 525     -37.278  -7.261  10.875  1.00  0.00           C
ATOM   4742  CE  LYS B 525     -38.729  -7.239  11.354  1.00  0.00           C
ATOM   4743  NZ  LYS B 525     -39.083  -5.974  12.065  1.00  0.00           N
ATOM   4744  N   THR B 526     -33.012 -10.632   8.155  1.00  0.00           N
ATOM   4745  CA  THR B 526     -31.809 -10.625   7.315  1.00  0.00           C
ATOM   4746  C   THR B 526     -32.129 -10.950   5.843  1.00  0.00           C
ATOM   4747  O   THR B 526     -31.317 -10.696   4.954  1.00  0.00           O
ATOM   4748  CB  THR B 526     -30.733 -11.594   7.851  1.00  0.00           C
ATOM   4749  OG1 THR B 526     -31.289 -12.911   7.979  1.00  0.00           O
ATOM   4750  CG2 THR B 526     -30.185 -11.118   9.187  1.00  0.00           C
ATOM   4751  N   ALA B 527     -33.351 -11.432   5.558  1.00  0.00           N
ATOM   4752  CA  ALA B 527     -33.799 -11.668   4.176  1.00  0.00           C
ATOM   4753  C   ALA B 527     -33.774 -10.355   3.374  1.00  0.00           C
ATOM   4754  O   ALA B 527     -33.683 -10.357   2.146  1.00  0.00           O
ATOM   4755  CB  ALA B 527     -35.201 -12.258   4.150  1.00  0.00           C
ATOM   4756  N   ARG B 528     -33.843  -9.216   4.073  1.00  0.00           N
ATOM   4757  CA  ARG B 528     -33.832  -7.901   3.446  1.00  0.00           C
ATOM   4758  C   ARG B 528     -32.511  -7.636   2.706  1.00  0.00           C
ATOM   4759  O   ARG B 528     -32.463  -6.865   1.750  1.00  0.00           O
ATOM   4760  CB  ARG B 528     -34.038  -6.815   4.495  1.00  0.00           C
ATOM   4761  CG  ARG B 528     -35.438  -6.773   5.124  1.00  0.00           C
ATOM   4762  CD  ARG B 528     -35.541  -5.711   6.151  1.00  0.00           C
ATOM   4763  NE  ARG B 528     -36.860  -5.602   6.728  1.00  0.00           N
ATOM   4764  CZ  ARG B 528     -37.226  -4.651   7.611  1.00  0.00           C
ATOM   4765  NH1 ARG B 528     -36.361  -3.740   8.001  1.00  0.00           N
ATOM   4766  NH2 ARG B 528     -38.456  -4.625   8.074  1.00  0.00           N
ATOM   4767  N   LEU B 529     -31.432  -8.313   3.104  1.00  0.00           N
ATOM   4768  CA  LEU B 529     -30.127  -8.102   2.483  1.00  0.00           C
ATOM   4769  C   LEU B 529     -30.101  -8.656   1.062  1.00  0.00           C
ATOM   4770  O   LEU B 529     -29.248  -8.293   0.253  1.00  0.00           O
ATOM   4771  CB  LEU B 529     -29.011  -8.751   3.307  1.00  0.00           C
ATOM   4772  CG  LEU B 529     -28.423  -7.890   4.447  1.00  0.00           C
ATOM   4773  CD1 LEU B 529     -29.534  -7.522   5.431  1.00  0.00           C
ATOM   4774  CD2 LEU B 529     -27.312  -8.667   5.141  1.00  0.00           C
ATOM   4775  N   LEU B 530     -31.058  -9.519   0.722  1.00  0.00           N
ATOM   4776  CA  LEU B 530     -31.088 -10.123  -0.598  1.00  0.00           C
ATOM   4777  C   LEU B 530     -31.451  -9.081  -1.650  1.00  0.00           C
ATOM   4778  O   LEU B 530     -31.193  -9.272  -2.836  1.00  0.00           O
ATOM   4779  CB  LEU B 530     -32.122 -11.243  -0.655  1.00  0.00           C
ATOM   4780  CG  LEU B 530     -31.874 -12.442   0.235  1.00  0.00           C
ATOM   4781  CD1 LEU B 530     -33.034 -13.435   0.034  1.00  0.00           C
ATOM   4782  CD2 LEU B 530     -30.521 -13.031  -0.068  1.00  0.00           C
ATOM   4783  N   ARG B 531     -31.980  -7.933  -1.214  1.00  0.00           N
ATOM   4784  CA  ARG B 531     -32.408  -6.846  -2.086  1.00  0.00           C
ATOM   4785  C   ARG B 531     -31.201  -6.274  -2.861  1.00  0.00           C
ATOM   4786  O   ARG B 531     -31.366  -5.638  -3.901  1.00  0.00           O
ATOM   4787  CB  ARG B 531     -33.122  -5.805  -1.233  1.00  0.00           C
ATOM   4788  CG  ARG B 531     -34.444  -6.376  -0.640  1.00  0.00           C
ATOM   4789  CD  ARG B 531     -35.110  -5.517   0.369  1.00  0.00           C
ATOM   4790  NE  ARG B 531     -36.326  -6.158   0.944  1.00  0.00           N
ATOM   4791  CZ  ARG B 531     -37.133  -5.626   1.891  1.00  0.00           C
ATOM   4792  NH1 ARG B 531     -36.918  -4.425   2.420  1.00  0.00           N
ATOM   4793  NH2 ARG B 531     -38.146  -6.358   2.288  1.00  0.00           N
ATOM   4794  N   LEU B 532     -29.975  -6.574  -2.401  1.00  0.00           N
ATOM   4795  CA  LEU B 532     -28.735  -6.180  -3.075  1.00  0.00           C
ATOM   4796  C   LEU B 532     -28.639  -6.803  -4.483  1.00  0.00           C
ATOM   4797  O   LEU B 532     -27.997  -6.249  -5.383  1.00  0.00           O
ATOM   4798  CB  LEU B 532     -27.538  -6.625  -2.221  1.00  0.00           C
ATOM   4799  CG  LEU B 532     -27.336  -5.854  -0.890  1.00  0.00           C
ATOM   4800  CD1 LEU B 532     -26.299  -6.558  -0.025  1.00  0.00           C
ATOM   4801  CD2 LEU B 532     -26.848  -4.444  -1.209  1.00  0.00           C
ATOM   4802  N   VAL B 533     -29.312  -7.939  -4.688  1.00  0.00           N
ATOM   4803  CA  VAL B 533     -29.322  -8.645  -5.968  1.00  0.00           C
ATOM   4804  C   VAL B 533     -29.924  -7.754  -7.051  1.00  0.00           C
ATOM   4805  O   VAL B 533     -29.562  -7.861  -8.229  1.00  0.00           O
ATOM   4806  CB  VAL B 533     -30.064  -9.990  -5.858  1.00  0.00           C
ATOM   4807  CG1 VAL B 533     -30.229 -10.644  -7.263  1.00  0.00           C
ATOM   4808  CG2 VAL B 533     -29.256 -10.891  -4.911  1.00  0.00           C
ATOM   4809  N   ARG B 534     -30.879  -6.894  -6.665  1.00  0.00           N
ATOM   4810  CA  ARG B 534     -31.550  -5.997  -7.594  1.00  0.00           C
ATOM   4811  C   ARG B 534     -30.556  -5.010  -8.223  1.00  0.00           C
ATOM   4812  O   ARG B 534     -30.825  -4.457  -9.289  1.00  0.00           O
ATOM   4813  CB  ARG B 534     -32.644  -5.207  -6.892  1.00  0.00           C
ATOM   4814  CG  ARG B 534     -33.815  -6.055  -6.389  1.00  0.00           C
ATOM   4815  CD  ARG B 534     -34.880  -5.230  -5.790  1.00  0.00           C
ATOM   4816  NE  ARG B 534     -35.861  -6.032  -5.059  1.00  0.00           N
ATOM   4817  CZ  ARG B 534     -36.889  -6.707  -5.593  1.00  0.00           C
ATOM   4818  NH1 ARG B 534     -37.709  -7.364  -4.794  1.00  0.00           N
ATOM   4819  NH2 ARG B 534     -37.079  -6.713  -6.896  1.00  0.00           N
ATOM   4820  N   VAL B 535     -29.428  -4.761  -7.543  1.00  0.00           N
ATOM   4821  CA  VAL B 535     -28.402  -3.863  -8.040  1.00  0.00           C
ATOM   4822  C   VAL B 535     -27.420  -4.661  -8.891  1.00  0.00           C
ATOM   4823  O   VAL B 535     -27.069  -4.246  -9.991  1.00  0.00           O
ATOM   4824  CB  VAL B 535     -27.650  -3.171  -6.879  1.00  0.00           C
ATOM   4825  CG1 VAL B 535     -26.499  -2.309  -7.433  1.00  0.00           C
ATOM   4826  CG2 VAL B 535     -28.634  -2.315  -6.061  1.00  0.00           C
ATOM   4827  N   ALA B 536     -26.992  -5.823  -8.387  1.00  0.00           N
ATOM   4828  CA  ALA B 536     -26.001  -6.642  -9.094  1.00  0.00           C
ATOM   4829  C   ALA B 536     -26.459  -7.064 -10.498  1.00  0.00           C
ATOM   4830  O   ALA B 536     -25.704  -6.962 -11.470  1.00  0.00           O
ATOM   4831  CB  ALA B 536     -25.712  -7.887  -8.273  1.00  0.00           C
ATOM   4832  N   ARG B 537     -27.725  -7.451 -10.636  1.00  0.00           N
ATOM   4833  CA  ARG B 537     -28.248  -7.860 -11.943  1.00  0.00           C
ATOM   4834  C   ARG B 537     -28.327  -6.682 -12.935  1.00  0.00           C
ATOM   4835  O   ARG B 537     -28.416  -6.886 -14.147  1.00  0.00           O
ATOM   4836  CB  ARG B 537     -29.625  -8.511 -11.785  1.00  0.00           C
ATOM   4837  CG  ARG B 537     -30.678  -7.543 -11.359  1.00  0.00           C
ATOM   4838  CD  ARG B 537     -31.981  -8.125 -10.932  1.00  0.00           C
ATOM   4839  NE  ARG B 537     -32.771  -8.646 -12.029  1.00  0.00           N
ATOM   4840  CZ  ARG B 537     -34.050  -9.046 -11.885  1.00  0.00           C
ATOM   4841  NH1 ARG B 537     -34.606  -8.970 -10.693  1.00  0.00           N
ATOM   4842  NH2 ARG B 537     -34.732  -9.504 -12.922  1.00  0.00           N
ATOM   4843  N   LYS B 538     -28.318  -5.451 -12.416  1.00  0.00           N
ATOM   4844  CA  LYS B 538     -28.457  -4.226 -13.189  1.00  0.00           C
ATOM   4845  C   LYS B 538     -27.154  -3.433 -13.185  1.00  0.00           C
ATOM   4846  O   LYS B 538     -27.144  -2.242 -13.482  1.00  0.00           O
ATOM   4847  CB  LYS B 538     -29.579  -3.361 -12.610  1.00  0.00           C
[truncated: 792,456 more chars]
