# Supplementary material for: Harnessing AlphaFold to reveal hERG channel conformational state secrets
Source: eLife. 2025 Jul 14;13:RP104901. doi: 10.7554/eLife.104901 (PMC12259024; doi:10.7554/eLife.104901)
Supplement: Supplementary file 2. [file elife-104901-supp2.pdb]

REMARK hERG channel inactivated-state AlphaFold structural model
REMARK K. Ngo et al 2024-25
SEQRES   1 C  466  TRP THR ILE LEU HIS TYR SER PRO PHE LYS ALA VAL TRP
SEQRES   2 C  466  ASP TRP LEU ILE LEU LEU LEU VAL ILE TYR THR ALA VAL
SEQRES   3 C  466  PHE THR PRO TYR SER ALA ALA PHE LEU LEU LYS GLU THR
SEQRES   4 C  466  GLU GLU GLY PRO PRO ALA THR GLU CYS GLY TYR ALA CYS
SEQRES   5 C  466  GLN PRO LEU ALA VAL VAL ASP LEU ILE VAL ASP ILE MET
SEQRES   6 C  466  PHE ILE VAL ASP ILE LEU ILE ASN PHE ARG THR THR TYR
SEQRES   7 C  466  VAL ASN ALA ASN GLU GLU VAL VAL SER HIS PRO GLY ARG
SEQRES   8 C  466  ILE ALA VAL HIS TYR PHE LYS GLY TRP PHE LEU ILE ASP
SEQRES   9 C  466  MET VAL ALA ALA ILE PRO PHE ASP LEU LEU ILE PHE GLY
SEQRES  10 C  466  SER GLY SER GLU GLU LEU ILE GLY LEU LEU LYS THR ALA
SEQRES  11 C  466  ARG LEU LEU ARG LEU VAL ARG VAL ALA ARG LYS LEU ASP
SEQRES  12 C  466  ARG TYR SER GLU TYR GLY ALA ALA VAL LEU PHE LEU LEU
SEQRES  13 C  466  MET CYS THR PHE ALA LEU ILE ALA HIS TRP LEU ALA CYS
SEQRES  14 C  466  ILE TRP TYR ALA ILE GLY ASN MET GLU GLN PRO HIS MET
SEQRES  15 C  466  ASP SER ARG ILE GLY TRP LEU HIS ASN LEU GLY ASP GLN
SEQRES  16 C  466  ILE GLY LYS PRO TYR ASN SER SER GLY LEU GLY GLY PRO
SEQRES  17 C  466  SER ILE LYS ASP LYS TYR VAL THR ALA LEU TYR PHE THR
SEQRES  18 C  466  PHE SER SER LEU THR SER VAL GLY PHE GLY ASN VAL SER
SEQRES  19 C  466  PRO ASN THR ASN SER GLU LYS ILE PHE SER ILE CYS VAL
SEQRES  20 C  466  MET LEU ILE GLY SER LEU MET TYR ALA SER ILE PHE GLY
SEQRES  21 C  466  ASN VAL SER ALA ILE ILE GLN ARG LEU TYR SER GLY THR
SEQRES  22 C  466  ALA ARG TYR HIS THR GLN MET LEU ARG VAL ARG GLU PHE
SEQRES  23 C  466  ILE ARG PHE HIS GLN ILE PRO ASN PRO LEU ARG GLN ARG
SEQRES  24 C  466  LEU GLU GLU TYR PHE GLN HIS ALA TRP SER TYR THR ASN
SEQRES  25 C  466  GLY ILE ASP MET ASN ALA VAL LEU LYS GLY PHE PRO GLU
SEQRES  26 C  466  CYS LEU GLN ALA ASP ILE CYS LEU HIS LEU ASN ARG SER
SEQRES  27 C  466  LEU LEU GLN HIS CYS LYS PRO PHE ARG GLY ALA THR LYS
SEQRES  28 C  466  GLY CYS LEU ARG ALA LEU ALA MET LYS PHE LYS THR THR
SEQRES  29 C  466  HIS ALA PRO PRO GLY ASP THR LEU VAL HIS ALA GLY ASP
SEQRES  30 C  466  LEU LEU THR ALA LEU TYR PHE ILE SER ARG GLY SER ILE
SEQRES  31 C  466  GLU ILE LEU ARG GLY ASP VAL VAL VAL ALA ILE LEU GLY
SEQRES  32 C  466  LYS ASN ASP ILE PHE GLY GLU PRO LEU ASN LEU TYR ALA
SEQRES  33 C  466  ARG PRO GLY LYS SER ASN GLY ASP VAL ARG ALA LEU THR
SEQRES  34 C  466  TYR CYS ASP LEU HIS LYS ILE HIS ARG ASP ASP LEU LEU
SEQRES  35 C  466  GLU VAL LEU ASP MET TYR PRO GLU PHE SER ASP HIS PHE
SEQRES  36 C  466  TRP SER SER LEU GLU ILE THR PHE ASN LEU ARG
SEQRES   1 D  466  TRP THR ILE LEU HIS TYR SER PRO PHE LYS ALA VAL TRP
SEQRES   2 D  466  ASP TRP LEU ILE LEU LEU LEU VAL ILE TYR THR ALA VAL
SEQRES   3 D  466  PHE THR PRO TYR SER ALA ALA PHE LEU LEU LYS GLU THR
SEQRES   4 D  466  GLU GLU GLY PRO PRO ALA THR GLU CYS GLY TYR ALA CYS
SEQRES   5 D  466  GLN PRO LEU ALA VAL VAL ASP LEU ILE VAL ASP ILE MET
SEQRES   6 D  466  PHE ILE VAL ASP ILE LEU ILE ASN PHE ARG THR THR TYR
SEQRES   7 D  466  VAL ASN ALA ASN GLU GLU VAL VAL SER HIS PRO GLY ARG
SEQRES   8 D  466  ILE ALA VAL HIS TYR PHE LYS GLY TRP PHE LEU ILE ASP
SEQRES   9 D  466  MET VAL ALA ALA ILE PRO PHE ASP LEU LEU ILE PHE GLY
SEQRES  10 D  466  SER GLY SER GLU GLU LEU ILE GLY LEU LEU LYS THR ALA
SEQRES  11 D  466  ARG LEU LEU ARG LEU VAL ARG VAL ALA ARG LYS LEU ASP
SEQRES  12 D  466  ARG TYR SER GLU TYR GLY ALA ALA VAL LEU PHE LEU LEU
SEQRES  13 D  466  MET CYS THR PHE ALA LEU ILE ALA HIS TRP LEU ALA CYS
SEQRES  14 D  466  ILE TRP TYR ALA ILE GLY ASN MET GLU GLN PRO HIS MET
SEQRES  15 D  466  ASP SER ARG ILE GLY TRP LEU HIS ASN LEU GLY ASP GLN
SEQRES  16 D  466  ILE GLY LYS PRO TYR ASN SER SER GLY LEU GLY GLY PRO
SEQRES  17 D  466  SER ILE LYS ASP LYS TYR VAL THR ALA LEU TYR PHE THR
SEQRES  18 D  466  PHE SER SER LEU THR SER VAL GLY PHE GLY ASN VAL SER
SEQRES  19 D  466  PRO ASN THR ASN SER GLU LYS ILE PHE SER ILE CYS VAL
SEQRES  20 D  466  MET LEU ILE GLY SER LEU MET TYR ALA SER ILE PHE GLY
SEQRES  21 D  466  ASN VAL SER ALA ILE ILE GLN ARG LEU TYR SER GLY THR
SEQRES  22 D  466  ALA ARG TYR HIS THR GLN MET LEU ARG VAL ARG GLU PHE
SEQRES  23 D  466  ILE ARG PHE HIS GLN ILE PRO ASN PRO LEU ARG GLN ARG
SEQRES  24 D  466  LEU GLU GLU TYR PHE GLN HIS ALA TRP SER TYR THR ASN
SEQRES  25 D  466  GLY ILE ASP MET ASN ALA VAL LEU LYS GLY PHE PRO GLU
SEQRES  26 D  466  CYS LEU GLN ALA ASP ILE CYS LEU HIS LEU ASN ARG SER
SEQRES  27 D  466  LEU LEU GLN HIS CYS LYS PRO PHE ARG GLY ALA THR LYS
SEQRES  28 D  466  GLY CYS LEU ARG ALA LEU ALA MET LYS PHE LYS THR THR
SEQRES  29 D  466  HIS ALA PRO PRO GLY ASP THR LEU VAL HIS ALA GLY ASP
SEQRES  30 D  466  LEU LEU THR ALA LEU TYR PHE ILE SER ARG GLY SER ILE
SEQRES  31 D  466  GLU ILE LEU ARG GLY ASP VAL VAL VAL ALA ILE LEU GLY
SEQRES  32 D  466  LYS ASN ASP ILE PHE GLY GLU PRO LEU ASN LEU TYR ALA
SEQRES  33 D  466  ARG PRO GLY LYS SER ASN GLY ASP VAL ARG ALA LEU THR
SEQRES  34 D  466  TYR CYS ASP LEU HIS LYS ILE HIS ARG ASP ASP LEU LEU
SEQRES  35 D  466  GLU VAL LEU ASP MET TYR PRO GLU PHE SER ASP HIS PHE
SEQRES  36 D  466  TRP SER SER LEU GLU ILE THR PHE ASN LEU ARG
SEQRES   1 A  466  TRP THR ILE LEU HIS TYR SER PRO PHE LYS ALA VAL TRP
SEQRES   2 A  466  ASP TRP LEU ILE LEU LEU LEU VAL ILE TYR THR ALA VAL
SEQRES   3 A  466  PHE THR PRO TYR SER ALA ALA PHE LEU LEU LYS GLU THR
SEQRES   4 A  466  GLU GLU GLY PRO PRO ALA THR GLU CYS GLY TYR ALA CYS
SEQRES   5 A  466  GLN PRO LEU ALA VAL VAL ASP LEU ILE VAL ASP ILE MET
SEQRES   6 A  466  PHE ILE VAL ASP ILE LEU ILE ASN PHE ARG THR THR TYR
SEQRES   7 A  466  VAL ASN ALA ASN GLU GLU VAL VAL SER HIS PRO GLY ARG
SEQRES   8 A  466  ILE ALA VAL HIS TYR PHE LYS GLY TRP PHE LEU ILE ASP
SEQRES   9 A  466  MET VAL ALA ALA ILE PRO PHE ASP LEU LEU ILE PHE GLY
SEQRES  10 A  466  SER GLY SER GLU GLU LEU ILE GLY LEU LEU LYS THR ALA
SEQRES  11 A  466  ARG LEU LEU ARG LEU VAL ARG VAL ALA ARG LYS LEU ASP
SEQRES  12 A  466  ARG TYR SER GLU TYR GLY ALA ALA VAL LEU PHE LEU LEU
SEQRES  13 A  466  MET CYS THR PHE ALA LEU ILE ALA HIS TRP LEU ALA CYS
SEQRES  14 A  466  ILE TRP TYR ALA ILE GLY ASN MET GLU GLN PRO HIS MET
SEQRES  15 A  466  ASP SER ARG ILE GLY TRP LEU HIS ASN LEU GLY ASP GLN
SEQRES  16 A  466  ILE GLY LYS PRO TYR ASN SER SER GLY LEU GLY GLY PRO
SEQRES  17 A  466  SER ILE LYS ASP LYS TYR VAL THR ALA LEU TYR PHE THR
SEQRES  18 A  466  PHE SER SER LEU THR SER VAL GLY PHE GLY ASN VAL SER
SEQRES  19 A  466  PRO ASN THR ASN SER GLU LYS ILE PHE SER ILE CYS VAL
SEQRES  20 A  466  MET LEU ILE GLY SER LEU MET TYR ALA SER ILE PHE GLY
SEQRES  21 A  466  ASN VAL SER ALA ILE ILE GLN ARG LEU TYR SER GLY THR
SEQRES  22 A  466  ALA ARG TYR HIS THR GLN MET LEU ARG VAL ARG GLU PHE
SEQRES  23 A  466  ILE ARG PHE HIS GLN ILE PRO ASN PRO LEU ARG GLN ARG
SEQRES  24 A  466  LEU GLU GLU TYR PHE GLN HIS ALA TRP SER TYR THR ASN
SEQRES  25 A  466  GLY ILE ASP MET ASN ALA VAL LEU LYS GLY PHE PRO GLU
SEQRES  26 A  466  CYS LEU GLN ALA ASP ILE CYS LEU HIS LEU ASN ARG SER
SEQRES  27 A  466  LEU LEU GLN HIS CYS LYS PRO PHE ARG GLY ALA THR LYS
SEQRES  28 A  466  GLY CYS LEU ARG ALA LEU ALA MET LYS PHE LYS THR THR
SEQRES  29 A  466  HIS ALA PRO PRO GLY ASP THR LEU VAL HIS ALA GLY ASP
SEQRES  30 A  466  LEU LEU THR ALA LEU TYR PHE ILE SER ARG GLY SER ILE
SEQRES  31 A  466  GLU ILE LEU ARG GLY ASP VAL VAL VAL ALA ILE LEU GLY
SEQRES  32 A  466  LYS ASN ASP ILE PHE GLY GLU PRO LEU ASN LEU TYR ALA
SEQRES  33 A  466  ARG PRO GLY LYS SER ASN GLY ASP VAL ARG ALA LEU THR
SEQRES  34 A  466  TYR CYS ASP LEU HIS LYS ILE HIS ARG ASP ASP LEU LEU
SEQRES  35 A  466  GLU VAL LEU ASP MET TYR PRO GLU PHE SER ASP HIS PHE
SEQRES  36 A  466  TRP SER SER LEU GLU ILE THR PHE ASN LEU ARG
SEQRES   1 B  466  TRP THR ILE LEU HIS TYR SER PRO PHE LYS ALA VAL TRP
SEQRES   2 B  466  ASP TRP LEU ILE LEU LEU LEU VAL ILE TYR THR ALA VAL
SEQRES   3 B  466  PHE THR PRO TYR SER ALA ALA PHE LEU LEU LYS GLU THR
SEQRES   4 B  466  GLU GLU GLY PRO PRO ALA THR GLU CYS GLY TYR ALA CYS
SEQRES   5 B  466  GLN PRO LEU ALA VAL VAL ASP LEU ILE VAL ASP ILE MET
SEQRES   6 B  466  PHE ILE VAL ASP ILE LEU ILE ASN PHE ARG THR THR TYR
SEQRES   7 B  466  VAL ASN ALA ASN GLU GLU VAL VAL SER HIS PRO GLY ARG
SEQRES   8 B  466  ILE ALA VAL HIS TYR PHE LYS GLY TRP PHE LEU ILE ASP
SEQRES   9 B  466  MET VAL ALA ALA ILE PRO PHE ASP LEU LEU ILE PHE GLY
SEQRES  10 B  466  SER GLY SER GLU GLU LEU ILE GLY LEU LEU LYS THR ALA
SEQRES  11 B  466  ARG LEU LEU ARG LEU VAL ARG VAL ALA ARG LYS LEU ASP
SEQRES  12 B  466  ARG TYR SER GLU TYR GLY ALA ALA VAL LEU PHE LEU LEU
SEQRES  13 B  466  MET CYS THR PHE ALA LEU ILE ALA HIS TRP LEU ALA CYS
SEQRES  14 B  466  ILE TRP TYR ALA ILE GLY ASN MET GLU GLN PRO HIS MET
SEQRES  15 B  466  ASP SER ARG ILE GLY TRP LEU HIS ASN LEU GLY ASP GLN
SEQRES  16 B  466  ILE GLY LYS PRO TYR ASN SER SER GLY LEU GLY GLY PRO
SEQRES  17 B  466  SER ILE LYS ASP LYS TYR VAL THR ALA LEU TYR PHE THR
SEQRES  18 B  466  PHE SER SER LEU THR SER VAL GLY PHE GLY ASN VAL SER
SEQRES  19 B  466  PRO ASN THR ASN SER GLU LYS ILE PHE SER ILE CYS VAL
SEQRES  20 B  466  MET LEU ILE GLY SER LEU MET TYR ALA SER ILE PHE GLY
SEQRES  21 B  466  ASN VAL SER ALA ILE ILE GLN ARG LEU TYR SER GLY THR
SEQRES  22 B  466  ALA ARG TYR HIS THR GLN MET LEU ARG VAL ARG GLU PHE
SEQRES  23 B  466  ILE ARG PHE HIS GLN ILE PRO ASN PRO LEU ARG GLN ARG
SEQRES  24 B  466  LEU GLU GLU TYR PHE GLN HIS ALA TRP SER TYR THR ASN
SEQRES  25 B  466  GLY ILE ASP MET ASN ALA VAL LEU LYS GLY PHE PRO GLU
SEQRES  26 B  466  CYS LEU GLN ALA ASP ILE CYS LEU HIS LEU ASN ARG SER
SEQRES  27 B  466  LEU LEU GLN HIS CYS LYS PRO PHE ARG GLY ALA THR LYS
SEQRES  28 B  466  GLY CYS LEU ARG ALA LEU ALA MET LYS PHE LYS THR THR
SEQRES  29 B  466  HIS ALA PRO PRO GLY ASP THR LEU VAL HIS ALA GLY ASP
SEQRES  30 B  466  LEU LEU THR ALA LEU TYR PHE ILE SER ARG GLY SER ILE
SEQRES  31 B  466  GLU ILE LEU ARG GLY ASP VAL VAL VAL ALA ILE LEU GLY
SEQRES  32 B  466  LYS ASN ASP ILE PHE GLY GLU PRO LEU ASN LEU TYR ALA
SEQRES  33 B  466  ARG PRO GLY LYS SER ASN GLY ASP VAL ARG ALA LEU THR
SEQRES  34 B  466  TYR CYS ASP LEU HIS LYS ILE HIS ARG ASP ASP LEU LEU
SEQRES  35 B  466  GLU VAL LEU ASP MET TYR PRO GLU PHE SER ASP HIS PHE
SEQRES  36 B  466  TRP SER SER LEU GLU ILE THR PHE ASN LEU ARG
HELIX    1   1 PRO C  405  PHE C  431  1                                  27
HELIX    2   2 TYR C  447  CYS C  449  1                                   3
HELIX    3   3 PRO C  451  ARG C  472  1                                  22
HELIX    4   4 PRO C  486  LYS C  495  1                                  10
HELIX    5   5 PHE C  498  ALA C  504  1                                   7
HELIX    6   6 PHE C  508  LEU C  511  1                                   4
HELIX    7   7 GLU C  518  GLU C  544  1                                  27
HELIX    8   8 GLY C  546  HIS C  578  1                                  33
HELIX    9   9 TRP C  585  GLN C  592  1                                   8
HELIX   10  10 ILE C  607  THR C  623  1                                  17
HELIX   11  11 ASN C  635  LEU C  666  1                                  32
HELIX   12  12 SER C  668  HIS C  687  1                                  20
HELIX   13  13 ASN C  691  THR C  708  1                                  18
HELIX   14  14 MET C  713  GLY C  719  1                                   7
HELIX   15  15 GLU C  722  LEU C  732  1                                  11
HELIX   16  16 ARG C  734  LEU C  737  1                                   4
HELIX   17  17 LYS C  741  ARG C  744  1                                   4
HELIX   18  18 LYS C  748  ALA C  755  1                                   8
HELIX   19  19 ARG C  835  MET C  844  1                                  10
HELIX   20  20 PRO C  846  SER C  855  1                                  10
HELIX   21  21 PRO D  405  PHE D  431  1                                  27
HELIX   22  22 TYR D  447  CYS D  449  1                                   3
HELIX   23  23 PRO D  451  ARG D  472  1                                  22
HELIX   24  24 PRO D  486  PHE D  494  1                                   9
HELIX   25  25 PHE D  498  ALA D  505  1                                   8
HELIX   26  26 PHE D  508  LEU D  511  1                                   4
HELIX   27  27 GLU D  518  GLU D  544  1                                  27
HELIX   28  28 GLY D  546  HIS D  578  1                                  33
HELIX   29  29 TRP D  585  GLN D  592  1                                   8
HELIX   30  30 ILE D  607  THR D  623  1                                  17
HELIX   31  31 ASN D  635  LEU D  666  1                                  32
HELIX   32  32 SER D  668  HIS D  687  1                                  20
HELIX   33  33 ASN D  691  THR D  708  1                                  18
HELIX   34  34 MET D  713  GLY D  719  1                                   7
HELIX   35  35 GLU D  722  LEU D  732  1                                  11
HELIX   36  36 ARG D  734  LEU D  737  1                                   4
HELIX   37  37 LYS D  741  ARG D  744  1                                   4
HELIX   38  38 LYS D  748  ALA D  755  1                                   8
HELIX   39  39 ARG D  835  MET D  844  1                                  10
HELIX   40  40 PRO D  846  SER D  855  1                                  10
HELIX   41  41 PRO A  405  PHE A  431  1                                  27
HELIX   42  42 TYR A  447  CYS A  449  1                                   3
HELIX   43  43 PRO A  451  ARG A  472  1                                  22
HELIX   44  44 PRO A  486  PHE A  494  1                                   9
HELIX   45  45 PHE A  498  ALA A  504  1                                   7
HELIX   46  46 PHE A  508  LEU A  511  1                                   4
HELIX   47  47 GLU A  518  GLU A  544  1                                  27
HELIX   48  48 GLY A  546  HIS A  578  1                                  33
HELIX   49  49 TRP A  585  GLN A  592  1                                   8
HELIX   50  50 ILE A  607  THR A  623  1                                  17
HELIX   51  51 ASN A  635  LEU A  666  1                                  32
HELIX   52  52 SER A  668  HIS A  687  1                                  20
HELIX   53  53 ASN A  691  THR A  708  1                                  18
HELIX   54  54 MET A  713  GLY A  719  1                                   7
HELIX   55  55 GLU A  722  LEU A  732  1                                  11
HELIX   56  56 ARG A  734  LEU A  737  1                                   4
HELIX   57  57 LYS A  741  ARG A  744  1                                   4
HELIX   58  58 LYS A  748  ALA A  755  1                                   8
HELIX   59  59 ARG A  835  MET A  844  1                                  10
HELIX   60  60 PRO A  846  SER A  855  1                                  10
HELIX   61  61 PRO B  405  PHE B  431  1                                  27
HELIX   62  62 TYR B  447  CYS B  449  1                                   3
HELIX   63  63 PRO B  451  ARG B  472  1                                  22
HELIX   64  64 PRO B  486  PHE B  494  1                                   9
HELIX   65  65 PHE B  498  ALA B  504  1                                   7
HELIX   66  66 PHE B  508  LEU B  511  1                                   4
HELIX   67  67 GLU B  518  TYR B  542  1                                  25
HELIX   68  68 GLY B  546  HIS B  578  1                                  33
HELIX   69  69 TRP B  585  GLN B  592  1                                   8
HELIX   70  70 ILE B  607  THR B  623  1                                  17
HELIX   71  71 ASN B  635  LEU B  666  1                                  32
HELIX   72  72 SER B  668  HIS B  687  1                                  20
HELIX   73  73 ASN B  691  THR B  708  1                                  18
HELIX   74  74 MET B  713  GLY B  719  1                                   7
HELIX   75  75 GLU B  722  LEU B  732  1                                  11
HELIX   76  76 ARG B  734  LEU B  737  1                                   4
HELIX   77  77 LYS B  741  ARG B  744  1                                   4
HELIX   78  78 LYS B  748  ALA B  755  1                                   8
HELIX   79  79 ARG B  835  MET B  844  1                                  10
HELIX   80  80 PRO B  846  SER B  855  1                                  10
SHEET    1   1 1 LYS C 759  ALA C 763  0
SHEET    2   2 1 ALA C 778  ILE C 782  0
SHEET    3   3 1 ILE C 787  ARG C 791  0
SHEET    4   4 1 VAL C 794  LEU C 799  0
SHEET    5   5 1 ASP C 821  ALA C 824  0
SHEET    6   6 1 CYS C 828  HIS C 834  0
SHEET    7   7 1 LYS D 759  ALA D 763  0
SHEET    8   8 1 ALA D 778  ILE D 782  0
SHEET    9   9 1 ILE D 787  ARG D 791  0
SHEET   10  10 1 VAL D 794  LEU D 799  0
SHEET   11  11 1 ASP D 821  ALA D 824  0
SHEET   12  12 1 CYS D 828  HIS D 834  0
SHEET   13  13 1 LYS A 759  ALA A 763  0
SHEET   14  14 1 ALA A 778  ILE A 782  0
SHEET   15  15 1 ILE A 787  ARG A 791  0
SHEET   16  16 1 VAL A 794  LEU A 799  0
SHEET   17  17 1 ASP A 821  ALA A 824  0
SHEET   18  18 1 CYS A 828  HIS A 834  0
SHEET   19  19 1 LYS B 759  THR B 761  0
SHEET   20  20 1 ALA B 778  ILE B 782  0
SHEET   21  21 1 ILE B 787  ARG B 791  0
SHEET   22  22 1 VAL B 794  LEU B 799  0
SHEET   23  23 1 ASP B 821  ALA B 824  0
SHEET   24  24 1 LEU B 830  HIS B 834  0
ATOM      1  N   TRP C 398      -2.363 -50.238 -21.439  1.00  0.00           N
ATOM      2  CA  TRP C 398      -3.349 -49.239 -21.041  1.00  0.00           C
ATOM      3  C   TRP C 398      -2.687 -47.878 -20.894  1.00  0.00           C
ATOM      4  O   TRP C 398      -1.694 -47.726 -20.176  1.00  0.00           O
ATOM      5  CB  TRP C 398      -4.024 -49.683 -19.738  1.00  0.00           C
ATOM      6  CG  TRP C 398      -5.115 -48.789 -19.221  1.00  0.00           C
ATOM      7  CD1 TRP C 398      -6.405 -48.799 -19.651  1.00  0.00           C
ATOM      8  CD2 TRP C 398      -5.066 -47.830 -18.132  1.00  0.00           C
ATOM      9  NE1 TRP C 398      -7.155 -47.910 -18.930  1.00  0.00           N
ATOM     10  CE2 TRP C 398      -6.359 -47.319 -17.987  1.00  0.00           C
ATOM     11  CE3 TRP C 398      -4.054 -47.387 -17.267  1.00  0.00           C
ATOM     12  CZ2 TRP C 398      -6.673 -46.406 -17.017  1.00  0.00           C
ATOM     13  CZ3 TRP C 398      -4.379 -46.476 -16.289  1.00  0.00           C
ATOM     14  CH2 TRP C 398      -5.657 -46.015 -16.166  1.00  0.00           C
ATOM     15  N   THR C 399      -3.256 -46.877 -21.566  1.00  0.00           N
ATOM     16  CA  THR C 399      -2.722 -45.514 -21.533  1.00  0.00           C
ATOM     17  C   THR C 399      -3.799 -44.486 -21.163  1.00  0.00           C
ATOM     18  O   THR C 399      -4.985 -44.711 -21.419  1.00  0.00           O
ATOM     19  CB  THR C 399      -2.133 -45.148 -22.924  1.00  0.00           C
ATOM     20  OG1 THR C 399      -3.181 -45.207 -23.911  1.00  0.00           O
ATOM     21  CG2 THR C 399      -0.995 -46.103 -23.335  1.00  0.00           C
ATOM     22  N   ILE C 400      -3.365 -43.343 -20.611  1.00  0.00           N
ATOM     23  CA  ILE C 400      -4.241 -42.200 -20.307  1.00  0.00           C
ATOM     24  C   ILE C 400      -3.787 -40.927 -21.007  1.00  0.00           C
ATOM     25  O   ILE C 400      -2.604 -40.611 -21.062  1.00  0.00           O
ATOM     26  CB  ILE C 400      -4.402 -41.904 -18.799  1.00  0.00           C
ATOM     27  CG1 ILE C 400      -5.084 -43.011 -18.077  1.00  0.00           C
ATOM     28  CG2 ILE C 400      -5.173 -40.595 -18.548  1.00  0.00           C
ATOM     29  CD1 ILE C 400      -5.169 -42.670 -16.620  1.00  0.00           C
ATOM     30  N   LEU C 401      -4.724 -40.227 -21.594  1.00  0.00           N
ATOM     31  CA  LEU C 401      -4.398 -39.009 -22.305  1.00  0.00           C
ATOM     32  C   LEU C 401      -4.360 -37.806 -21.348  1.00  0.00           C
ATOM     33  O   LEU C 401      -5.300 -37.596 -20.574  1.00  0.00           O
ATOM     34  CB  LEU C 401      -5.428 -38.889 -23.391  1.00  0.00           C
ATOM     35  CG  LEU C 401      -5.246 -37.916 -24.421  1.00  0.00           C
ATOM     36  CD1 LEU C 401      -3.984 -38.282 -25.227  1.00  0.00           C
ATOM     37  CD2 LEU C 401      -6.473 -38.046 -25.262  1.00  0.00           C
ATOM     38  N   HIS C 402      -3.307 -36.989 -21.429  1.00  0.00           N
ATOM     39  CA  HIS C 402      -3.163 -35.833 -20.525  1.00  0.00           C
ATOM     40  C   HIS C 402      -4.273 -34.765 -20.608  1.00  0.00           C
ATOM     41  O   HIS C 402      -4.456 -33.993 -19.664  1.00  0.00           O
ATOM     42  CB  HIS C 402      -1.807 -35.136 -20.724  1.00  0.00           C
ATOM     43  CG  HIS C 402      -1.618 -34.384 -22.026  1.00  0.00           C
ATOM     44  ND1 HIS C 402      -1.313 -35.010 -23.224  1.00  0.00           N
ATOM     45  CD2 HIS C 402      -1.681 -33.056 -22.297  1.00  0.00           C
ATOM     46  CE1 HIS C 402      -1.191 -34.099 -24.171  1.00  0.00           C
ATOM     47  NE2 HIS C 402      -1.409 -32.900 -23.635  1.00  0.00           N
ATOM     48  N   TYR C 403      -5.001 -34.702 -21.722  1.00  0.00           N
ATOM     49  CA  TYR C 403      -6.072 -33.715 -21.861  1.00  0.00           C
ATOM     50  C   TYR C 403      -7.478 -34.315 -21.702  1.00  0.00           C
ATOM     51  O   TYR C 403      -8.473 -33.696 -22.080  1.00  0.00           O
ATOM     52  CB  TYR C 403      -5.920 -32.940 -23.170  1.00  0.00           C
ATOM     53  CG  TYR C 403      -5.802 -33.770 -24.416  1.00  0.00           C
ATOM     54  CD1 TYR C 403      -4.559 -34.060 -24.867  1.00  0.00           C
ATOM     55  CD2 TYR C 403      -6.903 -34.186 -25.115  1.00  0.00           C
ATOM     56  CE1 TYR C 403      -4.353 -34.777 -26.010  1.00  0.00           C
ATOM     57  CE2 TYR C 403      -6.726 -34.900 -26.278  1.00  0.00           C
ATOM     58  CZ  TYR C 403      -5.438 -35.202 -26.727  1.00  0.00           C
ATOM     59  OH  TYR C 403      -5.255 -35.946 -27.878  1.00  0.00           O
ATOM     60  N   SER C 404      -7.554 -35.509 -21.111  1.00  0.00           N
ATOM     61  CA  SER C 404      -8.815 -36.180 -20.789  1.00  0.00           C
ATOM     62  C   SER C 404      -9.594 -35.443 -19.695  1.00  0.00           C
ATOM     63  O   SER C 404      -8.965 -34.902 -18.784  1.00  0.00           O
ATOM     64  CB  SER C 404      -8.535 -37.594 -20.307  1.00  0.00           C
ATOM     65  OG  SER C 404      -9.708 -38.222 -19.812  1.00  0.00           O
ATOM     66  N   PRO C 405     -10.952 -35.434 -19.699  1.00  0.00           N
ATOM     67  CA  PRO C 405     -11.760 -34.836 -18.648  1.00  0.00           C
ATOM     68  C   PRO C 405     -11.481 -35.507 -17.303  1.00  0.00           C
ATOM     69  O   PRO C 405     -11.675 -34.901 -16.241  1.00  0.00           O
ATOM     70  CB  PRO C 405     -13.200 -35.097 -19.129  1.00  0.00           C
ATOM     71  CG  PRO C 405     -13.087 -36.255 -20.111  1.00  0.00           C
ATOM     72  CD  PRO C 405     -11.740 -36.060 -20.787  1.00  0.00           C
ATOM     73  N   PHE C 406     -11.004 -36.764 -17.341  1.00  0.00           N
ATOM     74  CA  PHE C 406     -10.662 -37.453 -16.108  1.00  0.00           C
ATOM     75  C   PHE C 406      -9.463 -36.783 -15.479  1.00  0.00           C
ATOM     76  O   PHE C 406      -9.474 -36.407 -14.305  1.00  0.00           O
ATOM     77  CB  PHE C 406     -10.352 -38.924 -16.358  1.00  0.00           C
ATOM     78  CG  PHE C 406      -9.801 -39.625 -15.144  1.00  0.00           C
ATOM     79  CD1 PHE C 406      -8.437 -39.921 -15.084  1.00  0.00           C
ATOM     80  CD2 PHE C 406     -10.605 -39.966 -14.066  1.00  0.00           C
ATOM     81  CE1 PHE C 406      -7.895 -40.544 -13.981  1.00  0.00           C
ATOM     82  CE2 PHE C 406     -10.061 -40.593 -12.955  1.00  0.00           C
ATOM     83  CZ  PHE C 406      -8.704 -40.882 -12.916  1.00  0.00           C
ATOM     84  N   LYS C 407      -8.419 -36.628 -16.285  1.00  0.00           N
ATOM     85  CA  LYS C 407      -7.182 -36.041 -15.824  1.00  0.00           C
ATOM     86  C   LYS C 407      -7.420 -34.598 -15.418  1.00  0.00           C
ATOM     87  O   LYS C 407      -6.837 -34.099 -14.453  1.00  0.00           O
ATOM     88  CB  LYS C 407      -6.108 -36.117 -16.903  1.00  0.00           C
ATOM     89  CG  LYS C 407      -4.770 -35.571 -16.459  1.00  0.00           C
ATOM     90  CD  LYS C 407      -4.110 -36.463 -15.421  1.00  0.00           C
ATOM     91  CE  LYS C 407      -2.760 -35.899 -15.024  1.00  0.00           C
ATOM     92  NZ  LYS C 407      -1.913 -35.624 -16.228  1.00  0.00           N
ATOM     93  N   ALA C 408      -8.297 -33.923 -16.150  1.00  0.00           N
ATOM     94  CA  ALA C 408      -8.565 -32.536 -15.866  1.00  0.00           C
ATOM     95  C   ALA C 408      -9.081 -32.296 -14.465  1.00  0.00           C
ATOM     96  O   ALA C 408      -8.549 -31.451 -13.743  1.00  0.00           O
ATOM     97  CB  ALA C 408      -9.610 -32.035 -16.847  1.00  0.00           C
ATOM     98  N   VAL C 409     -10.086 -33.058 -14.050  1.00  0.00           N
ATOM     99  CA  VAL C 409     -10.604 -32.877 -12.706  1.00  0.00           C
ATOM    100  C   VAL C 409      -9.619 -33.419 -11.677  1.00  0.00           C
ATOM    101  O   VAL C 409      -9.469 -32.857 -10.585  1.00  0.00           O
ATOM    102  CB  VAL C 409     -12.007 -33.496 -12.557  1.00  0.00           C
ATOM    103  CG1 VAL C 409     -11.950 -35.013 -12.552  1.00  0.00           C
ATOM    104  CG2 VAL C 409     -12.630 -32.978 -11.270  1.00  0.00           C
ATOM    105  N   TRP C 410      -8.901 -34.481 -12.048  1.00  0.00           N
ATOM    106  CA  TRP C 410      -7.947 -35.121 -11.166  1.00  0.00           C
ATOM    107  C   TRP C 410      -6.887 -34.105 -10.704  1.00  0.00           C
ATOM    108  O   TRP C 410      -6.555 -34.055  -9.515  1.00  0.00           O
ATOM    109  CB  TRP C 410      -7.284 -36.301 -11.877  1.00  0.00           C
ATOM    110  CG  TRP C 410      -6.465 -37.092 -10.994  1.00  0.00           C
ATOM    111  CD1 TRP C 410      -6.825 -38.207 -10.296  1.00  0.00           C
ATOM    112  CD2 TRP C 410      -5.140 -36.801 -10.628  1.00  0.00           C
ATOM    113  NE1 TRP C 410      -5.785 -38.626  -9.531  1.00  0.00           N
ATOM    114  CE2 TRP C 410      -4.749 -37.763  -9.710  1.00  0.00           C
ATOM    115  CE3 TRP C 410      -4.260 -35.804 -10.986  1.00  0.00           C
ATOM    116  CZ2 TRP C 410      -3.531 -37.732  -9.150  1.00  0.00           C
ATOM    117  CZ3 TRP C 410      -3.065 -35.783 -10.421  1.00  0.00           C
ATOM    118  CH2 TRP C 410      -2.729 -36.707  -9.536  1.00  0.00           C
ATOM    119  N   ASP C 411      -6.370 -33.274 -11.623  1.00  0.00           N
ATOM    120  CA  ASP C 411      -5.405 -32.245 -11.215  1.00  0.00           C
ATOM    121  C   ASP C 411      -5.949 -31.281 -10.148  1.00  0.00           C
ATOM    122  O   ASP C 411      -5.190 -30.780  -9.316  1.00  0.00           O
ATOM    123  CB  ASP C 411      -4.821 -31.460 -12.401  1.00  0.00           C
ATOM    124  CG  ASP C 411      -3.617 -32.161 -13.166  1.00  0.00           C
ATOM    125  OD1 ASP C 411      -3.012 -33.094 -12.641  1.00  0.00           O
ATOM    126  OD2 ASP C 411      -3.287 -31.716 -14.242  1.00  0.00           O
ATOM    127  N   TRP C 412      -7.250 -31.016 -10.133  1.00  0.00           N
ATOM    128  CA  TRP C 412      -7.765 -30.108  -9.120  1.00  0.00           C
ATOM    129  C   TRP C 412      -7.845 -30.840  -7.783  1.00  0.00           C
ATOM    130  O   TRP C 412      -7.602 -30.262  -6.717  1.00  0.00           O
ATOM    131  CB  TRP C 412      -9.133 -29.596  -9.552  1.00  0.00           C
ATOM    132  CG  TRP C 412      -9.055 -28.562 -10.631  1.00  0.00           C
ATOM    133  CD1 TRP C 412      -9.235 -28.756 -11.964  1.00  0.00           C
ATOM    134  CD2 TRP C 412      -8.833 -27.144 -10.459  1.00  0.00           C
ATOM    135  NE1 TRP C 412      -9.115 -27.565 -12.640  1.00  0.00           N
ATOM    136  CE2 TRP C 412      -8.878 -26.567 -11.735  1.00  0.00           C
ATOM    137  CE3 TRP C 412      -8.611 -26.327  -9.342  1.00  0.00           C
ATOM    138  CZ2 TRP C 412      -8.706 -25.209 -11.932  1.00  0.00           C
ATOM    139  CZ3 TRP C 412      -8.440 -24.961  -9.541  1.00  0.00           C
ATOM    140  CH2 TRP C 412      -8.487 -24.423 -10.808  1.00  0.00           C
ATOM    141  N   LEU C 413      -8.138 -32.136  -7.850  1.00  0.00           N
ATOM    142  CA  LEU C 413      -8.214 -32.958  -6.653  1.00  0.00           C
ATOM    143  C   LEU C 413      -6.842 -33.000  -5.980  1.00  0.00           C
ATOM    144  O   LEU C 413      -6.731 -32.771  -4.768  1.00  0.00           O
ATOM    145  CB  LEU C 413      -8.739 -34.358  -6.987  1.00  0.00           C
ATOM    146  CG  LEU C 413      -9.038 -35.270  -5.788  1.00  0.00           C
ATOM    147  CD1 LEU C 413     -10.122 -36.260  -6.177  1.00  0.00           C
ATOM    148  CD2 LEU C 413      -7.778 -36.000  -5.389  1.00  0.00           C
ATOM    149  N   ILE C 414      -5.786 -33.294  -6.760  1.00  0.00           N
ATOM    150  CA  ILE C 414      -4.462 -33.330  -6.147  1.00  0.00           C
ATOM    151  C   ILE C 414      -4.068 -31.971  -5.585  1.00  0.00           C
ATOM    152  O   ILE C 414      -3.427 -31.911  -4.540  1.00  0.00           O
ATOM    153  CB  ILE C 414      -3.369 -33.860  -7.102  1.00  0.00           C
ATOM    154  CG1 ILE C 414      -2.094 -34.148  -6.295  1.00  0.00           C
ATOM    155  CG2 ILE C 414      -3.077 -32.885  -8.190  1.00  0.00           C
ATOM    156  CD1 ILE C 414      -1.052 -34.956  -7.004  1.00  0.00           C
ATOM    157  N   LEU C 415      -4.498 -30.872  -6.214  1.00  0.00           N
ATOM    158  CA  LEU C 415      -4.205 -29.554  -5.668  1.00  0.00           C
ATOM    159  C   LEU C 415      -4.760 -29.450  -4.246  1.00  0.00           C
ATOM    160  O   LEU C 415      -4.065 -28.997  -3.330  1.00  0.00           O
ATOM    161  CB  LEU C 415      -4.736 -28.445  -6.595  1.00  0.00           C
ATOM    162  CG  LEU C 415      -4.425 -26.989  -6.176  1.00  0.00           C
ATOM    163  CD1 LEU C 415      -4.308 -26.101  -7.408  1.00  0.00           C
ATOM    164  CD2 LEU C 415      -5.556 -26.490  -5.310  1.00  0.00           C
ATOM    165  N   LEU C 416      -6.017 -29.852  -4.061  1.00  0.00           N
ATOM    166  CA  LEU C 416      -6.646 -29.775  -2.745  1.00  0.00           C
ATOM    167  C   LEU C 416      -5.839 -30.581  -1.704  1.00  0.00           C
ATOM    168  O   LEU C 416      -5.654 -30.144  -0.558  1.00  0.00           O
ATOM    169  CB  LEU C 416      -8.085 -30.293  -2.832  1.00  0.00           C
ATOM    170  CG  LEU C 416      -8.918 -30.155  -1.569  1.00  0.00           C
ATOM    171  CD1 LEU C 416      -9.043 -28.660  -1.235  1.00  0.00           C
ATOM    172  CD2 LEU C 416     -10.289 -30.791  -1.790  1.00  0.00           C
ATOM    173  N   LEU C 417      -5.373 -31.768  -2.100  1.00  0.00           N
ATOM    174  CA  LEU C 417      -4.595 -32.622  -1.201  1.00  0.00           C
ATOM    175  C   LEU C 417      -3.240 -31.993  -0.868  1.00  0.00           C
ATOM    176  O   LEU C 417      -2.761 -32.083   0.265  1.00  0.00           O
ATOM    177  CB  LEU C 417      -4.381 -33.976  -1.849  1.00  0.00           C
ATOM    178  CG  LEU C 417      -5.644 -34.789  -2.048  1.00  0.00           C
ATOM    179  CD1 LEU C 417      -5.297 -35.984  -2.816  1.00  0.00           C
ATOM    180  CD2 LEU C 417      -6.232 -35.167  -0.728  1.00  0.00           C
ATOM    181  N   VAL C 418      -2.639 -31.319  -1.844  1.00  0.00           N
ATOM    182  CA  VAL C 418      -1.377 -30.635  -1.612  1.00  0.00           C
ATOM    183  C   VAL C 418      -1.583 -29.542  -0.568  1.00  0.00           C
ATOM    184  O   VAL C 418      -0.757 -29.392   0.343  1.00  0.00           O
ATOM    185  CB  VAL C 418      -0.789 -30.064  -2.916  1.00  0.00           C
ATOM    186  CG1 VAL C 418       0.365 -29.187  -2.604  1.00  0.00           C
ATOM    187  CG2 VAL C 418      -0.288 -31.208  -3.811  1.00  0.00           C
ATOM    188  N   ILE C 419      -2.707 -28.811  -0.667  1.00  0.00           N
ATOM    189  CA  ILE C 419      -3.015 -27.772   0.310  1.00  0.00           C
ATOM    190  C   ILE C 419      -3.106 -28.378   1.704  1.00  0.00           C
ATOM    191  O   ILE C 419      -2.529 -27.836   2.649  1.00  0.00           O
ATOM    192  CB  ILE C 419      -4.331 -27.036  -0.011  1.00  0.00           C
ATOM    193  CG1 ILE C 419      -4.175 -26.190  -1.282  1.00  0.00           C
ATOM    194  CG2 ILE C 419      -4.739 -26.176   1.175  1.00  0.00           C
ATOM    195  CD1 ILE C 419      -5.488 -25.653  -1.819  1.00  0.00           C
ATOM    196  N   TYR C 420      -3.775 -29.524   1.826  1.00  0.00           N
ATOM    197  CA  TYR C 420      -3.854 -30.207   3.109  1.00  0.00           C
ATOM    198  C   TYR C 420      -2.468 -30.412   3.709  1.00  0.00           C
ATOM    199  O   TYR C 420      -2.226 -30.063   4.870  1.00  0.00           O
ATOM    200  CB  TYR C 420      -4.519 -31.584   2.956  1.00  0.00           C
ATOM    201  CG  TYR C 420      -4.518 -32.421   4.208  1.00  0.00           C
ATOM    202  CD1 TYR C 420      -3.507 -33.350   4.407  1.00  0.00           C
ATOM    203  CD2 TYR C 420      -5.517 -32.292   5.138  1.00  0.00           C
ATOM    204  CE1 TYR C 420      -3.493 -34.127   5.542  1.00  0.00           C
ATOM    205  CE2 TYR C 420      -5.504 -33.068   6.274  1.00  0.00           C
ATOM    206  CZ  TYR C 420      -4.506 -33.969   6.477  1.00  0.00           C
ATOM    207  OH  TYR C 420      -4.515 -34.710   7.612  1.00  0.00           O
ATOM    208  N   THR C 421      -1.531 -30.953   2.922  1.00  0.00           N
ATOM    209  CA  THR C 421      -0.228 -31.234   3.508  1.00  0.00           C
ATOM    210  C   THR C 421       0.514 -29.950   3.865  1.00  0.00           C
ATOM    211  O   THR C 421       1.131 -29.855   4.931  1.00  0.00           O
ATOM    212  CB  THR C 421       0.648 -32.038   2.518  1.00  0.00           C
ATOM    213  OG1 THR C 421       0.884 -31.271   1.324  1.00  0.00           O
ATOM    214  CG2 THR C 421      -0.068 -33.303   2.132  1.00  0.00           C
ATOM    215  N   ALA C 422       0.358 -28.913   3.044  1.00  0.00           N
ATOM    216  CA  ALA C 422       1.012 -27.633   3.274  1.00  0.00           C
ATOM    217  C   ALA C 422       0.560 -26.989   4.592  1.00  0.00           C
ATOM    218  O   ALA C 422       1.333 -26.279   5.243  1.00  0.00           O
ATOM    219  CB  ALA C 422       0.750 -26.717   2.101  1.00  0.00           C
ATOM    220  N   VAL C 423      -0.702 -27.206   4.967  1.00  0.00           N
ATOM    221  CA  VAL C 423      -1.251 -26.631   6.191  1.00  0.00           C
ATOM    222  C   VAL C 423      -1.039 -27.503   7.447  1.00  0.00           C
ATOM    223  O   VAL C 423      -0.510 -27.032   8.470  1.00  0.00           O
ATOM    224  CB  VAL C 423      -2.762 -26.376   5.996  1.00  0.00           C
ATOM    225  CG1 VAL C 423      -3.392 -25.886   7.297  1.00  0.00           C
ATOM    226  CG2 VAL C 423      -2.958 -25.340   4.890  1.00  0.00           C
ATOM    227  N   PHE C 424      -1.441 -28.771   7.372  1.00  0.00           N
ATOM    228  CA  PHE C 424      -1.418 -29.652   8.534  1.00  0.00           C
ATOM    229  C   PHE C 424      -0.039 -30.129   8.961  1.00  0.00           C
ATOM    230  O   PHE C 424       0.176 -30.400  10.151  1.00  0.00           O
ATOM    231  CB  PHE C 424      -2.337 -30.846   8.292  1.00  0.00           C
ATOM    232  CG  PHE C 424      -3.796 -30.508   8.449  1.00  0.00           C
ATOM    233  CD1 PHE C 424      -4.415 -30.627   9.690  1.00  0.00           C
ATOM    234  CD2 PHE C 424      -4.544 -30.058   7.384  1.00  0.00           C
ATOM    235  CE1 PHE C 424      -5.753 -30.322   9.846  1.00  0.00           C
ATOM    236  CE2 PHE C 424      -5.882 -29.753   7.534  1.00  0.00           C
ATOM    237  CZ  PHE C 424      -6.487 -29.888   8.765  1.00  0.00           C
ATOM    238  N   THR C 425       0.918 -30.204   8.034  1.00  0.00           N
ATOM    239  CA  THR C 425       2.229 -30.678   8.428  1.00  0.00           C
ATOM    240  C   THR C 425       2.895 -29.668   9.392  1.00  0.00           C
ATOM    241  O   THR C 425       3.234 -30.089  10.503  1.00  0.00           O
ATOM    242  CB  THR C 425       3.087 -31.208   7.228  1.00  0.00           C
ATOM    243  OG1 THR C 425       3.251 -30.273   6.218  1.00  0.00           O
ATOM    244  CG2 THR C 425       2.390 -32.379   6.614  1.00  0.00           C
ATOM    245  N   PRO C 426       3.186 -28.382   9.038  1.00  0.00           N
ATOM    246  CA  PRO C 426       3.760 -27.407   9.950  1.00  0.00           C
ATOM    247  C   PRO C 426       3.000 -27.305  11.264  1.00  0.00           C
ATOM    248  O   PRO C 426       3.606 -27.147  12.324  1.00  0.00           O
ATOM    249  CB  PRO C 426       3.579 -26.099   9.181  1.00  0.00           C
ATOM    250  CG  PRO C 426       3.618 -26.499   7.775  1.00  0.00           C
ATOM    251  CD  PRO C 426       2.892 -27.797   7.716  1.00  0.00           C
ATOM    252  N   TYR C 427       1.661 -27.425  11.224  1.00  0.00           N
ATOM    253  CA  TYR C 427       0.916 -27.335  12.470  1.00  0.00           C
ATOM    254  C   TYR C 427       1.325 -28.449  13.410  1.00  0.00           C
ATOM    255  O   TYR C 427       1.651 -28.210  14.578  1.00  0.00           O
ATOM    256  CB  TYR C 427      -0.588 -27.350  12.219  1.00  0.00           C
ATOM    257  CG  TYR C 427      -1.430 -27.339  13.484  1.00  0.00           C
ATOM    258  CD1 TYR C 427      -2.064 -28.504  13.889  1.00  0.00           C
ATOM    259  CD2 TYR C 427      -1.548 -26.176  14.252  1.00  0.00           C
ATOM    260  CE1 TYR C 427      -2.826 -28.513  15.039  1.00  0.00           C
ATOM    261  CE2 TYR C 427      -2.307 -26.189  15.415  1.00  0.00           C
ATOM    262  CZ  TYR C 427      -2.948 -27.355  15.805  1.00  0.00           C
ATOM    263  OH  TYR C 427      -3.708 -27.380  16.954  1.00  0.00           O
ATOM    264  N   SER C 428       1.314 -29.678  12.897  1.00  0.00           N
ATOM    265  CA  SER C 428       1.636 -30.822  13.720  1.00  0.00           C
ATOM    266  C   SER C 428       3.071 -30.749  14.231  1.00  0.00           C
ATOM    267  O   SER C 428       3.337 -30.942  15.423  1.00  0.00           O
ATOM    268  CB  SER C 428       1.465 -32.083  12.893  1.00  0.00           C
ATOM    269  OG  SER C 428       0.129 -32.253  12.498  1.00  0.00           O
ATOM    270  N   ALA C 429       3.997 -30.398  13.337  1.00  0.00           N
ATOM    271  CA  ALA C 429       5.411 -30.313  13.682  1.00  0.00           C
ATOM    272  C   ALA C 429       5.707 -29.264  14.756  1.00  0.00           C
ATOM    273  O   ALA C 429       6.594 -29.462  15.582  1.00  0.00           O
ATOM    274  CB  ALA C 429       6.223 -30.010  12.434  1.00  0.00           C
ATOM    275  N   ALA C 430       5.000 -28.132  14.732  1.00  0.00           N
ATOM    276  CA  ALA C 430       5.274 -27.065  15.686  1.00  0.00           C
ATOM    277  C   ALA C 430       4.475 -27.154  16.989  1.00  0.00           C
ATOM    278  O   ALA C 430       5.043 -26.959  18.060  1.00  0.00           O
ATOM    279  CB  ALA C 430       4.993 -25.720  15.028  1.00  0.00           C
ATOM    280  N   PHE C 431       3.170 -27.431  16.915  1.00  0.00           N
ATOM    281  CA  PHE C 431       2.307 -27.354  18.098  1.00  0.00           C
ATOM    282  C   PHE C 431       2.042 -28.645  18.866  1.00  0.00           C
ATOM    283  O   PHE C 431       1.670 -28.585  20.037  1.00  0.00           O
ATOM    284  CB  PHE C 431       0.954 -26.748  17.694  1.00  0.00           C
ATOM    285  CG  PHE C 431       1.009 -25.285  17.311  1.00  0.00           C
ATOM    286  CD1 PHE C 431       0.756 -24.290  18.255  1.00  0.00           C
ATOM    287  CD2 PHE C 431       1.339 -24.904  16.030  1.00  0.00           C
ATOM    288  CE1 PHE C 431       0.821 -22.958  17.913  1.00  0.00           C
ATOM    289  CE2 PHE C 431       1.415 -23.575  15.689  1.00  0.00           C
ATOM    290  CZ  PHE C 431       1.157 -22.598  16.629  1.00  0.00           C
ATOM    291  N   LEU C 432       2.196 -29.813  18.248  1.00  0.00           N
ATOM    292  CA  LEU C 432       1.826 -31.036  18.959  1.00  0.00           C
ATOM    293  C   LEU C 432       2.983 -31.790  19.649  1.00  0.00           C
ATOM    294  O   LEU C 432       2.755 -32.829  20.264  1.00  0.00           O
ATOM    295  CB  LEU C 432       1.061 -31.978  18.016  1.00  0.00           C
ATOM    296  CG  LEU C 432      -0.485 -31.713  17.904  1.00  0.00           C
ATOM    297  CD1 LEU C 432      -0.766 -30.388  17.174  1.00  0.00           C
ATOM    298  CD2 LEU C 432      -1.142 -32.879  17.197  1.00  0.00           C
ATOM    299  N   LEU C 433       4.215 -31.299  19.552  1.00  0.00           N
ATOM    300  CA  LEU C 433       5.361 -32.029  20.123  1.00  0.00           C
ATOM    301  C   LEU C 433       5.466 -32.212  21.661  1.00  0.00           C
ATOM    302  O   LEU C 433       5.832 -33.294  22.104  1.00  0.00           O
ATOM    303  CB  LEU C 433       6.669 -31.344  19.692  1.00  0.00           C
ATOM    304  CG  LEU C 433       7.080 -31.462  18.216  1.00  0.00           C
ATOM    305  CD1 LEU C 433       8.256 -30.529  17.955  1.00  0.00           C
ATOM    306  CD2 LEU C 433       7.483 -32.911  17.909  1.00  0.00           C
ATOM    307  N   LYS C 434       5.167 -31.188  22.484  1.00  0.00           N
ATOM    308  CA  LYS C 434       5.415 -31.298  23.950  1.00  0.00           C
ATOM    309  C   LYS C 434       4.291 -31.630  24.931  1.00  0.00           C
ATOM    310  O   LYS C 434       4.525 -31.571  26.137  1.00  0.00           O
ATOM    311  CB  LYS C 434       6.058 -30.043  24.566  1.00  0.00           C
ATOM    312  CG  LYS C 434       7.510 -29.746  24.253  1.00  0.00           C
ATOM    313  CD  LYS C 434       7.985 -28.582  25.168  1.00  0.00           C
ATOM    314  CE  LYS C 434       9.459 -28.264  25.005  1.00  0.00           C
ATOM    315  NZ  LYS C 434       9.895 -27.172  25.930  1.00  0.00           N
ATOM    316  N   GLU C 435       3.107 -32.019  24.517  1.00  0.00           N
ATOM    317  CA  GLU C 435       2.094 -32.262  25.564  1.00  0.00           C
ATOM    318  C   GLU C 435       2.222 -33.577  26.348  1.00  0.00           C
ATOM    319  O   GLU C 435       1.334 -33.916  27.126  1.00  0.00           O
ATOM    320  CB  GLU C 435       0.655 -32.159  25.061  1.00  0.00           C
ATOM    321  CG  GLU C 435       0.161 -30.759  24.763  1.00  0.00           C
ATOM    322  CD  GLU C 435      -1.318 -30.745  24.430  1.00  0.00           C
ATOM    323  OE1 GLU C 435      -1.971 -29.762  24.717  1.00  0.00           O
ATOM    324  OE2 GLU C 435      -1.790 -31.716  23.887  1.00  0.00           O
ATOM    325  N   THR C 436       3.309 -34.313  26.183  1.00  0.00           N
ATOM    326  CA  THR C 436       3.469 -35.569  26.903  1.00  0.00           C
ATOM    327  C   THR C 436       3.824 -35.467  28.402  1.00  0.00           C
ATOM    328  O   THR C 436       3.818 -36.488  29.079  1.00  0.00           O
ATOM    329  CB  THR C 436       4.539 -36.458  26.230  1.00  0.00           C
ATOM    330  OG1 THR C 436       5.782 -35.747  26.162  1.00  0.00           O
ATOM    331  CG2 THR C 436       4.113 -36.884  24.850  1.00  0.00           C
ATOM    332  N   GLU C 437       4.173 -34.295  28.941  1.00  0.00           N
ATOM    333  CA  GLU C 437       4.586 -34.303  30.358  1.00  0.00           C
ATOM    334  C   GLU C 437       3.556 -34.497  31.489  1.00  0.00           C
ATOM    335  O   GLU C 437       3.883 -35.170  32.461  1.00  0.00           O
ATOM    336  CB  GLU C 437       5.353 -33.033  30.758  1.00  0.00           C
ATOM    337  CG  GLU C 437       6.764 -32.897  30.221  1.00  0.00           C
ATOM    338  CD  GLU C 437       7.480 -31.672  30.794  1.00  0.00           C
ATOM    339  OE1 GLU C 437       8.683 -31.606  30.693  1.00  0.00           O
ATOM    340  OE2 GLU C 437       6.814 -30.818  31.338  1.00  0.00           O
ATOM    341  N   GLU C 438       2.356 -33.909  31.447  1.00  0.00           N
ATOM    342  CA  GLU C 438       1.558 -34.020  32.686  1.00  0.00           C
ATOM    343  C   GLU C 438       0.688 -35.245  32.940  1.00  0.00           C
ATOM    344  O   GLU C 438       0.827 -35.884  33.981  1.00  0.00           O
ATOM    345  CB  GLU C 438       0.619 -32.824  32.903  1.00  0.00           C
ATOM    346  CG  GLU C 438       1.262 -31.514  33.320  1.00  0.00           C
ATOM    347  CD  GLU C 438       0.214 -30.437  33.610  1.00  0.00           C
ATOM    348  OE1 GLU C 438       0.537 -29.487  34.281  1.00  0.00           O
ATOM    349  OE2 GLU C 438      -0.901 -30.577  33.160  1.00  0.00           O
ATOM    350  N   GLY C 439      -0.246 -35.562  32.061  1.00  0.00           N
ATOM    351  CA  GLY C 439      -1.180 -36.613  32.447  1.00  0.00           C
ATOM    352  C   GLY C 439      -0.546 -37.968  32.254  1.00  0.00           C
ATOM    353  O   GLY C 439       0.545 -38.048  31.694  1.00  0.00           O
ATOM    354  N   PRO C 440      -1.226 -39.060  32.641  1.00  0.00           N
ATOM    355  CA  PRO C 440      -0.748 -40.403  32.493  1.00  0.00           C
ATOM    356  C   PRO C 440      -0.512 -40.490  31.020  1.00  0.00           C
ATOM    357  O   PRO C 440      -1.197 -39.776  30.281  1.00  0.00           O
ATOM    358  CB  PRO C 440      -1.952 -41.259  32.900  1.00  0.00           C
ATOM    359  CG  PRO C 440      -2.774 -40.354  33.789  1.00  0.00           C
ATOM    360  CD  PRO C 440      -2.569 -38.952  33.226  1.00  0.00           C
ATOM    361  N   PRO C 441       0.404 -41.307  30.527  1.00  0.00           N
ATOM    362  CA  PRO C 441       0.572 -41.435  29.124  1.00  0.00           C
ATOM    363  C   PRO C 441      -0.832 -41.754  28.708  1.00  0.00           C
ATOM    364  O   PRO C 441      -1.459 -42.616  29.328  1.00  0.00           O
ATOM    365  CB  PRO C 441       1.482 -42.661  29.011  1.00  0.00           C
ATOM    366  CG  PRO C 441       2.256 -42.658  30.319  1.00  0.00           C
ATOM    367  CD  PRO C 441       1.252 -42.156  31.358  1.00  0.00           C
ATOM    368  N   ALA C 442      -1.361 -41.107  27.703  1.00  0.00           N
ATOM    369  CA  ALA C 442      -2.703 -41.493  27.348  1.00  0.00           C
ATOM    370  C   ALA C 442      -2.539 -42.943  26.971  1.00  0.00           C
ATOM    371  O   ALA C 442      -1.437 -43.319  26.559  1.00  0.00           O
ATOM    372  CB  ALA C 442      -3.274 -40.634  26.233  1.00  0.00           C
ATOM    373  N   THR C 443      -3.571 -43.761  27.117  1.00  0.00           N
ATOM    374  CA  THR C 443      -3.419 -45.157  26.733  1.00  0.00           C
ATOM    375  C   THR C 443      -2.870 -45.270  25.333  1.00  0.00           C
ATOM    376  O   THR C 443      -2.883 -44.288  24.586  1.00  0.00           O
ATOM    377  CB  THR C 443      -4.766 -45.905  26.842  1.00  0.00           C
ATOM    378  OG1 THR C 443      -5.776 -45.155  26.155  1.00  0.00           O
ATOM    379  CG2 THR C 443      -5.162 -46.195  28.233  1.00  0.00           C
ATOM    380  N   GLU C 444      -2.416 -46.490  24.960  1.00  0.00           N
ATOM    381  CA  GLU C 444      -1.758 -46.777  23.673  1.00  0.00           C
ATOM    382  C   GLU C 444      -2.674 -46.627  22.505  1.00  0.00           C
ATOM    383  O   GLU C 444      -2.910 -47.567  21.751  1.00  0.00           O
ATOM    384  CB  GLU C 444      -1.336 -48.249  23.563  1.00  0.00           C
ATOM    385  CG  GLU C 444      -0.264 -48.771  24.442  1.00  0.00           C
ATOM    386  CD  GLU C 444      -0.064 -50.274  24.191  1.00  0.00           C
ATOM    387  OE1 GLU C 444       0.956 -50.799  24.565  1.00  0.00           O
ATOM    388  OE2 GLU C 444      -0.957 -50.885  23.637  1.00  0.00           O
ATOM    389  N   CYS C 445      -3.186 -45.469  22.325  1.00  0.00           N
ATOM    390  CA  CYS C 445      -4.050 -45.280  21.209  1.00  0.00           C
ATOM    391  C   CYS C 445      -3.049 -44.849  20.132  1.00  0.00           C
ATOM    392  O   CYS C 445      -2.502 -43.749  20.194  1.00  0.00           O
ATOM    393  CB  CYS C 445      -5.103 -44.231  21.587  1.00  0.00           C
ATOM    394  SG  CYS C 445      -6.736 -44.482  20.879  1.00  0.00           S
ATOM    395  N   GLY C 446      -2.662 -45.791  19.266  1.00  0.00           N
ATOM    396  CA  GLY C 446      -1.497 -45.600  18.396  1.00  0.00           C
ATOM    397  C   GLY C 446      -1.782 -44.636  17.280  1.00  0.00           C
ATOM    398  O   GLY C 446      -2.718 -43.848  17.376  1.00  0.00           O
ATOM    399  N   TYR C 447      -1.018 -44.706  16.186  1.00  0.00           N
ATOM    400  CA  TYR C 447      -1.258 -43.773  15.085  1.00  0.00           C
ATOM    401  C   TYR C 447      -2.720 -43.745  14.701  1.00  0.00           C
ATOM    402  O   TYR C 447      -3.296 -42.684  14.536  1.00  0.00           O
ATOM    403  CB  TYR C 447      -0.416 -44.120  13.837  1.00  0.00           C
ATOM    404  CG  TYR C 447       0.799 -43.228  13.557  1.00  0.00           C
ATOM    405  CD1 TYR C 447       0.601 -42.191  12.648  1.00  0.00           C
ATOM    406  CD2 TYR C 447       2.041 -43.388  14.151  1.00  0.00           C
ATOM    407  CE1 TYR C 447       1.609 -41.320  12.328  1.00  0.00           C
ATOM    408  CE2 TYR C 447       3.073 -42.499  13.825  1.00  0.00           C
ATOM    409  CZ  TYR C 447       2.846 -41.463  12.917  1.00  0.00           C
ATOM    410  OH  TYR C 447       3.853 -40.571  12.604  1.00  0.00           O
ATOM    411  N   ALA C 448      -3.354 -44.905  14.665  1.00  0.00           N
ATOM    412  CA  ALA C 448      -4.750 -45.031  14.267  1.00  0.00           C
ATOM    413  C   ALA C 448      -5.729 -44.183  15.085  1.00  0.00           C
ATOM    414  O   ALA C 448      -6.833 -43.900  14.619  1.00  0.00           O
ATOM    415  CB  ALA C 448      -5.173 -46.481  14.394  1.00  0.00           C
ATOM    416  N   CYS C 449      -5.398 -43.858  16.322  1.00  0.00           N
ATOM    417  CA  CYS C 449      -6.336 -43.129  17.139  1.00  0.00           C
ATOM    418  C   CYS C 449      -6.456 -41.654  16.943  1.00  0.00           C
ATOM    419  O   CYS C 449      -7.458 -41.081  17.364  1.00  0.00           O
ATOM    420  CB  CYS C 449      -6.031 -43.346  18.533  1.00  0.00           C
ATOM    421  SG  CYS C 449      -6.378 -44.920  18.956  1.00  0.00           S
ATOM    422  N   GLN C 450      -5.455 -40.989  16.393  1.00  0.00           N
ATOM    423  CA  GLN C 450      -5.743 -39.587  16.170  1.00  0.00           C
ATOM    424  C   GLN C 450      -6.514 -39.630  14.863  1.00  0.00           C
ATOM    425  O   GLN C 450      -5.987 -40.158  13.895  1.00  0.00           O
ATOM    426  CB  GLN C 450      -4.505 -38.683  16.108  1.00  0.00           C
ATOM    427  CG  GLN C 450      -3.807 -38.484  17.460  1.00  0.00           C
ATOM    428  CD  GLN C 450      -2.671 -37.449  17.397  1.00  0.00           C
ATOM    429  OE1 GLN C 450      -2.063 -37.246  16.343  1.00  0.00           O
ATOM    430  NE2 GLN C 450      -2.390 -36.794  18.526  1.00  0.00           N
ATOM    431  N   PRO C 451      -7.740 -39.094  14.753  1.00  0.00           N
ATOM    432  CA  PRO C 451      -8.546 -39.112  13.538  1.00  0.00           C
ATOM    433  C   PRO C 451      -7.754 -38.572  12.362  1.00  0.00           C
ATOM    434  O   PRO C 451      -7.870 -39.029  11.228  1.00  0.00           O
ATOM    435  CB  PRO C 451      -9.670 -38.142  13.891  1.00  0.00           C
ATOM    436  CG  PRO C 451      -9.789 -38.231  15.385  1.00  0.00           C
ATOM    437  CD  PRO C 451      -8.379 -38.409  15.887  1.00  0.00           C
ATOM    438  N   LEU C 452      -6.894 -37.622  12.656  1.00  0.00           N
ATOM    439  CA  LEU C 452      -6.070 -37.028  11.642  1.00  0.00           C
ATOM    440  C   LEU C 452      -5.092 -38.027  11.057  1.00  0.00           C
ATOM    441  O   LEU C 452      -4.718 -37.906   9.905  1.00  0.00           O
ATOM    442  CB  LEU C 452      -5.399 -35.792  12.220  1.00  0.00           C
ATOM    443  CG  LEU C 452      -6.374 -34.611  12.440  1.00  0.00           C
ATOM    444  CD1 LEU C 452      -5.726 -33.536  13.273  1.00  0.00           C
ATOM    445  CD2 LEU C 452      -6.733 -34.029  11.049  1.00  0.00           C
ATOM    446  N   ALA C 453      -4.649 -39.002  11.839  1.00  0.00           N
ATOM    447  CA  ALA C 453      -3.700 -39.984  11.346  1.00  0.00           C
ATOM    448  C   ALA C 453      -4.267 -40.828  10.213  1.00  0.00           C
ATOM    449  O   ALA C 453      -3.548 -41.152   9.263  1.00  0.00           O
ATOM    450  CB  ALA C 453      -3.282 -40.888  12.445  1.00  0.00           C
ATOM    451  N   VAL C 454      -5.559 -41.199  10.284  1.00  0.00           N
ATOM    452  CA  VAL C 454      -6.089 -42.003   9.185  1.00  0.00           C
ATOM    453  C   VAL C 454      -6.187 -41.117   7.970  1.00  0.00           C
ATOM    454  O   VAL C 454      -5.899 -41.542   6.849  1.00  0.00           O
ATOM    455  CB  VAL C 454      -7.459 -42.666   9.496  1.00  0.00           C
ATOM    456  CG1 VAL C 454      -8.602 -41.678   9.528  1.00  0.00           C
ATOM    457  CG2 VAL C 454      -7.747 -43.688   8.418  1.00  0.00           C
ATOM    458  N   VAL C 455      -6.504 -39.847   8.197  1.00  0.00           N
ATOM    459  CA  VAL C 455      -6.585 -38.932   7.084  1.00  0.00           C
ATOM    460  C   VAL C 455      -5.199 -38.779   6.471  1.00  0.00           C
ATOM    461  O   VAL C 455      -5.049 -38.839   5.251  1.00  0.00           O
ATOM    462  CB  VAL C 455      -7.138 -37.574   7.530  1.00  0.00           C
ATOM    463  CG1 VAL C 455      -7.059 -36.588   6.381  1.00  0.00           C
ATOM    464  CG2 VAL C 455      -8.562 -37.757   8.027  1.00  0.00           C
ATOM    465  N   ASP C 456      -4.169 -38.624   7.311  1.00  0.00           N
ATOM    466  CA  ASP C 456      -2.813 -38.471   6.806  1.00  0.00           C
ATOM    467  C   ASP C 456      -2.383 -39.664   5.973  1.00  0.00           C
ATOM    468  O   ASP C 456      -1.802 -39.489   4.908  1.00  0.00           O
ATOM    469  CB  ASP C 456      -1.791 -38.321   7.947  1.00  0.00           C
ATOM    470  CG  ASP C 456      -1.794 -36.967   8.669  1.00  0.00           C
ATOM    471  OD1 ASP C 456      -2.379 -36.055   8.166  1.00  0.00           O
ATOM    472  OD2 ASP C 456      -1.141 -36.854   9.690  1.00  0.00           O
ATOM    473  N   LEU C 457      -2.728 -40.877   6.404  1.00  0.00           N
ATOM    474  CA  LEU C 457      -2.318 -42.061   5.658  1.00  0.00           C
ATOM    475  C   LEU C 457      -2.985 -42.078   4.283  1.00  0.00           C
ATOM    476  O   LEU C 457      -2.348 -42.372   3.264  1.00  0.00           O
ATOM    477  CB  LEU C 457      -2.673 -43.335   6.425  1.00  0.00           C
ATOM    478  CG  LEU C 457      -2.187 -44.644   5.784  1.00  0.00           C
ATOM    479  CD1 LEU C 457      -0.644 -44.620   5.696  1.00  0.00           C
ATOM    480  CD2 LEU C 457      -2.674 -45.819   6.609  1.00  0.00           C
ATOM    481  N   ILE C 458      -4.269 -41.735   4.250  1.00  0.00           N
ATOM    482  CA  ILE C 458      -5.008 -41.692   2.997  1.00  0.00           C
ATOM    483  C   ILE C 458      -4.397 -40.642   2.062  1.00  0.00           C
ATOM    484  O   ILE C 458      -4.211 -40.865   0.860  1.00  0.00           O
ATOM    485  CB  ILE C 458      -6.487 -41.372   3.258  1.00  0.00           C
ATOM    486  CG1 ILE C 458      -7.157 -42.549   4.002  1.00  0.00           C
ATOM    487  CG2 ILE C 458      -7.188 -41.090   1.940  1.00  0.00           C
ATOM    488  CD1 ILE C 458      -8.521 -42.210   4.576  1.00  0.00           C
ATOM    489  N   VAL C 459      -4.080 -39.480   2.604  1.00  0.00           N
ATOM    490  CA  VAL C 459      -3.479 -38.454   1.779  1.00  0.00           C
ATOM    491  C   VAL C 459      -2.093 -38.888   1.285  1.00  0.00           C
ATOM    492  O   VAL C 459      -1.771 -38.718   0.111  1.00  0.00           O
ATOM    493  CB  VAL C 459      -3.398 -37.125   2.546  1.00  0.00           C
ATOM    494  CG1 VAL C 459      -2.609 -36.123   1.735  1.00  0.00           C
ATOM    495  CG2 VAL C 459      -4.820 -36.610   2.822  1.00  0.00           C
ATOM    496  N   ASP C 460      -1.270 -39.466   2.162  1.00  0.00           N
ATOM    497  CA  ASP C 460       0.066 -39.896   1.762  1.00  0.00           C
ATOM    498  C   ASP C 460       0.058 -40.946   0.655  1.00  0.00           C
ATOM    499  O   ASP C 460       0.830 -40.847  -0.303  1.00  0.00           O
ATOM    500  CB  ASP C 460       0.822 -40.475   2.969  1.00  0.00           C
ATOM    501  CG  ASP C 460       1.299 -39.430   3.990  1.00  0.00           C
ATOM    502  OD1 ASP C 460       1.314 -38.247   3.672  1.00  0.00           O
ATOM    503  OD2 ASP C 460       1.710 -39.824   5.063  1.00  0.00           O
ATOM    504  N   ILE C 461      -0.851 -41.924   0.732  1.00  0.00           N
ATOM    505  CA  ILE C 461      -0.860 -42.966  -0.289  1.00  0.00           C
ATOM    506  C   ILE C 461      -1.197 -42.403  -1.667  1.00  0.00           C
ATOM    507  O   ILE C 461      -0.648 -42.857  -2.677  1.00  0.00           O
ATOM    508  CB  ILE C 461      -1.812 -44.134   0.080  1.00  0.00           C
ATOM    509  CG1 ILE C 461      -1.511 -45.347  -0.778  1.00  0.00           C
ATOM    510  CG2 ILE C 461      -3.255 -43.766  -0.082  1.00  0.00           C
ATOM    511  CD1 ILE C 461      -2.207 -46.599  -0.284  1.00  0.00           C
ATOM    512  N   MET C 462      -2.004 -41.344  -1.710  1.00  0.00           N
ATOM    513  CA  MET C 462      -2.373 -40.736  -2.978  1.00  0.00           C
ATOM    514  C   MET C 462      -1.169 -40.190  -3.755  1.00  0.00           C
ATOM    515  O   MET C 462      -1.204 -40.103  -4.989  1.00  0.00           O
ATOM    516  CB  MET C 462      -3.379 -39.622  -2.752  1.00  0.00           C
ATOM    517  CG  MET C 462      -4.025 -39.128  -4.026  1.00  0.00           C
ATOM    518  SD  MET C 462      -5.052 -40.363  -4.811  1.00  0.00           S
ATOM    519  CE  MET C 462      -5.564 -39.443  -6.248  1.00  0.00           C
ATOM    520  N   PHE C 463      -0.094 -39.821  -3.055  1.00  0.00           N
ATOM    521  CA  PHE C 463       1.053 -39.248  -3.745  1.00  0.00           C
ATOM    522  C   PHE C 463       1.955 -40.325  -4.329  1.00  0.00           C
ATOM    523  O   PHE C 463       2.805 -40.047  -5.177  1.00  0.00           O
ATOM    524  CB  PHE C 463       1.814 -38.311  -2.817  1.00  0.00           C
ATOM    525  CG  PHE C 463       1.060 -37.019  -2.578  1.00  0.00           C
ATOM    526  CD1 PHE C 463       1.088 -36.020  -3.528  1.00  0.00           C
ATOM    527  CD2 PHE C 463       0.312 -36.808  -1.434  1.00  0.00           C
ATOM    528  CE1 PHE C 463       0.406 -34.835  -3.349  1.00  0.00           C
ATOM    529  CE2 PHE C 463      -0.381 -35.618  -1.254  1.00  0.00           C
ATOM    530  CZ  PHE C 463      -0.329 -34.632  -2.210  1.00  0.00           C
ATOM    531  N   ILE C 464       1.740 -41.564  -3.908  1.00  0.00           N
ATOM    532  CA  ILE C 464       2.478 -42.686  -4.447  1.00  0.00           C
ATOM    533  C   ILE C 464       1.774 -43.038  -5.750  1.00  0.00           C
ATOM    534  O   ILE C 464       2.394 -43.188  -6.810  1.00  0.00           O
ATOM    535  CB  ILE C 464       2.492 -43.860  -3.462  1.00  0.00           C
ATOM    536  CG1 ILE C 464       3.265 -43.427  -2.189  1.00  0.00           C
ATOM    537  CG2 ILE C 464       3.108 -45.079  -4.117  1.00  0.00           C
ATOM    538  CD1 ILE C 464       3.137 -44.374  -1.025  1.00  0.00           C
ATOM    539  N   VAL C 465       0.445 -43.054  -5.668  1.00  0.00           N
ATOM    540  CA  VAL C 465      -0.412 -43.349  -6.807  1.00  0.00           C
ATOM    541  C   VAL C 465      -0.147 -42.349  -7.929  1.00  0.00           C
ATOM    542  O   VAL C 465      -0.072 -42.727  -9.101  1.00  0.00           O
ATOM    543  CB  VAL C 465      -1.890 -43.288  -6.398  1.00  0.00           C
ATOM    544  CG1 VAL C 465      -2.766 -43.398  -7.628  1.00  0.00           C
ATOM    545  CG2 VAL C 465      -2.186 -44.396  -5.393  1.00  0.00           C
ATOM    546  N   ASP C 466       0.044 -41.078  -7.569  1.00  0.00           N
ATOM    547  CA  ASP C 466       0.317 -40.049  -8.560  1.00  0.00           C
ATOM    548  C   ASP C 466       1.577 -40.338  -9.387  1.00  0.00           C
ATOM    549  O   ASP C 466       1.649 -39.969 -10.562  1.00  0.00           O
ATOM    550  CB  ASP C 466       0.429 -38.680  -7.885  1.00  0.00           C
ATOM    551  CG  ASP C 466       0.526 -37.588  -8.903  1.00  0.00           C
ATOM    552  OD1 ASP C 466      -0.135 -37.725  -9.872  1.00  0.00           O
ATOM    553  OD2 ASP C 466       1.213 -36.605  -8.718  1.00  0.00           O
ATOM    554  N   ILE C 467       2.578 -41.004  -8.808  1.00  0.00           N
ATOM    555  CA  ILE C 467       3.783 -41.297  -9.571  1.00  0.00           C
ATOM    556  C   ILE C 467       3.421 -42.274 -10.683  1.00  0.00           C
ATOM    557  O   ILE C 467       3.834 -42.124 -11.841  1.00  0.00           O
ATOM    558  CB  ILE C 467       4.908 -41.859  -8.677  1.00  0.00           C
ATOM    559  CG1 ILE C 467       5.395 -40.752  -7.707  1.00  0.00           C
ATOM    560  CG2 ILE C 467       6.047 -42.383  -9.543  1.00  0.00           C
ATOM    561  CD1 ILE C 467       6.305 -41.241  -6.590  1.00  0.00           C
ATOM    562  N   LEU C 468       2.615 -43.275 -10.333  1.00  0.00           N
ATOM    563  CA  LEU C 468       2.253 -44.276 -11.327  1.00  0.00           C
ATOM    564  C   LEU C 468       1.424 -43.627 -12.447  1.00  0.00           C
ATOM    565  O   LEU C 468       1.594 -43.941 -13.636  1.00  0.00           O
ATOM    566  CB  LEU C 468       1.424 -45.400 -10.699  1.00  0.00           C
ATOM    567  CG  LEU C 468       2.226 -46.483  -9.984  1.00  0.00           C
ATOM    568  CD1 LEU C 468       2.760 -45.887  -8.660  1.00  0.00           C
ATOM    569  CD2 LEU C 468       1.376 -47.710  -9.768  1.00  0.00           C
ATOM    570  N   ILE C 469       0.569 -42.674 -12.066  1.00  0.00           N
ATOM    571  CA  ILE C 469      -0.260 -41.974 -13.037  1.00  0.00           C
ATOM    572  C   ILE C 469       0.613 -41.216 -14.030  1.00  0.00           C
ATOM    573  O   ILE C 469       0.391 -41.314 -15.239  1.00  0.00           O
ATOM    574  CB  ILE C 469      -1.268 -41.019 -12.356  1.00  0.00           C
ATOM    575  CG1 ILE C 469      -2.332 -41.838 -11.589  1.00  0.00           C
ATOM    576  CG2 ILE C 469      -1.931 -40.100 -13.377  1.00  0.00           C
ATOM    577  CD1 ILE C 469      -3.207 -41.001 -10.668  1.00  0.00           C
ATOM    578  N   ASN C 470       1.646 -40.530 -13.538  1.00  0.00           N
ATOM    579  CA  ASN C 470       2.530 -39.773 -14.416  1.00  0.00           C
ATOM    580  C   ASN C 470       3.185 -40.655 -15.483  1.00  0.00           C
ATOM    581  O   ASN C 470       3.371 -40.206 -16.611  1.00  0.00           O
ATOM    582  CB  ASN C 470       3.568 -39.029 -13.591  1.00  0.00           C
ATOM    583  CG  ASN C 470       2.955 -37.831 -12.880  1.00  0.00           C
ATOM    584  OD1 ASN C 470       1.919 -37.316 -13.323  1.00  0.00           O
ATOM    585  ND2 ASN C 470       3.547 -37.380 -11.802  1.00  0.00           N
ATOM    586  N   PHE C 471       3.496 -41.918 -15.160  1.00  0.00           N
ATOM    587  CA  PHE C 471       4.083 -42.799 -16.178  1.00  0.00           C
ATOM    588  C   PHE C 471       3.060 -43.277 -17.225  1.00  0.00           C
ATOM    589  O   PHE C 471       3.417 -43.568 -18.367  1.00  0.00           O
ATOM    590  CB  PHE C 471       4.737 -44.017 -15.542  1.00  0.00           C
ATOM    591  CG  PHE C 471       6.030 -43.724 -14.817  1.00  0.00           C
ATOM    592  CD1 PHE C 471       7.177 -43.323 -15.509  1.00  0.00           C
ATOM    593  CD2 PHE C 471       6.116 -43.876 -13.444  1.00  0.00           C
ATOM    594  CE1 PHE C 471       8.368 -43.086 -14.814  1.00  0.00           C
ATOM    595  CE2 PHE C 471       7.303 -43.642 -12.773  1.00  0.00           C
ATOM    596  CZ  PHE C 471       8.422 -43.250 -13.461  1.00  0.00           C
ATOM    597  N   ARG C 472       1.788 -43.389 -16.839  1.00  0.00           N
ATOM    598  CA  ARG C 472       0.771 -43.829 -17.799  1.00  0.00           C
ATOM    599  C   ARG C 472       0.165 -42.688 -18.615  1.00  0.00           C
ATOM    600  O   ARG C 472      -0.416 -42.925 -19.686  1.00  0.00           O
ATOM    601  CB  ARG C 472      -0.323 -44.650 -17.145  1.00  0.00           C
ATOM    602  CG  ARG C 472       0.158 -45.992 -16.601  1.00  0.00           C
ATOM    603  CD  ARG C 472       0.724 -46.865 -17.722  1.00  0.00           C
ATOM    604  NE  ARG C 472       1.162 -48.170 -17.235  1.00  0.00           N
ATOM    605  CZ  ARG C 472       0.427 -49.305 -17.261  1.00  0.00           C
ATOM    606  NH1 ARG C 472      -0.753 -49.331 -17.817  1.00  0.00           N
ATOM    607  NH2 ARG C 472       0.913 -50.412 -16.723  1.00  0.00           N
ATOM    608  N   THR C 473       0.259 -41.456 -18.119  1.00  0.00           N
ATOM    609  CA  THR C 473      -0.306 -40.355 -18.880  1.00  0.00           C
ATOM    610  C   THR C 473       0.634 -39.915 -19.996  1.00  0.00           C
ATOM    611  O   THR C 473       1.849 -40.018 -19.869  1.00  0.00           O
ATOM    612  CB  THR C 473      -0.653 -39.163 -17.975  1.00  0.00           C
ATOM    613  OG1 THR C 473       0.527 -38.709 -17.289  1.00  0.00           O
ATOM    614  CG2 THR C 473      -1.736 -39.547 -16.995  1.00  0.00           C
ATOM    615  N   THR C 474       0.077 -39.335 -21.051  1.00  0.00           N
ATOM    616  CA  THR C 474       0.902 -38.836 -22.156  1.00  0.00           C
ATOM    617  C   THR C 474       1.581 -37.504 -21.860  1.00  0.00           C
ATOM    618  O   THR C 474       1.238 -36.827 -20.890  1.00  0.00           O
ATOM    619  CB  THR C 474       0.063 -38.694 -23.450  1.00  0.00           C
ATOM    620  OG1 THR C 474      -1.021 -37.726 -23.273  1.00  0.00           O
ATOM    621  CG2 THR C 474      -0.516 -40.037 -23.855  1.00  0.00           C
ATOM    622  N   TYR C 475       2.544 -37.129 -22.710  1.00  0.00           N
ATOM    623  CA  TYR C 475       3.190 -35.825 -22.597  1.00  0.00           C
ATOM    624  C   TYR C 475       3.515 -35.353 -24.011  1.00  0.00           C
ATOM    625  O   TYR C 475       3.548 -36.158 -24.954  1.00  0.00           O
ATOM    626  CB  TYR C 475       4.489 -35.868 -21.761  1.00  0.00           C
ATOM    627  CG  TYR C 475       5.729 -36.476 -22.449  1.00  0.00           C
ATOM    628  CD1 TYR C 475       5.941 -37.832 -22.497  1.00  0.00           C
ATOM    629  CD2 TYR C 475       6.688 -35.615 -22.998  1.00  0.00           C
ATOM    630  CE1 TYR C 475       7.078 -38.341 -23.094  1.00  0.00           C
ATOM    631  CE2 TYR C 475       7.824 -36.123 -23.594  1.00  0.00           C
ATOM    632  CZ  TYR C 475       8.018 -37.485 -23.643  1.00  0.00           C
ATOM    633  OH  TYR C 475       9.142 -38.008 -24.245  1.00  0.00           O
ATOM    634  N   VAL C 476       3.754 -34.050 -24.138  1.00  0.00           N
ATOM    635  CA  VAL C 476       4.104 -33.409 -25.405  1.00  0.00           C
ATOM    636  C   VAL C 476       5.442 -32.692 -25.307  1.00  0.00           C
ATOM    637  O   VAL C 476       5.665 -31.929 -24.364  1.00  0.00           O
ATOM    638  CB  VAL C 476       3.005 -32.387 -25.779  1.00  0.00           C
ATOM    639  CG1 VAL C 476       3.362 -31.648 -27.073  1.00  0.00           C
ATOM    640  CG2 VAL C 476       1.678 -33.116 -25.910  1.00  0.00           C
ATOM    641  N   ASN C 477       6.355 -32.963 -26.246  1.00  0.00           N
ATOM    642  CA  ASN C 477       7.649 -32.290 -26.252  1.00  0.00           C
ATOM    643  C   ASN C 477       7.626 -31.222 -27.338  1.00  0.00           C
ATOM    644  O   ASN C 477       6.683 -31.138 -28.116  1.00  0.00           O
ATOM    645  CB  ASN C 477       8.792 -33.272 -26.479  1.00  0.00           C
ATOM    646  CG  ASN C 477      10.143 -32.792 -25.917  1.00  0.00           C
ATOM    647  OD1 ASN C 477      10.415 -31.586 -25.826  1.00  0.00           O
ATOM    648  ND2 ASN C 477      10.990 -33.719 -25.560  1.00  0.00           N
ATOM    649  N   ALA C 478       8.669 -30.412 -27.418  1.00  0.00           N
ATOM    650  CA  ALA C 478       8.756 -29.405 -28.470  1.00  0.00           C
ATOM    651  C   ALA C 478       8.839 -30.021 -29.867  1.00  0.00           C
ATOM    652  O   ALA C 478       8.250 -29.507 -30.816  1.00  0.00           O
ATOM    653  CB  ALA C 478       9.974 -28.531 -28.243  1.00  0.00           C
ATOM    654  N   ASN C 479       9.586 -31.122 -29.993  1.00  0.00           N
ATOM    655  CA  ASN C 479       9.801 -31.747 -31.297  1.00  0.00           C
ATOM    656  C   ASN C 479       9.014 -33.043 -31.496  1.00  0.00           C
ATOM    657  O   ASN C 479       9.010 -33.613 -32.589  1.00  0.00           O
ATOM    658  CB  ASN C 479      11.275 -32.019 -31.513  1.00  0.00           C
ATOM    659  CG  ASN C 479      12.114 -30.762 -31.517  1.00  0.00           C
ATOM    660  OD1 ASN C 479      11.651 -29.669 -31.857  1.00  0.00           O
ATOM    661  ND2 ASN C 479      13.367 -30.910 -31.167  1.00  0.00           N
ATOM    662  N   GLU C 480       8.376 -33.523 -30.437  1.00  0.00           N
ATOM    663  CA  GLU C 480       7.626 -34.784 -30.477  1.00  0.00           C
ATOM    664  C   GLU C 480       6.192 -34.514 -30.106  1.00  0.00           C
ATOM    665  O   GLU C 480       5.907 -34.060 -29.001  1.00  0.00           O
ATOM    666  CB  GLU C 480       8.220 -35.845 -29.542  1.00  0.00           C
ATOM    667  CG  GLU C 480       9.589 -36.363 -29.957  1.00  0.00           C
ATOM    668  CD  GLU C 480      10.119 -37.442 -29.034  1.00  0.00           C
ATOM    669  OE1 GLU C 480      11.175 -37.968 -29.303  1.00  0.00           O
ATOM    670  OE2 GLU C 480       9.472 -37.735 -28.059  1.00  0.00           O
ATOM    671  N   GLU C 481       5.278 -34.810 -31.026  1.00  0.00           N
ATOM    672  CA  GLU C 481       3.887 -34.447 -30.797  1.00  0.00           C
ATOM    673  C   GLU C 481       3.271 -35.151 -29.570  1.00  0.00           C
ATOM    674  O   GLU C 481       3.226 -34.568 -28.503  1.00  0.00           O
ATOM    675  CB  GLU C 481       3.121 -34.787 -32.083  1.00  0.00           C
ATOM    676  CG  GLU C 481       1.720 -34.280 -32.171  1.00  0.00           C
ATOM    677  CD  GLU C 481       1.044 -34.675 -33.457  1.00  0.00           C
ATOM    678  OE1 GLU C 481      -0.048 -34.231 -33.684  1.00  0.00           O
ATOM    679  OE2 GLU C 481       1.603 -35.456 -34.192  1.00  0.00           O
ATOM    680  N   VAL C 482       2.866 -36.404 -29.678  1.00  0.00           N
ATOM    681  CA  VAL C 482       2.320 -37.094 -28.505  1.00  0.00           C
ATOM    682  C   VAL C 482       3.016 -38.417 -28.344  1.00  0.00           C
ATOM    683  O   VAL C 482       3.056 -39.221 -29.279  1.00  0.00           O
ATOM    684  CB  VAL C 482       0.774 -37.315 -28.589  1.00  0.00           C
ATOM    685  CG1 VAL C 482       0.285 -38.109 -27.355  1.00  0.00           C
ATOM    686  CG2 VAL C 482       0.032 -35.967 -28.608  1.00  0.00           C
ATOM    687  N   VAL C 483       3.546 -38.657 -27.157  1.00  0.00           N
ATOM    688  CA  VAL C 483       4.211 -39.924 -26.898  1.00  0.00           C
ATOM    689  C   VAL C 483       3.283 -40.830 -26.087  1.00  0.00           C
ATOM    690  O   VAL C 483       2.924 -40.484 -24.963  1.00  0.00           O
ATOM    691  CB  VAL C 483       5.513 -39.665 -26.131  1.00  0.00           C
ATOM    692  CG1 VAL C 483       6.208 -40.960 -25.829  1.00  0.00           C
ATOM    693  CG2 VAL C 483       6.417 -38.726 -26.953  1.00  0.00           C
ATOM    694  N   SER C 484       2.892 -41.980 -26.664  1.00  0.00           N
ATOM    695  CA  SER C 484       1.931 -42.881 -26.010  1.00  0.00           C
ATOM    696  C   SER C 484       2.537 -44.113 -25.323  1.00  0.00           C
ATOM    697  O   SER C 484       2.036 -44.547 -24.289  1.00  0.00           O
ATOM    698  CB  SER C 484       0.906 -43.365 -27.026  1.00  0.00           C
ATOM    699  OG  SER C 484       0.137 -42.303 -27.528  1.00  0.00           O
ATOM    700  N   HIS C 485       3.604 -44.684 -25.875  1.00  0.00           N
ATOM    701  CA  HIS C 485       4.161 -45.896 -25.278  1.00  0.00           C
ATOM    702  C   HIS C 485       5.007 -45.530 -24.036  1.00  0.00           C
ATOM    703  O   HIS C 485       5.914 -44.694 -24.146  1.00  0.00           O
ATOM    704  CB  HIS C 485       4.980 -46.672 -26.317  1.00  0.00           C
ATOM    705  CG  HIS C 485       4.129 -47.253 -27.438  1.00  0.00           C
ATOM    706  ND1 HIS C 485       3.753 -46.521 -28.550  1.00  0.00           N
ATOM    707  CD2 HIS C 485       3.599 -48.490 -27.606  1.00  0.00           C
ATOM    708  CE1 HIS C 485       3.025 -47.287 -29.351  1.00  0.00           C
ATOM    709  NE2 HIS C 485       2.918 -48.484 -28.803  1.00  0.00           N
ATOM    710  N   PRO C 486       4.814 -46.214 -22.879  1.00  0.00           N
ATOM    711  CA  PRO C 486       5.413 -45.901 -21.577  1.00  0.00           C
ATOM    712  C   PRO C 486       6.945 -45.970 -21.524  1.00  0.00           C
ATOM    713  O   PRO C 486       7.582 -45.364 -20.656  1.00  0.00           O
ATOM    714  CB  PRO C 486       4.780 -46.959 -20.656  1.00  0.00           C
ATOM    715  CG  PRO C 486       4.373 -48.097 -21.572  1.00  0.00           C
ATOM    716  CD  PRO C 486       3.968 -47.434 -22.869  1.00  0.00           C
ATOM    717  N   GLY C 487       7.556 -46.689 -22.451  1.00  0.00           N
ATOM    718  CA  GLY C 487       9.006 -46.787 -22.450  1.00  0.00           C
ATOM    719  C   GLY C 487       9.700 -45.429 -22.624  1.00  0.00           C
ATOM    720  O   GLY C 487      10.793 -45.211 -22.101  1.00  0.00           O
ATOM    721  N   ARG C 488       9.080 -44.505 -23.369  1.00  0.00           N
ATOM    722  CA  ARG C 488       9.748 -43.231 -23.627  1.00  0.00           C
ATOM    723  C   ARG C 488       9.533 -42.204 -22.514  1.00  0.00           C
ATOM    724  O   ARG C 488      10.433 -41.424 -22.175  1.00  0.00           O
ATOM    725  CB  ARG C 488       9.302 -42.661 -24.958  1.00  0.00           C
ATOM    726  CG  ARG C 488       9.772 -43.451 -26.173  1.00  0.00           C
ATOM    727  CD  ARG C 488       9.490 -42.747 -27.456  1.00  0.00           C
ATOM    728  NE  ARG C 488       9.973 -43.511 -28.601  1.00  0.00           N
ATOM    729  CZ  ARG C 488      10.477 -42.960 -29.722  1.00  0.00           C
ATOM    730  NH1 ARG C 488      10.594 -41.654 -29.803  1.00  0.00           N
ATOM    731  NH2 ARG C 488      10.865 -43.730 -30.726  1.00  0.00           N
ATOM    732  N   ILE C 489       8.344 -42.198 -21.939  1.00  0.00           N
ATOM    733  CA  ILE C 489       8.062 -41.249 -20.877  1.00  0.00           C
ATOM    734  C   ILE C 489       8.920 -41.509 -19.653  1.00  0.00           C
ATOM    735  O   ILE C 489       9.242 -40.575 -18.915  1.00  0.00           O
ATOM    736  CB  ILE C 489       6.575 -41.240 -20.502  1.00  0.00           C
ATOM    737  CG1 ILE C 489       6.251 -40.012 -19.663  1.00  0.00           C
ATOM    738  CG2 ILE C 489       6.201 -42.464 -19.766  1.00  0.00           C
ATOM    739  CD1 ILE C 489       4.773 -39.788 -19.499  1.00  0.00           C
ATOM    740  N   ALA C 490       9.314 -42.768 -19.434  1.00  0.00           N
ATOM    741  CA  ALA C 490      10.108 -43.070 -18.262  1.00  0.00           C
ATOM    742  C   ALA C 490      11.418 -42.291 -18.193  1.00  0.00           C
ATOM    743  O   ALA C 490      11.742 -41.721 -17.148  1.00  0.00           O
ATOM    744  CB  ALA C 490      10.415 -44.551 -18.235  1.00  0.00           C
ATOM    745  N   VAL C 491      12.139 -42.166 -19.307  1.00  0.00           N
ATOM    746  CA  VAL C 491      13.409 -41.449 -19.215  1.00  0.00           C
ATOM    747  C   VAL C 491      13.184 -39.957 -19.066  1.00  0.00           C
ATOM    748  O   VAL C 491      13.940 -39.266 -18.373  1.00  0.00           O
ATOM    749  CB  VAL C 491      14.303 -41.758 -20.435  1.00  0.00           C
ATOM    750  CG1 VAL C 491      14.661 -43.228 -20.441  1.00  0.00           C
ATOM    751  CG2 VAL C 491      13.568 -41.439 -21.724  1.00  0.00           C
ATOM    752  N   HIS C 492      12.086 -39.472 -19.631  1.00  0.00           N
ATOM    753  CA  HIS C 492      11.736 -38.074 -19.489  1.00  0.00           C
ATOM    754  C   HIS C 492      11.491 -37.749 -18.013  1.00  0.00           C
ATOM    755  O   HIS C 492      12.027 -36.774 -17.468  1.00  0.00           O
ATOM    756  CB  HIS C 492      10.503 -37.748 -20.339  1.00  0.00           C
ATOM    757  CG  HIS C 492      10.056 -36.337 -20.257  1.00  0.00           C
ATOM    758  ND1 HIS C 492      10.738 -35.297 -20.863  1.00  0.00           N
ATOM    759  CD2 HIS C 492       8.989 -35.784 -19.643  1.00  0.00           C
ATOM    760  CE1 HIS C 492      10.104 -34.164 -20.619  1.00  0.00           C
ATOM    761  NE2 HIS C 492       9.040 -34.432 -19.881  1.00  0.00           N
ATOM    762  N   TYR C 493      10.668 -38.573 -17.372  1.00  0.00           N
ATOM    763  CA  TYR C 493      10.272 -38.334 -15.995  1.00  0.00           C
ATOM    764  C   TYR C 493      11.491 -38.395 -15.058  1.00  0.00           C
ATOM    765  O   TYR C 493      11.624 -37.557 -14.152  1.00  0.00           O
ATOM    766  CB  TYR C 493       9.147 -39.308 -15.619  1.00  0.00           C
ATOM    767  CG  TYR C 493       8.413 -38.971 -14.327  1.00  0.00           C
ATOM    768  CD1 TYR C 493       8.517 -39.742 -13.200  1.00  0.00           C
ATOM    769  CD2 TYR C 493       7.626 -37.828 -14.301  1.00  0.00           C
ATOM    770  CE1 TYR C 493       7.812 -39.382 -12.048  1.00  0.00           C
ATOM    771  CE2 TYR C 493       6.952 -37.470 -13.149  1.00  0.00           C
ATOM    772  CZ  TYR C 493       7.046 -38.253 -12.028  1.00  0.00           C
ATOM    773  OH  TYR C 493       6.377 -37.914 -10.865  1.00  0.00           O
ATOM    774  N   PHE C 494      12.398 -39.359 -15.284  1.00  0.00           N
ATOM    775  CA  PHE C 494      13.593 -39.492 -14.445  1.00  0.00           C
ATOM    776  C   PHE C 494      14.523 -38.274 -14.502  1.00  0.00           C
ATOM    777  O   PHE C 494      15.064 -37.858 -13.474  1.00  0.00           O
ATOM    778  CB  PHE C 494      14.386 -40.742 -14.812  1.00  0.00           C
ATOM    779  CG  PHE C 494      13.761 -42.011 -14.300  1.00  0.00           C
ATOM    780  CD1 PHE C 494      13.495 -42.166 -12.961  1.00  0.00           C
ATOM    781  CD2 PHE C 494      13.454 -43.051 -15.153  1.00  0.00           C
ATOM    782  CE1 PHE C 494      12.922 -43.328 -12.486  1.00  0.00           C
ATOM    783  CE2 PHE C 494      12.880 -44.209 -14.685  1.00  0.00           C
ATOM    784  CZ  PHE C 494      12.611 -44.345 -13.344  1.00  0.00           C
ATOM    785  N   LYS C 495      14.690 -37.682 -15.692  1.00  0.00           N
ATOM    786  CA  LYS C 495      15.541 -36.494 -15.844  1.00  0.00           C
ATOM    787  C   LYS C 495      14.810 -35.207 -15.493  1.00  0.00           C
ATOM    788  O   LYS C 495      15.429 -34.150 -15.335  1.00  0.00           O
ATOM    789  CB  LYS C 495      16.081 -36.384 -17.266  1.00  0.00           C
ATOM    790  CG  LYS C 495      17.060 -37.464 -17.684  1.00  0.00           C
ATOM    791  CD  LYS C 495      18.392 -37.313 -16.934  1.00  0.00           C
ATOM    792  CE  LYS C 495      19.442 -38.288 -17.454  1.00  0.00           C
ATOM    793  NZ  LYS C 495      20.749 -38.128 -16.752  1.00  0.00           N
ATOM    794  N   GLY C 496      13.502 -35.314 -15.350  1.00  0.00           N
ATOM    795  CA  GLY C 496      12.637 -34.215 -15.002  1.00  0.00           C
ATOM    796  C   GLY C 496      12.534 -34.104 -13.487  1.00  0.00           C
ATOM    797  O   GLY C 496      13.501 -33.768 -12.804  1.00  0.00           O
ATOM    798  N   TRP C 497      11.337 -34.321 -12.968  1.00  0.00           N
ATOM    799  CA  TRP C 497      11.072 -34.118 -11.553  1.00  0.00           C
ATOM    800  C   TRP C 497      10.950 -35.389 -10.697  1.00  0.00           C
ATOM    801  O   TRP C 497      10.540 -35.296  -9.536  1.00  0.00           O
ATOM    802  CB  TRP C 497       9.817 -33.281 -11.438  1.00  0.00           C
ATOM    803  CG  TRP C 497       9.972 -31.949 -12.137  1.00  0.00           C
ATOM    804  CD1 TRP C 497       9.438 -31.600 -13.345  1.00  0.00           C
ATOM    805  CD2 TRP C 497      10.719 -30.800 -11.685  1.00  0.00           C
ATOM    806  NE1 TRP C 497       9.798 -30.319 -13.672  1.00  0.00           N
ATOM    807  CE2 TRP C 497      10.582 -29.811 -12.671  1.00  0.00           C
ATOM    808  CE3 TRP C 497      11.485 -30.530 -10.544  1.00  0.00           C
ATOM    809  CZ2 TRP C 497      11.182 -28.569 -12.553  1.00  0.00           C
ATOM    810  CZ3 TRP C 497      12.086 -29.283 -10.425  1.00  0.00           C
ATOM    811  CH2 TRP C 497      11.937 -28.328 -11.405  1.00  0.00           C
ATOM    812  N   PHE C 498      11.331 -36.563 -11.222  1.00  0.00           N
ATOM    813  CA  PHE C 498      11.215 -37.801 -10.441  1.00  0.00           C
ATOM    814  C   PHE C 498      11.898 -37.737  -9.077  1.00  0.00           C
ATOM    815  O   PHE C 498      11.301 -38.124  -8.080  1.00  0.00           O
ATOM    816  CB  PHE C 498      11.808 -38.986 -11.189  1.00  0.00           C
ATOM    817  CG  PHE C 498      11.746 -40.295 -10.423  1.00  0.00           C
ATOM    818  CD1 PHE C 498      12.832 -40.770  -9.714  1.00  0.00           C
ATOM    819  CD2 PHE C 498      10.596 -41.051 -10.424  1.00  0.00           C
ATOM    820  CE1 PHE C 498      12.747 -41.966  -9.024  1.00  0.00           C
ATOM    821  CE2 PHE C 498      10.493 -42.232  -9.745  1.00  0.00           C
ATOM    822  CZ  PHE C 498      11.571 -42.698  -9.039  1.00  0.00           C
ATOM    823  N   LEU C 499      13.147 -37.274  -9.011  1.00  0.00           N
ATOM    824  CA  LEU C 499      13.861 -37.238  -7.733  1.00  0.00           C
ATOM    825  C   LEU C 499      13.106 -36.452  -6.664  1.00  0.00           C
ATOM    826  O   LEU C 499      13.011 -36.883  -5.510  1.00  0.00           O
ATOM    827  CB  LEU C 499      15.258 -36.631  -7.909  1.00  0.00           C
ATOM    828  CG  LEU C 499      16.106 -36.539  -6.625  1.00  0.00           C
ATOM    829  CD1 LEU C 499      16.334 -37.948  -6.064  1.00  0.00           C
ATOM    830  CD2 LEU C 499      17.431 -35.848  -6.949  1.00  0.00           C
ATOM    831  N   ILE C 500      12.553 -35.304  -7.042  1.00  0.00           N
ATOM    832  CA  ILE C 500      11.874 -34.469  -6.068  1.00  0.00           C
ATOM    833  C   ILE C 500      10.562 -35.123  -5.643  1.00  0.00           C
ATOM    834  O   ILE C 500      10.246 -35.177  -4.446  1.00  0.00           O
ATOM    835  CB  ILE C 500      11.585 -33.074  -6.656  1.00  0.00           C
ATOM    836  CG1 ILE C 500      12.903 -32.373  -7.046  1.00  0.00           C
ATOM    837  CG2 ILE C 500      10.819 -32.234  -5.645  1.00  0.00           C
ATOM    838  CD1 ILE C 500      13.862 -32.188  -5.893  1.00  0.00           C
ATOM    839  N   ASP C 501       9.807 -35.634  -6.623  1.00  0.00           N
ATOM    840  CA  ASP C 501       8.529 -36.288  -6.357  1.00  0.00           C
ATOM    841  C   ASP C 501       8.696 -37.565  -5.527  1.00  0.00           C
ATOM    842  O   ASP C 501       7.893 -37.847  -4.629  1.00  0.00           O
ATOM    843  CB  ASP C 501       7.837 -36.621  -7.688  1.00  0.00           C
ATOM    844  CG  ASP C 501       7.261 -35.381  -8.434  1.00  0.00           C
ATOM    845  OD1 ASP C 501       7.114 -34.347  -7.818  1.00  0.00           O
ATOM    846  OD2 ASP C 501       6.953 -35.491  -9.625  1.00  0.00           O
ATOM    847  N   MET C 502       9.756 -38.325  -5.809  1.00  0.00           N
ATOM    848  CA  MET C 502      10.000 -39.567  -5.102  1.00  0.00           C
ATOM    849  C   MET C 502      10.226 -39.276  -3.637  1.00  0.00           C
ATOM    850  O   MET C 502       9.591 -39.879  -2.779  1.00  0.00           O
ATOM    851  CB  MET C 502      11.212 -40.314  -5.643  1.00  0.00           C
ATOM    852  CG  MET C 502      11.387 -41.692  -4.989  1.00  0.00           C
ATOM    853  SD  MET C 502      12.943 -42.516  -5.359  1.00  0.00           S
ATOM    854  CE  MET C 502      13.977 -41.822  -4.083  1.00  0.00           C
ATOM    855  N   VAL C 503      11.103 -38.312  -3.338  1.00  0.00           N
ATOM    856  CA  VAL C 503      11.394 -37.990  -1.949  1.00  0.00           C
ATOM    857  C   VAL C 503      10.140 -37.515  -1.225  1.00  0.00           C
ATOM    858  O   VAL C 503       9.858 -37.949  -0.107  1.00  0.00           O
ATOM    859  CB  VAL C 503      12.496 -36.924  -1.853  1.00  0.00           C
ATOM    860  CG1 VAL C 503      12.629 -36.440  -0.403  1.00  0.00           C
ATOM    861  CG2 VAL C 503      13.814 -37.529  -2.342  1.00  0.00           C
ATOM    862  N   ALA C 504       9.359 -36.671  -1.891  1.00  0.00           N
ATOM    863  CA  ALA C 504       8.117 -36.134  -1.349  1.00  0.00           C
ATOM    864  C   ALA C 504       7.100 -37.237  -0.978  1.00  0.00           C
ATOM    865  O   ALA C 504       6.279 -37.066  -0.062  1.00  0.00           O
ATOM    866  CB  ALA C 504       7.511 -35.195  -2.374  1.00  0.00           C
ATOM    867  N   ALA C 505       7.111 -38.344  -1.727  1.00  0.00           N
ATOM    868  CA  ALA C 505       6.186 -39.453  -1.508  1.00  0.00           C
ATOM    869  C   ALA C 505       6.646 -40.486  -0.454  1.00  0.00           C
ATOM    870  O   ALA C 505       5.911 -41.439  -0.190  1.00  0.00           O
ATOM    871  CB  ALA C 505       5.933 -40.165  -2.829  1.00  0.00           C
ATOM    872  N   ILE C 506       7.832 -40.339   0.149  1.00  0.00           N
ATOM    873  CA  ILE C 506       8.277 -41.367   1.100  1.00  0.00           C
ATOM    874  C   ILE C 506       7.641 -41.230   2.503  1.00  0.00           C
ATOM    875  O   ILE C 506       7.765 -40.189   3.151  1.00  0.00           O
ATOM    876  CB  ILE C 506       9.812 -41.356   1.262  1.00  0.00           C
ATOM    877  CG1 ILE C 506      10.480 -41.687  -0.063  1.00  0.00           C
ATOM    878  CG2 ILE C 506      10.252 -42.341   2.367  1.00  0.00           C
ATOM    879  CD1 ILE C 506      11.975 -41.451  -0.069  1.00  0.00           C
ATOM    880  N   PRO C 507       6.953 -42.266   3.024  1.00  0.00           N
ATOM    881  CA  PRO C 507       6.316 -42.285   4.329  1.00  0.00           C
ATOM    882  C   PRO C 507       7.337 -42.525   5.436  1.00  0.00           C
ATOM    883  O   PRO C 507       7.427 -43.618   6.011  1.00  0.00           O
ATOM    884  CB  PRO C 507       5.308 -43.421   4.201  1.00  0.00           C
ATOM    885  CG  PRO C 507       5.948 -44.383   3.248  1.00  0.00           C
ATOM    886  CD  PRO C 507       6.717 -43.513   2.250  1.00  0.00           C
ATOM    887  N   PHE C 508       8.077 -41.481   5.765  1.00  0.00           N
ATOM    888  CA  PHE C 508       9.171 -41.581   6.733  1.00  0.00           C
ATOM    889  C   PHE C 508       8.670 -42.073   8.105  1.00  0.00           C
ATOM    890  O   PHE C 508       9.397 -42.745   8.835  1.00  0.00           O
ATOM    891  CB  PHE C 508       9.817 -40.205   6.898  1.00  0.00           C
ATOM    892  CG  PHE C 508      10.507 -39.726   5.647  1.00  0.00           C
ATOM    893  CD1 PHE C 508      11.728 -40.237   5.237  1.00  0.00           C
ATOM    894  CD2 PHE C 508       9.896 -38.770   4.854  1.00  0.00           C
ATOM    895  CE1 PHE C 508      12.321 -39.784   4.059  1.00  0.00           C
ATOM    896  CE2 PHE C 508      10.481 -38.332   3.685  1.00  0.00           C
ATOM    897  CZ  PHE C 508      11.691 -38.830   3.287  1.00  0.00           C
ATOM    898  N   ASP C 509       7.407 -41.790   8.432  1.00  0.00           N
ATOM    899  CA  ASP C 509       6.815 -42.225   9.700  1.00  0.00           C
ATOM    900  C   ASP C 509       6.819 -43.735   9.875  1.00  0.00           C
ATOM    901  O   ASP C 509       6.986 -44.243  10.984  1.00  0.00           O
ATOM    902  CB  ASP C 509       5.364 -41.815   9.757  1.00  0.00           C
ATOM    903  CG  ASP C 509       5.211 -40.434   9.916  1.00  0.00           C
ATOM    904  OD1 ASP C 509       6.172 -39.781  10.249  1.00  0.00           O
ATOM    905  OD2 ASP C 509       4.118 -39.955   9.704  1.00  0.00           O
ATOM    906  N   LEU C 510       6.606 -44.459   8.778  1.00  0.00           N
ATOM    907  CA  LEU C 510       6.557 -45.908   8.827  1.00  0.00           C
ATOM    908  C   LEU C 510       7.955 -46.473   8.863  1.00  0.00           C
ATOM    909  O   LEU C 510       8.188 -47.537   9.439  1.00  0.00           O
ATOM    910  CB  LEU C 510       5.750 -46.466   7.648  1.00  0.00           C
ATOM    911  CG  LEU C 510       4.231 -46.198   7.707  1.00  0.00           C
ATOM    912  CD1 LEU C 510       3.572 -46.582   6.389  1.00  0.00           C
ATOM    913  CD2 LEU C 510       3.643 -47.046   8.846  1.00  0.00           C
ATOM    914  N   LEU C 511       8.913 -45.733   8.300  1.00  0.00           N
ATOM    915  CA  LEU C 511      10.269 -46.258   8.296  1.00  0.00           C
ATOM    916  C   LEU C 511      10.969 -46.066   9.639  1.00  0.00           C
ATOM    917  O   LEU C 511      11.711 -46.942  10.082  1.00  0.00           O
ATOM    918  CB  LEU C 511      11.189 -45.582   7.266  1.00  0.00           C
ATOM    919  CG  LEU C 511      11.207 -46.127   5.836  1.00  0.00           C
ATOM    920  CD1 LEU C 511      10.006 -45.580   5.046  1.00  0.00           C
ATOM    921  CD2 LEU C 511      12.538 -45.791   5.210  1.00  0.00           C
ATOM    922  N   ILE C 512      10.750 -44.922  10.286  1.00  0.00           N
ATOM    923  CA  ILE C 512      11.459 -44.607  11.529  1.00  0.00           C
ATOM    924  C   ILE C 512      10.634 -44.910  12.784  1.00  0.00           C
ATOM    925  O   ILE C 512      10.942 -44.416  13.874  1.00  0.00           O
ATOM    926  CB  ILE C 512      11.761 -43.109  11.574  1.00  0.00           C
ATOM    927  CG1 ILE C 512      12.627 -42.698  10.445  1.00  0.00           C
ATOM    928  CG2 ILE C 512      12.503 -42.823  12.808  1.00  0.00           C
ATOM    929  CD1 ILE C 512      12.719 -41.220  10.332  1.00  0.00           C
ATOM    930  N   PHE C 513       9.663 -45.795  12.667  1.00  0.00           N
ATOM    931  CA  PHE C 513       8.700 -46.044  13.732  1.00  0.00           C
ATOM    932  C   PHE C 513       9.426 -46.468  15.028  1.00  0.00           C
ATOM    933  O   PHE C 513       9.032 -46.077  16.128  1.00  0.00           O
ATOM    934  CB  PHE C 513       7.723 -47.139  13.257  1.00  0.00           C
ATOM    935  CG  PHE C 513       6.330 -47.109  13.877  1.00  0.00           C
ATOM    936  CD1 PHE C 513       5.943 -47.785  15.023  1.00  0.00           C
ATOM    937  CD2 PHE C 513       5.360 -46.378  13.180  1.00  0.00           C
ATOM    938  CE1 PHE C 513       4.612 -47.697  15.465  1.00  0.00           C
ATOM    939  CE2 PHE C 513       4.063 -46.300  13.604  1.00  0.00           C
ATOM    940  CZ  PHE C 513       3.680 -46.951  14.749  1.00  0.00           C
ATOM    941  N   GLY C 514      10.470 -47.293  14.908  1.00  0.00           N
ATOM    942  CA  GLY C 514      11.182 -47.779  16.089  1.00  0.00           C
ATOM    943  C   GLY C 514      12.432 -47.003  16.579  1.00  0.00           C
ATOM    944  O   GLY C 514      13.058 -47.449  17.539  1.00  0.00           O
ATOM    945  N   SER C 515      12.835 -45.874  15.971  1.00  0.00           N
ATOM    946  CA  SER C 515      14.112 -45.292  16.467  1.00  0.00           C
ATOM    947  C   SER C 515      13.998 -44.381  17.721  1.00  0.00           C
ATOM    948  O   SER C 515      15.014 -43.938  18.249  1.00  0.00           O
ATOM    949  CB  SER C 515      14.898 -44.603  15.374  1.00  0.00           C
ATOM    950  OG  SER C 515      14.299 -43.443  14.989  1.00  0.00           O
ATOM    951  N   GLY C 516      12.781 -44.039  18.152  1.00  0.00           N
ATOM    952  CA  GLY C 516      12.514 -43.283  19.396  1.00  0.00           C
ATOM    953  C   GLY C 516      12.472 -41.740  19.346  1.00  0.00           C
ATOM    954  O   GLY C 516      11.785 -41.106  20.155  1.00  0.00           O
ATOM    955  N   SER C 517      13.139 -41.111  18.390  1.00  0.00           N
ATOM    956  CA  SER C 517      13.160 -39.651  18.399  1.00  0.00           C
ATOM    957  C   SER C 517      11.973 -39.023  17.715  1.00  0.00           C
ATOM    958  O   SER C 517      12.056 -38.668  16.536  1.00  0.00           O
ATOM    959  CB  SER C 517      14.405 -39.127  17.721  1.00  0.00           C
ATOM    960  OG  SER C 517      14.408 -37.727  17.707  1.00  0.00           O
ATOM    961  N   GLU C 518      10.907 -38.796  18.477  1.00  0.00           N
ATOM    962  CA  GLU C 518       9.693 -38.213  17.900  1.00  0.00           C
ATOM    963  C   GLU C 518       9.959 -36.842  17.295  1.00  0.00           C
ATOM    964  O   GLU C 518       9.380 -36.494  16.261  1.00  0.00           O
ATOM    965  CB  GLU C 518       8.560 -38.101  18.925  1.00  0.00           C
ATOM    966  CG  GLU C 518       7.906 -39.425  19.310  1.00  0.00           C
ATOM    967  CD  GLU C 518       6.786 -39.258  20.327  1.00  0.00           C
ATOM    968  OE1 GLU C 518       6.031 -40.184  20.516  1.00  0.00           O
ATOM    969  OE2 GLU C 518       6.694 -38.204  20.910  1.00  0.00           O
ATOM    970  N   GLU C 519      10.836 -36.057  17.923  1.00  0.00           N
ATOM    971  CA  GLU C 519      11.137 -34.753  17.354  1.00  0.00           C
ATOM    972  C   GLU C 519      11.812 -34.862  15.996  1.00  0.00           C
ATOM    973  O   GLU C 519      11.478 -34.097  15.081  1.00  0.00           O
ATOM    974  CB  GLU C 519      12.051 -33.917  18.261  1.00  0.00           C
ATOM    975  CG  GLU C 519      11.415 -33.353  19.515  1.00  0.00           C
ATOM    976  CD  GLU C 519      12.407 -32.566  20.367  1.00  0.00           C
ATOM    977  OE1 GLU C 519      11.973 -31.799  21.197  1.00  0.00           O
ATOM    978  OE2 GLU C 519      13.592 -32.746  20.187  1.00  0.00           O
ATOM    979  N   LEU C 520      12.753 -35.816  15.830  1.00  0.00           N
ATOM    980  CA  LEU C 520      13.434 -35.879  14.552  1.00  0.00           C
ATOM    981  C   LEU C 520      12.417 -36.281  13.487  1.00  0.00           C
ATOM    982  O   LEU C 520      12.443 -35.777  12.365  1.00  0.00           O
ATOM    983  CB  LEU C 520      14.538 -36.933  14.538  1.00  0.00           C
ATOM    984  CG  LEU C 520      15.543 -36.782  13.407  1.00  0.00           C
ATOM    985  CD1 LEU C 520      16.331 -35.499  13.664  1.00  0.00           C
ATOM    986  CD2 LEU C 520      16.407 -37.983  13.281  1.00  0.00           C
ATOM    987  N   ILE C 521      11.481 -37.167  13.862  1.00  0.00           N
ATOM    988  CA  ILE C 521      10.494 -37.657  12.912  1.00  0.00           C
ATOM    989  C   ILE C 521       9.614 -36.503  12.455  1.00  0.00           C
ATOM    990  O   ILE C 521       9.386 -36.331  11.254  1.00  0.00           O
ATOM    991  CB  ILE C 521       9.625 -38.775  13.521  1.00  0.00           C
ATOM    992  CG1 ILE C 521      10.471 -40.014  13.792  1.00  0.00           C
ATOM    993  CG2 ILE C 521       8.504 -39.133  12.552  1.00  0.00           C
ATOM    994  CD1 ILE C 521       9.771 -41.051  14.654  1.00  0.00           C
ATOM    995  N   GLY C 522       9.143 -35.692  13.409  1.00  0.00           N
ATOM    996  CA  GLY C 522       8.299 -34.555  13.069  1.00  0.00           C
ATOM    997  C   GLY C 522       9.001 -33.591  12.115  1.00  0.00           C
ATOM    998  O   GLY C 522       8.380 -33.017  11.220  1.00  0.00           O
ATOM    999  N   LEU C 523      10.303 -33.408  12.301  1.00  0.00           N
ATOM   1000  CA  LEU C 523      11.077 -32.533  11.436  1.00  0.00           C
ATOM   1001  C   LEU C 523      11.213 -33.168  10.037  1.00  0.00           C
ATOM   1002  O   LEU C 523      11.069 -32.499   9.017  1.00  0.00           O
ATOM   1003  CB  LEU C 523      12.411 -32.190  12.093  1.00  0.00           C
ATOM   1004  CG  LEU C 523      13.146 -30.979  11.501  1.00  0.00           C
ATOM   1005  CD1 LEU C 523      13.946 -30.320  12.620  1.00  0.00           C
ATOM   1006  CD2 LEU C 523      14.045 -31.411  10.371  1.00  0.00           C
ATOM   1007  N   LEU C 524      11.491 -34.470   9.974  1.00  0.00           N
ATOM   1008  CA  LEU C 524      11.639 -35.166   8.689  1.00  0.00           C
ATOM   1009  C   LEU C 524      10.340 -35.140   7.870  1.00  0.00           C
ATOM   1010  O   LEU C 524      10.367 -35.119   6.634  1.00  0.00           O
ATOM   1011  CB  LEU C 524      12.111 -36.594   8.933  1.00  0.00           C
ATOM   1012  CG  LEU C 524      13.548 -36.691   9.468  1.00  0.00           C
ATOM   1013  CD1 LEU C 524      13.833 -38.094   9.861  1.00  0.00           C
ATOM   1014  CD2 LEU C 524      14.509 -36.222   8.407  1.00  0.00           C
ATOM   1015  N   LYS C 525       9.192 -35.038   8.551  1.00  0.00           N
ATOM   1016  CA  LYS C 525       7.897 -34.916   7.879  1.00  0.00           C
ATOM   1017  C   LYS C 525       7.822 -33.683   6.985  1.00  0.00           C
ATOM   1018  O   LYS C 525       6.954 -33.608   6.116  1.00  0.00           O
ATOM   1019  CB  LYS C 525       6.721 -34.871   8.851  1.00  0.00           C
ATOM   1020  CG  LYS C 525       6.412 -36.163   9.533  1.00  0.00           C
ATOM   1021  CD  LYS C 525       5.227 -36.029  10.497  1.00  0.00           C
ATOM   1022  CE  LYS C 525       4.928 -37.359  11.003  1.00  0.00           C
ATOM   1023  NZ  LYS C 525       3.796 -37.481  11.967  1.00  0.00           N
ATOM   1024  N   THR C 526       8.734 -32.720   7.159  1.00  0.00           N
ATOM   1025  CA  THR C 526       8.729 -31.517   6.345  1.00  0.00           C
ATOM   1026  C   THR C 526       9.034 -31.823   4.872  1.00  0.00           C
ATOM   1027  O   THR C 526       8.779 -30.999   3.998  1.00  0.00           O
ATOM   1028  CB  THR C 526       9.725 -30.473   6.880  1.00  0.00           C
ATOM   1029  OG1 THR C 526      11.048 -31.022   6.890  1.00  0.00           O
ATOM   1030  CG2 THR C 526       9.319 -30.041   8.295  1.00  0.00           C
ATOM   1031  N   ALA C 527       9.504 -33.039   4.565  1.00  0.00           N
ATOM   1032  CA  ALA C 527       9.715 -33.461   3.179  1.00  0.00           C
ATOM   1033  C   ALA C 527       8.389 -33.417   2.416  1.00  0.00           C
ATOM   1034  O   ALA C 527       8.358 -33.289   1.193  1.00  0.00           O
ATOM   1035  CB  ALA C 527      10.284 -34.858   3.124  1.00  0.00           C
ATOM   1036  N   ARG C 528       7.273 -33.510   3.144  1.00  0.00           N
ATOM   1037  CA  ARG C 528       5.943 -33.487   2.560  1.00  0.00           C
ATOM   1038  C   ARG C 528       5.662 -32.139   1.898  1.00  0.00           C
ATOM   1039  O   ARG C 528       4.825 -32.036   1.003  1.00  0.00           O
ATOM   1040  CB  ARG C 528       4.888 -33.767   3.618  1.00  0.00           C
ATOM   1041  CG  ARG C 528       4.896 -35.201   4.158  1.00  0.00           C
ATOM   1042  CD  ARG C 528       3.858 -35.410   5.199  1.00  0.00           C
ATOM   1043  NE  ARG C 528       3.801 -36.781   5.669  1.00  0.00           N
ATOM   1044  CZ  ARG C 528       3.044 -37.197   6.704  1.00  0.00           C
ATOM   1045  NH1 ARG C 528       2.296 -36.334   7.355  1.00  0.00           N
ATOM   1046  NH2 ARG C 528       3.047 -38.466   7.065  1.00  0.00           N
ATOM   1047  N   LEU C 529       6.402 -31.094   2.268  1.00  0.00           N
ATOM   1048  CA  LEU C 529       6.153 -29.788   1.682  1.00  0.00           C
ATOM   1049  C   LEU C 529       6.693 -29.739   0.255  1.00  0.00           C
ATOM   1050  O   LEU C 529       6.337 -28.851  -0.516  1.00  0.00           O
ATOM   1051  CB  LEU C 529       6.799 -28.658   2.498  1.00  0.00           C
ATOM   1052  CG  LEU C 529       5.982 -28.135   3.703  1.00  0.00           C
ATOM   1053  CD1 LEU C 529       5.949 -29.201   4.791  1.00  0.00           C
ATOM   1054  CD2 LEU C 529       6.588 -26.828   4.211  1.00  0.00           C
ATOM   1055  N   LEU C 530       7.496 -30.730  -0.143  1.00  0.00           N
ATOM   1056  CA  LEU C 530       8.034 -30.770  -1.495  1.00  0.00           C
ATOM   1057  C   LEU C 530       6.933 -31.126  -2.483  1.00  0.00           C
ATOM   1058  O   LEU C 530       7.076 -30.932  -3.688  1.00  0.00           O
ATOM   1059  CB  LEU C 530       9.152 -31.805  -1.612  1.00  0.00           C
ATOM   1060  CG  LEU C 530      10.424 -31.531  -0.843  1.00  0.00           C
ATOM   1061  CD1 LEU C 530      11.353 -32.746  -1.006  1.00  0.00           C
ATOM   1062  CD2 LEU C 530      11.061 -30.250  -1.365  1.00  0.00           C
ATOM   1063  N   ARG C 531       5.786 -31.587  -1.975  1.00  0.00           N
ATOM   1064  CA  ARG C 531       4.647 -31.947  -2.802  1.00  0.00           C
ATOM   1065  C   ARG C 531       4.124 -30.697  -3.531  1.00  0.00           C
ATOM   1066  O   ARG C 531       3.487 -30.800  -4.574  1.00  0.00           O
ATOM   1067  CB  ARG C 531       3.578 -32.590  -1.932  1.00  0.00           C
ATOM   1068  CG  ARG C 531       4.021 -33.951  -1.363  1.00  0.00           C
ATOM   1069  CD  ARG C 531       3.094 -34.514  -0.378  1.00  0.00           C
ATOM   1070  NE  ARG C 531       3.602 -35.771   0.183  1.00  0.00           N
ATOM   1071  CZ  ARG C 531       3.012 -36.494   1.156  1.00  0.00           C
ATOM   1072  NH1 ARG C 531       1.892 -36.152   1.714  1.00  0.00           N
ATOM   1073  NH2 ARG C 531       3.590 -37.572   1.571  1.00  0.00           N
ATOM   1074  N   LEU C 532       4.455 -29.498  -3.021  1.00  0.00           N
ATOM   1075  CA  LEU C 532       4.076 -28.228  -3.645  1.00  0.00           C
ATOM   1076  C   LEU C 532       4.672 -28.077  -5.048  1.00  0.00           C
ATOM   1077  O   LEU C 532       4.107 -27.389  -5.905  1.00  0.00           O
ATOM   1078  CB  LEU C 532       4.516 -27.069  -2.743  1.00  0.00           C
ATOM   1079  CG  LEU C 532       3.696 -26.906  -1.447  1.00  0.00           C
ATOM   1080  CD1 LEU C 532       4.372 -25.961  -0.509  1.00  0.00           C
ATOM   1081  CD2 LEU C 532       2.342 -26.314  -1.814  1.00  0.00           C
ATOM   1082  N   VAL C 533       5.783 -28.762  -5.309  1.00  0.00           N
ATOM   1083  CA  VAL C 533       6.448 -28.716  -6.604  1.00  0.00           C
ATOM   1084  C   VAL C 533       5.498 -29.220  -7.687  1.00  0.00           C
ATOM   1085  O   VAL C 533       5.560 -28.774  -8.838  1.00  0.00           O
ATOM   1086  CB  VAL C 533       7.754 -29.526  -6.586  1.00  0.00           C
ATOM   1087  CG1 VAL C 533       8.345 -29.631  -8.017  1.00  0.00           C
ATOM   1088  CG2 VAL C 533       8.729 -28.830  -5.624  1.00  0.00           C
ATOM   1089  N   ARG C 534       4.637 -30.182  -7.331  1.00  0.00           N
ATOM   1090  CA  ARG C 534       3.677 -30.769  -8.255  1.00  0.00           C
ATOM   1091  C   ARG C 534       2.725 -29.708  -8.811  1.00  0.00           C
ATOM   1092  O   ARG C 534       2.180 -29.868  -9.902  1.00  0.00           O
ATOM   1093  CB  ARG C 534       2.855 -31.837  -7.552  1.00  0.00           C
ATOM   1094  CG  ARG C 534       3.641 -33.086  -7.154  1.00  0.00           C
ATOM   1095  CD  ARG C 534       2.793 -34.054  -6.430  1.00  0.00           C
ATOM   1096  NE  ARG C 534       3.560 -35.175  -5.890  1.00  0.00           N
ATOM   1097  CZ  ARG C 534       3.848 -36.321  -6.540  1.00  0.00           C
ATOM   1098  NH1 ARG C 534       3.430 -36.521  -7.746  1.00  0.00           N
ATOM   1099  NH2 ARG C 534       4.557 -37.251  -5.935  1.00  0.00           N
ATOM   1100  N   VAL C 535       2.479 -28.652  -8.034  1.00  0.00           N
ATOM   1101  CA  VAL C 535       1.593 -27.589  -8.456  1.00  0.00           C
ATOM   1102  C   VAL C 535       2.386 -26.602  -9.298  1.00  0.00           C
ATOM   1103  O   VAL C 535       1.931 -26.181 -10.358  1.00  0.00           O
ATOM   1104  CB  VAL C 535       0.951 -26.878  -7.246  1.00  0.00           C
ATOM   1105  CG1 VAL C 535       0.114 -25.682  -7.722  1.00  0.00           C
ATOM   1106  CG2 VAL C 535       0.079 -27.877  -6.465  1.00  0.00           C
ATOM   1107  N   ALA C 536       3.591 -26.249  -8.840  1.00  0.00           N
ATOM   1108  CA  ALA C 536       4.412 -25.268  -9.550  1.00  0.00           C
ATOM   1109  C   ALA C 536       4.709 -25.685 -10.997  1.00  0.00           C
ATOM   1110  O   ALA C 536       4.583 -24.885 -11.928  1.00  0.00           O
ATOM   1111  CB  ALA C 536       5.724 -25.083  -8.805  1.00  0.00           C
ATOM   1112  N   ARG C 537       5.013 -26.963 -11.210  1.00  0.00           N
ATOM   1113  CA  ARG C 537       5.296 -27.455 -12.561  1.00  0.00           C
ATOM   1114  C   ARG C 537       4.070 -27.414 -13.499  1.00  0.00           C
ATOM   1115  O   ARG C 537       4.218 -27.506 -14.719  1.00  0.00           O
ATOM   1116  CB  ARG C 537       5.880 -28.864 -12.512  1.00  0.00           C
ATOM   1117  CG  ARG C 537       4.930 -29.874 -12.006  1.00  0.00           C
ATOM   1118  CD  ARG C 537       5.472 -31.245 -11.882  1.00  0.00           C
ATOM   1119  NE  ARG C 537       5.644 -31.891 -13.175  1.00  0.00           N
ATOM   1120  CZ  ARG C 537       6.109 -33.136 -13.323  1.00  0.00           C
ATOM   1121  NH1 ARG C 537       6.449 -33.811 -12.254  1.00  0.00           N
ATOM   1122  NH2 ARG C 537       6.219 -33.676 -14.526  1.00  0.00           N
ATOM   1123  N   LYS C 538       2.861 -27.320 -12.933  1.00  0.00           N
ATOM   1124  CA  LYS C 538       1.604 -27.308 -13.678  1.00  0.00           C
ATOM   1125  C   LYS C 538       0.874 -25.976 -13.554  1.00  0.00           C
ATOM   1126  O   LYS C 538      -0.324 -25.891 -13.825  1.00  0.00           O
ATOM   1127  CB  LYS C 538       0.681 -28.439 -13.212  1.00  0.00           C
ATOM   1128  CG  LYS C 538       1.194 -29.845 -13.489  1.00  0.00           C
ATOM   1129  CD  LYS C 538       0.238 -30.898 -12.987  1.00  0.00           C
ATOM   1130  CE  LYS C 538       0.711 -32.305 -13.330  1.00  0.00           C
ATOM   1131  NZ  LYS C 538      -0.144 -33.340 -12.665  1.00  0.00           N
ATOM   1132  N   LEU C 539       1.580 -24.916 -13.170  1.00  0.00           N
ATOM   1133  CA  LEU C 539       0.942 -23.613 -12.963  1.00  0.00           C
ATOM   1134  C   LEU C 539       0.088 -23.149 -14.164  1.00  0.00           C
ATOM   1135  O   LEU C 539      -0.995 -22.561 -13.993  1.00  0.00           O
ATOM   1136  CB  LEU C 539       2.024 -22.579 -12.655  1.00  0.00           C
ATOM   1137  CG  LEU C 539       1.524 -21.213 -12.245  1.00  0.00           C
ATOM   1138  CD1 LEU C 539       0.727 -21.370 -10.945  1.00  0.00           C
ATOM   1139  CD2 LEU C 539       2.707 -20.272 -12.063  1.00  0.00           C
ATOM   1140  N   ASP C 540       0.562 -23.434 -15.380  1.00  0.00           N
ATOM   1141  CA  ASP C 540      -0.135 -23.036 -16.602  1.00  0.00           C
ATOM   1142  C   ASP C 540      -1.543 -23.633 -16.691  1.00  0.00           C
ATOM   1143  O   ASP C 540      -2.427 -23.053 -17.318  1.00  0.00           O
ATOM   1144  CB  ASP C 540       0.662 -23.464 -17.833  1.00  0.00           C
ATOM   1145  CG  ASP C 540       1.935 -22.643 -18.048  1.00  0.00           C
ATOM   1146  OD1 ASP C 540       2.084 -21.613 -17.426  1.00  0.00           O
ATOM   1147  OD2 ASP C 540       2.754 -23.067 -18.827  1.00  0.00           O
ATOM   1148  N   ARG C 541      -1.748 -24.810 -16.096  1.00  0.00           N
ATOM   1149  CA  ARG C 541      -3.042 -25.467 -16.154  1.00  0.00           C
ATOM   1150  C   ARG C 541      -4.072 -24.693 -15.346  1.00  0.00           C
ATOM   1151  O   ARG C 541      -5.204 -24.472 -15.776  1.00  0.00           O
ATOM   1152  CB  ARG C 541      -2.939 -26.893 -15.607  1.00  0.00           C
ATOM   1153  CG  ARG C 541      -4.238 -27.672 -15.624  1.00  0.00           C
ATOM   1154  CD  ARG C 541      -4.708 -27.788 -17.016  1.00  0.00           C
ATOM   1155  NE  ARG C 541      -5.980 -28.431 -17.162  1.00  0.00           N
ATOM   1156  CZ  ARG C 541      -6.179 -29.713 -17.461  1.00  0.00           C
ATOM   1157  NH1 ARG C 541      -5.185 -30.554 -17.640  1.00  0.00           N
ATOM   1158  NH2 ARG C 541      -7.388 -30.101 -17.611  1.00  0.00           N
ATOM   1159  N   TYR C 542      -3.666 -24.219 -14.183  1.00  0.00           N
ATOM   1160  CA  TYR C 542      -4.609 -23.575 -13.283  1.00  0.00           C
ATOM   1161  C   TYR C 542      -4.890 -22.148 -13.744  1.00  0.00           C
ATOM   1162  O   TYR C 542      -5.986 -21.612 -13.539  1.00  0.00           O
ATOM   1163  CB  TYR C 542      -4.053 -23.601 -11.865  1.00  0.00           C
ATOM   1164  CG  TYR C 542      -3.774 -25.022 -11.390  1.00  0.00           C
ATOM   1165  CD1 TYR C 542      -4.804 -25.938 -11.184  1.00  0.00           C
ATOM   1166  CD2 TYR C 542      -2.454 -25.402 -11.168  1.00  0.00           C
ATOM   1167  CE1 TYR C 542      -4.503 -27.229 -10.767  1.00  0.00           C
ATOM   1168  CE2 TYR C 542      -2.154 -26.673 -10.754  1.00  0.00           C
ATOM   1169  CZ  TYR C 542      -3.162 -27.588 -10.552  1.00  0.00           C
ATOM   1170  OH  TYR C 542      -2.844 -28.846 -10.140  1.00  0.00           O
ATOM   1171  N   SER C 543      -3.922 -21.581 -14.466  1.00  0.00           N
ATOM   1172  CA  SER C 543      -3.982 -20.211 -14.938  1.00  0.00           C
ATOM   1173  C   SER C 543      -5.007 -19.991 -16.053  1.00  0.00           C
ATOM   1174  O   SER C 543      -5.261 -18.849 -16.445  1.00  0.00           O
ATOM   1175  CB  SER C 543      -2.612 -19.771 -15.403  1.00  0.00           C
ATOM   1176  OG  SER C 543      -1.691 -19.766 -14.342  1.00  0.00           O
ATOM   1177  N   GLU C 544      -5.605 -21.070 -16.579  1.00  0.00           N
ATOM   1178  CA  GLU C 544      -6.626 -20.906 -17.611  1.00  0.00           C
ATOM   1179  C   GLU C 544      -7.842 -20.134 -17.082  1.00  0.00           C
ATOM   1180  O   GLU C 544      -8.570 -19.506 -17.858  1.00  0.00           O
ATOM   1181  CB  GLU C 544      -7.078 -22.256 -18.173  1.00  0.00           C
ATOM   1182  CG  GLU C 544      -6.018 -22.970 -19.022  1.00  0.00           C
ATOM   1183  CD  GLU C 544      -6.508 -24.268 -19.637  1.00  0.00           C
ATOM   1184  OE1 GLU C 544      -5.809 -24.818 -20.459  1.00  0.00           O
ATOM   1185  OE2 GLU C 544      -7.590 -24.691 -19.304  1.00  0.00           O
ATOM   1186  N   TYR C 545      -8.081 -20.214 -15.771  1.00  0.00           N
ATOM   1187  CA  TYR C 545      -9.206 -19.524 -15.156  1.00  0.00           C
ATOM   1188  C   TYR C 545      -8.717 -18.352 -14.308  1.00  0.00           C
ATOM   1189  O   TYR C 545      -8.238 -18.533 -13.188  1.00  0.00           O
ATOM   1190  CB  TYR C 545     -10.033 -20.498 -14.319  1.00  0.00           C
ATOM   1191  CG  TYR C 545     -10.717 -21.577 -15.133  1.00  0.00           C
ATOM   1192  CD1 TYR C 545     -11.921 -21.305 -15.776  1.00  0.00           C
ATOM   1193  CD2 TYR C 545     -10.147 -22.838 -15.238  1.00  0.00           C
ATOM   1194  CE1 TYR C 545     -12.553 -22.288 -16.517  1.00  0.00           C
ATOM   1195  CE2 TYR C 545     -10.778 -23.823 -15.980  1.00  0.00           C
ATOM   1196  CZ  TYR C 545     -11.979 -23.550 -16.618  1.00  0.00           C
ATOM   1197  OH  TYR C 545     -12.610 -24.528 -17.360  1.00  0.00           O
ATOM   1198  N   GLY C 546      -8.902 -17.136 -14.810  1.00  0.00           N
ATOM   1199  CA  GLY C 546      -8.414 -15.936 -14.121  1.00  0.00           C
ATOM   1200  C   GLY C 546      -8.856 -15.875 -12.657  1.00  0.00           C
ATOM   1201  O   GLY C 546      -8.042 -15.637 -11.761  1.00  0.00           O
ATOM   1202  N   ALA C 547     -10.146 -16.090 -12.411  1.00  0.00           N
ATOM   1203  CA  ALA C 547     -10.669 -16.051 -11.050  1.00  0.00           C
ATOM   1204  C   ALA C 547      -9.988 -17.094 -10.152  1.00  0.00           C
ATOM   1205  O   ALA C 547      -9.837 -16.875  -8.943  1.00  0.00           O
ATOM   1206  CB  ALA C 547     -12.168 -16.271 -11.065  1.00  0.00           C
ATOM   1207  N   ALA C 548      -9.630 -18.258 -10.719  1.00  0.00           N
ATOM   1208  CA  ALA C 548      -8.987 -19.306  -9.940  1.00  0.00           C
ATOM   1209  C   ALA C 548      -7.635 -18.827  -9.479  1.00  0.00           C
ATOM   1210  O   ALA C 548      -7.211 -19.118  -8.360  1.00  0.00           O
ATOM   1211  CB  ALA C 548      -8.827 -20.583 -10.731  1.00  0.00           C
ATOM   1212  N   VAL C 549      -6.967 -18.060 -10.335  1.00  0.00           N
ATOM   1213  CA  VAL C 549      -5.649 -17.561  -9.994  1.00  0.00           C
ATOM   1214  C   VAL C 549      -5.761 -16.640  -8.794  1.00  0.00           C
ATOM   1215  O   VAL C 549      -4.952 -16.727  -7.870  1.00  0.00           O
ATOM   1216  CB  VAL C 549      -4.998 -16.823 -11.164  1.00  0.00           C
ATOM   1217  CG1 VAL C 549      -3.708 -16.188 -10.701  1.00  0.00           C
ATOM   1218  CG2 VAL C 549      -4.767 -17.788 -12.276  1.00  0.00           C
ATOM   1219  N   LEU C 550      -6.778 -15.776  -8.779  1.00  0.00           N
ATOM   1220  CA  LEU C 550      -6.942 -14.894  -7.620  1.00  0.00           C
ATOM   1221  C   LEU C 550      -7.177 -15.696  -6.344  1.00  0.00           C
ATOM   1222  O   LEU C 550      -6.596 -15.401  -5.293  1.00  0.00           O
ATOM   1223  CB  LEU C 550      -8.122 -13.940  -7.831  1.00  0.00           C
ATOM   1224  CG  LEU C 550      -7.895 -12.881  -8.854  1.00  0.00           C
ATOM   1225  CD1 LEU C 550      -9.180 -12.122  -9.160  1.00  0.00           C
ATOM   1226  CD2 LEU C 550      -6.862 -11.934  -8.334  1.00  0.00           C
ATOM   1227  N   PHE C 551      -7.992 -16.746  -6.438  1.00  0.00           N
ATOM   1228  CA  PHE C 551      -8.248 -17.593  -5.280  1.00  0.00           C
ATOM   1229  C   PHE C 551      -6.944 -18.214  -4.787  1.00  0.00           C
ATOM   1230  O   PHE C 551      -6.635 -18.186  -3.588  1.00  0.00           O
ATOM   1231  CB  PHE C 551      -9.284 -18.663  -5.606  1.00  0.00           C
ATOM   1232  CG  PHE C 551      -9.582 -19.592  -4.472  1.00  0.00           C
ATOM   1233  CD1 PHE C 551      -9.080 -20.883  -4.460  1.00  0.00           C
ATOM   1234  CD2 PHE C 551     -10.363 -19.169  -3.403  1.00  0.00           C
ATOM   1235  CE1 PHE C 551      -9.365 -21.738  -3.412  1.00  0.00           C
ATOM   1236  CE2 PHE C 551     -10.643 -20.016  -2.350  1.00  0.00           C
ATOM   1237  CZ  PHE C 551     -10.146 -21.303  -2.356  1.00  0.00           C
ATOM   1238  N   LEU C 552      -6.176 -18.780  -5.714  1.00  0.00           N
ATOM   1239  CA  LEU C 552      -4.925 -19.424  -5.361  1.00  0.00           C
ATOM   1240  C   LEU C 552      -3.927 -18.420  -4.768  1.00  0.00           C
ATOM   1241  O   LEU C 552      -3.191 -18.755  -3.830  1.00  0.00           O
ATOM   1242  CB  LEU C 552      -4.352 -20.139  -6.588  1.00  0.00           C
ATOM   1243  CG  LEU C 552      -5.182 -21.376  -7.056  1.00  0.00           C
ATOM   1244  CD1 LEU C 552      -4.616 -21.926  -8.381  1.00  0.00           C
ATOM   1245  CD2 LEU C 552      -5.172 -22.432  -5.953  1.00  0.00           C
ATOM   1246  N   LEU C 553      -3.907 -17.178  -5.271  1.00  0.00           N
ATOM   1247  CA  LEU C 553      -3.016 -16.175  -4.689  1.00  0.00           C
ATOM   1248  C   LEU C 553      -3.396 -15.891  -3.237  1.00  0.00           C
ATOM   1249  O   LEU C 553      -2.519 -15.793  -2.370  1.00  0.00           O
ATOM   1250  CB  LEU C 553      -3.034 -14.870  -5.513  1.00  0.00           C
ATOM   1251  CG  LEU C 553      -2.327 -14.925  -6.895  1.00  0.00           C
ATOM   1252  CD1 LEU C 553      -2.633 -13.643  -7.709  1.00  0.00           C
ATOM   1253  CD2 LEU C 553      -0.825 -15.051  -6.657  1.00  0.00           C
ATOM   1254  N   MET C 554      -4.698 -15.816  -2.944  1.00  0.00           N
ATOM   1255  CA  MET C 554      -5.114 -15.589  -1.564  1.00  0.00           C
ATOM   1256  C   MET C 554      -4.794 -16.777  -0.674  1.00  0.00           C
ATOM   1257  O   MET C 554      -4.405 -16.608   0.488  1.00  0.00           O
ATOM   1258  CB  MET C 554      -6.597 -15.266  -1.496  1.00  0.00           C
ATOM   1259  CG  MET C 554      -6.932 -13.916  -2.036  1.00  0.00           C
ATOM   1260  SD  MET C 554      -6.007 -12.626  -1.159  1.00  0.00           S
ATOM   1261  CE  MET C 554      -6.700 -12.761   0.484  1.00  0.00           C
ATOM   1262  N   CYS C 555      -4.894 -17.984  -1.232  1.00  0.00           N
ATOM   1263  CA  CYS C 555      -4.579 -19.181  -0.475  1.00  0.00           C
ATOM   1264  C   CYS C 555      -3.100 -19.192  -0.135  1.00  0.00           C
ATOM   1265  O   CYS C 555      -2.716 -19.530   0.986  1.00  0.00           O
ATOM   1266  CB  CYS C 555      -4.926 -20.430  -1.271  1.00  0.00           C
ATOM   1267  SG  CYS C 555      -6.684 -20.655  -1.503  1.00  0.00           S
ATOM   1268  N   THR C 556      -2.271 -18.770  -1.092  1.00  0.00           N
ATOM   1269  CA  THR C 556      -0.837 -18.705  -0.888  1.00  0.00           C
ATOM   1270  C   THR C 556      -0.526 -17.713   0.217  1.00  0.00           C
ATOM   1271  O   THR C 556       0.292 -17.982   1.099  1.00  0.00           O
ATOM   1272  CB  THR C 556      -0.105 -18.299  -2.176  1.00  0.00           C
ATOM   1273  OG1 THR C 556      -0.355 -19.278  -3.199  1.00  0.00           O
ATOM   1274  CG2 THR C 556       1.390 -18.193  -1.907  1.00  0.00           C
ATOM   1275  N   PHE C 557      -1.197 -16.564   0.188  1.00  0.00           N
ATOM   1276  CA  PHE C 557      -0.979 -15.552   1.206  1.00  0.00           C
ATOM   1277  C   PHE C 557      -1.267 -16.149   2.585  1.00  0.00           C
ATOM   1278  O   PHE C 557      -0.450 -16.042   3.510  1.00  0.00           O
ATOM   1279  CB  PHE C 557      -1.879 -14.336   0.955  1.00  0.00           C
ATOM   1280  CG  PHE C 557      -1.670 -13.197   1.915  1.00  0.00           C
ATOM   1281  CD1 PHE C 557      -2.499 -12.963   2.977  1.00  0.00           C
ATOM   1282  CD2 PHE C 557      -0.619 -12.350   1.719  1.00  0.00           C
ATOM   1283  CE1 PHE C 557      -2.261 -11.885   3.824  1.00  0.00           C
ATOM   1284  CE2 PHE C 557      -0.362 -11.288   2.549  1.00  0.00           C
ATOM   1285  CZ  PHE C 557      -1.188 -11.055   3.603  1.00  0.00           C
ATOM   1286  N   ALA C 558      -2.440 -16.776   2.720  1.00  0.00           N
ATOM   1287  CA  ALA C 558      -2.834 -17.386   3.980  1.00  0.00           C
ATOM   1288  C   ALA C 558      -1.881 -18.509   4.404  1.00  0.00           C
ATOM   1289  O   ALA C 558      -1.568 -18.648   5.591  1.00  0.00           O
ATOM   1290  CB  ALA C 558      -4.250 -17.915   3.866  1.00  0.00           C
ATOM   1291  N   LEU C 559      -1.393 -19.290   3.439  1.00  0.00           N
ATOM   1292  CA  LEU C 559      -0.479 -20.387   3.722  1.00  0.00           C
ATOM   1293  C   LEU C 559       0.821 -19.857   4.305  1.00  0.00           C
ATOM   1294  O   LEU C 559       1.327 -20.392   5.292  1.00  0.00           O
ATOM   1295  CB  LEU C 559      -0.185 -21.192   2.461  1.00  0.00           C
ATOM   1296  CG  LEU C 559       0.747 -22.371   2.658  1.00  0.00           C
ATOM   1297  CD1 LEU C 559       0.103 -23.354   3.651  1.00  0.00           C
ATOM   1298  CD2 LEU C 559       1.032 -23.011   1.298  1.00  0.00           C
ATOM   1299  N   ILE C 560       1.354 -18.801   3.710  1.00  0.00           N
ATOM   1300  CA  ILE C 560       2.573 -18.210   4.224  1.00  0.00           C
ATOM   1301  C   ILE C 560       2.352 -17.678   5.630  1.00  0.00           C
ATOM   1302  O   ILE C 560       3.196 -17.879   6.506  1.00  0.00           O
ATOM   1303  CB  ILE C 560       3.108 -17.129   3.292  1.00  0.00           C
ATOM   1304  CG1 ILE C 560       3.602 -17.828   2.002  1.00  0.00           C
ATOM   1305  CG2 ILE C 560       4.231 -16.357   4.015  1.00  0.00           C
ATOM   1306  CD1 ILE C 560       3.880 -16.927   0.860  1.00  0.00           C
ATOM   1307  N   ALA C 561       1.218 -17.006   5.869  1.00  0.00           N
ATOM   1308  CA  ALA C 561       0.945 -16.515   7.218  1.00  0.00           C
ATOM   1309  C   ALA C 561       0.936 -17.681   8.208  1.00  0.00           C
ATOM   1310  O   ALA C 561       1.507 -17.590   9.295  1.00  0.00           O
ATOM   1311  CB  ALA C 561      -0.394 -15.805   7.258  1.00  0.00           C
ATOM   1312  N   HIS C 562       0.356 -18.810   7.798  1.00  0.00           N
ATOM   1313  CA  HIS C 562       0.331 -20.011   8.619  1.00  0.00           C
ATOM   1314  C   HIS C 562       1.738 -20.501   8.920  1.00  0.00           C
ATOM   1315  O   HIS C 562       2.074 -20.791  10.077  1.00  0.00           O
ATOM   1316  CB  HIS C 562      -0.500 -21.102   7.945  1.00  0.00           C
ATOM   1317  CG  HIS C 562      -0.460 -22.414   8.621  1.00  0.00           C
ATOM   1318  ND1 HIS C 562      -1.076 -22.663   9.832  1.00  0.00           N
ATOM   1319  CD2 HIS C 562       0.094 -23.581   8.233  1.00  0.00           C
ATOM   1320  CE1 HIS C 562      -0.882 -23.925  10.157  1.00  0.00           C
ATOM   1321  NE2 HIS C 562      -0.185 -24.500   9.202  1.00  0.00           N
ATOM   1322  N   TRP C 563       2.568 -20.627   7.886  1.00  0.00           N
ATOM   1323  CA  TRP C 563       3.919 -21.110   8.110  1.00  0.00           C
ATOM   1324  C   TRP C 563       4.663 -20.204   9.081  1.00  0.00           C
ATOM   1325  O   TRP C 563       5.326 -20.679  10.010  1.00  0.00           O
ATOM   1326  CB  TRP C 563       4.701 -21.172   6.799  1.00  0.00           C
ATOM   1327  CG  TRP C 563       4.241 -22.254   5.886  1.00  0.00           C
ATOM   1328  CD1 TRP C 563       3.371 -23.229   6.186  1.00  0.00           C
ATOM   1329  CD2 TRP C 563       4.673 -22.507   4.536  1.00  0.00           C
ATOM   1330  NE1 TRP C 563       3.213 -24.076   5.117  1.00  0.00           N
ATOM   1331  CE2 TRP C 563       4.005 -23.656   4.105  1.00  0.00           C
ATOM   1332  CE3 TRP C 563       5.565 -21.872   3.677  1.00  0.00           C
ATOM   1333  CZ2 TRP C 563       4.199 -24.187   2.857  1.00  0.00           C
ATOM   1334  CZ3 TRP C 563       5.764 -22.406   2.416  1.00  0.00           C
ATOM   1335  CH2 TRP C 563       5.099 -23.532   2.018  1.00  0.00           C
ATOM   1336  N   LEU C 564       4.516 -18.896   8.902  1.00  0.00           N
ATOM   1337  CA  LEU C 564       5.188 -17.964   9.783  1.00  0.00           C
ATOM   1338  C   LEU C 564       4.653 -18.074  11.196  1.00  0.00           C
ATOM   1339  O   LEU C 564       5.415 -17.958  12.154  1.00  0.00           O
ATOM   1340  CB  LEU C 564       5.029 -16.545   9.257  1.00  0.00           C
ATOM   1341  CG  LEU C 564       5.774 -16.253   7.952  1.00  0.00           C
ATOM   1342  CD1 LEU C 564       5.387 -14.879   7.482  1.00  0.00           C
ATOM   1343  CD2 LEU C 564       7.280 -16.379   8.185  1.00  0.00           C
ATOM   1344  N   ALA C 565       3.345 -18.305  11.343  1.00  0.00           N
ATOM   1345  CA  ALA C 565       2.742 -18.440  12.663  1.00  0.00           C
ATOM   1346  C   ALA C 565       3.341 -19.620  13.405  1.00  0.00           C
ATOM   1347  O   ALA C 565       3.615 -19.544  14.608  1.00  0.00           O
ATOM   1348  CB  ALA C 565       1.245 -18.604  12.530  1.00  0.00           C
ATOM   1349  N   CYS C 566       3.594 -20.707  12.672  1.00  0.00           N
ATOM   1350  CA  CYS C 566       4.184 -21.895  13.270  1.00  0.00           C
ATOM   1351  C   CYS C 566       5.608 -21.589  13.740  1.00  0.00           C
ATOM   1352  O   CYS C 566       6.016 -22.008  14.829  1.00  0.00           O
ATOM   1353  CB  CYS C 566       4.176 -23.042  12.259  1.00  0.00           C
ATOM   1354  SG  CYS C 566       2.500 -23.652  11.865  1.00  0.00           S
ATOM   1355  N   ILE C 567       6.343 -20.808  12.941  1.00  0.00           N
ATOM   1356  CA  ILE C 567       7.709 -20.417  13.288  1.00  0.00           C
ATOM   1357  C   ILE C 567       7.709 -19.494  14.511  1.00  0.00           C
ATOM   1358  O   ILE C 567       8.526 -19.658  15.418  1.00  0.00           O
ATOM   1359  CB  ILE C 567       8.424 -19.742  12.113  1.00  0.00           C
ATOM   1360  CG1 ILE C 567       8.630 -20.757  10.979  1.00  0.00           C
ATOM   1361  CG2 ILE C 567       9.770 -19.215  12.601  1.00  0.00           C
ATOM   1362  CD1 ILE C 567       9.060 -20.131   9.674  1.00  0.00           C
ATOM   1363  N   TRP C 568       6.792 -18.526  14.537  1.00  0.00           N
ATOM   1364  CA  TRP C 568       6.664 -17.590  15.658  1.00  0.00           C
ATOM   1365  C   TRP C 568       6.438 -18.353  16.937  1.00  0.00           C
ATOM   1366  O   TRP C 568       7.076 -18.084  17.970  1.00  0.00           O
ATOM   1367  CB  TRP C 568       5.497 -16.649  15.376  1.00  0.00           C
ATOM   1368  CG  TRP C 568       5.189 -15.647  16.416  1.00  0.00           C
ATOM   1369  CD1 TRP C 568       4.035 -15.516  17.101  1.00  0.00           C
ATOM   1370  CD2 TRP C 568       6.056 -14.638  16.910  1.00  0.00           C
ATOM   1371  NE1 TRP C 568       4.107 -14.456  17.950  1.00  0.00           N
ATOM   1372  CE2 TRP C 568       5.336 -13.904  17.848  1.00  0.00           C
ATOM   1373  CE3 TRP C 568       7.349 -14.296  16.636  1.00  0.00           C
ATOM   1374  CZ2 TRP C 568       5.874 -12.832  18.491  1.00  0.00           C
ATOM   1375  CZ3 TRP C 568       7.887 -13.222  17.267  1.00  0.00           C
ATOM   1376  CH2 TRP C 568       7.156 -12.506  18.171  1.00  0.00           C
ATOM   1377  N   TYR C 569       5.532 -19.323  16.875  1.00  0.00           N
ATOM   1378  CA  TYR C 569       5.292 -20.168  18.027  1.00  0.00           C
ATOM   1379  C   TYR C 569       6.544 -20.903  18.435  1.00  0.00           C
ATOM   1380  O   TYR C 569       6.900 -20.901  19.617  1.00  0.00           O
ATOM   1381  CB  TYR C 569       4.130 -21.115  17.793  1.00  0.00           C
ATOM   1382  CG  TYR C 569       3.979 -22.109  18.893  1.00  0.00           C
ATOM   1383  CD1 TYR C 569       4.345 -23.430  18.688  1.00  0.00           C
ATOM   1384  CD2 TYR C 569       3.533 -21.707  20.129  1.00  0.00           C
ATOM   1385  CE1 TYR C 569       4.225 -24.330  19.716  1.00  0.00           C
ATOM   1386  CE2 TYR C 569       3.443 -22.625  21.132  1.00  0.00           C
ATOM   1387  CZ  TYR C 569       3.768 -23.925  20.931  1.00  0.00           C
ATOM   1388  OH  TYR C 569       3.658 -24.834  21.962  1.00  0.00           O
ATOM   1389  N   ALA C 570       7.215 -21.537  17.476  1.00  0.00           N
ATOM   1390  CA  ALA C 570       8.410 -22.292  17.795  1.00  0.00           C
ATOM   1391  C   ALA C 570       9.464 -21.418  18.472  1.00  0.00           C
ATOM   1392  O   ALA C 570      10.101 -21.860  19.429  1.00  0.00           O
ATOM   1393  CB  ALA C 570       8.981 -22.903  16.530  1.00  0.00           C
ATOM   1394  N   ILE C 571       9.617 -20.160  18.046  1.00  0.00           N
ATOM   1395  CA  ILE C 571      10.599 -19.299  18.704  1.00  0.00           C
ATOM   1396  C   ILE C 571      10.207 -19.039  20.144  1.00  0.00           C
ATOM   1397  O   ILE C 571      11.017 -19.226  21.057  1.00  0.00           O
ATOM   1398  CB  ILE C 571      10.728 -17.937  17.994  1.00  0.00           C
ATOM   1399  CG1 ILE C 571      11.342 -18.124  16.616  1.00  0.00           C
ATOM   1400  CG2 ILE C 571      11.566 -16.942  18.855  1.00  0.00           C
ATOM   1401  CD1 ILE C 571      11.223 -16.897  15.759  1.00  0.00           C
ATOM   1402  N   GLY C 572       8.950 -18.647  20.361  1.00  0.00           N
ATOM   1403  CA  GLY C 572       8.500 -18.357  21.720  1.00  0.00           C
ATOM   1404  C   GLY C 572       8.594 -19.573  22.618  1.00  0.00           C
ATOM   1405  O   GLY C 572       8.974 -19.467  23.787  1.00  0.00           O
ATOM   1406  N   ASN C 573       8.280 -20.740  22.067  1.00  0.00           N
ATOM   1407  CA  ASN C 573       8.279 -21.963  22.840  1.00  0.00           C
ATOM   1408  C   ASN C 573       9.698 -22.375  23.206  1.00  0.00           C
ATOM   1409  O   ASN C 573       9.947 -22.799  24.334  1.00  0.00           O
ATOM   1410  CB  ASN C 573       7.538 -23.048  22.084  1.00  0.00           C
ATOM   1411  CG  ASN C 573       7.332 -24.290  22.882  1.00  0.00           C
ATOM   1412  OD1 ASN C 573       6.712 -24.261  23.955  1.00  0.00           O
ATOM   1413  ND2 ASN C 573       7.819 -25.395  22.379  1.00  0.00           N
ATOM   1414  N   MET C 574      10.642 -22.252  22.271  1.00  0.00           N
ATOM   1415  CA  MET C 574      12.022 -22.596  22.586  1.00  0.00           C
ATOM   1416  C   MET C 574      12.622 -21.659  23.619  1.00  0.00           C
ATOM   1417  O   MET C 574      13.371 -22.092  24.491  1.00  0.00           O
ATOM   1418  CB  MET C 574      12.903 -22.597  21.344  1.00  0.00           C
ATOM   1419  CG  MET C 574      12.618 -23.716  20.366  1.00  0.00           C
ATOM   1420  SD  MET C 574      13.647 -23.625  18.896  1.00  0.00           S
ATOM   1421  CE  MET C 574      15.229 -24.118  19.596  1.00  0.00           C
ATOM   1422  N   GLU C 575      12.307 -20.368  23.535  1.00  0.00           N
ATOM   1423  CA  GLU C 575      12.858 -19.431  24.501  1.00  0.00           C
ATOM   1424  C   GLU C 575      12.200 -19.535  25.874  1.00  0.00           C
ATOM   1425  O   GLU C 575      12.883 -19.428  26.887  1.00  0.00           O
ATOM   1426  CB  GLU C 575      12.794 -17.995  23.975  1.00  0.00           C
ATOM   1427  CG  GLU C 575      13.736 -17.731  22.811  1.00  0.00           C
ATOM   1428  CD  GLU C 575      13.789 -16.293  22.374  1.00  0.00           C
ATOM   1429  OE1 GLU C 575      14.817 -15.909  21.857  1.00  0.00           O
ATOM   1430  OE2 GLU C 575      12.821 -15.575  22.531  1.00  0.00           O
ATOM   1431  N   GLN C 576      10.899 -19.815  25.923  1.00  0.00           N
ATOM   1432  CA  GLN C 576      10.152 -19.843  27.175  1.00  0.00           C
ATOM   1433  C   GLN C 576      10.896 -20.455  28.387  1.00  0.00           C
ATOM   1434  O   GLN C 576      11.138 -19.728  29.355  1.00  0.00           O
ATOM   1435  CB  GLN C 576       8.771 -20.511  26.945  1.00  0.00           C
ATOM   1436  CG  GLN C 576       7.776 -20.474  28.117  1.00  0.00           C
ATOM   1437  CD  GLN C 576       7.959 -21.559  29.172  1.00  0.00           C
ATOM   1438  OE1 GLN C 576       8.407 -22.676  28.920  1.00  0.00           O
ATOM   1439  NE2 GLN C 576       7.574 -21.219  30.387  1.00  0.00           N
ATOM   1440  N   PRO C 577      11.349 -21.727  28.381  1.00  0.00           N
ATOM   1441  CA  PRO C 577      11.961 -22.377  29.523  1.00  0.00           C
ATOM   1442  C   PRO C 577      13.325 -21.829  29.908  1.00  0.00           C
ATOM   1443  O   PRO C 577      13.834 -22.152  30.982  1.00  0.00           O
ATOM   1444  CB  PRO C 577      12.089 -23.828  29.058  1.00  0.00           C
ATOM   1445  CG  PRO C 577      12.162 -23.746  27.560  1.00  0.00           C
ATOM   1446  CD  PRO C 577      11.273 -22.610  27.188  1.00  0.00           C
ATOM   1447  N   HIS C 578      13.947 -21.044  29.033  1.00  0.00           N
ATOM   1448  CA  HIS C 578      15.289 -20.584  29.305  1.00  0.00           C
ATOM   1449  C   HIS C 578      15.336 -19.097  29.611  1.00  0.00           C
ATOM   1450  O   HIS C 578      16.419 -18.539  29.799  1.00  0.00           O
ATOM   1451  CB  HIS C 578      16.186 -20.856  28.097  1.00  0.00           C
ATOM   1452  CG  HIS C 578      16.261 -22.303  27.724  1.00  0.00           C
ATOM   1453  ND1 HIS C 578      16.783 -23.266  28.558  1.00  0.00           N
ATOM   1454  CD2 HIS C 578      15.907 -22.940  26.589  1.00  0.00           C
ATOM   1455  CE1 HIS C 578      16.722 -24.441  27.957  1.00  0.00           C
ATOM   1456  NE2 HIS C 578      16.197 -24.269  26.760  1.00  0.00           N
ATOM   1457  N   MET C 579      14.190 -18.426  29.623  1.00  0.00           N
ATOM   1458  CA  MET C 579      14.247 -16.995  29.879  1.00  0.00           C
ATOM   1459  C   MET C 579      14.228 -16.692  31.360  1.00  0.00           C
ATOM   1460  O   MET C 579      13.422 -17.246  32.107  1.00  0.00           O
ATOM   1461  CB  MET C 579      13.102 -16.289  29.164  1.00  0.00           C
ATOM   1462  CG  MET C 579      13.238 -16.306  27.664  1.00  0.00           C
ATOM   1463  SD  MET C 579      11.857 -15.591  26.814  1.00  0.00           S
ATOM   1464  CE  MET C 579      12.377 -13.982  26.866  1.00  0.00           C
ATOM   1465  N   ASP C 580      15.062 -15.743  31.775  1.00  0.00           N
ATOM   1466  CA  ASP C 580      15.025 -15.295  33.159  1.00  0.00           C
ATOM   1467  C   ASP C 580      13.955 -14.233  33.295  1.00  0.00           C
ATOM   1468  O   ASP C 580      13.179 -14.225  34.252  1.00  0.00           O
ATOM   1469  CB  ASP C 580      16.375 -14.734  33.602  1.00  0.00           C
ATOM   1470  CG  ASP C 580      17.467 -15.786  33.662  1.00  0.00           C
ATOM   1471  OD1 ASP C 580      17.169 -16.910  33.993  1.00  0.00           O
ATOM   1472  OD2 ASP C 580      18.595 -15.452  33.397  1.00  0.00           O
ATOM   1473  N   SER C 581      13.902 -13.338  32.315  1.00  0.00           N
ATOM   1474  CA  SER C 581      12.881 -12.317  32.344  1.00  0.00           C
ATOM   1475  C   SER C 581      11.700 -12.856  31.553  1.00  0.00           C
ATOM   1476  O   SER C 581      11.850 -13.241  30.393  1.00  0.00           O
ATOM   1477  CB  SER C 581      13.423 -11.019  31.760  1.00  0.00           C
ATOM   1478  OG  SER C 581      13.836 -11.181  30.426  1.00  0.00           O
ATOM   1479  N   ARG C 582      10.505 -12.798  32.129  1.00  0.00           N
ATOM   1480  CA  ARG C 582       9.327 -13.340  31.455  1.00  0.00           C
ATOM   1481  C   ARG C 582       8.749 -12.328  30.498  1.00  0.00           C
ATOM   1482  O   ARG C 582       7.653 -11.812  30.708  1.00  0.00           O
ATOM   1483  CB  ARG C 582       8.264 -13.719  32.469  1.00  0.00           C
ATOM   1484  CG  ARG C 582       8.648 -14.829  33.414  1.00  0.00           C
ATOM   1485  CD  ARG C 582       7.534 -15.164  34.327  1.00  0.00           C
ATOM   1486  NE  ARG C 582       7.924 -16.132  35.294  1.00  0.00           N
ATOM   1487  CZ  ARG C 582       7.107 -16.684  36.192  1.00  0.00           C
ATOM   1488  NH1 ARG C 582       5.825 -16.389  36.221  1.00  0.00           N
ATOM   1489  NH2 ARG C 582       7.604 -17.504  37.048  1.00  0.00           N
ATOM   1490  N   ILE C 583       9.507 -12.046  29.452  1.00  0.00           N
ATOM   1491  CA  ILE C 583       9.130 -11.019  28.501  1.00  0.00           C
ATOM   1492  C   ILE C 583       8.740 -11.603  27.155  1.00  0.00           C
ATOM   1493  O   ILE C 583       8.342 -10.862  26.263  1.00  0.00           O
ATOM   1494  CB  ILE C 583      10.275  -9.988  28.320  1.00  0.00           C
ATOM   1495  CG1 ILE C 583      11.497 -10.661  27.718  1.00  0.00           C
ATOM   1496  CG2 ILE C 583      10.626  -9.365  29.662  1.00  0.00           C
ATOM   1497  CD1 ILE C 583      12.592  -9.703  27.282  1.00  0.00           C
ATOM   1498  N   GLY C 584       8.824 -12.925  27.005  1.00  0.00           N
ATOM   1499  CA  GLY C 584       8.491 -13.562  25.729  1.00  0.00           C
ATOM   1500  C   GLY C 584       7.021 -13.340  25.397  1.00  0.00           C
ATOM   1501  O   GLY C 584       6.188 -13.214  26.306  1.00  0.00           O
ATOM   1502  N   TRP C 585       6.679 -13.353  24.104  1.00  0.00           N
ATOM   1503  CA  TRP C 585       5.281 -13.115  23.714  1.00  0.00           C
ATOM   1504  C   TRP C 585       4.318 -14.115  24.376  1.00  0.00           C
ATOM   1505  O   TRP C 585       3.189 -13.756  24.708  1.00  0.00           O
ATOM   1506  CB  TRP C 585       5.099 -13.156  22.193  1.00  0.00           C
ATOM   1507  CG  TRP C 585       5.096 -14.522  21.566  1.00  0.00           C
ATOM   1508  CD1 TRP C 585       6.144 -15.249  21.096  1.00  0.00           C
ATOM   1509  CD2 TRP C 585       3.911 -15.295  21.265  1.00  0.00           C
ATOM   1510  NE1 TRP C 585       5.694 -16.425  20.548  1.00  0.00           N
ATOM   1511  CE2 TRP C 585       4.331 -16.464  20.644  1.00  0.00           C
ATOM   1512  CE3 TRP C 585       2.539 -15.082  21.457  1.00  0.00           C
ATOM   1513  CZ2 TRP C 585       3.428 -17.423  20.218  1.00  0.00           C
ATOM   1514  CZ3 TRP C 585       1.653 -16.050  21.019  1.00  0.00           C
ATOM   1515  CH2 TRP C 585       2.085 -17.185  20.422  1.00  0.00           C
ATOM   1516  N   LEU C 586       4.772 -15.361  24.604  1.00  0.00           N
ATOM   1517  CA  LEU C 586       3.927 -16.363  25.252  1.00  0.00           C
ATOM   1518  C   LEU C 586       3.618 -16.000  26.694  1.00  0.00           C
ATOM   1519  O   LEU C 586       2.533 -16.314  27.201  1.00  0.00           O
ATOM   1520  CB  LEU C 586       4.559 -17.763  25.222  1.00  0.00           C
ATOM   1521  CG  LEU C 586       4.604 -18.459  23.874  1.00  0.00           C
ATOM   1522  CD1 LEU C 586       5.388 -19.753  23.997  1.00  0.00           C
ATOM   1523  CD2 LEU C 586       3.172 -18.749  23.435  1.00  0.00           C
ATOM   1524  N   HIS C 587       4.562 -15.355  27.378  1.00  0.00           N
ATOM   1525  CA  HIS C 587       4.316 -15.028  28.764  1.00  0.00           C
ATOM   1526  C   HIS C 587       3.340 -13.882  28.784  1.00  0.00           C
ATOM   1527  O   HIS C 587       2.381 -13.890  29.559  1.00  0.00           O
ATOM   1528  CB  HIS C 587       5.590 -14.628  29.509  1.00  0.00           C
ATOM   1529  CG  HIS C 587       6.558 -15.740  29.788  1.00  0.00           C
ATOM   1530  ND1 HIS C 587       7.612 -16.050  28.954  1.00  0.00           N
ATOM   1531  CD2 HIS C 587       6.630 -16.610  30.824  1.00  0.00           C
ATOM   1532  CE1 HIS C 587       8.307 -17.039  29.484  1.00  0.00           C
ATOM   1533  NE2 HIS C 587       7.729 -17.398  30.616  1.00  0.00           N
ATOM   1534  N   ASN C 588       3.540 -12.925  27.871  1.00  0.00           N
ATOM   1535  CA  ASN C 588       2.632 -11.793  27.810  1.00  0.00           C
ATOM   1536  C   ASN C 588       1.233 -12.259  27.455  1.00  0.00           C
ATOM   1537  O   ASN C 588       0.260 -11.787  28.042  1.00  0.00           O
ATOM   1538  CB  ASN C 588       3.106 -10.742  26.836  1.00  0.00           C
ATOM   1539  CG  ASN C 588       4.251  -9.941  27.363  1.00  0.00           C
ATOM   1540  OD1 ASN C 588       4.544  -9.903  28.559  1.00  0.00           O
ATOM   1541  ND2 ASN C 588       4.884  -9.257  26.490  1.00  0.00           N
ATOM   1542  N   LEU C 589       1.123 -13.241  26.558  1.00  0.00           N
ATOM   1543  CA  LEU C 589      -0.183 -13.764  26.206  1.00  0.00           C
ATOM   1544  C   LEU C 589      -0.867 -14.328  27.430  1.00  0.00           C
ATOM   1545  O   LEU C 589      -1.997 -13.948  27.728  1.00  0.00           O
ATOM   1546  CB  LEU C 589      -0.073 -14.854  25.128  1.00  0.00           C
ATOM   1547  CG  LEU C 589      -1.397 -15.578  24.773  1.00  0.00           C
ATOM   1548  CD1 LEU C 589      -2.380 -14.583  24.249  1.00  0.00           C
ATOM   1549  CD2 LEU C 589      -1.131 -16.676  23.723  1.00  0.00           C
ATOM   1550  N   GLY C 590      -0.174 -15.201  28.169  1.00  0.00           N
ATOM   1551  CA  GLY C 590      -0.770 -15.797  29.355  1.00  0.00           C
ATOM   1552  C   GLY C 590      -1.183 -14.743  30.367  1.00  0.00           C
ATOM   1553  O   GLY C 590      -2.260 -14.816  30.968  1.00  0.00           O
ATOM   1554  N   ASP C 591      -0.382 -13.698  30.526  1.00  0.00           N
ATOM   1555  CA  ASP C 591      -0.783 -12.687  31.483  1.00  0.00           C
ATOM   1556  C   ASP C 591      -2.033 -11.935  30.998  1.00  0.00           C
ATOM   1557  O   ASP C 591      -2.990 -11.748  31.754  1.00  0.00           O
ATOM   1558  CB  ASP C 591       0.365 -11.699  31.711  1.00  0.00           C
ATOM   1559  CG  ASP C 591       1.554 -12.302  32.490  1.00  0.00           C
ATOM   1560  OD1 ASP C 591       1.408 -13.366  33.043  1.00  0.00           O
ATOM   1561  OD2 ASP C 591       2.587 -11.677  32.532  1.00  0.00           O
ATOM   1562  N   GLN C 592      -2.077 -11.600  29.709  1.00  0.00           N
ATOM   1563  CA  GLN C 592      -3.191 -10.847  29.132  1.00  0.00           C
ATOM   1564  C   GLN C 592      -4.526 -11.579  29.170  1.00  0.00           C
ATOM   1565  O   GLN C 592      -5.570 -10.956  29.367  1.00  0.00           O
ATOM   1566  CB  GLN C 592      -2.888 -10.446  27.688  1.00  0.00           C
ATOM   1567  CG  GLN C 592      -1.816  -9.364  27.531  1.00  0.00           C
ATOM   1568  CD  GLN C 592      -1.499  -9.102  26.071  1.00  0.00           C
ATOM   1569  OE1 GLN C 592      -1.989  -9.822  25.194  1.00  0.00           O
ATOM   1570  NE2 GLN C 592      -0.684  -8.088  25.794  1.00  0.00           N
ATOM   1571  N   ILE C 593      -4.504 -12.900  29.001  1.00  0.00           N
ATOM   1572  CA  ILE C 593      -5.755 -13.653  28.965  1.00  0.00           C
ATOM   1573  C   ILE C 593      -6.081 -14.308  30.304  1.00  0.00           C
ATOM   1574  O   ILE C 593      -7.016 -15.106  30.394  1.00  0.00           O
ATOM   1575  CB  ILE C 593      -5.725 -14.727  27.856  1.00  0.00           C
ATOM   1576  CG1 ILE C 593      -4.671 -15.790  28.171  1.00  0.00           C
ATOM   1577  CG2 ILE C 593      -5.443 -14.074  26.519  1.00  0.00           C
ATOM   1578  CD1 ILE C 593      -4.668 -16.965  27.225  1.00  0.00           C
ATOM   1579  N   GLY C 594      -5.314 -13.995  31.354  1.00  0.00           N
ATOM   1580  CA  GLY C 594      -5.596 -14.562  32.667  1.00  0.00           C
ATOM   1581  C   GLY C 594      -5.125 -16.004  32.853  1.00  0.00           C
ATOM   1582  O   GLY C 594      -5.623 -16.711  33.731  1.00  0.00           O
ATOM   1583  N   LYS C 595      -4.190 -16.453  32.024  1.00  0.00           N
ATOM   1584  CA  LYS C 595      -3.672 -17.806  32.117  1.00  0.00           C
ATOM   1585  C   LYS C 595      -2.157 -17.727  32.116  1.00  0.00           C
ATOM   1586  O   LYS C 595      -1.528 -18.150  31.151  1.00  0.00           O
ATOM   1587  CB  LYS C 595      -4.118 -18.659  30.928  1.00  0.00           C
ATOM   1588  CG  LYS C 595      -5.623 -18.821  30.783  1.00  0.00           C
ATOM   1589  CD  LYS C 595      -5.965 -19.716  29.598  1.00  0.00           C
ATOM   1590  CE  LYS C 595      -7.464 -19.759  29.333  1.00  0.00           C
ATOM   1591  NZ  LYS C 595      -7.797 -20.638  28.152  1.00  0.00           N
ATOM   1592  N   PRO C 596      -1.530 -17.165  33.156  1.00  0.00           N
ATOM   1593  CA  PRO C 596      -0.108 -16.973  33.230  1.00  0.00           C
ATOM   1594  C   PRO C 596       0.574 -18.303  33.389  1.00  0.00           C
ATOM   1595  O   PRO C 596      -0.016 -19.258  33.903  1.00  0.00           O
ATOM   1596  CB  PRO C 596       0.055 -16.106  34.480  1.00  0.00           C
ATOM   1597  CG  PRO C 596      -1.146 -16.430  35.333  1.00  0.00           C
ATOM   1598  CD  PRO C 596      -2.262 -16.662  34.346  1.00  0.00           C
ATOM   1599  N   TYR C 597       1.822 -18.369  32.983  1.00  0.00           N
ATOM   1600  CA  TYR C 597       2.594 -19.570  33.222  1.00  0.00           C
ATOM   1601  C   TYR C 597       2.995 -19.552  34.665  1.00  0.00           C
ATOM   1602  O   TYR C 597       3.257 -18.484  35.230  1.00  0.00           O
ATOM   1603  CB  TYR C 597       3.830 -19.614  32.340  1.00  0.00           C
ATOM   1604  CG  TYR C 597       3.561 -19.933  30.909  1.00  0.00           C
ATOM   1605  CD1 TYR C 597       3.535 -21.254  30.518  1.00  0.00           C
ATOM   1606  CD2 TYR C 597       3.338 -18.928  29.985  1.00  0.00           C
ATOM   1607  CE1 TYR C 597       3.306 -21.580  29.201  1.00  0.00           C
ATOM   1608  CE2 TYR C 597       3.104 -19.256  28.671  1.00  0.00           C
ATOM   1609  CZ  TYR C 597       3.094 -20.571  28.275  1.00  0.00           C
ATOM   1610  OH  TYR C 597       2.867 -20.890  26.958  1.00  0.00           O
ATOM   1611  N   ASN C 598       3.061 -20.712  35.274  1.00  0.00           N
ATOM   1612  CA  ASN C 598       3.482 -20.722  36.644  1.00  0.00           C
ATOM   1613  C   ASN C 598       4.992 -20.715  36.717  1.00  0.00           C
ATOM   1614  O   ASN C 598       5.680 -20.732  35.691  1.00  0.00           O
ATOM   1615  CB  ASN C 598       2.857 -21.890  37.369  1.00  0.00           C
ATOM   1616  CG  ASN C 598       3.316 -23.186  36.889  1.00  0.00           C
ATOM   1617  OD1 ASN C 598       4.353 -23.286  36.204  1.00  0.00           O
ATOM   1618  ND2 ASN C 598       2.565 -24.197  37.253  1.00  0.00           N
ATOM   1619  N   SER C 599       5.518 -20.738  37.931  1.00  0.00           N
ATOM   1620  CA  SER C 599       6.955 -20.690  38.144  1.00  0.00           C
ATOM   1621  C   SER C 599       7.731 -21.883  37.612  1.00  0.00           C
ATOM   1622  O   SER C 599       8.926 -21.783  37.339  1.00  0.00           O
ATOM   1623  CB  SER C 599       7.198 -20.434  39.614  1.00  0.00           C
ATOM   1624  OG  SER C 599       6.666 -21.454  40.398  1.00  0.00           O
ATOM   1625  N   SER C 600       7.040 -22.990  37.429  1.00  0.00           N
ATOM   1626  CA  SER C 600       7.617 -24.212  36.904  1.00  0.00           C
ATOM   1627  C   SER C 600       7.538 -24.272  35.381  1.00  0.00           C
ATOM   1628  O   SER C 600       7.981 -25.240  34.765  1.00  0.00           O
ATOM   1629  CB  SER C 600       6.890 -25.382  37.494  1.00  0.00           C
ATOM   1630  OG  SER C 600       5.572 -25.397  37.046  1.00  0.00           O
ATOM   1631  N   GLY C 601       6.916 -23.269  34.772  1.00  0.00           N
ATOM   1632  CA  GLY C 601       6.719 -23.255  33.336  1.00  0.00           C
ATOM   1633  C   GLY C 601       5.468 -24.024  32.914  1.00  0.00           C
ATOM   1634  O   GLY C 601       5.182 -24.132  31.721  1.00  0.00           O
ATOM   1635  N   LEU C 602       4.731 -24.573  33.879  1.00  0.00           N
ATOM   1636  CA  LEU C 602       3.514 -25.312  33.592  1.00  0.00           C
ATOM   1637  C   LEU C 602       2.346 -24.332  33.543  1.00  0.00           C
ATOM   1638  O   LEU C 602       2.462 -23.182  33.972  1.00  0.00           O
ATOM   1639  CB  LEU C 602       3.304 -26.407  34.641  1.00  0.00           C
ATOM   1640  CG  LEU C 602       4.389 -27.471  34.731  1.00  0.00           C
ATOM   1641  CD1 LEU C 602       4.140 -28.339  35.947  1.00  0.00           C
ATOM   1642  CD2 LEU C 602       4.342 -28.326  33.477  1.00  0.00           C
ATOM   1643  N   GLY C 603       1.228 -24.750  32.975  1.00  0.00           N
ATOM   1644  CA  GLY C 603       0.095 -23.841  32.862  1.00  0.00           C
ATOM   1645  C   GLY C 603       0.275 -23.000  31.609  1.00  0.00           C
ATOM   1646  O   GLY C 603       0.922 -23.443  30.662  1.00  0.00           O
ATOM   1647  N   GLY C 604      -0.318 -21.820  31.584  1.00  0.00           N
ATOM   1648  CA  GLY C 604      -0.266 -20.978  30.399  1.00  0.00           C
ATOM   1649  C   GLY C 604      -1.467 -21.171  29.464  1.00  0.00           C
ATOM   1650  O   GLY C 604      -2.390 -21.918  29.793  1.00  0.00           O
ATOM   1651  N   PRO C 605      -1.490 -20.459  28.319  1.00  0.00           N
ATOM   1652  CA  PRO C 605      -2.511 -20.454  27.278  1.00  0.00           C
ATOM   1653  C   PRO C 605      -2.694 -21.837  26.672  1.00  0.00           C
ATOM   1654  O   PRO C 605      -1.794 -22.672  26.756  1.00  0.00           O
ATOM   1655  CB  PRO C 605      -1.929 -19.490  26.234  1.00  0.00           C
ATOM   1656  CG  PRO C 605      -0.976 -18.633  26.991  1.00  0.00           C
ATOM   1657  CD  PRO C 605      -0.389 -19.526  28.037  1.00  0.00           C
ATOM   1658  N   SER C 606      -3.873 -22.103  26.116  1.00  0.00           N
ATOM   1659  CA  SER C 606      -4.125 -23.384  25.453  1.00  0.00           C
ATOM   1660  C   SER C 606      -3.485 -23.415  24.077  1.00  0.00           C
ATOM   1661  O   SER C 606      -3.094 -22.373  23.558  1.00  0.00           O
ATOM   1662  CB  SER C 606      -5.612 -23.612  25.304  1.00  0.00           C
ATOM   1663  OG  SER C 606      -6.186 -22.673  24.424  1.00  0.00           O
ATOM   1664  N   ILE C 607      -3.420 -24.585  23.443  1.00  0.00           N
ATOM   1665  CA  ILE C 607      -2.865 -24.628  22.092  1.00  0.00           C
ATOM   1666  C   ILE C 607      -3.664 -23.758  21.138  1.00  0.00           C
ATOM   1667  O   ILE C 607      -3.090 -23.059  20.303  1.00  0.00           O
ATOM   1668  CB  ILE C 607      -2.771 -26.057  21.530  1.00  0.00           C
ATOM   1669  CG1 ILE C 607      -1.700 -26.835  22.281  1.00  0.00           C
ATOM   1670  CG2 ILE C 607      -2.472 -26.025  20.029  1.00  0.00           C
ATOM   1671  CD1 ILE C 607      -1.697 -28.304  21.972  1.00  0.00           C
ATOM   1672  N   LYS C 608      -4.991 -23.808  21.239  1.00  0.00           N
ATOM   1673  CA  LYS C 608      -5.830 -22.967  20.398  1.00  0.00           C
ATOM   1674  C   LYS C 608      -5.494 -21.494  20.613  1.00  0.00           C
ATOM   1675  O   LYS C 608      -5.361 -20.731  19.654  1.00  0.00           O
ATOM   1676  CB  LYS C 608      -7.309 -23.203  20.692  1.00  0.00           C
ATOM   1677  CG  LYS C 608      -8.263 -22.393  19.815  1.00  0.00           C
ATOM   1678  CD  LYS C 608      -9.714 -22.729  20.134  1.00  0.00           C
ATOM   1679  CE  LYS C 608     -10.682 -21.918  19.281  1.00  0.00           C
ATOM   1680  NZ  LYS C 608     -12.108 -22.257  19.595  1.00  0.00           N
ATOM   1681  N   ASP C 609      -5.323 -21.089  21.878  1.00  0.00           N
ATOM   1682  CA  ASP C 609      -5.020 -19.689  22.177  1.00  0.00           C
ATOM   1683  C   ASP C 609      -3.683 -19.279  21.547  1.00  0.00           C
ATOM   1684  O   ASP C 609      -3.557 -18.195  20.957  1.00  0.00           O
ATOM   1685  CB  ASP C 609      -4.889 -19.502  23.702  1.00  0.00           C
ATOM   1686  CG  ASP C 609      -6.209 -19.639  24.536  1.00  0.00           C
ATOM   1687  OD1 ASP C 609      -7.283 -19.447  24.028  1.00  0.00           O
ATOM   1688  OD2 ASP C 609      -6.102 -20.145  25.682  1.00  0.00           O
ATOM   1689  N   LYS C 610      -2.691 -20.177  21.625  1.00  0.00           N
ATOM   1690  CA  LYS C 610      -1.360 -19.873  21.118  1.00  0.00           C
ATOM   1691  C   LYS C 610      -1.381 -19.804  19.595  1.00  0.00           C
ATOM   1692  O   LYS C 610      -0.803 -18.891  19.006  1.00  0.00           O
ATOM   1693  CB  LYS C 610      -0.366 -20.949  21.562  1.00  0.00           C
ATOM   1694  CG  LYS C 610      -0.149 -20.990  23.063  1.00  0.00           C
ATOM   1695  CD  LYS C 610       0.819 -22.060  23.469  1.00  0.00           C
ATOM   1696  CE  LYS C 610       0.705 -22.383  24.905  1.00  0.00           C
ATOM   1697  NZ  LYS C 610       1.650 -23.457  25.355  1.00  0.00           N
ATOM   1698  N   TYR C 611      -2.064 -20.763  18.957  1.00  0.00           N
ATOM   1699  CA  TYR C 611      -2.157 -20.815  17.506  1.00  0.00           C
ATOM   1700  C   TYR C 611      -2.876 -19.616  16.920  1.00  0.00           C
ATOM   1701  O   TYR C 611      -2.352 -18.957  16.018  1.00  0.00           O
ATOM   1702  CB  TYR C 611      -2.818 -22.109  17.033  1.00  0.00           C
ATOM   1703  CG  TYR C 611      -3.026 -22.152  15.519  1.00  0.00           C
ATOM   1704  CD1 TYR C 611      -4.290 -21.962  14.980  1.00  0.00           C
ATOM   1705  CD2 TYR C 611      -1.949 -22.344  14.674  1.00  0.00           C
ATOM   1706  CE1 TYR C 611      -4.466 -21.987  13.604  1.00  0.00           C
ATOM   1707  CE2 TYR C 611      -2.114 -22.364  13.311  1.00  0.00           C
ATOM   1708  CZ  TYR C 611      -3.368 -22.191  12.766  1.00  0.00           C
ATOM   1709  OH  TYR C 611      -3.545 -22.217  11.392  1.00  0.00           O
ATOM   1710  N   VAL C 612      -4.064 -19.310  17.442  1.00  0.00           N
ATOM   1711  CA  VAL C 612      -4.843 -18.197  16.925  1.00  0.00           C
ATOM   1712  C   VAL C 612      -4.079 -16.898  17.104  1.00  0.00           C
ATOM   1713  O   VAL C 612      -4.035 -16.076  16.185  1.00  0.00           O
ATOM   1714  CB  VAL C 612      -6.216 -18.105  17.628  1.00  0.00           C
ATOM   1715  CG1 VAL C 612      -6.932 -16.804  17.226  1.00  0.00           C
ATOM   1716  CG2 VAL C 612      -7.073 -19.318  17.243  1.00  0.00           C
ATOM   1717  N   THR C 613      -3.458 -16.713  18.272  1.00  0.00           N
ATOM   1718  CA  THR C 613      -2.691 -15.508  18.525  1.00  0.00           C
ATOM   1719  C   THR C 613      -1.501 -15.419  17.574  1.00  0.00           C
ATOM   1720  O   THR C 613      -1.214 -14.348  17.031  1.00  0.00           O
ATOM   1721  CB  THR C 613      -2.186 -15.465  19.970  1.00  0.00           C
ATOM   1722  OG1 THR C 613      -3.306 -15.499  20.869  1.00  0.00           O
ATOM   1723  CG2 THR C 613      -1.410 -14.190  20.187  1.00  0.00           C
ATOM   1724  N   ALA C 614      -0.790 -16.532  17.375  1.00  0.00           N
ATOM   1725  CA  ALA C 614       0.343 -16.525  16.470  1.00  0.00           C
ATOM   1726  C   ALA C 614      -0.096 -16.177  15.046  1.00  0.00           C
ATOM   1727  O   ALA C 614       0.566 -15.391  14.363  1.00  0.00           O
ATOM   1728  CB  ALA C 614       1.033 -17.885  16.491  1.00  0.00           C
ATOM   1729  N   LEU C 615      -1.248 -16.702  14.616  1.00  0.00           N
ATOM   1730  CA  LEU C 615      -1.738 -16.450  13.273  1.00  0.00           C
ATOM   1731  C   LEU C 615      -2.119 -14.975  13.150  1.00  0.00           C
ATOM   1732  O   LEU C 615      -1.756 -14.310  12.174  1.00  0.00           O
ATOM   1733  CB  LEU C 615      -2.913 -17.381  12.973  1.00  0.00           C
ATOM   1734  CG  LEU C 615      -3.415 -17.348  11.556  1.00  0.00           C
ATOM   1735  CD1 LEU C 615      -2.244 -17.767  10.621  1.00  0.00           C
ATOM   1736  CD2 LEU C 615      -4.604 -18.281  11.410  1.00  0.00           C
ATOM   1737  N   TYR C 616      -2.780 -14.448  14.181  1.00  0.00           N
ATOM   1738  CA  TYR C 616      -3.147 -13.042  14.264  1.00  0.00           C
ATOM   1739  C   TYR C 616      -1.925 -12.156  14.108  1.00  0.00           C
ATOM   1740  O   TYR C 616      -1.924 -11.217  13.303  1.00  0.00           O
ATOM   1741  CB  TYR C 616      -3.888 -12.791  15.573  1.00  0.00           C
ATOM   1742  CG  TYR C 616      -4.050 -11.373  15.945  1.00  0.00           C
ATOM   1743  CD1 TYR C 616      -3.221 -10.884  16.948  1.00  0.00           C
ATOM   1744  CD2 TYR C 616      -4.966 -10.548  15.317  1.00  0.00           C
ATOM   1745  CE1 TYR C 616      -3.318  -9.598  17.345  1.00  0.00           C
ATOM   1746  CE2 TYR C 616      -5.054  -9.235  15.721  1.00  0.00           C
ATOM   1747  CZ  TYR C 616      -4.224  -8.780  16.749  1.00  0.00           C
ATOM   1748  OH  TYR C 616      -4.314  -7.532  17.196  1.00  0.00           O
ATOM   1749  N   PHE C 617      -0.878 -12.452  14.869  1.00  0.00           N
ATOM   1750  CA  PHE C 617       0.352 -11.689  14.793  1.00  0.00           C
ATOM   1751  C   PHE C 617       0.931 -11.672  13.379  1.00  0.00           C
ATOM   1752  O   PHE C 617       1.278 -10.602  12.854  1.00  0.00           O
ATOM   1753  CB  PHE C 617       1.386 -12.249  15.765  1.00  0.00           C
ATOM   1754  CG  PHE C 617       2.722 -11.575  15.691  1.00  0.00           C
ATOM   1755  CD1 PHE C 617       3.792 -12.189  15.048  1.00  0.00           C
ATOM   1756  CD2 PHE C 617       2.911 -10.317  16.243  1.00  0.00           C
ATOM   1757  CE1 PHE C 617       5.016 -11.565  14.970  1.00  0.00           C
ATOM   1758  CE2 PHE C 617       4.124  -9.695  16.165  1.00  0.00           C
ATOM   1759  CZ  PHE C 617       5.182 -10.316  15.530  1.00  0.00           C
ATOM   1760  N   THR C 618       1.057 -12.844  12.747  1.00  0.00           N
ATOM   1761  CA  THR C 618       1.684 -12.838  11.436  1.00  0.00           C
ATOM   1762  C   THR C 618       0.796 -12.196  10.371  1.00  0.00           C
ATOM   1763  O   THR C 618       1.304 -11.506   9.486  1.00  0.00           O
ATOM   1764  CB  THR C 618       2.084 -14.247  11.017  1.00  0.00           C
ATOM   1765  OG1 THR C 618       0.916 -15.072  10.916  1.00  0.00           O
ATOM   1766  CG2 THR C 618       3.052 -14.797  12.078  1.00  0.00           C
ATOM   1767  N   PHE C 619      -0.533 -12.315  10.490  1.00  0.00           N
ATOM   1768  CA  PHE C 619      -1.374 -11.617   9.527  1.00  0.00           C
ATOM   1769  C   PHE C 619      -1.263 -10.130   9.724  1.00  0.00           C
ATOM   1770  O   PHE C 619      -1.230  -9.371   8.755  1.00  0.00           O
ATOM   1771  CB  PHE C 619      -2.840 -12.020   9.582  1.00  0.00           C
ATOM   1772  CG  PHE C 619      -3.188 -13.163   8.718  1.00  0.00           C
ATOM   1773  CD1 PHE C 619      -3.246 -12.953   7.362  1.00  0.00           C
ATOM   1774  CD2 PHE C 619      -3.488 -14.395   9.200  1.00  0.00           C
ATOM   1775  CE1 PHE C 619      -3.587 -13.958   6.511  1.00  0.00           C
ATOM   1776  CE2 PHE C 619      -3.859 -15.419   8.334  1.00  0.00           C
ATOM   1777  CZ  PHE C 619      -3.906 -15.190   6.989  1.00  0.00           C
ATOM   1778  N   SER C 620      -1.161  -9.696  10.973  1.00  0.00           N
ATOM   1779  CA  SER C 620      -1.040  -8.280  11.248  1.00  0.00           C
ATOM   1780  C   SER C 620       0.244  -7.753  10.598  1.00  0.00           C
ATOM   1781  O   SER C 620       0.240  -6.730   9.902  1.00  0.00           O
ATOM   1782  CB  SER C 620      -1.037  -8.085  12.759  1.00  0.00           C
ATOM   1783  OG  SER C 620      -2.258  -8.469  13.325  1.00  0.00           O
ATOM   1784  N   SER C 621       1.335  -8.516  10.721  1.00  0.00           N
ATOM   1785  CA  SER C 621       2.603  -8.112  10.127  1.00  0.00           C
ATOM   1786  C   SER C 621       2.540  -8.060   8.595  1.00  0.00           C
ATOM   1787  O   SER C 621       3.061  -7.133   7.971  1.00  0.00           O
ATOM   1788  CB  SER C 621       3.692  -9.086  10.520  1.00  0.00           C
ATOM   1789  OG  SER C 621       3.934  -9.074  11.891  1.00  0.00           O
ATOM   1790  N   LEU C 622       1.877  -9.045   7.986  1.00  0.00           N
ATOM   1791  CA  LEU C 622       1.789  -9.129   6.533  1.00  0.00           C
ATOM   1792  C   LEU C 622       0.792  -8.129   5.915  1.00  0.00           C
ATOM   1793  O   LEU C 622       0.975  -7.708   4.771  1.00  0.00           O
ATOM   1794  CB  LEU C 622       1.407 -10.555   6.106  1.00  0.00           C
ATOM   1795  CG  LEU C 622       2.438 -11.703   6.396  1.00  0.00           C
ATOM   1796  CD1 LEU C 622       1.796 -13.021   6.011  1.00  0.00           C
ATOM   1797  CD2 LEU C 622       3.713 -11.491   5.618  1.00  0.00           C
ATOM   1798  N   THR C 623      -0.254  -7.739   6.667  1.00  0.00           N
ATOM   1799  CA  THR C 623      -1.294  -6.826   6.165  1.00  0.00           C
ATOM   1800  C   THR C 623      -1.125  -5.357   6.624  1.00  0.00           C
ATOM   1801  O   THR C 623      -1.983  -4.526   6.350  1.00  0.00           O
ATOM   1802  CB  THR C 623      -2.711  -7.327   6.528  1.00  0.00           C
ATOM   1803  OG1 THR C 623      -2.844  -7.408   7.942  1.00  0.00           O
ATOM   1804  CG2 THR C 623      -2.962  -8.720   5.918  1.00  0.00           C
ATOM   1805  N   SER C 624       0.000  -5.057   7.291  1.00  0.00           N
ATOM   1806  CA  SER C 624       0.426  -3.736   7.748  1.00  0.00           C
ATOM   1807  C   SER C 624      -0.482  -3.217   8.851  1.00  0.00           C
ATOM   1808  O   SER C 624      -0.642  -2.004   9.006  1.00  0.00           O
ATOM   1809  CB  SER C 624       0.439  -2.748   6.577  1.00  0.00           C
ATOM   1810  OG  SER C 624       1.350  -3.162   5.570  1.00  0.00           O
ATOM   1811  N   VAL C 625      -1.098  -4.178   9.653  1.00  0.00           N
ATOM   1812  CA  VAL C 625      -1.864  -3.798  10.830  1.00  0.00           C
ATOM   1813  C   VAL C 625      -1.023  -4.017  12.082  1.00  0.00           C
ATOM   1814  O   VAL C 625      -0.323  -5.023  12.203  1.00  0.00           O
ATOM   1815  CB  VAL C 625      -3.187  -4.586  10.932  1.00  0.00           C
ATOM   1816  CG1 VAL C 625      -3.957  -4.193  12.191  1.00  0.00           C
ATOM   1817  CG2 VAL C 625      -4.041  -4.346   9.675  1.00  0.00           C
ATOM   1818  N   GLY C 626      -0.770  -3.041  12.977  1.00  0.00           N
ATOM   1819  CA  GLY C 626       0.029  -3.145  14.194  1.00  0.00           C
ATOM   1820  C   GLY C 626      -0.720  -2.714  15.432  1.00  0.00           C
ATOM   1821  O   GLY C 626      -0.529  -1.593  15.922  1.00  0.00           O
ATOM   1822  N   PHE C 627      -1.563  -3.553  16.047  1.00  0.00           N
ATOM   1823  CA  PHE C 627      -2.364  -3.195  17.207  1.00  0.00           C
ATOM   1824  C   PHE C 627      -1.507  -3.189  18.470  1.00  0.00           C
ATOM   1825  O   PHE C 627      -1.879  -2.588  19.486  1.00  0.00           O
ATOM   1826  CB  PHE C 627      -3.546  -4.144  17.376  1.00  0.00           C
ATOM   1827  CG  PHE C 627      -4.618  -3.986  16.322  1.00  0.00           C
ATOM   1828  CD1 PHE C 627      -5.247  -2.757  16.147  1.00  0.00           C
ATOM   1829  CD2 PHE C 627      -4.988  -5.051  15.524  1.00  0.00           C
ATOM   1830  CE1 PHE C 627      -6.232  -2.597  15.175  1.00  0.00           C
ATOM   1831  CE2 PHE C 627      -5.971  -4.893  14.552  1.00  0.00           C
ATOM   1832  CZ  PHE C 627      -6.600  -3.678  14.383  1.00  0.00           C
ATOM   1833  N   GLY C 628      -0.338  -3.723  18.414  1.00  0.00           N
ATOM   1834  CA  GLY C 628       0.639  -3.602  19.484  1.00  0.00           C
ATOM   1835  C   GLY C 628       0.320  -4.472  20.696  1.00  0.00           C
ATOM   1836  O   GLY C 628       1.105  -4.535  21.642  1.00  0.00           O
ATOM   1837  N   ASN C 629      -0.827  -5.204  20.691  1.00  0.00           N
ATOM   1838  CA  ASN C 629      -1.197  -6.041  21.848  1.00  0.00           C
ATOM   1839  C   ASN C 629      -0.377  -7.327  21.865  1.00  0.00           C
ATOM   1840  O   ASN C 629      -0.132  -7.928  22.916  1.00  0.00           O
ATOM   1841  CB  ASN C 629      -2.691  -6.341  21.847  1.00  0.00           C
ATOM   1842  CG  ASN C 629      -3.137  -7.139  20.657  1.00  0.00           C
ATOM   1843  OD1 ASN C 629      -2.629  -6.944  19.545  1.00  0.00           O
ATOM   1844  ND2 ASN C 629      -4.080  -8.031  20.874  1.00  0.00           N
ATOM   1845  N   VAL C 630       0.093  -7.706  20.687  1.00  0.00           N
ATOM   1846  CA  VAL C 630       0.989  -8.832  20.520  1.00  0.00           C
ATOM   1847  C   VAL C 630       2.178  -8.230  19.794  1.00  0.00           C
ATOM   1848  O   VAL C 630       2.031  -7.698  18.692  1.00  0.00           O
ATOM   1849  CB  VAL C 630       0.369  -9.984  19.698  1.00  0.00           C
ATOM   1850  CG1 VAL C 630       1.391 -11.142  19.578  1.00  0.00           C
ATOM   1851  CG2 VAL C 630      -0.919 -10.454  20.350  1.00  0.00           C
ATOM   1852  N   SER C 631       3.347  -8.302  20.398  1.00  0.00           N
ATOM   1853  CA  SER C 631       4.516  -7.664  19.818  1.00  0.00           C
ATOM   1854  C   SER C 631       5.748  -8.474  20.188  1.00  0.00           C
ATOM   1855  O   SER C 631       5.700  -9.238  21.152  1.00  0.00           O
ATOM   1856  CB  SER C 631       4.608  -6.244  20.380  1.00  0.00           C
ATOM   1857  OG  SER C 631       4.854  -6.270  21.762  1.00  0.00           O
ATOM   1858  N   PRO C 632       6.841  -8.395  19.414  1.00  0.00           N
ATOM   1859  CA  PRO C 632       8.099  -9.019  19.737  1.00  0.00           C
ATOM   1860  C   PRO C 632       8.748  -8.289  20.883  1.00  0.00           C
ATOM   1861  O   PRO C 632       8.773  -7.058  20.894  1.00  0.00           O
ATOM   1862  CB  PRO C 632       8.879  -8.861  18.440  1.00  0.00           C
ATOM   1863  CG  PRO C 632       8.305  -7.650  17.794  1.00  0.00           C
ATOM   1864  CD  PRO C 632       6.841  -7.658  18.143  1.00  0.00           C
ATOM   1865  N   ASN C 633       9.311  -9.033  21.815  1.00  0.00           N
ATOM   1866  CA  ASN C 633       9.977  -8.429  22.957  1.00  0.00           C
ATOM   1867  C   ASN C 633      11.430  -8.847  23.049  1.00  0.00           C
ATOM   1868  O   ASN C 633      12.275  -8.060  23.493  1.00  0.00           O
ATOM   1869  CB  ASN C 633       9.236  -8.808  24.197  1.00  0.00           C
ATOM   1870  CG  ASN C 633       7.839  -8.308  24.139  1.00  0.00           C
ATOM   1871  OD1 ASN C 633       7.530  -7.155  23.806  1.00  0.00           O
ATOM   1872  ND2 ASN C 633       6.973  -9.191  24.432  1.00  0.00           N
ATOM   1873  N   THR C 634      11.722 -10.083  22.629  1.00  0.00           N
ATOM   1874  CA  THR C 634      13.088 -10.580  22.751  1.00  0.00           C
ATOM   1875  C   THR C 634      13.840 -10.266  21.479  1.00  0.00           C
ATOM   1876  O   THR C 634      13.225  -9.975  20.456  1.00  0.00           O
ATOM   1877  CB  THR C 634      13.127 -12.097  22.979  1.00  0.00           C
ATOM   1878  OG1 THR C 634      12.708 -12.828  21.814  1.00  0.00           O
ATOM   1879  CG2 THR C 634      12.168 -12.394  24.032  1.00  0.00           C
ATOM   1880  N   ASN C 635      15.165 -10.392  21.493  1.00  0.00           N
ATOM   1881  CA  ASN C 635      15.905 -10.120  20.267  1.00  0.00           C
ATOM   1882  C   ASN C 635      15.546 -11.095  19.156  1.00  0.00           C
ATOM   1883  O   ASN C 635      15.402 -10.702  18.004  1.00  0.00           O
ATOM   1884  CB  ASN C 635      17.391 -10.147  20.532  1.00  0.00           C
ATOM   1885  CG  ASN C 635      17.825  -8.951  21.296  1.00  0.00           C
ATOM   1886  OD1 ASN C 635      17.145  -7.917  21.288  1.00  0.00           O
ATOM   1887  ND2 ASN C 635      18.910  -9.073  21.990  1.00  0.00           N
ATOM   1888  N   SER C 636      15.335 -12.364  19.503  1.00  0.00           N
ATOM   1889  CA  SER C 636      15.002 -13.360  18.496  1.00  0.00           C
ATOM   1890  C   SER C 636      13.663 -13.027  17.871  1.00  0.00           C
ATOM   1891  O   SER C 636      13.485 -13.117  16.651  1.00  0.00           O
ATOM   1892  CB  SER C 636      14.906 -14.725  19.117  1.00  0.00           C
ATOM   1893  OG  SER C 636      16.137 -15.157  19.622  1.00  0.00           O
ATOM   1894  N   GLU C 637      12.715 -12.622  18.715  1.00  0.00           N
ATOM   1895  CA  GLU C 637      11.395 -12.264  18.245  1.00  0.00           C
ATOM   1896  C   GLU C 637      11.437 -11.030  17.331  1.00  0.00           C
ATOM   1897  O   GLU C 637      10.737 -10.974  16.309  1.00  0.00           O
ATOM   1898  CB  GLU C 637      10.484 -12.031  19.449  1.00  0.00           C
ATOM   1899  CG  GLU C 637      10.077 -13.305  20.241  1.00  0.00           C
ATOM   1900  CD  GLU C 637       9.310 -12.964  21.502  1.00  0.00           C
ATOM   1901  OE1 GLU C 637       8.854 -13.855  22.196  1.00  0.00           O
ATOM   1902  OE2 GLU C 637       9.197 -11.787  21.784  1.00  0.00           O
ATOM   1903  N   LYS C 638      12.281 -10.048  17.682  1.00  0.00           N
ATOM   1904  CA  LYS C 638      12.427  -8.828  16.889  1.00  0.00           C
ATOM   1905  C   LYS C 638      13.076  -9.133  15.551  1.00  0.00           C
ATOM   1906  O   LYS C 638      12.624  -8.638  14.520  1.00  0.00           O
ATOM   1907  CB  LYS C 638      13.226  -7.797  17.673  1.00  0.00           C
ATOM   1908  CG  LYS C 638      12.460  -7.193  18.840  1.00  0.00           C
ATOM   1909  CD  LYS C 638      13.337  -6.312  19.705  1.00  0.00           C
ATOM   1910  CE  LYS C 638      12.517  -5.727  20.827  1.00  0.00           C
ATOM   1911  NZ  LYS C 638      13.341  -5.092  21.873  1.00  0.00           N
ATOM   1912  N   ILE C 639      14.083 -10.003  15.548  1.00  0.00           N
ATOM   1913  CA  ILE C 639      14.754 -10.385  14.313  1.00  0.00           C
ATOM   1914  C   ILE C 639      13.763 -11.088  13.393  1.00  0.00           C
ATOM   1915  O   ILE C 639      13.699 -10.811  12.189  1.00  0.00           O
ATOM   1916  CB  ILE C 639      15.973 -11.263  14.607  1.00  0.00           C
ATOM   1917  CG1 ILE C 639      17.059 -10.403  15.319  1.00  0.00           C
ATOM   1918  CG2 ILE C 639      16.496 -11.866  13.308  1.00  0.00           C
ATOM   1919  CD1 ILE C 639      18.175 -11.203  15.950  1.00  0.00           C
ATOM   1920  N   PHE C 640      12.976 -12.002  13.961  1.00  0.00           N
ATOM   1921  CA  PHE C 640      11.942 -12.685  13.204  1.00  0.00           C
ATOM   1922  C   PHE C 640      10.994 -11.670  12.595  1.00  0.00           C
ATOM   1923  O   PHE C 640      10.704 -11.727  11.403  1.00  0.00           O
ATOM   1924  CB  PHE C 640      11.176 -13.662  14.081  1.00  0.00           C
ATOM   1925  CG  PHE C 640       9.995 -14.312  13.409  1.00  0.00           C
ATOM   1926  CD1 PHE C 640       8.722 -13.869  13.683  1.00  0.00           C
ATOM   1927  CD2 PHE C 640      10.148 -15.355  12.509  1.00  0.00           C
ATOM   1928  CE1 PHE C 640       7.618 -14.463  13.106  1.00  0.00           C
ATOM   1929  CE2 PHE C 640       9.043 -15.939  11.915  1.00  0.00           C
ATOM   1930  CZ  PHE C 640       7.783 -15.500  12.222  1.00  0.00           C
ATOM   1931  N   SER C 641      10.511 -10.734  13.406  1.00  0.00           N
ATOM   1932  CA  SER C 641       9.566  -9.734  12.955  1.00  0.00           C
ATOM   1933  C   SER C 641      10.162  -8.922  11.807  1.00  0.00           C
ATOM   1934  O   SER C 641       9.472  -8.631  10.834  1.00  0.00           O
ATOM   1935  CB  SER C 641       9.182  -8.840  14.106  1.00  0.00           C
ATOM   1936  OG  SER C 641       8.509  -9.581  15.081  1.00  0.00           O
ATOM   1937  N   ILE C 642      11.453  -8.602  11.877  1.00  0.00           N
ATOM   1938  CA  ILE C 642      12.100  -7.872  10.799  1.00  0.00           C
ATOM   1939  C   ILE C 642      12.042  -8.666   9.501  1.00  0.00           C
ATOM   1940  O   ILE C 642      11.675  -8.137   8.445  1.00  0.00           O
ATOM   1941  CB  ILE C 642      13.557  -7.525  11.160  1.00  0.00           C
ATOM   1942  CG1 ILE C 642      13.577  -6.467  12.285  1.00  0.00           C
ATOM   1943  CG2 ILE C 642      14.288  -7.049   9.928  1.00  0.00           C
ATOM   1944  CD1 ILE C 642      14.938  -6.282  12.935  1.00  0.00           C
ATOM   1945  N   CYS C 643      12.350  -9.953   9.590  1.00  0.00           N
ATOM   1946  CA  CYS C 643      12.332 -10.811   8.434  1.00  0.00           C
ATOM   1947  C   CYS C 643      10.917 -10.915   7.858  1.00  0.00           C
ATOM   1948  O   CYS C 643      10.726 -10.834   6.643  1.00  0.00           O
ATOM   1949  CB  CYS C 643      12.838 -12.190   8.826  1.00  0.00           C
ATOM   1950  SG  CYS C 643      14.590 -12.192   9.267  1.00  0.00           S
ATOM   1951  N   VAL C 644       9.922 -11.032   8.740  1.00  0.00           N
ATOM   1952  CA  VAL C 644       8.525 -11.132   8.344  1.00  0.00           C
ATOM   1953  C   VAL C 644       8.065  -9.874   7.644  1.00  0.00           C
ATOM   1954  O   VAL C 644       7.375  -9.961   6.633  1.00  0.00           O
ATOM   1955  CB  VAL C 644       7.592 -11.399   9.536  1.00  0.00           C
ATOM   1956  CG1 VAL C 644       6.137 -11.280   9.075  1.00  0.00           C
ATOM   1957  CG2 VAL C 644       7.834 -12.771  10.081  1.00  0.00           C
ATOM   1958  N   MET C 645       8.442  -8.703   8.165  1.00  0.00           N
ATOM   1959  CA  MET C 645       8.067  -7.434   7.554  1.00  0.00           C
ATOM   1960  C   MET C 645       8.671  -7.306   6.151  1.00  0.00           C
ATOM   1961  O   MET C 645       7.993  -6.845   5.227  1.00  0.00           O
ATOM   1962  CB  MET C 645       8.491  -6.286   8.470  1.00  0.00           C
ATOM   1963  CG  MET C 645       7.648  -6.166   9.755  1.00  0.00           C
ATOM   1964  SD  MET C 645       8.026  -4.699  10.745  1.00  0.00           S
ATOM   1965  CE  MET C 645       9.625  -5.073  11.483  1.00  0.00           C
ATOM   1966  N   LEU C 646       9.916  -7.770   5.959  1.00  0.00           N
ATOM   1967  CA  LEU C 646      10.498  -7.760   4.613  1.00  0.00           C
ATOM   1968  C   LEU C 646       9.736  -8.686   3.673  1.00  0.00           C
ATOM   1969  O   LEU C 646       9.378  -8.288   2.555  1.00  0.00           O
ATOM   1970  CB  LEU C 646      11.971  -8.164   4.661  1.00  0.00           C
ATOM   1971  CG  LEU C 646      12.924  -7.117   5.200  1.00  0.00           C
ATOM   1972  CD1 LEU C 646      14.282  -7.724   5.454  1.00  0.00           C
ATOM   1973  CD2 LEU C 646      13.050  -6.058   4.142  1.00  0.00           C
ATOM   1974  N   ILE C 647       9.391  -9.876   4.174  1.00  0.00           N
ATOM   1975  CA  ILE C 647       8.625 -10.845   3.410  1.00  0.00           C
ATOM   1976  C   ILE C 647       7.276 -10.258   3.054  1.00  0.00           C
ATOM   1977  O   ILE C 647       6.834 -10.338   1.908  1.00  0.00           O
ATOM   1978  CB  ILE C 647       8.457 -12.162   4.191  1.00  0.00           C
ATOM   1979  CG1 ILE C 647       9.810 -12.873   4.291  1.00  0.00           C
ATOM   1980  CG2 ILE C 647       7.387 -13.042   3.559  1.00  0.00           C
ATOM   1981  CD1 ILE C 647       9.818 -14.009   5.287  1.00  0.00           C
ATOM   1982  N   GLY C 648       6.652  -9.627   4.032  1.00  0.00           N
ATOM   1983  CA  GLY C 648       5.379  -8.975   3.877  1.00  0.00           C
ATOM   1984  C   GLY C 648       5.430  -7.936   2.788  1.00  0.00           C
ATOM   1985  O   GLY C 648       4.568  -7.930   1.913  1.00  0.00           O
ATOM   1986  N   SER C 649       6.430  -7.043   2.813  1.00  0.00           N
ATOM   1987  CA  SER C 649       6.476  -6.010   1.785  1.00  0.00           C
ATOM   1988  C   SER C 649       6.638  -6.608   0.386  1.00  0.00           C
ATOM   1989  O   SER C 649       6.020  -6.131  -0.568  1.00  0.00           O
ATOM   1990  CB  SER C 649       7.656  -5.077   2.003  1.00  0.00           C
ATOM   1991  OG  SER C 649       8.881  -5.705   1.665  1.00  0.00           O
ATOM   1992  N   LEU C 650       7.399  -7.702   0.266  1.00  0.00           N
ATOM   1993  CA  LEU C 650       7.557  -8.333  -1.038  1.00  0.00           C
ATOM   1994  C   LEU C 650       6.289  -8.998  -1.499  1.00  0.00           C
ATOM   1995  O   LEU C 650       5.891  -8.857  -2.662  1.00  0.00           O
ATOM   1996  CB  LEU C 650       8.693  -9.350  -1.017  1.00  0.00           C
ATOM   1997  CG  LEU C 650      10.085  -8.779  -1.014  1.00  0.00           C
ATOM   1998  CD1 LEU C 650      11.085  -9.887  -0.740  1.00  0.00           C
ATOM   1999  CD2 LEU C 650      10.314  -8.172  -2.410  1.00  0.00           C
ATOM   2000  N   MET C 651       5.632  -9.705  -0.588  1.00  0.00           N
ATOM   2001  CA  MET C 651       4.394 -10.359  -0.933  1.00  0.00           C
ATOM   2002  C   MET C 651       3.345  -9.347  -1.292  1.00  0.00           C
ATOM   2003  O   MET C 651       2.627  -9.517  -2.272  1.00  0.00           O
ATOM   2004  CB  MET C 651       3.903 -11.240   0.193  1.00  0.00           C
ATOM   2005  CG  MET C 651       4.724 -12.468   0.430  1.00  0.00           C
ATOM   2006  SD  MET C 651       4.133 -13.335   1.830  1.00  0.00           S
ATOM   2007  CE  MET C 651       2.567 -13.752   1.168  1.00  0.00           C
ATOM   2008  N   TYR C 652       3.271  -8.263  -0.527  1.00  0.00           N
ATOM   2009  CA  TYR C 652       2.282  -7.247  -0.784  1.00  0.00           C
ATOM   2010  C   TYR C 652       2.538  -6.723  -2.201  1.00  0.00           C
ATOM   2011  O   TYR C 652       1.621  -6.614  -3.002  1.00  0.00           O
ATOM   2012  CB  TYR C 652       2.379  -6.132   0.268  1.00  0.00           C
ATOM   2013  CG  TYR C 652       1.206  -5.138   0.333  1.00  0.00           C
ATOM   2014  CD1 TYR C 652       1.110  -4.025  -0.491  1.00  0.00           C
ATOM   2015  CD2 TYR C 652       0.236  -5.330   1.287  1.00  0.00           C
ATOM   2016  CE1 TYR C 652       0.088  -3.140  -0.365  1.00  0.00           C
ATOM   2017  CE2 TYR C 652      -0.796  -4.428   1.406  1.00  0.00           C
ATOM   2018  CZ  TYR C 652      -0.854  -3.342   0.579  1.00  0.00           C
ATOM   2019  OH  TYR C 652      -1.854  -2.474   0.703  1.00  0.00           O
ATOM   2020  N   ALA C 653       3.798  -6.441  -2.549  1.00  0.00           N
ATOM   2021  CA  ALA C 653       4.083  -5.922  -3.885  1.00  0.00           C
ATOM   2022  C   ALA C 653       3.693  -6.876  -4.993  1.00  0.00           C
ATOM   2023  O   ALA C 653       3.066  -6.473  -5.981  1.00  0.00           O
ATOM   2024  CB  ALA C 653       5.580  -5.629  -4.033  1.00  0.00           C
ATOM   2025  N   SER C 654       3.994  -8.161  -4.821  1.00  0.00           N
ATOM   2026  CA  SER C 654       3.711  -9.090  -5.893  1.00  0.00           C
ATOM   2027  C   SER C 654       2.238  -9.432  -5.985  1.00  0.00           C
ATOM   2028  O   SER C 654       1.699  -9.555  -7.084  1.00  0.00           O
ATOM   2029  CB  SER C 654       4.494 -10.370  -5.664  1.00  0.00           C
ATOM   2030  OG  SER C 654       4.013 -11.071  -4.538  1.00  0.00           O
ATOM   2031  N   ILE C 655       1.553  -9.466  -4.851  1.00  0.00           N
ATOM   2032  CA  ILE C 655       0.149  -9.801  -4.829  1.00  0.00           C
ATOM   2033  C   ILE C 655      -0.679  -8.629  -5.287  1.00  0.00           C
ATOM   2034  O   ILE C 655      -1.541  -8.786  -6.133  1.00  0.00           O
ATOM   2035  CB  ILE C 655      -0.311 -10.300  -3.457  1.00  0.00           C
ATOM   2036  CG1 ILE C 655       0.384 -11.634  -3.144  1.00  0.00           C
ATOM   2037  CG2 ILE C 655      -1.823 -10.462  -3.436  1.00  0.00           C
ATOM   2038  CD1 ILE C 655       0.210 -12.076  -1.731  1.00  0.00           C
ATOM   2039  N   PHE C 656      -0.413  -7.435  -4.785  1.00  0.00           N
ATOM   2040  CA  PHE C 656      -1.203  -6.301  -5.228  1.00  0.00           C
ATOM   2041  C   PHE C 656      -1.004  -6.036  -6.705  1.00  0.00           C
ATOM   2042  O   PHE C 656      -1.970  -5.734  -7.419  1.00  0.00           O
ATOM   2043  CB  PHE C 656      -0.896  -5.067  -4.394  1.00  0.00           C
ATOM   2044  CG  PHE C 656      -1.617  -5.130  -3.111  1.00  0.00           C
ATOM   2045  CD1 PHE C 656      -2.670  -4.346  -2.907  1.00  0.00           C
ATOM   2046  CD2 PHE C 656      -1.292  -6.014  -2.132  1.00  0.00           C
ATOM   2047  CE1 PHE C 656      -3.386  -4.443  -1.752  1.00  0.00           C
ATOM   2048  CE2 PHE C 656      -2.012  -6.093  -0.990  1.00  0.00           C
ATOM   2049  CZ  PHE C 656      -3.069  -5.294  -0.809  1.00  0.00           C
ATOM   2050  N   GLY C 657       0.234  -6.180  -7.183  1.00  0.00           N
ATOM   2051  CA  GLY C 657       0.521  -6.004  -8.593  1.00  0.00           C
ATOM   2052  C   GLY C 657      -0.271  -7.012  -9.428  1.00  0.00           C
ATOM   2053  O   GLY C 657      -0.973  -6.631 -10.374  1.00  0.00           O
ATOM   2054  N   ASN C 658      -0.144  -8.301  -9.083  1.00  0.00           N
ATOM   2055  CA  ASN C 658      -0.805  -9.375  -9.816  1.00  0.00           C
ATOM   2056  C   ASN C 658      -2.318  -9.308  -9.718  1.00  0.00           C
ATOM   2057  O   ASN C 658      -3.011  -9.448 -10.722  1.00  0.00           O
ATOM   2058  CB  ASN C 658      -0.326 -10.707  -9.284  1.00  0.00           C
ATOM   2059  CG  ASN C 658       1.095 -11.008  -9.673  1.00  0.00           C
ATOM   2060  OD1 ASN C 658       1.619 -10.456 -10.654  1.00  0.00           O
ATOM   2061  ND2 ASN C 658       1.743 -11.862  -8.907  1.00  0.00           N
ATOM   2062  N   VAL C 659      -2.843  -9.032  -8.533  1.00  0.00           N
ATOM   2063  CA  VAL C 659      -4.278  -8.953  -8.354  1.00  0.00           C
ATOM   2064  C   VAL C 659      -4.851  -7.823  -9.178  1.00  0.00           C
ATOM   2065  O   VAL C 659      -5.847  -8.009  -9.877  1.00  0.00           O
ATOM   2066  CB  VAL C 659      -4.637  -8.798  -6.859  1.00  0.00           C
ATOM   2067  CG1 VAL C 659      -6.107  -8.467  -6.693  1.00  0.00           C
ATOM   2068  CG2 VAL C 659      -4.337 -10.122  -6.128  1.00  0.00           C
ATOM   2069  N   SER C 660      -4.209  -6.655  -9.161  1.00  0.00           N
ATOM   2070  CA  SER C 660      -4.729  -5.552  -9.949  1.00  0.00           C
ATOM   2071  C   SER C 660      -4.721  -5.918 -11.430  1.00  0.00           C
ATOM   2072  O   SER C 660      -5.698  -5.677 -12.144  1.00  0.00           O
ATOM   2073  CB  SER C 660      -3.863  -4.326  -9.743  1.00  0.00           C
ATOM   2074  OG  SER C 660      -3.913  -3.894  -8.418  1.00  0.00           O
ATOM   2075  N   ALA C 661      -3.626  -6.538 -11.891  1.00  0.00           N
ATOM   2076  CA  ALA C 661      -3.513  -6.921 -13.291  1.00  0.00           C
ATOM   2077  C   ALA C 661      -4.576  -7.939 -13.701  1.00  0.00           C
ATOM   2078  O   ALA C 661      -5.184  -7.826 -14.770  1.00  0.00           O
ATOM   2079  CB  ALA C 661      -2.132  -7.493 -13.544  1.00  0.00           C
ATOM   2080  N   ILE C 662      -4.835  -8.908 -12.831  1.00  0.00           N
ATOM   2081  CA  ILE C 662      -5.822  -9.942 -13.085  1.00  0.00           C
ATOM   2082  C   ILE C 662      -7.209  -9.343 -13.146  1.00  0.00           C
ATOM   2083  O   ILE C 662      -7.998  -9.702 -14.018  1.00  0.00           O
ATOM   2084  CB  ILE C 662      -5.785 -11.056 -12.044  1.00  0.00           C
ATOM   2085  CG1 ILE C 662      -4.485 -11.848 -12.146  1.00  0.00           C
ATOM   2086  CG2 ILE C 662      -6.959 -11.984 -12.326  1.00  0.00           C
ATOM   2087  CD1 ILE C 662      -4.252 -12.735 -10.958  1.00  0.00           C
ATOM   2088  N   ILE C 663      -7.514  -8.435 -12.228  1.00  0.00           N
ATOM   2089  CA  ILE C 663      -8.812  -7.778 -12.198  1.00  0.00           C
ATOM   2090  C   ILE C 663      -9.017  -6.999 -13.510  1.00  0.00           C
ATOM   2091  O   ILE C 663     -10.087  -7.078 -14.113  1.00  0.00           O
ATOM   2092  CB  ILE C 663      -8.965  -6.856 -10.972  1.00  0.00           C
ATOM   2093  CG1 ILE C 663      -9.038  -7.699  -9.686  1.00  0.00           C
ATOM   2094  CG2 ILE C 663     -10.201  -5.980 -11.104  1.00  0.00           C
ATOM   2095  CD1 ILE C 663      -8.903  -6.869  -8.425  1.00  0.00           C
ATOM   2096  N   GLN C 664      -7.987  -6.275 -13.977  1.00  0.00           N
ATOM   2097  CA  GLN C 664      -8.094  -5.532 -15.219  1.00  0.00           C
ATOM   2098  C   GLN C 664      -8.299  -6.476 -16.390  1.00  0.00           C
ATOM   2099  O   GLN C 664      -9.061  -6.170 -17.300  1.00  0.00           O
ATOM   2100  CB  GLN C 664      -6.846  -4.679 -15.437  1.00  0.00           C
ATOM   2101  CG  GLN C 664      -6.730  -3.520 -14.469  1.00  0.00           C
ATOM   2102  CD  GLN C 664      -5.438  -2.754 -14.622  1.00  0.00           C
ATOM   2103  OE1 GLN C 664      -4.593  -3.061 -15.471  1.00  0.00           O
ATOM   2104  NE2 GLN C 664      -5.270  -1.742 -13.778  1.00  0.00           N
ATOM   2105  N   ARG C 665      -7.633  -7.629 -16.361  1.00  0.00           N
ATOM   2106  CA  ARG C 665      -7.781  -8.613 -17.400  1.00  0.00           C
ATOM   2107  C   ARG C 665      -9.208  -9.179 -17.404  1.00  0.00           C
ATOM   2108  O   ARG C 665      -9.868  -9.241 -18.445  1.00  0.00           O
ATOM   2109  CB  ARG C 665      -6.759  -9.733 -17.234  1.00  0.00           C
ATOM   2110  CG  ARG C 665      -6.674 -10.701 -18.436  1.00  0.00           C
ATOM   2111  CD  ARG C 665      -5.621 -11.750 -18.252  1.00  0.00           C
ATOM   2112  NE  ARG C 665      -4.289 -11.173 -18.097  1.00  0.00           N
ATOM   2113  CZ  ARG C 665      -3.213 -11.843 -17.638  1.00  0.00           C
ATOM   2114  NH1 ARG C 665      -3.318 -13.115 -17.320  1.00  0.00           N
ATOM   2115  NH2 ARG C 665      -2.054 -11.226 -17.496  1.00  0.00           N
ATOM   2116  N   LEU C 666      -9.709  -9.519 -16.215  1.00  0.00           N
ATOM   2117  CA  LEU C 666     -11.041 -10.091 -16.023  1.00  0.00           C
ATOM   2118  C   LEU C 666     -12.119  -9.150 -16.587  1.00  0.00           C
ATOM   2119  O   LEU C 666     -13.067  -9.589 -17.240  1.00  0.00           O
ATOM   2120  CB  LEU C 666     -11.283 -10.350 -14.508  1.00  0.00           C
ATOM   2121  CG  LEU C 666     -12.595 -11.062 -14.117  1.00  0.00           C
ATOM   2122  CD1 LEU C 666     -12.626 -12.451 -14.723  1.00  0.00           C
ATOM   2123  CD2 LEU C 666     -12.677 -11.166 -12.616  1.00  0.00           C
ATOM   2124  N   TYR C 667     -11.946  -7.850 -16.348  1.00  0.00           N
ATOM   2125  CA  TYR C 667     -12.873  -6.809 -16.775  1.00  0.00           C
ATOM   2126  C   TYR C 667     -12.331  -5.949 -17.947  1.00  0.00           C
ATOM   2127  O   TYR C 667     -12.796  -4.811 -18.144  1.00  0.00           O
ATOM   2128  CB  TYR C 667     -13.232  -5.936 -15.548  1.00  0.00           C
ATOM   2129  CG  TYR C 667     -14.027  -6.689 -14.446  1.00  0.00           C
ATOM   2130  CD1 TYR C 667     -15.377  -6.956 -14.637  1.00  0.00           C
ATOM   2131  CD2 TYR C 667     -13.408  -7.108 -13.304  1.00  0.00           C
ATOM   2132  CE1 TYR C 667     -16.096  -7.634 -13.701  1.00  0.00           C
ATOM   2133  CE2 TYR C 667     -14.129  -7.788 -12.350  1.00  0.00           C
ATOM   2134  CZ  TYR C 667     -15.472  -8.054 -12.552  1.00  0.00           C
ATOM   2135  OH  TYR C 667     -16.193  -8.738 -11.605  1.00  0.00           O
ATOM   2136  N   SER C 668     -11.407  -6.501 -18.758  1.00  0.00           N
ATOM   2137  CA  SER C 668     -10.783  -5.743 -19.854  1.00  0.00           C
ATOM   2138  C   SER C 668     -11.804  -5.190 -20.838  1.00  0.00           C
ATOM   2139  O   SER C 668     -11.660  -4.066 -21.324  1.00  0.00           O
ATOM   2140  CB  SER C 668      -9.773  -6.600 -20.611  1.00  0.00           C
ATOM   2141  OG  SER C 668      -9.113  -5.840 -21.618  1.00  0.00           O
ATOM   2142  N   GLY C 669     -12.838  -5.970 -21.147  1.00  0.00           N
ATOM   2143  CA  GLY C 669     -13.847  -5.510 -22.088  1.00  0.00           C
ATOM   2144  C   GLY C 669     -14.532  -4.218 -21.634  1.00  0.00           C
ATOM   2145  O   GLY C 669     -14.841  -3.358 -22.465  1.00  0.00           O
ATOM   2146  N   THR C 670     -14.734  -4.041 -20.318  1.00  0.00           N
ATOM   2147  CA  THR C 670     -15.423  -2.841 -19.875  1.00  0.00           C
ATOM   2148  C   THR C 670     -14.446  -1.686 -19.894  1.00  0.00           C
ATOM   2149  O   THR C 670     -14.793  -0.562 -20.257  1.00  0.00           O
ATOM   2150  CB  THR C 670     -16.018  -3.014 -18.448  1.00  0.00           C
ATOM   2151  OG1 THR C 670     -14.977  -3.322 -17.504  1.00  0.00           O
ATOM   2152  CG2 THR C 670     -17.045  -4.130 -18.427  1.00  0.00           C
ATOM   2153  N   ALA C 671     -13.183  -1.976 -19.599  1.00  0.00           N
ATOM   2154  CA  ALA C 671     -12.204  -0.910 -19.597  1.00  0.00           C
ATOM   2155  C   ALA C 671     -12.050  -0.300 -20.983  1.00  0.00           C
ATOM   2156  O   ALA C 671     -12.012   0.927 -21.141  1.00  0.00           O
ATOM   2157  CB  ALA C 671     -10.863  -1.439 -19.125  1.00  0.00           C
ATOM   2158  N   ARG C 672     -12.020  -1.163 -21.995  1.00  0.00           N
ATOM   2159  CA  ARG C 672     -11.788  -0.679 -23.339  1.00  0.00           C
ATOM   2160  C   ARG C 672     -13.036   0.010 -23.859  1.00  0.00           C
ATOM   2161  O   ARG C 672     -12.939   1.049 -24.521  1.00  0.00           O
ATOM   2162  CB  ARG C 672     -11.410  -1.819 -24.254  1.00  0.00           C
ATOM   2163  CG  ARG C 672     -10.113  -2.471 -23.879  1.00  0.00           C
ATOM   2164  CD  ARG C 672      -9.696  -3.526 -24.812  1.00  0.00           C
ATOM   2165  NE  ARG C 672      -8.755  -4.410 -24.170  1.00  0.00           N
ATOM   2166  CZ  ARG C 672      -7.632  -4.909 -24.680  1.00  0.00           C
ATOM   2167  NH1 ARG C 672      -7.200  -4.544 -25.867  1.00  0.00           N
ATOM   2168  NH2 ARG C 672      -6.974  -5.772 -23.929  1.00  0.00           N
ATOM   2169  N   TYR C 673     -14.209  -0.526 -23.504  1.00  0.00           N
ATOM   2170  CA  TYR C 673     -15.478   0.045 -23.926  1.00  0.00           C
ATOM   2171  C   TYR C 673     -15.572   1.500 -23.537  1.00  0.00           C
ATOM   2172  O   TYR C 673     -15.896   2.347 -24.371  1.00  0.00           O
ATOM   2173  CB  TYR C 673     -16.643  -0.716 -23.318  1.00  0.00           C
ATOM   2174  CG  TYR C 673     -17.995  -0.125 -23.626  1.00  0.00           C
ATOM   2175  CD1 TYR C 673     -18.653   0.633 -22.670  1.00  0.00           C
ATOM   2176  CD2 TYR C 673     -18.578  -0.333 -24.856  1.00  0.00           C
ATOM   2177  CE1 TYR C 673     -19.899   1.155 -22.948  1.00  0.00           C
ATOM   2178  CE2 TYR C 673     -19.820   0.176 -25.140  1.00  0.00           C
ATOM   2179  CZ  TYR C 673     -20.485   0.915 -24.189  1.00  0.00           C
ATOM   2180  OH  TYR C 673     -21.731   1.408 -24.461  1.00  0.00           O
ATOM   2181  N   HIS C 674     -15.269   1.808 -22.278  1.00  0.00           N
ATOM   2182  CA  HIS C 674     -15.379   3.188 -21.836  1.00  0.00           C
ATOM   2183  C   HIS C 674     -14.392   4.096 -22.551  1.00  0.00           C
ATOM   2184  O   HIS C 674     -14.738   5.221 -22.921  1.00  0.00           O
ATOM   2185  CB  HIS C 674     -15.190   3.304 -20.325  1.00  0.00           C
ATOM   2186  CG  HIS C 674     -16.374   2.822 -19.550  1.00  0.00           C
ATOM   2187  ND1 HIS C 674     -16.586   1.499 -19.258  1.00  0.00           N
ATOM   2188  CD2 HIS C 674     -17.428   3.488 -19.039  1.00  0.00           C
ATOM   2189  CE1 HIS C 674     -17.709   1.372 -18.593  1.00  0.00           C
ATOM   2190  NE2 HIS C 674     -18.239   2.562 -18.456  1.00  0.00           N
ATOM   2191  N   THR C 675     -13.171   3.628 -22.807  1.00  0.00           N
ATOM   2192  CA  THR C 675     -12.256   4.533 -23.486  1.00  0.00           C
ATOM   2193  C   THR C 675     -12.702   4.791 -24.931  1.00  0.00           C
ATOM   2194  O   THR C 675     -12.605   5.920 -25.433  1.00  0.00           O
ATOM   2195  CB  THR C 675     -10.830   3.956 -23.472  1.00  0.00           C
ATOM   2196  OG1 THR C 675     -10.810   2.681 -24.143  1.00  0.00           O
ATOM   2197  CG2 THR C 675     -10.370   3.783 -22.031  1.00  0.00           C
ATOM   2198  N   GLN C 676     -13.279   3.772 -25.571  1.00  0.00           N
ATOM   2199  CA  GLN C 676     -13.745   3.927 -26.939  1.00  0.00           C
ATOM   2200  C   GLN C 676     -14.999   4.795 -26.989  1.00  0.00           C
ATOM   2201  O   GLN C 676     -15.157   5.617 -27.899  1.00  0.00           O
ATOM   2202  CB  GLN C 676     -13.963   2.557 -27.571  1.00  0.00           C
ATOM   2203  CG  GLN C 676     -12.679   1.784 -27.833  1.00  0.00           C
ATOM   2204  CD  GLN C 676     -11.834   2.391 -28.941  1.00  0.00           C
ATOM   2205  OE1 GLN C 676     -10.856   3.090 -28.692  1.00  0.00           O
ATOM   2206  NE2 GLN C 676     -12.202   2.110 -30.191  1.00  0.00           N
ATOM   2207  N   MET C 677     -15.861   4.666 -25.978  1.00  0.00           N
ATOM   2208  CA  MET C 677     -17.059   5.486 -25.924  1.00  0.00           C
ATOM   2209  C   MET C 677     -16.691   6.948 -25.765  1.00  0.00           C
ATOM   2210  O   MET C 677     -17.303   7.821 -26.390  1.00  0.00           O
ATOM   2211  CB  MET C 677     -17.978   5.057 -24.794  1.00  0.00           C
ATOM   2212  CG  MET C 677     -19.255   5.880 -24.742  1.00  0.00           C
ATOM   2213  SD  MET C 677     -20.258   5.728 -26.233  1.00  0.00           S
ATOM   2214  CE  MET C 677     -21.113   4.211 -25.874  1.00  0.00           C
ATOM   2215  N   LEU C 678     -15.674   7.233 -24.948  1.00  0.00           N
ATOM   2216  CA  LEU C 678     -15.254   8.612 -24.785  1.00  0.00           C
ATOM   2217  C   LEU C 678     -14.762   9.177 -26.100  1.00  0.00           C
ATOM   2218  O   LEU C 678     -15.098  10.306 -26.433  1.00  0.00           O
ATOM   2219  CB  LEU C 678     -14.173   8.737 -23.707  1.00  0.00           C
ATOM   2220  CG  LEU C 678     -14.658   8.541 -22.269  1.00  0.00           C
ATOM   2221  CD1 LEU C 678     -13.459   8.461 -21.319  1.00  0.00           C
ATOM   2222  CD2 LEU C 678     -15.563   9.725 -21.906  1.00  0.00           C
ATOM   2223  N   ARG C 679     -14.043   8.381 -26.895  1.00  0.00           N
ATOM   2224  CA  ARG C 679     -13.570   8.879 -28.185  1.00  0.00           C
ATOM   2225  C   ARG C 679     -14.737   9.239 -29.100  1.00  0.00           C
ATOM   2226  O   ARG C 679     -14.702  10.253 -29.806  1.00  0.00           O
ATOM   2227  CB  ARG C 679     -12.705   7.836 -28.864  1.00  0.00           C
ATOM   2228  CG  ARG C 679     -11.361   7.629 -28.212  1.00  0.00           C
ATOM   2229  CD  ARG C 679     -10.611   6.508 -28.829  1.00  0.00           C
ATOM   2230  NE  ARG C 679      -9.293   6.352 -28.230  1.00  0.00           N
ATOM   2231  CZ  ARG C 679      -8.424   5.343 -28.478  1.00  0.00           C
ATOM   2232  NH1 ARG C 679      -8.726   4.363 -29.291  1.00  0.00           N
ATOM   2233  NH2 ARG C 679      -7.245   5.341 -27.887  1.00  0.00           N
ATOM   2234  N   VAL C 680     -15.798   8.434 -29.067  1.00  0.00           N
ATOM   2235  CA  VAL C 680     -16.957   8.742 -29.893  1.00  0.00           C
ATOM   2236  C   VAL C 680     -17.605  10.037 -29.401  1.00  0.00           C
ATOM   2237  O   VAL C 680     -17.920  10.926 -30.194  1.00  0.00           O
ATOM   2238  CB  VAL C 680     -17.984   7.585 -29.874  1.00  0.00           C
ATOM   2239  CG1 VAL C 680     -19.269   8.005 -30.598  1.00  0.00           C
ATOM   2240  CG2 VAL C 680     -17.379   6.351 -30.547  1.00  0.00           C
ATOM   2241  N   ARG C 681     -17.778  10.169 -28.087  1.00  0.00           N
ATOM   2242  CA  ARG C 681     -18.395  11.375 -27.548  1.00  0.00           C
ATOM   2243  C   ARG C 681     -17.564  12.624 -27.810  1.00  0.00           C
ATOM   2244  O   ARG C 681     -18.104  13.682 -28.150  1.00  0.00           O
ATOM   2245  CB  ARG C 681     -18.620  11.227 -26.057  1.00  0.00           C
ATOM   2246  CG  ARG C 681     -19.722  10.249 -25.685  1.00  0.00           C
ATOM   2247  CD  ARG C 681     -19.870  10.115 -24.214  1.00  0.00           C
ATOM   2248  NE  ARG C 681     -20.984   9.246 -23.862  1.00  0.00           N
ATOM   2249  CZ  ARG C 681     -21.369   8.959 -22.601  1.00  0.00           C
ATOM   2250  NH1 ARG C 681     -20.719   9.478 -21.581  1.00  0.00           N
ATOM   2251  NH2 ARG C 681     -22.402   8.166 -22.394  1.00  0.00           N
ATOM   2252  N   GLU C 682     -16.250  12.512 -27.680  1.00  0.00           N
ATOM   2253  CA  GLU C 682     -15.391  13.647 -27.928  1.00  0.00           C
ATOM   2254  C   GLU C 682     -15.443  14.040 -29.411  1.00  0.00           C
ATOM   2255  O   GLU C 682     -15.469  15.228 -29.740  1.00  0.00           O
ATOM   2256  CB  GLU C 682     -13.979  13.342 -27.488  1.00  0.00           C
ATOM   2257  CG  GLU C 682     -13.731  13.200 -25.979  1.00  0.00           C
ATOM   2258  CD  GLU C 682     -12.324  12.660 -25.636  1.00  0.00           C
ATOM   2259  OE1 GLU C 682     -11.960  12.700 -24.483  1.00  0.00           O
ATOM   2260  OE2 GLU C 682     -11.638  12.201 -26.520  1.00  0.00           O
ATOM   2261  N   PHE C 683     -15.504  13.039 -30.304  1.00  0.00           N
ATOM   2262  CA  PHE C 683     -15.629  13.254 -31.747  1.00  0.00           C
ATOM   2263  C   PHE C 683     -16.901  14.066 -32.023  1.00  0.00           C
ATOM   2264  O   PHE C 683     -16.875  15.078 -32.732  1.00  0.00           O
ATOM   2265  CB  PHE C 683     -15.678  11.907 -32.480  1.00  0.00           C
ATOM   2266  CG  PHE C 683     -15.820  11.970 -33.970  1.00  0.00           C
ATOM   2267  CD1 PHE C 683     -17.070  11.828 -34.575  1.00  0.00           C
ATOM   2268  CD2 PHE C 683     -14.700  12.126 -34.778  1.00  0.00           C
ATOM   2269  CE1 PHE C 683     -17.191  11.857 -35.952  1.00  0.00           C
ATOM   2270  CE2 PHE C 683     -14.820  12.149 -36.152  1.00  0.00           C
ATOM   2271  CZ  PHE C 683     -16.063  12.019 -36.738  1.00  0.00           C
ATOM   2272  N   ILE C 684     -18.012  13.639 -31.419  1.00  0.00           N
ATOM   2273  CA  ILE C 684     -19.293  14.319 -31.559  1.00  0.00           C
ATOM   2274  C   ILE C 684     -19.228  15.756 -31.070  1.00  0.00           C
ATOM   2275  O   ILE C 684     -19.718  16.670 -31.747  1.00  0.00           O
ATOM   2276  CB  ILE C 684     -20.367  13.536 -30.784  1.00  0.00           C
ATOM   2277  CG1 ILE C 684     -20.646  12.205 -31.491  1.00  0.00           C
ATOM   2278  CG2 ILE C 684     -21.644  14.360 -30.589  1.00  0.00           C
ATOM   2279  CD1 ILE C 684     -21.401  11.245 -30.635  1.00  0.00           C
ATOM   2280  N   ARG C 685     -18.622  15.975 -29.903  1.00  0.00           N
ATOM   2281  CA  ARG C 685     -18.508  17.329 -29.378  1.00  0.00           C
ATOM   2282  C   ARG C 685     -17.642  18.214 -30.266  1.00  0.00           C
ATOM   2283  O   ARG C 685     -17.982  19.373 -30.509  1.00  0.00           O
ATOM   2284  CB  ARG C 685     -17.917  17.302 -27.979  1.00  0.00           C
ATOM   2285  CG  ARG C 685     -18.840  16.747 -26.910  1.00  0.00           C
ATOM   2286  CD  ARG C 685     -18.164  16.662 -25.590  1.00  0.00           C
ATOM   2287  NE  ARG C 685     -19.044  16.120 -24.567  1.00  0.00           N
ATOM   2288  CZ  ARG C 685     -18.666  15.809 -23.313  1.00  0.00           C
ATOM   2289  NH1 ARG C 685     -17.420  15.994 -22.934  1.00  0.00           N
ATOM   2290  NH2 ARG C 685     -19.550  15.320 -22.462  1.00  0.00           N
ATOM   2291  N   PHE C 686     -16.546  17.659 -30.784  1.00  0.00           N
ATOM   2292  CA  PHE C 686     -15.632  18.393 -31.644  1.00  0.00           C
ATOM   2293  C   PHE C 686     -16.330  18.884 -32.901  1.00  0.00           C
ATOM   2294  O   PHE C 686     -16.231  20.057 -33.269  1.00  0.00           O
ATOM   2295  CB  PHE C 686     -14.448  17.526 -32.058  1.00  0.00           C
ATOM   2296  CG  PHE C 686     -13.502  18.241 -32.954  1.00  0.00           C
ATOM   2297  CD1 PHE C 686     -13.620  18.124 -34.289  1.00  0.00           C
ATOM   2298  CD2 PHE C 686     -12.495  19.017 -32.471  1.00  0.00           C
ATOM   2299  CE1 PHE C 686     -12.773  18.759 -35.145  1.00  0.00           C
ATOM   2300  CE2 PHE C 686     -11.643  19.634 -33.344  1.00  0.00           C
ATOM   2301  CZ  PHE C 686     -11.788  19.491 -34.674  1.00  0.00           C
ATOM   2302  N   HIS C 687     -17.042  17.973 -33.563  1.00  0.00           N
ATOM   2303  CA  HIS C 687     -17.697  18.312 -34.808  1.00  0.00           C
ATOM   2304  C   HIS C 687     -19.116  18.838 -34.626  1.00  0.00           C
ATOM   2305  O   HIS C 687     -19.740  19.268 -35.592  1.00  0.00           O
ATOM   2306  CB  HIS C 687     -17.734  17.104 -35.729  1.00  0.00           C
ATOM   2307  CG  HIS C 687     -16.392  16.653 -36.258  1.00  0.00           C
ATOM   2308  ND1 HIS C 687     -15.599  17.430 -37.095  1.00  0.00           N
ATOM   2309  CD2 HIS C 687     -15.742  15.502 -36.101  1.00  0.00           C
ATOM   2310  CE1 HIS C 687     -14.527  16.742 -37.439  1.00  0.00           C
ATOM   2311  NE2 HIS C 687     -14.588  15.573 -36.849  1.00  0.00           N
ATOM   2312  N   GLN C 688     -19.616  18.849 -33.390  1.00  0.00           N
ATOM   2313  CA  GLN C 688     -20.950  19.347 -33.081  1.00  0.00           C
ATOM   2314  C   GLN C 688     -22.015  18.623 -33.890  1.00  0.00           C
ATOM   2315  O   GLN C 688     -22.859  19.238 -34.549  1.00  0.00           O
ATOM   2316  CB  GLN C 688     -21.025  20.858 -33.315  1.00  0.00           C
ATOM   2317  CG  GLN C 688     -20.039  21.646 -32.465  1.00  0.00           C
ATOM   2318  CD  GLN C 688     -20.140  23.139 -32.682  1.00  0.00           C
ATOM   2319  OE1 GLN C 688     -20.836  23.607 -33.590  1.00  0.00           O
ATOM   2320  NE2 GLN C 688     -19.444  23.905 -31.849  1.00  0.00           N
ATOM   2321  N   ILE C 689     -21.963  17.302 -33.834  1.00  0.00           N
ATOM   2322  CA  ILE C 689     -22.900  16.469 -34.572  1.00  0.00           C
ATOM   2323  C   ILE C 689     -24.327  16.523 -33.989  1.00  0.00           C
ATOM   2324  O   ILE C 689     -24.489  16.356 -32.780  1.00  0.00           O
ATOM   2325  CB  ILE C 689     -22.388  15.022 -34.620  1.00  0.00           C
ATOM   2326  CG1 ILE C 689     -21.095  14.978 -35.438  1.00  0.00           C
ATOM   2327  CG2 ILE C 689     -23.412  14.112 -35.092  1.00  0.00           C
ATOM   2328  CD1 ILE C 689     -20.388  13.645 -35.447  1.00  0.00           C
ATOM   2329  N   PRO C 690     -25.381  16.790 -34.809  1.00  0.00           N
ATOM   2330  CA  PRO C 690     -26.767  16.915 -34.393  1.00  0.00           C
ATOM   2331  C   PRO C 690     -27.335  15.583 -33.956  1.00  0.00           C
ATOM   2332  O   PRO C 690     -26.929  14.531 -34.463  1.00  0.00           O
ATOM   2333  CB  PRO C 690     -27.455  17.453 -35.660  1.00  0.00           C
ATOM   2334  CG  PRO C 690     -26.605  16.967 -36.789  1.00  0.00           C
ATOM   2335  CD  PRO C 690     -25.198  17.012 -36.247  1.00  0.00           C
ATOM   2336  N   ASN C 691     -28.337  15.640 -33.079  1.00  0.00           N
ATOM   2337  CA  ASN C 691     -29.009  14.457 -32.547  1.00  0.00           C
ATOM   2338  C   ASN C 691     -29.324  13.302 -33.511  1.00  0.00           C
ATOM   2339  O   ASN C 691     -28.950  12.177 -33.198  1.00  0.00           O
ATOM   2340  CB  ASN C 691     -30.249  14.830 -31.764  1.00  0.00           C
ATOM   2341  CG  ASN C 691     -29.896  15.440 -30.436  1.00  0.00           C
ATOM   2342  OD1 ASN C 691     -28.732  15.419 -30.018  1.00  0.00           O
ATOM   2343  ND2 ASN C 691     -30.880  15.946 -29.743  1.00  0.00           N
ATOM   2344  N   PRO C 692     -30.014  13.482 -34.653  1.00  0.00           N
ATOM   2345  CA  PRO C 692     -30.349  12.379 -35.532  1.00  0.00           C
ATOM   2346  C   PRO C 692     -29.137  11.659 -36.109  1.00  0.00           C
ATOM   2347  O   PRO C 692     -29.213  10.475 -36.434  1.00  0.00           O
ATOM   2348  CB  PRO C 692     -31.149  13.072 -36.644  1.00  0.00           C
ATOM   2349  CG  PRO C 692     -30.746  14.531 -36.572  1.00  0.00           C
ATOM   2350  CD  PRO C 692     -30.517  14.789 -35.110  1.00  0.00           C
ATOM   2351  N   LEU C 693     -27.994  12.341 -36.196  1.00  0.00           N
ATOM   2352  CA  LEU C 693     -26.824  11.693 -36.757  1.00  0.00           C
ATOM   2353  C   LEU C 693     -26.124  11.056 -35.568  1.00  0.00           C
ATOM   2354  O   LEU C 693     -25.623   9.931 -35.644  1.00  0.00           O
ATOM   2355  CB  LEU C 693     -25.941  12.689 -37.536  1.00  0.00           C
ATOM   2356  CG  LEU C 693     -24.809  12.035 -38.424  1.00  0.00           C
ATOM   2357  CD1 LEU C 693     -24.476  12.946 -39.595  1.00  0.00           C
ATOM   2358  CD2 LEU C 693     -23.570  11.785 -37.652  1.00  0.00           C
ATOM   2359  N   ARG C 694     -26.135  11.778 -34.450  1.00  0.00           N
ATOM   2360  CA  ARG C 694     -25.526  11.328 -33.214  1.00  0.00           C
ATOM   2361  C   ARG C 694     -26.066   9.976 -32.784  1.00  0.00           C
ATOM   2362  O   ARG C 694     -25.298   9.065 -32.477  1.00  0.00           O
ATOM   2363  CB  ARG C 694     -25.790  12.337 -32.113  1.00  0.00           C
ATOM   2364  CG  ARG C 694     -25.271  11.959 -30.793  1.00  0.00           C
ATOM   2365  CD  ARG C 694     -25.367  13.064 -29.815  1.00  0.00           C
ATOM   2366  NE  ARG C 694     -24.789  12.685 -28.535  1.00  0.00           N
ATOM   2367  CZ  ARG C 694     -24.286  13.555 -27.639  1.00  0.00           C
ATOM   2368  NH1 ARG C 694     -24.286  14.849 -27.898  1.00  0.00           N
ATOM   2369  NH2 ARG C 694     -23.784  13.108 -26.505  1.00  0.00           N
ATOM   2370  N   GLN C 695     -27.386   9.823 -32.806  1.00  0.00           N
ATOM   2371  CA  GLN C 695     -28.012   8.577 -32.386  1.00  0.00           C
ATOM   2372  C   GLN C 695     -27.584   7.410 -33.264  1.00  0.00           C
ATOM   2373  O   GLN C 695     -27.419   6.289 -32.785  1.00  0.00           O
ATOM   2374  CB  GLN C 695     -29.533   8.723 -32.412  1.00  0.00           C
ATOM   2375  CG  GLN C 695     -30.073   9.645 -31.331  1.00  0.00           C
ATOM   2376  CD  GLN C 695     -31.561   9.882 -31.445  1.00  0.00           C
ATOM   2377  OE1 GLN C 695     -32.190   9.545 -32.452  1.00  0.00           O
ATOM   2378  NE2 GLN C 695     -32.139  10.483 -30.411  1.00  0.00           N
ATOM   2379  N   ARG C 696     -27.400   7.657 -34.556  1.00  0.00           N
ATOM   2380  CA  ARG C 696     -26.987   6.595 -35.463  1.00  0.00           C
ATOM   2381  C   ARG C 696     -25.562   6.163 -35.142  1.00  0.00           C
ATOM   2382  O   ARG C 696     -25.222   4.977 -35.213  1.00  0.00           O
ATOM   2383  CB  ARG C 696     -27.071   7.067 -36.903  1.00  0.00           C
ATOM   2384  CG  ARG C 696     -28.488   7.281 -37.400  1.00  0.00           C
ATOM   2385  CD  ARG C 696     -28.517   7.865 -38.766  1.00  0.00           C
ATOM   2386  NE  ARG C 696     -29.877   8.135 -39.209  1.00  0.00           N
ATOM   2387  CZ  ARG C 696     -30.194   8.803 -40.336  1.00  0.00           C
ATOM   2388  NH1 ARG C 696     -29.239   9.249 -41.123  1.00  0.00           N
ATOM   2389  NH2 ARG C 696     -31.465   9.009 -40.645  1.00  0.00           N
ATOM   2390  N   LEU C 697     -24.724   7.120 -34.737  1.00  0.00           N
ATOM   2391  CA  LEU C 697     -23.346   6.772 -34.431  1.00  0.00           C
ATOM   2392  C   LEU C 697     -23.276   6.017 -33.113  1.00  0.00           C
ATOM   2393  O   LEU C 697     -22.562   5.013 -32.994  1.00  0.00           O
ATOM   2394  CB  LEU C 697     -22.487   8.031 -34.294  1.00  0.00           C
ATOM   2395  CG  LEU C 697     -22.358   8.858 -35.539  1.00  0.00           C
ATOM   2396  CD1 LEU C 697     -21.535  10.104 -35.219  1.00  0.00           C
ATOM   2397  CD2 LEU C 697     -21.772   8.045 -36.651  1.00  0.00           C
ATOM   2398  N   GLU C 698     -24.050   6.470 -32.122  1.00  0.00           N
ATOM   2399  CA  GLU C 698     -24.038   5.808 -30.826  1.00  0.00           C
ATOM   2400  C   GLU C 698     -24.600   4.396 -30.928  1.00  0.00           C
ATOM   2401  O   GLU C 698     -24.011   3.457 -30.393  1.00  0.00           O
ATOM   2402  CB  GLU C 698     -24.840   6.618 -29.799  1.00  0.00           C
ATOM   2403  CG  GLU C 698     -24.195   7.957 -29.368  1.00  0.00           C
ATOM   2404  CD  GLU C 698     -25.079   8.756 -28.415  1.00  0.00           C
ATOM   2405  OE1 GLU C 698     -24.629   9.754 -27.881  1.00  0.00           O
ATOM   2406  OE2 GLU C 698     -26.209   8.369 -28.226  1.00  0.00           O
ATOM   2407  N   GLU C 699     -25.689   4.228 -31.688  1.00  0.00           N
ATOM   2408  CA  GLU C 699     -26.295   2.917 -31.860  1.00  0.00           C
ATOM   2409  C   GLU C 699     -25.356   1.974 -32.588  1.00  0.00           C
ATOM   2410  O   GLU C 699     -25.169   0.828 -32.172  1.00  0.00           O
ATOM   2411  CB  GLU C 699     -27.611   3.026 -32.630  1.00  0.00           C
ATOM   2412  CG  GLU C 699     -28.347   1.706 -32.800  1.00  0.00           C
ATOM   2413  CD  GLU C 699     -29.661   1.850 -33.520  1.00  0.00           C
ATOM   2414  OE1 GLU C 699     -30.329   0.864 -33.674  1.00  0.00           O
ATOM   2415  OE2 GLU C 699     -29.993   2.947 -33.920  1.00  0.00           O
ATOM   2416  N   TYR C 700     -24.754   2.447 -33.685  1.00  0.00           N
ATOM   2417  CA  TYR C 700     -23.838   1.610 -34.437  1.00  0.00           C
ATOM   2418  C   TYR C 700     -22.699   1.146 -33.541  1.00  0.00           C
ATOM   2419  O   TYR C 700     -22.380  -0.042 -33.492  1.00  0.00           O
ATOM   2420  CB  TYR C 700     -23.256   2.339 -35.645  1.00  0.00           C
ATOM   2421  CG  TYR C 700     -22.319   1.450 -36.416  1.00  0.00           C
ATOM   2422  CD1 TYR C 700     -20.953   1.522 -36.211  1.00  0.00           C
ATOM   2423  CD2 TYR C 700     -22.840   0.544 -37.333  1.00  0.00           C
ATOM   2424  CE1 TYR C 700     -20.109   0.688 -36.903  1.00  0.00           C
ATOM   2425  CE2 TYR C 700     -21.997  -0.290 -38.030  1.00  0.00           C
ATOM   2426  CZ  TYR C 700     -20.640  -0.229 -37.813  1.00  0.00           C
ATOM   2427  OH  TYR C 700     -19.797  -1.053 -38.529  1.00  0.00           O
ATOM   2428  N   PHE C 701     -22.073   2.086 -32.825  1.00  0.00           N
ATOM   2429  CA  PHE C 701     -20.968   1.749 -31.938  1.00  0.00           C
ATOM   2430  C   PHE C 701     -21.372   0.725 -30.890  1.00  0.00           C
ATOM   2431  O   PHE C 701     -20.684  -0.284 -30.697  1.00  0.00           O
ATOM   2432  CB  PHE C 701     -20.427   2.998 -31.231  1.00  0.00           C
ATOM   2433  CG  PHE C 701     -19.372   2.684 -30.188  1.00  0.00           C
ATOM   2434  CD1 PHE C 701     -19.691   2.680 -28.839  1.00  0.00           C
ATOM   2435  CD2 PHE C 701     -18.076   2.368 -30.550  1.00  0.00           C
ATOM   2436  CE1 PHE C 701     -18.735   2.368 -27.886  1.00  0.00           C
ATOM   2437  CE2 PHE C 701     -17.131   2.057 -29.589  1.00  0.00           C
ATOM   2438  CZ  PHE C 701     -17.475   2.059 -28.253  1.00  0.00           C
ATOM   2439  N   GLN C 702     -22.481   0.981 -30.192  1.00  0.00           N
ATOM   2440  CA  GLN C 702     -22.909   0.083 -29.133  1.00  0.00           C
ATOM   2441  C   GLN C 702     -23.240  -1.295 -29.684  1.00  0.00           C
ATOM   2442  O   GLN C 702     -22.904  -2.309 -29.066  1.00  0.00           O
ATOM   2443  CB  GLN C 702     -24.125   0.667 -28.415  1.00  0.00           C
ATOM   2444  CG  GLN C 702     -23.815   1.899 -27.579  1.00  0.00           C
ATOM   2445  CD  GLN C 702     -25.063   2.541 -26.999  1.00  0.00           C
ATOM   2446  OE1 GLN C 702     -26.184   2.275 -27.441  1.00  0.00           O
ATOM   2447  NE2 GLN C 702     -24.881   3.401 -26.006  1.00  0.00           N
ATOM   2448  N   HIS C 703     -23.871  -1.344 -30.860  1.00  0.00           N
ATOM   2449  CA  HIS C 703     -24.208  -2.612 -31.477  1.00  0.00           C
ATOM   2450  C   HIS C 703     -22.973  -3.377 -31.887  1.00  0.00           C
ATOM   2451  O   HIS C 703     -22.808  -4.535 -31.491  1.00  0.00           O
ATOM   2452  CB  HIS C 703     -25.117  -2.419 -32.696  1.00  0.00           C
ATOM   2453  CG  HIS C 703     -25.391  -3.706 -33.439  1.00  0.00           C
ATOM   2454  ND1 HIS C 703     -24.779  -4.019 -34.643  1.00  0.00           N
ATOM   2455  CD2 HIS C 703     -26.155  -4.772 -33.124  1.00  0.00           C
ATOM   2456  CE1 HIS C 703     -25.178  -5.213 -35.042  1.00  0.00           C
ATOM   2457  NE2 HIS C 703     -26.005  -5.694 -34.138  1.00  0.00           N
ATOM   2458  N   ALA C 704     -22.094  -2.738 -32.658  1.00  0.00           N
ATOM   2459  CA  ALA C 704     -20.909  -3.407 -33.151  1.00  0.00           C
ATOM   2460  C   ALA C 704     -20.059  -3.907 -31.994  1.00  0.00           C
ATOM   2461  O   ALA C 704     -19.515  -5.021 -32.034  1.00  0.00           O
ATOM   2462  CB  ALA C 704     -20.112  -2.446 -34.021  1.00  0.00           C
ATOM   2463  N   TRP C 705     -19.958  -3.103 -30.932  1.00  0.00           N
ATOM   2464  CA  TRP C 705     -19.188  -3.514 -29.778  1.00  0.00           C
ATOM   2465  C   TRP C 705     -19.840  -4.733 -29.133  1.00  0.00           C
ATOM   2466  O   TRP C 705     -19.168  -5.731 -28.885  1.00  0.00           O
ATOM   2467  CB  TRP C 705     -19.066  -2.401 -28.744  1.00  0.00           C
ATOM   2468  CG  TRP C 705     -18.100  -2.753 -27.649  1.00  0.00           C
ATOM   2469  CD1 TRP C 705     -18.343  -3.430 -26.492  1.00  0.00           C
ATOM   2470  CD2 TRP C 705     -16.694  -2.404 -27.624  1.00  0.00           C
ATOM   2471  NE1 TRP C 705     -17.182  -3.537 -25.754  1.00  0.00           N
ATOM   2472  CE2 TRP C 705     -16.165  -2.911 -26.434  1.00  0.00           C
ATOM   2473  CE3 TRP C 705     -15.863  -1.716 -28.502  1.00  0.00           C
ATOM   2474  CZ2 TRP C 705     -14.833  -2.748 -26.098  1.00  0.00           C
ATOM   2475  CZ3 TRP C 705     -14.536  -1.557 -28.172  1.00  0.00           C
ATOM   2476  CH2 TRP C 705     -14.029  -2.053 -27.003  1.00  0.00           C
ATOM   2477  N   SER C 706     -21.149  -4.657 -28.835  1.00  0.00           N
ATOM   2478  CA  SER C 706     -21.825  -5.760 -28.159  1.00  0.00           C
ATOM   2479  C   SER C 706     -21.877  -7.021 -29.001  1.00  0.00           C
ATOM   2480  O   SER C 706     -21.934  -8.130 -28.470  1.00  0.00           O
ATOM   2481  CB  SER C 706     -23.257  -5.367 -27.824  1.00  0.00           C
ATOM   2482  OG  SER C 706     -24.054  -5.273 -28.990  1.00  0.00           O
ATOM   2483  N   TYR C 707     -21.833  -6.862 -30.319  1.00  0.00           N
ATOM   2484  CA  TYR C 707     -21.918  -8.001 -31.193  1.00  0.00           C
ATOM   2485  C   TYR C 707     -20.587  -8.761 -31.176  1.00  0.00           C
ATOM   2486  O   TYR C 707     -20.565  -9.979 -31.005  1.00  0.00           O
ATOM   2487  CB  TYR C 707     -22.283  -7.536 -32.610  1.00  0.00           C
ATOM   2488  CG  TYR C 707     -22.728  -8.636 -33.509  1.00  0.00           C
ATOM   2489  CD1 TYR C 707     -21.900  -9.212 -34.415  1.00  0.00           C
ATOM   2490  CD2 TYR C 707     -24.049  -9.056 -33.417  1.00  0.00           C
ATOM   2491  CE1 TYR C 707     -22.379 -10.234 -35.208  1.00  0.00           C
ATOM   2492  CE2 TYR C 707     -24.521 -10.064 -34.225  1.00  0.00           C
ATOM   2493  CZ  TYR C 707     -23.679 -10.657 -35.115  1.00  0.00           C
ATOM   2494  OH  TYR C 707     -24.124 -11.677 -35.931  1.00  0.00           O
ATOM   2495  N   THR C 708     -19.473  -8.024 -31.315  1.00  0.00           N
ATOM   2496  CA  THR C 708     -18.127  -8.603 -31.412  1.00  0.00           C
ATOM   2497  C   THR C 708     -17.332  -8.612 -30.120  1.00  0.00           C
ATOM   2498  O   THR C 708     -16.218  -9.119 -30.083  1.00  0.00           O
ATOM   2499  CB  THR C 708     -17.284  -7.799 -32.407  1.00  0.00           C
ATOM   2500  OG1 THR C 708     -17.157  -6.437 -31.895  1.00  0.00           O
ATOM   2501  CG2 THR C 708     -17.949  -7.787 -33.787  1.00  0.00           C
ATOM   2502  N   ASN C 709     -17.840  -7.955 -29.095  1.00  0.00           N
ATOM   2503  CA  ASN C 709     -17.169  -7.751 -27.816  1.00  0.00           C
ATOM   2504  C   ASN C 709     -15.864  -6.971 -27.980  1.00  0.00           C
ATOM   2505  O   ASN C 709     -14.965  -7.069 -27.140  1.00  0.00           O
ATOM   2506  CB  ASN C 709     -16.898  -9.060 -27.080  1.00  0.00           C
ATOM   2507  CG  ASN C 709     -18.152  -9.818 -26.738  1.00  0.00           C
ATOM   2508  OD1 ASN C 709     -19.228  -9.236 -26.593  1.00  0.00           O
ATOM   2509  ND2 ASN C 709     -18.022 -11.108 -26.553  1.00  0.00           N
ATOM   2510  N   GLY C 710     -15.775  -6.151 -29.034  1.00  0.00           N
ATOM   2511  CA  GLY C 710     -14.613  -5.299 -29.227  1.00  0.00           C
ATOM   2512  C   GLY C 710     -13.434  -6.029 -29.870  1.00  0.00           C
ATOM   2513  O   GLY C 710     -12.313  -5.521 -29.875  1.00  0.00           O
ATOM   2514  N   ILE C 711     -13.671  -7.224 -30.401  1.00  0.00           N
ATOM   2515  CA  ILE C 711     -12.607  -8.015 -31.004  1.00  0.00           C
ATOM   2516  C   ILE C 711     -12.312  -7.680 -32.458  1.00  0.00           C
ATOM   2517  O   ILE C 711     -13.197  -7.668 -33.320  1.00  0.00           O
ATOM   2518  CB  ILE C 711     -12.976  -9.486 -30.928  1.00  0.00           C
ATOM   2519  CG1 ILE C 711     -13.120  -9.825 -29.514  1.00  0.00           C
ATOM   2520  CG2 ILE C 711     -11.903 -10.380 -31.615  1.00  0.00           C
ATOM   2521  CD1 ILE C 711     -13.748 -11.079 -29.322  1.00  0.00           C
ATOM   2522  N   ASP C 712     -11.039  -7.466 -32.756  1.00  0.00           N
ATOM   2523  CA  ASP C 712     -10.641  -7.203 -34.128  1.00  0.00           C
ATOM   2524  C   ASP C 712     -10.569  -8.528 -34.862  1.00  0.00           C
ATOM   2525  O   ASP C 712      -9.511  -9.157 -34.955  1.00  0.00           O
ATOM   2526  CB  ASP C 712      -9.288  -6.513 -34.171  1.00  0.00           C
ATOM   2527  CG  ASP C 712      -9.325  -5.101 -33.638  1.00  0.00           C
ATOM   2528  OD1 ASP C 712     -10.368  -4.490 -33.664  1.00  0.00           O
ATOM   2529  OD2 ASP C 712      -8.301  -4.641 -33.201  1.00  0.00           O
ATOM   2530  N   MET C 713     -11.696  -8.927 -35.416  1.00  0.00           N
ATOM   2531  CA  MET C 713     -11.824 -10.251 -36.003  1.00  0.00           C
ATOM   2532  C   MET C 713     -10.861 -10.475 -37.160  1.00  0.00           C
ATOM   2533  O   MET C 713     -10.348 -11.580 -37.344  1.00  0.00           O
ATOM   2534  CB  MET C 713     -13.234 -10.439 -36.525  1.00  0.00           C
ATOM   2535  CG  MET C 713     -14.279 -10.477 -35.460  1.00  0.00           C
ATOM   2536  SD  MET C 713     -15.820 -11.021 -36.094  1.00  0.00           S
ATOM   2537  CE  MET C 713     -16.383  -9.788 -37.229  1.00  0.00           C
ATOM   2538  N   ASN C 714     -10.597  -9.422 -37.926  1.00  0.00           N
ATOM   2539  CA  ASN C 714      -9.736  -9.534 -39.095  1.00  0.00           C
ATOM   2540  C   ASN C 714      -8.295  -9.700 -38.626  1.00  0.00           C
ATOM   2541  O   ASN C 714      -7.541 -10.518 -39.158  1.00  0.00           O
ATOM   2542  CB  ASN C 714      -9.940  -8.334 -40.008  1.00  0.00           C
ATOM   2543  CG  ASN C 714      -9.353  -8.506 -41.387  1.00  0.00           C
ATOM   2544  OD1 ASN C 714      -8.977  -9.616 -41.776  1.00  0.00           O
ATOM   2545  ND2 ASN C 714      -9.337  -7.434 -42.152  1.00  0.00           N
ATOM   2546  N   ALA C 715      -7.907  -8.915 -37.623  1.00  0.00           N
ATOM   2547  CA  ALA C 715      -6.557  -8.995 -37.088  1.00  0.00           C
ATOM   2548  C   ALA C 715      -6.268 -10.383 -36.515  1.00  0.00           C
ATOM   2549  O   ALA C 715      -5.171 -10.914 -36.682  1.00  0.00           O
ATOM   2550  CB  ALA C 715      -6.361  -7.957 -36.006  1.00  0.00           C
ATOM   2551  N   VAL C 716      -7.264 -10.990 -35.859  1.00  0.00           N
ATOM   2552  CA  VAL C 716      -7.066 -12.326 -35.302  1.00  0.00           C
ATOM   2553  C   VAL C 716      -6.923 -13.338 -36.435  1.00  0.00           C
ATOM   2554  O   VAL C 716      -5.992 -14.144 -36.456  1.00  0.00           O
ATOM   2555  CB  VAL C 716      -8.236 -12.725 -34.368  1.00  0.00           C
ATOM   2556  CG1 VAL C 716      -8.096 -14.198 -33.933  1.00  0.00           C
ATOM   2557  CG2 VAL C 716      -8.248 -11.811 -33.134  1.00  0.00           C
ATOM   2558  N   LEU C 717      -7.815 -13.261 -37.416  1.00  0.00           N
ATOM   2559  CA  LEU C 717      -7.780 -14.151 -38.568  1.00  0.00           C
ATOM   2560  C   LEU C 717      -6.427 -14.129 -39.279  1.00  0.00           C
ATOM   2561  O   LEU C 717      -5.849 -15.178 -39.569  1.00  0.00           O
ATOM   2562  CB  LEU C 717      -8.925 -13.800 -39.519  1.00  0.00           C
ATOM   2563  CG  LEU C 717      -9.083 -14.692 -40.745  1.00  0.00           C
ATOM   2564  CD1 LEU C 717     -10.542 -14.778 -41.118  1.00  0.00           C
ATOM   2565  CD2 LEU C 717      -8.303 -14.076 -41.900  1.00  0.00           C
ATOM   2566  N   LYS C 718      -5.890 -12.937 -39.520  1.00  0.00           N
ATOM   2567  CA  LYS C 718      -4.626 -12.800 -40.236  1.00  0.00           C
ATOM   2568  C   LYS C 718      -3.407 -13.352 -39.495  1.00  0.00           C
ATOM   2569  O   LYS C 718      -2.316 -13.409 -40.065  1.00  0.00           O
ATOM   2570  CB  LYS C 718      -4.389 -11.358 -40.660  1.00  0.00           C
ATOM   2571  CG  LYS C 718      -5.323 -10.887 -41.773  1.00  0.00           C
ATOM   2572  CD  LYS C 718      -5.017  -9.458 -42.175  1.00  0.00           C
ATOM   2573  CE  LYS C 718      -5.858  -9.021 -43.357  1.00  0.00           C
ATOM   2574  NZ  LYS C 718      -5.574  -7.612 -43.746  1.00  0.00           N
ATOM   2575  N   GLY C 719      -3.565 -13.743 -38.227  1.00  0.00           N
ATOM   2576  CA  GLY C 719      -2.468 -14.338 -37.482  1.00  0.00           C
ATOM   2577  C   GLY C 719      -2.288 -15.825 -37.844  1.00  0.00           C
ATOM   2578  O   GLY C 719      -1.317 -16.458 -37.426  1.00  0.00           O
ATOM   2579  N   PHE C 720      -3.209 -16.369 -38.643  1.00  0.00           N
ATOM   2580  CA  PHE C 720      -3.183 -17.764 -39.076  1.00  0.00           C
ATOM   2581  C   PHE C 720      -2.646 -17.792 -40.518  1.00  0.00           C
ATOM   2582  O   PHE C 720      -2.660 -16.761 -41.178  1.00  0.00           O
ATOM   2583  CB  PHE C 720      -4.603 -18.362 -38.968  1.00  0.00           C
ATOM   2584  CG  PHE C 720      -5.096 -18.473 -37.538  1.00  0.00           C
ATOM   2585  CD1 PHE C 720      -4.640 -19.479 -36.692  1.00  0.00           C
ATOM   2586  CD2 PHE C 720      -6.029 -17.575 -37.047  1.00  0.00           C
ATOM   2587  CE1 PHE C 720      -5.098 -19.564 -35.377  1.00  0.00           C
ATOM   2588  CE2 PHE C 720      -6.497 -17.658 -35.746  1.00  0.00           C
ATOM   2589  CZ  PHE C 720      -6.031 -18.650 -34.906  1.00  0.00           C
ATOM   2590  N   PRO C 721      -2.093 -18.906 -41.019  1.00  0.00           N
ATOM   2591  CA  PRO C 721      -1.578 -19.071 -42.366  1.00  0.00           C
ATOM   2592  C   PRO C 721      -2.721 -19.056 -43.345  1.00  0.00           C
ATOM   2593  O   PRO C 721      -3.864 -19.302 -42.961  1.00  0.00           O
ATOM   2594  CB  PRO C 721      -0.862 -20.418 -42.302  1.00  0.00           C
ATOM   2595  CG  PRO C 721      -1.556 -21.145 -41.206  1.00  0.00           C
ATOM   2596  CD  PRO C 721      -1.921 -20.062 -40.203  1.00  0.00           C
ATOM   2597  N   GLU C 722      -2.417 -18.822 -44.613  1.00  0.00           N
ATOM   2598  CA  GLU C 722      -3.463 -18.708 -45.621  1.00  0.00           C
ATOM   2599  C   GLU C 722      -4.377 -19.927 -45.721  1.00  0.00           C
ATOM   2600  O   GLU C 722      -5.587 -19.769 -45.877  1.00  0.00           O
ATOM   2601  CB  GLU C 722      -2.818 -18.468 -46.991  1.00  0.00           C
ATOM   2602  CG  GLU C 722      -2.176 -17.088 -47.166  1.00  0.00           C
ATOM   2603  CD  GLU C 722      -1.486 -16.912 -48.519  1.00  0.00           C
ATOM   2604  OE1 GLU C 722      -1.120 -15.804 -48.845  1.00  0.00           O
ATOM   2605  OE2 GLU C 722      -1.318 -17.892 -49.214  1.00  0.00           O
ATOM   2606  N   CYS C 723      -3.845 -21.141 -45.589  1.00  0.00           N
ATOM   2607  CA  CYS C 723      -4.722 -22.307 -45.679  1.00  0.00           C
ATOM   2608  C   CYS C 723      -5.732 -22.355 -44.535  1.00  0.00           C
ATOM   2609  O   CYS C 723      -6.911 -22.661 -44.747  1.00  0.00           O
ATOM   2610  CB  CYS C 723      -3.917 -23.596 -45.670  1.00  0.00           C
ATOM   2611  SG  CYS C 723      -2.972 -23.869 -47.150  1.00  0.00           S
ATOM   2612  N   LEU C 724      -5.282 -22.035 -43.319  1.00  0.00           N
ATOM   2613  CA  LEU C 724      -6.203 -22.052 -42.195  1.00  0.00           C
ATOM   2614  C   LEU C 724      -7.166 -20.888 -42.310  1.00  0.00           C
ATOM   2615  O   LEU C 724      -8.343 -21.027 -41.978  1.00  0.00           O
ATOM   2616  CB  LEU C 724      -5.485 -22.043 -40.836  1.00  0.00           C
ATOM   2617  CG  LEU C 724      -4.709 -23.353 -40.465  1.00  0.00           C
ATOM   2618  CD1 LEU C 724      -3.982 -23.181 -39.105  1.00  0.00           C
ATOM   2619  CD2 LEU C 724      -5.696 -24.517 -40.397  1.00  0.00           C
ATOM   2620  N   GLN C 725      -6.698 -19.745 -42.825  1.00  0.00           N
ATOM   2621  CA  GLN C 725      -7.599 -18.612 -42.970  1.00  0.00           C
ATOM   2622  C   GLN C 725      -8.705 -18.974 -43.944  1.00  0.00           C
ATOM   2623  O   GLN C 725      -9.878 -18.665 -43.716  1.00  0.00           O
ATOM   2624  CB  GLN C 725      -6.870 -17.374 -43.493  1.00  0.00           C
ATOM   2625  CG  GLN C 725      -5.895 -16.718 -42.527  1.00  0.00           C
ATOM   2626  CD  GLN C 725      -5.190 -15.504 -43.163  1.00  0.00           C
ATOM   2627  OE1 GLN C 725      -5.845 -14.638 -43.741  1.00  0.00           O
ATOM   2628  NE2 GLN C 725      -3.884 -15.418 -43.060  1.00  0.00           N
ATOM   2629  N   ALA C 726      -8.344 -19.664 -45.030  1.00  0.00           N
ATOM   2630  CA  ALA C 726      -9.328 -20.078 -46.015  1.00  0.00           C
ATOM   2631  C   ALA C 726     -10.335 -21.037 -45.405  1.00  0.00           C
ATOM   2632  O   ALA C 726     -11.528 -20.934 -45.680  1.00  0.00           O
ATOM   2633  CB  ALA C 726      -8.647 -20.718 -47.208  1.00  0.00           C
ATOM   2634  N   ASP C 727      -9.870 -21.944 -44.535  1.00  0.00           N
ATOM   2635  CA  ASP C 727     -10.761 -22.917 -43.907  1.00  0.00           C
ATOM   2636  C   ASP C 727     -11.716 -22.212 -42.941  1.00  0.00           C
ATOM   2637  O   ASP C 727     -12.911 -22.532 -42.879  1.00  0.00           O
ATOM   2638  CB  ASP C 727      -9.925 -24.006 -43.216  1.00  0.00           C
ATOM   2639  CG  ASP C 727     -10.714 -25.261 -42.832  1.00  0.00           C
ATOM   2640  OD1 ASP C 727     -11.361 -25.797 -43.703  1.00  0.00           O
ATOM   2641  OD2 ASP C 727     -10.577 -25.739 -41.723  1.00  0.00           O
ATOM   2642  N   ILE C 728     -11.214 -21.194 -42.236  1.00  0.00           N
ATOM   2643  CA  ILE C 728     -12.070 -20.428 -41.347  1.00  0.00           C
ATOM   2644  C   ILE C 728     -13.117 -19.703 -42.179  1.00  0.00           C
ATOM   2645  O   ILE C 728     -14.305 -19.763 -41.879  1.00  0.00           O
ATOM   2646  CB  ILE C 728     -11.282 -19.369 -40.541  1.00  0.00           C
ATOM   2647  CG1 ILE C 728     -10.320 -20.004 -39.527  1.00  0.00           C
ATOM   2648  CG2 ILE C 728     -12.260 -18.453 -39.818  1.00  0.00           C
ATOM   2649  CD1 ILE C 728      -9.317 -18.987 -38.964  1.00  0.00           C
ATOM   2650  N   CYS C 729     -12.681 -19.050 -43.257  1.00  0.00           N
ATOM   2651  CA  CYS C 729     -13.588 -18.290 -44.100  1.00  0.00           C
ATOM   2652  C   CYS C 729     -14.622 -19.199 -44.771  1.00  0.00           C
ATOM   2653  O   CYS C 729     -15.794 -18.838 -44.871  1.00  0.00           O
ATOM   2654  CB  CYS C 729     -12.801 -17.546 -45.169  1.00  0.00           C
ATOM   2655  SG  CYS C 729     -11.738 -16.251 -44.535  1.00  0.00           S
ATOM   2656  N   LEU C 730     -14.203 -20.398 -45.189  1.00  0.00           N
ATOM   2657  CA  LEU C 730     -15.106 -21.352 -45.819  1.00  0.00           C
ATOM   2658  C   LEU C 730     -16.202 -21.699 -44.822  1.00  0.00           C
ATOM   2659  O   LEU C 730     -17.384 -21.706 -45.166  1.00  0.00           O
ATOM   2660  CB  LEU C 730     -14.347 -22.608 -46.261  1.00  0.00           C
ATOM   2661  CG  LEU C 730     -15.178 -23.704 -46.947  1.00  0.00           C
ATOM   2662  CD1 LEU C 730     -15.795 -23.139 -48.221  1.00  0.00           C
ATOM   2663  CD2 LEU C 730     -14.279 -24.892 -47.257  1.00  0.00           C
ATOM   2664  N   HIS C 731     -15.805 -21.972 -43.576  1.00  0.00           N
ATOM   2665  CA  HIS C 731     -16.760 -22.228 -42.509  1.00  0.00           C
ATOM   2666  C   HIS C 731     -17.727 -21.060 -42.331  1.00  0.00           C
ATOM   2667  O   HIS C 731     -18.943 -21.246 -42.330  1.00  0.00           O
ATOM   2668  CB  HIS C 731     -16.030 -22.540 -41.190  1.00  0.00           C
ATOM   2669  CG  HIS C 731     -16.922 -22.579 -39.992  1.00  0.00           C
ATOM   2670  ND1 HIS C 731     -17.111 -21.478 -39.181  1.00  0.00           N
ATOM   2671  CD2 HIS C 731     -17.695 -23.553 -39.474  1.00  0.00           C
ATOM   2672  CE1 HIS C 731     -17.960 -21.773 -38.226  1.00  0.00           C
ATOM   2673  NE2 HIS C 731     -18.331 -23.015 -38.375  1.00  0.00           N
ATOM   2674  N   LEU C 732     -17.205 -19.844 -42.251  1.00  0.00           N
ATOM   2675  CA  LEU C 732     -18.057 -18.688 -42.013  1.00  0.00           C
ATOM   2676  C   LEU C 732     -19.063 -18.455 -43.128  1.00  0.00           C
ATOM   2677  O   LEU C 732     -20.200 -18.045 -42.881  1.00  0.00           O
ATOM   2678  CB  LEU C 732     -17.201 -17.425 -41.906  1.00  0.00           C
ATOM   2679  CG  LEU C 732     -16.291 -17.407 -40.729  1.00  0.00           C
ATOM   2680  CD1 LEU C 732     -15.433 -16.143 -40.744  1.00  0.00           C
ATOM   2681  CD2 LEU C 732     -17.077 -17.561 -39.544  1.00  0.00           C
ATOM   2682  N   ASN C 733     -18.645 -18.732 -44.354  1.00  0.00           N
ATOM   2683  CA  ASN C 733     -19.452 -18.481 -45.529  1.00  0.00           C
ATOM   2684  C   ASN C 733     -20.151 -19.751 -46.026  1.00  0.00           C
ATOM   2685  O   ASN C 733     -20.693 -19.776 -47.143  1.00  0.00           O
ATOM   2686  CB  ASN C 733     -18.555 -17.917 -46.609  1.00  0.00           C
ATOM   2687  CG  ASN C 733     -17.932 -16.622 -46.204  1.00  0.00           C
ATOM   2688  OD1 ASN C 733     -18.463 -15.878 -45.386  1.00  0.00           O
ATOM   2689  ND2 ASN C 733     -16.791 -16.344 -46.754  1.00  0.00           N
ATOM   2690  N   ARG C 734     -20.180 -20.807 -45.200  1.00  0.00           N
ATOM   2691  CA  ARG C 734     -20.775 -22.075 -45.611  1.00  0.00           C
ATOM   2692  C   ARG C 734     -22.244 -21.945 -45.992  1.00  0.00           C
ATOM   2693  O   ARG C 734     -22.727 -22.634 -46.895  1.00  0.00           O
ATOM   2694  CB  ARG C 734     -20.640 -23.087 -44.471  1.00  0.00           C
ATOM   2695  CG  ARG C 734     -21.448 -22.745 -43.198  1.00  0.00           C
ATOM   2696  CD  ARG C 734     -21.109 -23.636 -42.040  1.00  0.00           C
ATOM   2697  NE  ARG C 734     -21.808 -23.224 -40.822  1.00  0.00           N
ATOM   2698  CZ  ARG C 734     -21.689 -23.818 -39.619  1.00  0.00           C
ATOM   2699  NH1 ARG C 734     -20.908 -24.866 -39.474  1.00  0.00           N
ATOM   2700  NH2 ARG C 734     -22.362 -23.346 -38.580  1.00  0.00           N
ATOM   2701  N   SER C 735     -22.943 -20.975 -45.395  1.00  0.00           N
ATOM   2702  CA  SER C 735     -24.356 -20.767 -45.680  1.00  0.00           C
ATOM   2703  C   SER C 735     -24.626 -20.335 -47.129  1.00  0.00           C
ATOM   2704  O   SER C 735     -25.744 -20.485 -47.620  1.00  0.00           O
ATOM   2705  CB  SER C 735     -24.931 -19.738 -44.736  1.00  0.00           C
ATOM   2706  OG  SER C 735     -24.383 -18.482 -44.980  1.00  0.00           O
ATOM   2707  N   LEU C 736     -23.617 -19.770 -47.802  1.00  0.00           N
ATOM   2708  CA  LEU C 736     -23.791 -19.322 -49.179  1.00  0.00           C
ATOM   2709  C   LEU C 736     -23.075 -20.235 -50.160  1.00  0.00           C
ATOM   2710  O   LEU C 736     -23.625 -20.592 -51.201  1.00  0.00           O
ATOM   2711  CB  LEU C 736     -23.249 -17.904 -49.368  1.00  0.00           C
ATOM   2712  CG  LEU C 736     -23.923 -16.786 -48.576  1.00  0.00           C
ATOM   2713  CD1 LEU C 736     -23.186 -15.524 -48.863  1.00  0.00           C
ATOM   2714  CD2 LEU C 736     -25.397 -16.664 -48.984  1.00  0.00           C
ATOM   2715  N   LEU C 737     -21.844 -20.606 -49.822  1.00  0.00           N
ATOM   2716  CA  LEU C 737     -20.988 -21.402 -50.698  1.00  0.00           C
ATOM   2717  C   LEU C 737     -21.525 -22.814 -50.916  1.00  0.00           C
ATOM   2718  O   LEU C 737     -21.342 -23.387 -51.987  1.00  0.00           O
ATOM   2719  CB  LEU C 737     -19.568 -21.422 -50.105  1.00  0.00           C
ATOM   2720  CG  LEU C 737     -18.819 -20.043 -50.151  1.00  0.00           C
ATOM   2721  CD1 LEU C 737     -17.635 -20.085 -49.280  1.00  0.00           C
ATOM   2722  CD2 LEU C 737     -18.314 -19.741 -51.558  1.00  0.00           C
ATOM   2723  N   GLN C 738     -22.174 -23.393 -49.901  1.00  0.00           N
ATOM   2724  CA  GLN C 738     -22.694 -24.748 -50.025  1.00  0.00           C
ATOM   2725  C   GLN C 738     -24.157 -24.797 -50.494  1.00  0.00           C
ATOM   2726  O   GLN C 738     -24.631 -25.839 -50.963  1.00  0.00           O
ATOM   2727  CB  GLN C 738     -22.572 -25.457 -48.673  1.00  0.00           C
ATOM   2728  CG  GLN C 738     -21.131 -25.605 -48.189  1.00  0.00           C
ATOM   2729  CD  GLN C 738     -21.017 -26.294 -46.835  1.00  0.00           C
ATOM   2730  OE1 GLN C 738     -21.979 -26.365 -46.060  1.00  0.00           O
ATOM   2731  NE2 GLN C 738     -19.821 -26.801 -46.535  1.00  0.00           N
ATOM   2732  N   HIS C 739     -24.878 -23.684 -50.339  1.00  0.00           N
ATOM   2733  CA  HIS C 739     -26.317 -23.688 -50.578  1.00  0.00           C
ATOM   2734  C   HIS C 739     -26.814 -22.826 -51.746  1.00  0.00           C
ATOM   2735  O   HIS C 739     -28.005 -22.518 -51.821  1.00  0.00           O
ATOM   2736  CB  HIS C 739     -27.025 -23.282 -49.288  1.00  0.00           C
ATOM   2737  CG  HIS C 739     -26.738 -24.238 -48.141  1.00  0.00           C
ATOM   2738  ND1 HIS C 739     -27.308 -25.490 -48.032  1.00  0.00           N
ATOM   2739  CD2 HIS C 739     -25.905 -24.117 -47.092  1.00  0.00           C
ATOM   2740  CE1 HIS C 739     -26.841 -26.087 -46.944  1.00  0.00           C
ATOM   2741  NE2 HIS C 739     -25.991 -25.271 -46.357  1.00  0.00           N
ATOM   2742  N   CYS C 740     -25.923 -22.457 -52.667  1.00  0.00           N
ATOM   2743  CA  CYS C 740     -26.336 -21.700 -53.853  1.00  0.00           C
ATOM   2744  C   CYS C 740     -25.939 -22.419 -55.138  1.00  0.00           C
ATOM   2745  O   CYS C 740     -24.811 -22.896 -55.293  1.00  0.00           O
ATOM   2746  CB  CYS C 740     -25.719 -20.311 -53.893  1.00  0.00           C
ATOM   2747  SG  CYS C 740     -26.174 -19.200 -52.546  1.00  0.00           S
ATOM   2748  N   LYS C 741     -26.856 -22.429 -56.094  1.00  0.00           N
ATOM   2749  CA  LYS C 741     -26.632 -23.060 -57.391  1.00  0.00           C
ATOM   2750  C   LYS C 741     -25.266 -22.772 -58.052  1.00  0.00           C
ATOM   2751  O   LYS C 741     -24.532 -23.719 -58.337  1.00  0.00           O
ATOM   2752  CB  LYS C 741     -27.788 -22.720 -58.338  1.00  0.00           C
ATOM   2753  CG  LYS C 741     -29.082 -23.411 -57.981  1.00  0.00           C
ATOM   2754  CD  LYS C 741     -30.195 -23.025 -58.938  1.00  0.00           C
ATOM   2755  CE  LYS C 741     -31.511 -23.683 -58.547  1.00  0.00           C
ATOM   2756  NZ  LYS C 741     -32.617 -23.292 -59.457  1.00  0.00           N
ATOM   2757  N   PRO C 742     -24.865 -21.506 -58.309  1.00  0.00           N
ATOM   2758  CA  PRO C 742     -23.601 -21.187 -58.943  1.00  0.00           C
ATOM   2759  C   PRO C 742     -22.371 -21.580 -58.142  1.00  0.00           C
ATOM   2760  O   PRO C 742     -21.296 -21.744 -58.717  1.00  0.00           O
ATOM   2761  CB  PRO C 742     -23.671 -19.665 -59.097  1.00  0.00           C
ATOM   2762  CG  PRO C 742     -24.669 -19.213 -58.057  1.00  0.00           C
ATOM   2763  CD  PRO C 742     -25.687 -20.304 -58.012  1.00  0.00           C
ATOM   2764  N   PHE C 743     -22.488 -21.761 -56.822  1.00  0.00           N
ATOM   2765  CA  PHE C 743     -21.276 -22.067 -56.078  1.00  0.00           C
ATOM   2766  C   PHE C 743     -21.092 -23.570 -55.954  1.00  0.00           C
ATOM   2767  O   PHE C 743     -19.967 -24.063 -55.903  1.00  0.00           O
ATOM   2768  CB  PHE C 743     -21.271 -21.391 -54.700  1.00  0.00           C
ATOM   2769  CG  PHE C 743     -21.229 -19.860 -54.761  1.00  0.00           C
ATOM   2770  CD1 PHE C 743     -20.218 -19.216 -55.450  1.00  0.00           C
ATOM   2771  CD2 PHE C 743     -22.160 -19.068 -54.091  1.00  0.00           C
ATOM   2772  CE1 PHE C 743     -20.166 -17.832 -55.492  1.00  0.00           C
ATOM   2773  CE2 PHE C 743     -22.109 -17.689 -54.133  1.00  0.00           C
ATOM   2774  CZ  PHE C 743     -21.112 -17.068 -54.842  1.00  0.00           C
ATOM   2775  N   ARG C 744     -22.185 -24.323 -56.013  1.00  0.00           N
ATOM   2776  CA  ARG C 744     -22.093 -25.779 -55.913  1.00  0.00           C
ATOM   2777  C   ARG C 744     -21.320 -26.377 -57.088  1.00  0.00           C
ATOM   2778  O   ARG C 744     -20.709 -27.435 -56.967  1.00  0.00           O
ATOM   2779  CB  ARG C 744     -23.464 -26.411 -55.841  1.00  0.00           C
ATOM   2780  CG  ARG C 744     -24.198 -26.183 -54.537  1.00  0.00           C
ATOM   2781  CD  ARG C 744     -25.539 -26.731 -54.620  1.00  0.00           C
ATOM   2782  NE  ARG C 744     -26.350 -26.410 -53.473  1.00  0.00           N
ATOM   2783  CZ  ARG C 744     -27.684 -26.264 -53.572  1.00  0.00           C
ATOM   2784  NH1 ARG C 744     -28.258 -26.409 -54.752  1.00  0.00           N
ATOM   2785  NH2 ARG C 744     -28.424 -25.975 -52.527  1.00  0.00           N
ATOM   2786  N   GLY C 745     -21.356 -25.701 -58.231  1.00  0.00           N
ATOM   2787  CA  GLY C 745     -20.671 -26.166 -59.434  1.00  0.00           C
ATOM   2788  C   GLY C 745     -19.200 -25.721 -59.501  1.00  0.00           C
ATOM   2789  O   GLY C 745     -18.526 -25.952 -60.506  1.00  0.00           O
ATOM   2790  N   ALA C 746     -18.717 -25.039 -58.458  1.00  0.00           N
ATOM   2791  CA  ALA C 746     -17.349 -24.526 -58.404  1.00  0.00           C
ATOM   2792  C   ALA C 746     -16.348 -25.590 -57.990  1.00  0.00           C
ATOM   2793  O   ALA C 746     -16.688 -26.547 -57.292  1.00  0.00           O
ATOM   2794  CB  ALA C 746     -17.257 -23.380 -57.418  1.00  0.00           C
ATOM   2795  N   THR C 747     -15.085 -25.396 -58.364  1.00  0.00           N
ATOM   2796  CA  THR C 747     -14.055 -26.301 -57.877  1.00  0.00           C
ATOM   2797  C   THR C 747     -13.710 -25.923 -56.446  1.00  0.00           C
ATOM   2798  O   THR C 747     -13.921 -24.775 -56.045  1.00  0.00           O
ATOM   2799  CB  THR C 747     -12.784 -26.217 -58.743  1.00  0.00           C
ATOM   2800  OG1 THR C 747     -12.213 -24.872 -58.666  1.00  0.00           O
ATOM   2801  CG2 THR C 747     -13.131 -26.541 -60.192  1.00  0.00           C
ATOM   2802  N   LYS C 748     -13.084 -26.842 -55.711  1.00  0.00           N
ATOM   2803  CA  LYS C 748     -12.717 -26.562 -54.323  1.00  0.00           C
ATOM   2804  C   LYS C 748     -11.696 -25.436 -54.211  1.00  0.00           C
ATOM   2805  O   LYS C 748     -11.776 -24.592 -53.312  1.00  0.00           O
ATOM   2806  CB  LYS C 748     -12.200 -27.836 -53.661  1.00  0.00           C
ATOM   2807  CG  LYS C 748     -13.291 -28.889 -53.426  1.00  0.00           C
ATOM   2808  CD  LYS C 748     -12.734 -30.150 -52.772  1.00  0.00           C
ATOM   2809  CE  LYS C 748     -13.828 -31.193 -52.550  1.00  0.00           C
ATOM   2810  NZ  LYS C 748     -13.293 -32.437 -51.930  1.00  0.00           N
ATOM   2811  N   GLY C 749     -10.756 -25.400 -55.153  1.00  0.00           N
ATOM   2812  CA  GLY C 749      -9.725 -24.367 -55.171  1.00  0.00           C
ATOM   2813  C   GLY C 749     -10.382 -22.999 -55.306  1.00  0.00           C
ATOM   2814  O   GLY C 749     -10.062 -22.054 -54.569  1.00  0.00           O
ATOM   2815  N   CYS C 750     -11.327 -22.898 -56.249  1.00  0.00           N
ATOM   2816  CA  CYS C 750     -12.013 -21.644 -56.482  1.00  0.00           C
ATOM   2817  C   CYS C 750     -12.758 -21.185 -55.229  1.00  0.00           C
ATOM   2818  O   CYS C 750     -12.653 -20.020 -54.842  1.00  0.00           O
ATOM   2819  CB  CYS C 750     -12.977 -21.778 -57.655  1.00  0.00           C
ATOM   2820  SG  CYS C 750     -13.734 -20.248 -58.158  1.00  0.00           S
ATOM   2821  N   LEU C 751     -13.459 -22.101 -54.558  1.00  0.00           N
ATOM   2822  CA  LEU C 751     -14.236 -21.724 -53.380  1.00  0.00           C
ATOM   2823  C   LEU C 751     -13.346 -21.133 -52.288  1.00  0.00           C
ATOM   2824  O   LEU C 751     -13.731 -20.157 -51.634  1.00  0.00           O
ATOM   2825  CB  LEU C 751     -14.971 -22.959 -52.841  1.00  0.00           C
ATOM   2826  CG  LEU C 751     -16.100 -23.496 -53.747  1.00  0.00           C
ATOM   2827  CD1 LEU C 751     -16.590 -24.829 -53.234  1.00  0.00           C
ATOM   2828  CD2 LEU C 751     -17.253 -22.517 -53.772  1.00  0.00           C
ATOM   2829  N   ARG C 752     -12.139 -21.673 -52.112  1.00  0.00           N
ATOM   2830  CA  ARG C 752     -11.249 -21.125 -51.095  1.00  0.00           C
ATOM   2831  C   ARG C 752     -10.799 -19.714 -51.482  1.00  0.00           C
ATOM   2832  O   ARG C 752     -10.753 -18.797 -50.651  1.00  0.00           O
ATOM   2833  CB  ARG C 752     -10.045 -22.012 -50.945  1.00  0.00           C
ATOM   2834  CG  ARG C 752     -10.383 -23.323 -50.366  1.00  0.00           C
ATOM   2835  CD  ARG C 752      -9.241 -24.144 -50.233  1.00  0.00           C
ATOM   2836  NE  ARG C 752      -9.608 -25.451 -49.837  1.00  0.00           N
ATOM   2837  CZ  ARG C 752      -8.843 -26.174 -49.119  1.00  0.00           C
ATOM   2838  NH1 ARG C 752      -7.775 -25.605 -48.724  1.00  0.00           N
ATOM   2839  NH2 ARG C 752      -9.166 -27.421 -48.798  1.00  0.00           N
ATOM   2840  N   ALA C 753     -10.513 -19.522 -52.775  1.00  0.00           N
ATOM   2841  CA  ALA C 753     -10.102 -18.211 -53.274  1.00  0.00           C
ATOM   2842  C   ALA C 753     -11.199 -17.177 -53.038  1.00  0.00           C
ATOM   2843  O   ALA C 753     -10.919 -16.026 -52.688  1.00  0.00           O
ATOM   2844  CB  ALA C 753      -9.775 -18.282 -54.760  1.00  0.00           C
ATOM   2845  N   LEU C 754     -12.462 -17.598 -53.176  1.00  0.00           N
ATOM   2846  CA  LEU C 754     -13.547 -16.649 -52.991  1.00  0.00           C
ATOM   2847  C   LEU C 754     -13.764 -16.373 -51.518  1.00  0.00           C
ATOM   2848  O   LEU C 754     -13.979 -15.220 -51.129  1.00  0.00           O
ATOM   2849  CB  LEU C 754     -14.905 -17.164 -53.513  1.00  0.00           C
ATOM   2850  CG  LEU C 754     -15.254 -16.956 -54.993  1.00  0.00           C
ATOM   2851  CD1 LEU C 754     -14.503 -17.902 -55.807  1.00  0.00           C
ATOM   2852  CD2 LEU C 754     -16.731 -17.129 -55.197  1.00  0.00           C
ATOM   2853  N   ALA C 755     -13.659 -17.408 -50.687  1.00  0.00           N
ATOM   2854  CA  ALA C 755     -13.922 -17.263 -49.266  1.00  0.00           C
ATOM   2855  C   ALA C 755     -13.010 -16.202 -48.645  1.00  0.00           C
ATOM   2856  O   ALA C 755     -13.454 -15.406 -47.822  1.00  0.00           O
ATOM   2857  CB  ALA C 755     -13.743 -18.610 -48.579  1.00  0.00           C
ATOM   2858  N   MET C 756     -11.756 -16.146 -49.092  1.00  0.00           N
ATOM   2859  CA  MET C 756     -10.788 -15.150 -48.616  1.00  0.00           C
ATOM   2860  C   MET C 756     -11.148 -13.703 -48.996  1.00  0.00           C
ATOM   2861  O   MET C 756     -10.680 -12.755 -48.361  1.00  0.00           O
ATOM   2862  CB  MET C 756      -9.408 -15.502 -49.171  1.00  0.00           C
ATOM   2863  CG  MET C 756      -8.768 -16.744 -48.553  1.00  0.00           C
ATOM   2864  SD  MET C 756      -8.447 -16.562 -46.796  1.00  0.00           S
ATOM   2865  CE  MET C 756      -7.103 -15.393 -46.869  1.00  0.00           C
ATOM   2866  N   LYS C 757     -11.929 -13.533 -50.067  1.00  0.00           N
ATOM   2867  CA  LYS C 757     -12.312 -12.222 -50.583  1.00  0.00           C
ATOM   2868  C   LYS C 757     -13.676 -11.763 -50.054  1.00  0.00           C
ATOM   2869  O   LYS C 757     -14.000 -10.576 -50.095  1.00  0.00           O
ATOM   2870  CB  LYS C 757     -12.230 -12.251 -52.106  1.00  0.00           C
ATOM   2871  CG  LYS C 757     -10.767 -12.388 -52.597  1.00  0.00           C
ATOM   2872  CD  LYS C 757     -10.621 -12.535 -54.105  1.00  0.00           C
ATOM   2873  CE  LYS C 757      -9.160 -12.469 -54.508  1.00  0.00           C
ATOM   2874  NZ  LYS C 757      -8.979 -12.559 -55.953  1.00  0.00           N
ATOM   2875  N   PHE C 758     -14.458 -12.701 -49.523  1.00  0.00           N
ATOM   2876  CA  PHE C 758     -15.741 -12.359 -48.902  1.00  0.00           C
ATOM   2877  C   PHE C 758     -15.606 -11.628 -47.589  1.00  0.00           C
ATOM   2878  O   PHE C 758     -14.774 -11.962 -46.743  1.00  0.00           O
ATOM   2879  CB  PHE C 758     -16.624 -13.583 -48.658  1.00  0.00           C
ATOM   2880  CG  PHE C 758     -17.562 -13.991 -49.756  1.00  0.00           C
ATOM   2881  CD1 PHE C 758     -18.812 -13.400 -49.754  1.00  0.00           C
ATOM   2882  CD2 PHE C 758     -17.273 -14.916 -50.738  1.00  0.00           C
ATOM   2883  CE1 PHE C 758     -19.775 -13.710 -50.696  1.00  0.00           C
ATOM   2884  CE2 PHE C 758     -18.234 -15.234 -51.706  1.00  0.00           C
ATOM   2885  CZ  PHE C 758     -19.488 -14.628 -51.681  1.00  0.00           C
ATOM   2886  N   LYS C 759     -16.478 -10.644 -47.406  1.00  0.00           N
ATOM   2887  CA  LYS C 759     -16.537  -9.898 -46.171  1.00  0.00           C
ATOM   2888  C   LYS C 759     -17.853 -10.172 -45.463  1.00  0.00           C
ATOM   2889  O   LYS C 759     -18.927 -10.116 -46.071  1.00  0.00           O
ATOM   2890  CB  LYS C 759     -16.421  -8.410 -46.494  1.00  0.00           C
ATOM   2891  CG  LYS C 759     -15.124  -8.059 -47.197  1.00  0.00           C
ATOM   2892  CD  LYS C 759     -15.016  -6.586 -47.519  1.00  0.00           C
ATOM   2893  CE  LYS C 759     -13.749  -6.319 -48.324  1.00  0.00           C
ATOM   2894  NZ  LYS C 759     -13.559  -4.883 -48.605  1.00  0.00           N
ATOM   2895  N   THR C 760     -17.783 -10.436 -44.166  1.00  0.00           N
ATOM   2896  CA  THR C 760     -19.006 -10.635 -43.403  1.00  0.00           C
ATOM   2897  C   THR C 760     -19.387  -9.277 -42.860  1.00  0.00           C
ATOM   2898  O   THR C 760     -18.626  -8.682 -42.097  1.00  0.00           O
ATOM   2899  CB  THR C 760     -18.810 -11.634 -42.240  1.00  0.00           C
ATOM   2900  OG1 THR C 760     -17.732 -11.192 -41.405  1.00  0.00           O
ATOM   2901  CG2 THR C 760     -18.487 -13.030 -42.767  1.00  0.00           C
ATOM   2902  N   THR C 761     -20.531  -8.766 -43.275  1.00  0.00           N
ATOM   2903  CA  THR C 761     -20.917  -7.438 -42.852  1.00  0.00           C
ATOM   2904  C   THR C 761     -22.232  -7.562 -42.108  1.00  0.00           C
ATOM   2905  O   THR C 761     -23.054  -8.424 -42.422  1.00  0.00           O
ATOM   2906  CB  THR C 761     -21.033  -6.497 -44.078  1.00  0.00           C
ATOM   2907  OG1 THR C 761     -22.040  -6.987 -44.949  1.00  0.00           O
ATOM   2908  CG2 THR C 761     -19.700  -6.433 -44.856  1.00  0.00           C
ATOM   2909  N   HIS C 762     -22.468  -6.680 -41.155  1.00  0.00           N
ATOM   2910  CA  HIS C 762     -23.708  -6.784 -40.410  1.00  0.00           C
ATOM   2911  C   HIS C 762     -24.464  -5.490 -40.590  1.00  0.00           C
ATOM   2912  O   HIS C 762     -23.877  -4.408 -40.530  1.00  0.00           O
ATOM   2913  CB  HIS C 762     -23.424  -7.065 -38.919  1.00  0.00           C
ATOM   2914  CG  HIS C 762     -22.602  -8.336 -38.690  1.00  0.00           C
ATOM   2915  ND1 HIS C 762     -21.216  -8.330 -38.628  1.00  0.00           N
ATOM   2916  CD2 HIS C 762     -22.970  -9.624 -38.565  1.00  0.00           C
ATOM   2917  CE1 HIS C 762     -20.783  -9.569 -38.457  1.00  0.00           C
ATOM   2918  NE2 HIS C 762     -21.827 -10.369 -38.427  1.00  0.00           N
ATOM   2919  N   ALA C 763     -25.769  -5.607 -40.796  1.00  0.00           N
ATOM   2920  CA  ALA C 763     -26.642  -4.477 -41.058  1.00  0.00           C
ATOM   2921  C   ALA C 763     -27.812  -4.393 -40.073  1.00  0.00           C
ATOM   2922  O   ALA C 763     -28.801  -5.106 -40.248  1.00  0.00           O
ATOM   2923  CB  ALA C 763     -27.191  -4.581 -42.461  1.00  0.00           C
ATOM   2924  N   PRO C 764     -27.707  -3.645 -38.970  1.00  0.00           N
ATOM   2925  CA  PRO C 764     -28.729  -3.559 -37.955  1.00  0.00           C
ATOM   2926  C   PRO C 764     -29.942  -2.830 -38.546  1.00  0.00           C
ATOM   2927  O   PRO C 764     -29.817  -2.183 -39.592  1.00  0.00           O
ATOM   2928  CB  PRO C 764     -28.024  -2.789 -36.827  1.00  0.00           C
ATOM   2929  CG  PRO C 764     -26.970  -1.979 -37.511  1.00  0.00           C
ATOM   2930  CD  PRO C 764     -26.514  -2.820 -38.698  1.00  0.00           C
ATOM   2931  N   PRO C 765     -31.124  -2.940 -37.922  1.00  0.00           N
ATOM   2932  CA  PRO C 765     -32.369  -2.375 -38.389  1.00  0.00           C
ATOM   2933  C   PRO C 765     -32.262  -0.897 -38.672  1.00  0.00           C
ATOM   2934  O   PRO C 765     -31.699  -0.137 -37.887  1.00  0.00           O
ATOM   2935  CB  PRO C 765     -33.286  -2.590 -37.179  1.00  0.00           C
ATOM   2936  CG  PRO C 765     -32.726  -3.791 -36.491  1.00  0.00           C
ATOM   2937  CD  PRO C 765     -31.245  -3.661 -36.640  1.00  0.00           C
ATOM   2938  N   GLY C 766     -32.805  -0.490 -39.803  1.00  0.00           N
ATOM   2939  CA  GLY C 766     -32.845   0.903 -40.204  1.00  0.00           C
ATOM   2940  C   GLY C 766     -31.613   1.360 -40.975  1.00  0.00           C
ATOM   2941  O   GLY C 766     -31.635   2.430 -41.591  1.00  0.00           O
ATOM   2942  N   ASP C 767     -30.527   0.584 -40.950  1.00  0.00           N
ATOM   2943  CA  ASP C 767     -29.364   1.038 -41.687  1.00  0.00           C
ATOM   2944  C   ASP C 767     -29.571   1.056 -43.172  1.00  0.00           C
ATOM   2945  O   ASP C 767     -30.247   0.191 -43.741  1.00  0.00           O
ATOM   2946  CB  ASP C 767     -28.075   0.273 -41.390  1.00  0.00           C
ATOM   2947  CG  ASP C 767     -27.433   0.664 -40.072  1.00  0.00           C
ATOM   2948  OD1 ASP C 767     -27.920   1.556 -39.416  1.00  0.00           O
ATOM   2949  OD2 ASP C 767     -26.362   0.170 -39.804  1.00  0.00           O
ATOM   2950  N   THR C 768     -28.931   2.025 -43.807  1.00  0.00           N
ATOM   2951  CA  THR C 768     -28.917   2.100 -45.248  1.00  0.00           C
ATOM   2952  C   THR C 768     -27.588   1.525 -45.733  1.00  0.00           C
ATOM   2953  O   THR C 768     -26.521   1.939 -45.278  1.00  0.00           O
ATOM   2954  CB  THR C 768     -29.066   3.556 -45.687  1.00  0.00           C
ATOM   2955  OG1 THR C 768     -27.999   4.335 -45.093  1.00  0.00           O
ATOM   2956  CG2 THR C 768     -30.397   4.160 -45.257  1.00  0.00           C
ATOM   2957  N   LEU C 769     -27.657   0.611 -46.687  1.00  0.00           N
ATOM   2958  CA  LEU C 769     -26.478  -0.052 -47.227  1.00  0.00           C
ATOM   2959  C   LEU C 769     -26.010   0.649 -48.476  1.00  0.00           C
ATOM   2960  O   LEU C 769     -24.812   0.794 -48.719  1.00  0.00           O
ATOM   2961  CB  LEU C 769     -26.833  -1.506 -47.565  1.00  0.00           C
ATOM   2962  CG  LEU C 769     -27.272  -2.349 -46.384  1.00  0.00           C
ATOM   2963  CD1 LEU C 769     -27.727  -3.729 -46.868  1.00  0.00           C
ATOM   2964  CD2 LEU C 769     -26.114  -2.448 -45.418  1.00  0.00           C
ATOM   2965  N   VAL C 770     -26.985   1.025 -49.287  1.00  0.00           N
ATOM   2966  CA  VAL C 770     -26.749   1.685 -50.572  1.00  0.00           C
ATOM   2967  C   VAL C 770     -27.726   2.844 -50.727  1.00  0.00           C
ATOM   2968  O   VAL C 770     -28.880   2.700 -50.322  1.00  0.00           O
ATOM   2969  CB  VAL C 770     -26.904   0.695 -51.757  1.00  0.00           C
ATOM   2970  CG1 VAL C 770     -26.644   1.421 -53.074  1.00  0.00           C
ATOM   2971  CG2 VAL C 770     -25.943  -0.509 -51.602  1.00  0.00           C
ATOM   2972  N   HIS C 771     -27.284   3.994 -51.262  1.00  0.00           N
ATOM   2973  CA  HIS C 771     -28.203   5.107 -51.534  1.00  0.00           C
ATOM   2974  C   HIS C 771     -28.358   5.423 -53.008  1.00  0.00           C
ATOM   2975  O   HIS C 771     -27.510   5.055 -53.827  1.00  0.00           O
ATOM   2976  CB  HIS C 771     -27.740   6.348 -50.830  1.00  0.00           C
ATOM   2977  CG  HIS C 771     -27.885   6.252 -49.404  1.00  0.00           C
ATOM   2978  ND1 HIS C 771     -28.844   6.962 -48.713  1.00  0.00           N
ATOM   2979  CD2 HIS C 771     -27.213   5.531 -48.479  1.00  0.00           C
ATOM   2980  CE1 HIS C 771     -28.749   6.694 -47.438  1.00  0.00           C
ATOM   2981  NE2 HIS C 771     -27.763   5.846 -47.268  1.00  0.00           N
ATOM   2982  N   ALA C 772     -29.448   6.112 -53.344  1.00  0.00           N
ATOM   2983  CA  ALA C 772     -29.674   6.497 -54.742  1.00  0.00           C
ATOM   2984  C   ALA C 772     -28.469   7.199 -55.369  1.00  0.00           C
ATOM   2985  O   ALA C 772     -27.946   8.169 -54.815  1.00  0.00           O
ATOM   2986  CB  ALA C 772     -30.847   7.460 -54.834  1.00  0.00           C
ATOM   2987  N   GLY C 773     -28.057   6.734 -56.553  1.00  0.00           N
ATOM   2988  CA  GLY C 773     -26.957   7.348 -57.293  1.00  0.00           C
ATOM   2989  C   GLY C 773     -25.560   6.837 -56.924  1.00  0.00           C
ATOM   2990  O   GLY C 773     -24.589   7.175 -57.602  1.00  0.00           O
ATOM   2991  N   ASP C 774     -25.447   6.040 -55.860  1.00  0.00           N
ATOM   2992  CA  ASP C 774     -24.151   5.518 -55.427  1.00  0.00           C
ATOM   2993  C   ASP C 774     -23.547   4.563 -56.436  1.00  0.00           C
ATOM   2994  O   ASP C 774     -24.272   3.849 -57.130  1.00  0.00           O
ATOM   2995  CB  ASP C 774     -24.241   4.800 -54.084  1.00  0.00           C
ATOM   2996  CG  ASP C 774     -24.447   5.723 -52.900  1.00  0.00           C
ATOM   2997  OD1 ASP C 774     -24.396   6.921 -53.062  1.00  0.00           O
ATOM   2998  OD2 ASP C 774     -24.617   5.198 -51.805  1.00  0.00           O
ATOM   2999  N   LEU C 775     -22.211   4.509 -56.487  1.00  0.00           N
ATOM   3000  CA  LEU C 775     -21.552   3.562 -57.378  1.00  0.00           C
ATOM   3001  C   LEU C 775     -21.553   2.169 -56.764  1.00  0.00           C
ATOM   3002  O   LEU C 775     -21.118   1.952 -55.626  1.00  0.00           O
ATOM   3003  CB  LEU C 775     -20.108   3.991 -57.643  1.00  0.00           C
ATOM   3004  CG  LEU C 775     -19.945   5.335 -58.331  1.00  0.00           C
ATOM   3005  CD1 LEU C 775     -18.489   5.704 -58.346  1.00  0.00           C
ATOM   3006  CD2 LEU C 775     -20.521   5.278 -59.769  1.00  0.00           C
ATOM   3007  N   LEU C 776     -21.995   1.211 -57.541  1.00  0.00           N
ATOM   3008  CA  LEU C 776     -22.095  -0.161 -57.080  1.00  0.00           C
ATOM   3009  C   LEU C 776     -20.798  -0.936 -57.218  1.00  0.00           C
ATOM   3010  O   LEU C 776     -20.608  -1.697 -58.165  1.00  0.00           O
ATOM   3011  CB  LEU C 776     -23.230  -0.857 -57.818  1.00  0.00           C
ATOM   3012  CG  LEU C 776     -24.610  -0.258 -57.567  1.00  0.00           C
ATOM   3013  CD1 LEU C 776     -25.607  -0.909 -58.467  1.00  0.00           C
ATOM   3014  CD2 LEU C 776     -24.998  -0.474 -56.102  1.00  0.00           C
ATOM   3015  N   THR C 777     -19.919  -0.745 -56.244  1.00  0.00           N
ATOM   3016  CA  THR C 777     -18.594  -1.374 -56.240  1.00  0.00           C
ATOM   3017  C   THR C 777     -18.616  -2.817 -55.722  1.00  0.00           C
ATOM   3018  O   THR C 777     -17.628  -3.552 -55.856  1.00  0.00           O
ATOM   3019  CB  THR C 777     -17.607  -0.542 -55.402  1.00  0.00           C
ATOM   3020  OG1 THR C 777     -18.086  -0.438 -54.049  1.00  0.00           O
ATOM   3021  CG2 THR C 777     -17.470   0.853 -56.004  1.00  0.00           C
ATOM   3022  N   ALA C 778     -19.752  -3.228 -55.165  1.00  0.00           N
ATOM   3023  CA  ALA C 778     -19.861  -4.541 -54.556  1.00  0.00           C
ATOM   3024  C   ALA C 778     -21.155  -5.248 -54.881  1.00  0.00           C
ATOM   3025  O   ALA C 778     -22.160  -4.628 -55.236  1.00  0.00           O
ATOM   3026  CB  ALA C 778     -19.754  -4.418 -53.066  1.00  0.00           C
ATOM   3027  N   LEU C 779     -21.086  -6.569 -54.773  1.00  0.00           N
ATOM   3028  CA  LEU C 779     -22.213  -7.473 -54.958  1.00  0.00           C
ATOM   3029  C   LEU C 779     -22.587  -8.035 -53.586  1.00  0.00           C
ATOM   3030  O   LEU C 779     -21.702  -8.387 -52.787  1.00  0.00           O
ATOM   3031  CB  LEU C 779     -21.858  -8.593 -55.951  1.00  0.00           C
ATOM   3032  CG  LEU C 779     -23.023  -9.524 -56.366  1.00  0.00           C
ATOM   3033  CD1 LEU C 779     -24.033  -8.713 -57.202  1.00  0.00           C
ATOM   3034  CD2 LEU C 779     -22.487 -10.708 -57.176  1.00  0.00           C
ATOM   3035  N   TYR C 780     -23.888  -8.083 -53.286  1.00  0.00           N
ATOM   3036  CA  TYR C 780     -24.302  -8.526 -51.959  1.00  0.00           C
ATOM   3037  C   TYR C 780     -25.136  -9.812 -51.964  1.00  0.00           C
ATOM   3038  O   TYR C 780     -25.986 -10.031 -52.835  1.00  0.00           O
ATOM   3039  CB  TYR C 780     -25.128  -7.416 -51.343  1.00  0.00           C
ATOM   3040  CG  TYR C 780     -24.403  -6.083 -51.173  1.00  0.00           C
ATOM   3041  CD1 TYR C 780     -23.790  -5.752 -49.987  1.00  0.00           C
ATOM   3042  CD2 TYR C 780     -24.380  -5.182 -52.237  1.00  0.00           C
ATOM   3043  CE1 TYR C 780     -23.170  -4.529 -49.845  1.00  0.00           C
ATOM   3044  CE2 TYR C 780     -23.754  -3.961 -52.099  1.00  0.00           C
ATOM   3045  CZ  TYR C 780     -23.153  -3.632 -50.905  1.00  0.00           C
ATOM   3046  OH  TYR C 780     -22.533  -2.408 -50.756  1.00  0.00           O
ATOM   3047  N   PHE C 781     -24.922 -10.630 -50.923  1.00  0.00           N
ATOM   3048  CA  PHE C 781     -25.640 -11.892 -50.694  1.00  0.00           C
ATOM   3049  C   PHE C 781     -26.302 -11.893 -49.309  1.00  0.00           C
ATOM   3050  O   PHE C 781     -25.630 -11.716 -48.289  1.00  0.00           O
ATOM   3051  CB  PHE C 781     -24.657 -13.050 -50.786  1.00  0.00           C
ATOM   3052  CG  PHE C 781     -23.994 -13.203 -52.131  1.00  0.00           C
ATOM   3053  CD1 PHE C 781     -24.492 -14.081 -53.072  1.00  0.00           C
ATOM   3054  CD2 PHE C 781     -22.873 -12.447 -52.458  1.00  0.00           C
ATOM   3055  CE1 PHE C 781     -23.892 -14.208 -54.315  1.00  0.00           C
ATOM   3056  CE2 PHE C 781     -22.275 -12.572 -53.694  1.00  0.00           C
ATOM   3057  CZ  PHE C 781     -22.787 -13.454 -54.625  1.00  0.00           C
ATOM   3058  N   ILE C 782     -27.616 -12.097 -49.256  1.00  0.00           N
ATOM   3059  CA  ILE C 782     -28.325 -12.008 -47.977  1.00  0.00           C
ATOM   3060  C   ILE C 782     -28.382 -13.354 -47.263  1.00  0.00           C
ATOM   3061  O   ILE C 782     -28.847 -14.340 -47.839  1.00  0.00           O
ATOM   3062  CB  ILE C 782     -29.760 -11.507 -48.216  1.00  0.00           C
ATOM   3063  CG1 ILE C 782     -29.703 -10.143 -48.896  1.00  0.00           C
ATOM   3064  CG2 ILE C 782     -30.533 -11.411 -46.867  1.00  0.00           C
ATOM   3065  CD1 ILE C 782     -31.063  -9.638 -49.380  1.00  0.00           C
ATOM   3066  N   SER C 783     -27.898 -13.424 -46.018  1.00  0.00           N
ATOM   3067  CA  SER C 783     -27.935 -14.703 -45.319  1.00  0.00           C
ATOM   3068  C   SER C 783     -29.041 -14.746 -44.271  1.00  0.00           C
ATOM   3069  O   SER C 783     -29.663 -15.790 -44.061  1.00  0.00           O
ATOM   3070  CB  SER C 783     -26.592 -14.973 -44.678  1.00  0.00           C
ATOM   3071  OG  SER C 783     -26.276 -14.002 -43.704  1.00  0.00           O
ATOM   3072  N   ARG C 784     -29.301 -13.602 -43.630  1.00  0.00           N
ATOM   3073  CA  ARG C 784     -30.323 -13.523 -42.594  1.00  0.00           C
ATOM   3074  C   ARG C 784     -31.195 -12.273 -42.734  1.00  0.00           C
ATOM   3075  O   ARG C 784     -30.771 -11.268 -43.307  1.00  0.00           O
ATOM   3076  CB  ARG C 784     -29.693 -13.564 -41.206  1.00  0.00           C
ATOM   3077  CG  ARG C 784     -28.899 -14.855 -40.897  1.00  0.00           C
ATOM   3078  CD  ARG C 784     -28.361 -14.886 -39.507  1.00  0.00           C
ATOM   3079  NE  ARG C 784     -27.597 -16.103 -39.251  1.00  0.00           N
ATOM   3080  CZ  ARG C 784     -26.891 -16.343 -38.129  1.00  0.00           C
ATOM   3081  NH1 ARG C 784     -26.852 -15.440 -37.173  1.00  0.00           N
ATOM   3082  NH2 ARG C 784     -26.234 -17.485 -37.991  1.00  0.00           N
ATOM   3083  N   GLY C 785     -32.399 -12.332 -42.161  1.00  0.00           N
ATOM   3084  CA  GLY C 785     -33.307 -11.187 -42.101  1.00  0.00           C
ATOM   3085  C   GLY C 785     -33.988 -10.868 -43.422  1.00  0.00           C
ATOM   3086  O   GLY C 785     -34.164 -11.739 -44.280  1.00  0.00           O
ATOM   3087  N   SER C 786     -34.421  -9.619 -43.539  1.00  0.00           N
ATOM   3088  CA  SER C 786     -35.130  -9.125 -44.706  1.00  0.00           C
ATOM   3089  C   SER C 786     -34.728  -7.675 -44.974  1.00  0.00           C
ATOM   3090  O   SER C 786     -34.667  -6.854 -44.048  1.00  0.00           O
ATOM   3091  CB  SER C 786     -36.631  -9.275 -44.496  1.00  0.00           C
ATOM   3092  OG  SER C 786     -37.072  -8.551 -43.376  1.00  0.00           O
ATOM   3093  N   ILE C 787     -34.457  -7.402 -46.249  1.00  0.00           N
ATOM   3094  CA  ILE C 787     -33.982  -6.113 -46.747  1.00  0.00           C
ATOM   3095  C   ILE C 787     -34.931  -5.497 -47.755  1.00  0.00           C
ATOM   3096  O   ILE C 787     -35.437  -6.173 -48.649  1.00  0.00           O
ATOM   3097  CB  ILE C 787     -32.561  -6.247 -47.354  1.00  0.00           C
ATOM   3098  CG1 ILE C 787     -31.562  -6.650 -46.258  1.00  0.00           C
ATOM   3099  CG2 ILE C 787     -32.118  -4.994 -48.061  1.00  0.00           C
ATOM   3100  CD1 ILE C 787     -30.204  -6.951 -46.769  1.00  0.00           C
ATOM   3101  N   GLU C 788     -35.205  -4.214 -47.593  1.00  0.00           N
ATOM   3102  CA  GLU C 788     -36.119  -3.540 -48.499  1.00  0.00           C
ATOM   3103  C   GLU C 788     -35.391  -2.610 -49.467  1.00  0.00           C
ATOM   3104  O   GLU C 788     -34.396  -1.969 -49.118  1.00  0.00           O
ATOM   3105  CB  GLU C 788     -37.161  -2.774 -47.668  1.00  0.00           C
ATOM   3106  CG  GLU C 788     -36.542  -1.822 -46.644  1.00  0.00           C
ATOM   3107  CD  GLU C 788     -37.544  -1.009 -45.824  1.00  0.00           C
ATOM   3108  OE1 GLU C 788     -37.116  -0.207 -45.019  1.00  0.00           O
ATOM   3109  OE2 GLU C 788     -38.724  -1.180 -46.019  1.00  0.00           O
ATOM   3110  N   ILE C 789     -35.935  -2.504 -50.679  1.00  0.00           N
ATOM   3111  CA  ILE C 789     -35.424  -1.581 -51.684  1.00  0.00           C
ATOM   3112  C   ILE C 789     -36.466  -0.506 -51.925  1.00  0.00           C
ATOM   3113  O   ILE C 789     -37.622  -0.814 -52.267  1.00  0.00           O
ATOM   3114  CB  ILE C 789     -35.076  -2.287 -53.013  1.00  0.00           C
ATOM   3115  CG1 ILE C 789     -34.018  -3.366 -52.763  1.00  0.00           C
ATOM   3116  CG2 ILE C 789     -34.571  -1.261 -54.041  1.00  0.00           C
ATOM   3117  CD1 ILE C 789     -33.685  -4.166 -53.980  1.00  0.00           C
ATOM   3118  N   LEU C 790     -36.057   0.747 -51.705  1.00  0.00           N
ATOM   3119  CA  LEU C 790     -36.945   1.893 -51.832  1.00  0.00           C
ATOM   3120  C   LEU C 790     -36.476   2.948 -52.813  1.00  0.00           C
ATOM   3121  O   LEU C 790     -35.284   3.248 -52.917  1.00  0.00           O
ATOM   3122  CB  LEU C 790     -37.108   2.608 -50.491  1.00  0.00           C
ATOM   3123  CG  LEU C 790     -37.826   1.859 -49.431  1.00  0.00           C
ATOM   3124  CD1 LEU C 790     -36.854   1.033 -48.679  1.00  0.00           C
ATOM   3125  CD2 LEU C 790     -38.532   2.829 -48.515  1.00  0.00           C
ATOM   3126  N   ARG C 791     -37.435   3.567 -53.480  1.00  0.00           N
ATOM   3127  CA  ARG C 791     -37.143   4.699 -54.348  1.00  0.00           C
ATOM   3128  C   ARG C 791     -38.048   5.873 -53.970  1.00  0.00           C
ATOM   3129  O   ARG C 791     -39.245   5.837 -54.229  1.00  0.00           O
ATOM   3130  CB  ARG C 791     -37.354   4.335 -55.816  1.00  0.00           C
ATOM   3131  CG  ARG C 791     -36.426   3.248 -56.362  1.00  0.00           C
ATOM   3132  CD  ARG C 791     -36.599   3.046 -57.839  1.00  0.00           C
ATOM   3133  NE  ARG C 791     -37.918   2.594 -58.222  1.00  0.00           N
ATOM   3134  CZ  ARG C 791     -38.349   2.556 -59.497  1.00  0.00           C
ATOM   3135  NH1 ARG C 791     -37.548   2.952 -60.466  1.00  0.00           N
ATOM   3136  NH2 ARG C 791     -39.565   2.130 -59.789  1.00  0.00           N
ATOM   3137  N   GLY C 792     -37.527   6.876 -53.260  1.00  0.00           N
ATOM   3138  CA  GLY C 792     -38.386   8.019 -52.910  1.00  0.00           C
ATOM   3139  C   GLY C 792     -39.537   7.690 -51.944  1.00  0.00           C
ATOM   3140  O   GLY C 792     -40.616   8.252 -52.075  1.00  0.00           O
ATOM   3141  N   ASP C 793     -39.314   6.775 -51.008  1.00  0.00           N
ATOM   3142  CA  ASP C 793     -40.305   6.261 -50.037  1.00  0.00           C
ATOM   3143  C   ASP C 793     -41.320   5.279 -50.629  1.00  0.00           C
ATOM   3144  O   ASP C 793     -42.250   4.855 -49.937  1.00  0.00           O
ATOM   3145  CB  ASP C 793     -41.126   7.385 -49.365  1.00  0.00           C
ATOM   3146  CG  ASP C 793     -40.288   8.394 -48.601  1.00  0.00           C
ATOM   3147  OD1 ASP C 793     -39.306   7.999 -48.021  1.00  0.00           O
ATOM   3148  OD2 ASP C 793     -40.644   9.551 -48.591  1.00  0.00           O
ATOM   3149  N   VAL C 794     -41.109   4.847 -51.864  1.00  0.00           N
ATOM   3150  CA  VAL C 794     -41.942   3.801 -52.422  1.00  0.00           C
ATOM   3151  C   VAL C 794     -41.228   2.467 -52.279  1.00  0.00           C
ATOM   3152  O   VAL C 794     -40.073   2.328 -52.686  1.00  0.00           O
ATOM   3153  CB  VAL C 794     -42.238   4.083 -53.900  1.00  0.00           C
ATOM   3154  CG1 VAL C 794     -43.058   2.942 -54.501  1.00  0.00           C
ATOM   3155  CG2 VAL C 794     -42.973   5.408 -54.004  1.00  0.00           C
ATOM   3156  N   VAL C 795     -41.901   1.474 -51.702  1.00  0.00           N
ATOM   3157  CA  VAL C 795     -41.256   0.173 -51.571  1.00  0.00           C
ATOM   3158  C   VAL C 795     -41.361  -0.537 -52.902  1.00  0.00           C
ATOM   3159  O   VAL C 795     -42.456  -0.711 -53.435  1.00  0.00           O
ATOM   3160  CB  VAL C 795     -41.904  -0.679 -50.460  1.00  0.00           C
ATOM   3161  CG1 VAL C 795     -41.250  -2.081 -50.418  1.00  0.00           C
ATOM   3162  CG2 VAL C 795     -41.724   0.031 -49.119  1.00  0.00           C
ATOM   3163  N   VAL C 796     -40.216  -0.924 -53.437  1.00  0.00           N
ATOM   3164  CA  VAL C 796     -40.157  -1.559 -54.734  1.00  0.00           C
ATOM   3165  C   VAL C 796     -40.123  -3.063 -54.551  1.00  0.00           C
ATOM   3166  O   VAL C 796     -40.822  -3.808 -55.241  1.00  0.00           O
ATOM   3167  CB  VAL C 796     -38.907  -1.092 -55.491  1.00  0.00           C
ATOM   3168  CG1 VAL C 796     -38.820  -1.791 -56.807  1.00  0.00           C
ATOM   3169  CG2 VAL C 796     -38.946   0.399 -55.660  1.00  0.00           C
ATOM   3170  N   ALA C 797     -39.280  -3.506 -53.625  1.00  0.00           N
ATOM   3171  CA  ALA C 797     -39.141  -4.935 -53.378  1.00  0.00           C
ATOM   3172  C   ALA C 797     -38.612  -5.233 -51.987  1.00  0.00           C
ATOM   3173  O   ALA C 797     -37.925  -4.413 -51.374  1.00  0.00           O
ATOM   3174  CB  ALA C 797     -38.209  -5.555 -54.408  1.00  0.00           C
ATOM   3175  N   ILE C 798     -38.920  -6.430 -51.504  1.00  0.00           N
ATOM   3176  CA  ILE C 798     -38.353  -6.931 -50.258  1.00  0.00           C
ATOM   3177  C   ILE C 798     -37.632  -8.231 -50.578  1.00  0.00           C
ATOM   3178  O   ILE C 798     -38.207  -9.125 -51.202  1.00  0.00           O
ATOM   3179  CB  ILE C 798     -39.421  -7.136 -49.165  1.00  0.00           C
ATOM   3180  CG1 ILE C 798     -40.125  -5.788 -48.865  1.00  0.00           C
ATOM   3181  CG2 ILE C 798     -38.744  -7.680 -47.883  1.00  0.00           C
ATOM   3182  CD1 ILE C 798     -41.339  -5.908 -47.992  1.00  0.00           C
ATOM   3183  N   LEU C 799     -36.371  -8.316 -50.169  1.00  0.00           N
ATOM   3184  CA  LEU C 799     -35.527  -9.469 -50.446  1.00  0.00           C
ATOM   3185  C   LEU C 799     -35.233 -10.209 -49.156  1.00  0.00           C
ATOM   3186  O   LEU C 799     -35.082  -9.603 -48.088  1.00  0.00           O
ATOM   3187  CB  LEU C 799     -34.205  -9.035 -51.092  1.00  0.00           C
ATOM   3188  CG  LEU C 799     -34.278  -8.556 -52.554  1.00  0.00           C
ATOM   3189  CD1 LEU C 799     -34.794  -7.131 -52.599  1.00  0.00           C
ATOM   3190  CD2 LEU C 799     -32.894  -8.634 -53.192  1.00  0.00           C
ATOM   3191  N   GLY C 800     -35.198 -11.530 -49.245  1.00  0.00           N
ATOM   3192  CA  GLY C 800     -34.984 -12.355 -48.063  1.00  0.00           C
ATOM   3193  C   GLY C 800     -33.713 -13.180 -48.123  1.00  0.00           C
ATOM   3194  O   GLY C 800     -32.747 -12.842 -48.811  1.00  0.00           O
ATOM   3195  N   LYS C 801     -33.726 -14.268 -47.370  1.00  0.00           N
ATOM   3196  CA  LYS C 801     -32.570 -15.135 -47.251  1.00  0.00           C
ATOM   3197  C   LYS C 801     -32.241 -15.761 -48.589  1.00  0.00           C
ATOM   3198  O   LYS C 801     -33.137 -16.197 -49.310  1.00  0.00           O
ATOM   3199  CB  LYS C 801     -32.847 -16.230 -46.232  1.00  0.00           C
ATOM   3200  CG  LYS C 801     -33.029 -15.719 -44.819  1.00  0.00           C
ATOM   3201  CD  LYS C 801     -33.265 -16.870 -43.845  1.00  0.00           C
ATOM   3202  CE  LYS C 801     -33.532 -16.377 -42.430  1.00  0.00           C
ATOM   3203  NZ  LYS C 801     -33.812 -17.508 -41.494  1.00  0.00           N
ATOM   3204  N   ASN C 802     -30.949 -15.848 -48.878  1.00  0.00           N
ATOM   3205  CA  ASN C 802     -30.377 -16.423 -50.089  1.00  0.00           C
ATOM   3206  C   ASN C 802     -30.664 -15.595 -51.347  1.00  0.00           C
ATOM   3207  O   ASN C 802     -30.452 -16.077 -52.463  1.00  0.00           O
ATOM   3208  CB  ASN C 802     -30.826 -17.871 -50.297  1.00  0.00           C
ATOM   3209  CG  ASN C 802     -30.452 -18.778 -49.141  1.00  0.00           C
ATOM   3210  OD1 ASN C 802     -29.492 -18.517 -48.413  1.00  0.00           O
ATOM   3211  ND2 ASN C 802     -31.183 -19.854 -48.980  1.00  0.00           N
ATOM   3212  N   ASP C 803     -31.080 -14.333 -51.178  1.00  0.00           N
ATOM   3213  CA  ASP C 803     -31.233 -13.450 -52.327  1.00  0.00           C
ATOM   3214  C   ASP C 803     -29.944 -12.683 -52.655  1.00  0.00           C
ATOM   3215  O   ASP C 803     -29.056 -12.499 -51.810  1.00  0.00           O
ATOM   3216  CB  ASP C 803     -32.409 -12.500 -52.156  1.00  0.00           C
ATOM   3217  CG  ASP C 803     -33.772 -13.188 -52.287  1.00  0.00           C
ATOM   3218  OD1 ASP C 803     -33.825 -14.229 -52.894  1.00  0.00           O
ATOM   3219  OD2 ASP C 803     -34.761 -12.653 -51.808  1.00  0.00           O
ATOM   3220  N   ILE C 804     -29.851 -12.238 -53.912  1.00  0.00           N
ATOM   3221  CA  ILE C 804     -28.675 -11.519 -54.423  1.00  0.00           C
ATOM   3222  C   ILE C 804     -29.060 -10.179 -55.055  1.00  0.00           C
ATOM   3223  O   ILE C 804     -29.989 -10.132 -55.870  1.00  0.00           O
ATOM   3224  CB  ILE C 804     -27.975 -12.350 -55.523  1.00  0.00           C
ATOM   3225  CG1 ILE C 804     -27.626 -13.717 -55.012  1.00  0.00           C
ATOM   3226  CG2 ILE C 804     -26.650 -11.648 -55.968  1.00  0.00           C
ATOM   3227  CD1 ILE C 804     -27.147 -14.647 -56.110  1.00  0.00           C
ATOM   3228  N   PHE C 805     -28.323  -9.103 -54.751  1.00  0.00           N
ATOM   3229  CA  PHE C 805     -28.636  -7.828 -55.421  1.00  0.00           C
ATOM   3230  C   PHE C 805     -27.375  -7.049 -55.805  1.00  0.00           C
ATOM   3231  O   PHE C 805     -26.307  -7.202 -55.195  1.00  0.00           O
ATOM   3232  CB  PHE C 805     -29.544  -6.939 -54.552  1.00  0.00           C
ATOM   3233  CG  PHE C 805     -28.934  -6.423 -53.248  1.00  0.00           C
ATOM   3234  CD1 PHE C 805     -29.015  -7.159 -52.058  1.00  0.00           C
ATOM   3235  CD2 PHE C 805     -28.297  -5.178 -53.215  1.00  0.00           C
ATOM   3236  CE1 PHE C 805     -28.472  -6.659 -50.873  1.00  0.00           C
ATOM   3237  CE2 PHE C 805     -27.753  -4.683 -52.037  1.00  0.00           C
ATOM   3238  CZ  PHE C 805     -27.841  -5.423 -50.864  1.00  0.00           C
ATOM   3239  N   GLY C 806     -27.521  -6.196 -56.832  1.00  0.00           N
ATOM   3240  CA  GLY C 806     -26.411  -5.400 -57.375  1.00  0.00           C
ATOM   3241  C   GLY C 806     -26.550  -5.369 -58.902  1.00  0.00           C
ATOM   3242  O   GLY C 806     -27.643  -5.142 -59.422  1.00  0.00           O
ATOM   3243  N   GLU C 807     -25.434  -5.534 -59.615  1.00  0.00           N
ATOM   3244  CA  GLU C 807     -25.463  -5.667 -61.080  1.00  0.00           C
ATOM   3245  C   GLU C 807     -24.510  -6.766 -61.528  1.00  0.00           C
ATOM   3246  O   GLU C 807     -23.529  -7.034 -60.832  1.00  0.00           O
ATOM   3247  CB  GLU C 807     -25.059  -4.400 -61.815  1.00  0.00           C
ATOM   3248  CG  GLU C 807     -25.970  -3.246 -61.720  1.00  0.00           C
ATOM   3249  CD  GLU C 807     -25.505  -2.150 -62.630  1.00  0.00           C
ATOM   3250  OE1 GLU C 807     -26.218  -1.806 -63.538  1.00  0.00           O
ATOM   3251  OE2 GLU C 807     -24.380  -1.699 -62.486  1.00  0.00           O
ATOM   3252  N   PRO C 808     -24.768  -7.444 -62.658  1.00  0.00           N
ATOM   3253  CA  PRO C 808     -23.836  -8.380 -63.239  1.00  0.00           C
ATOM   3254  C   PRO C 808     -22.638  -7.595 -63.741  1.00  0.00           C
ATOM   3255  O   PRO C 808     -22.770  -6.646 -64.519  1.00  0.00           O
ATOM   3256  CB  PRO C 808     -24.653  -9.035 -64.354  1.00  0.00           C
ATOM   3257  CG  PRO C 808     -25.741  -8.015 -64.695  1.00  0.00           C
ATOM   3258  CD  PRO C 808     -26.037  -7.280 -63.400  1.00  0.00           C
ATOM   3259  N   LEU C 809     -21.469  -8.024 -63.328  1.00  0.00           N
ATOM   3260  CA  LEU C 809     -20.214  -7.356 -63.644  1.00  0.00           C
ATOM   3261  C   LEU C 809     -19.955  -7.263 -65.166  1.00  0.00           C
ATOM   3262  O   LEU C 809     -19.285  -6.359 -65.664  1.00  0.00           O
ATOM   3263  CB  LEU C 809     -19.085  -8.084 -62.929  1.00  0.00           C
ATOM   3264  CG  LEU C 809     -17.819  -7.353 -62.861  1.00  0.00           C
ATOM   3265  CD1 LEU C 809     -17.040  -7.867 -61.662  1.00  0.00           C
ATOM   3266  CD2 LEU C 809     -17.090  -7.501 -64.133  1.00  0.00           C
ATOM   3267  N   ASN C 810     -20.439  -8.257 -65.883  1.00  0.00           N
ATOM   3268  CA  ASN C 810     -20.254  -8.443 -67.315  1.00  0.00           C
ATOM   3269  C   ASN C 810     -21.038  -7.485 -68.251  1.00  0.00           C
ATOM   3270  O   ASN C 810     -20.774  -7.453 -69.451  1.00  0.00           O
ATOM   3271  CB  ASN C 810     -20.552  -9.911 -67.609  1.00  0.00           C
ATOM   3272  CG  ASN C 810     -20.000 -10.427 -68.912  1.00  0.00           C
ATOM   3273  OD1 ASN C 810     -19.502  -9.684 -69.762  1.00  0.00           O
ATOM   3274  ND2 ASN C 810     -20.032 -11.729 -69.058  1.00  0.00           N
ATOM   3275  N   LEU C 811     -22.043  -6.766 -67.737  1.00  0.00           N
ATOM   3276  CA  LEU C 811     -22.945  -6.029 -68.631  1.00  0.00           C
ATOM   3277  C   LEU C 811     -22.257  -4.839 -69.391  1.00  0.00           C
ATOM   3278  O   LEU C 811     -22.329  -4.761 -70.617  1.00  0.00           O
ATOM   3279  CB  LEU C 811     -24.137  -5.537 -67.795  1.00  0.00           C
ATOM   3280  CG  LEU C 811     -25.299  -4.949 -68.544  1.00  0.00           C
ATOM   3281  CD1 LEU C 811     -25.907  -6.093 -69.354  1.00  0.00           C
ATOM   3282  CD2 LEU C 811     -26.321  -4.368 -67.595  1.00  0.00           C
ATOM   3283  N   TYR C 812     -21.589  -3.920 -68.668  1.00  0.00           N
ATOM   3284  CA  TYR C 812     -20.914  -2.761 -69.297  1.00  0.00           C
ATOM   3285  C   TYR C 812     -19.483  -2.448 -68.790  1.00  0.00           C
ATOM   3286  O   TYR C 812     -18.934  -1.382 -69.073  1.00  0.00           O
ATOM   3287  CB  TYR C 812     -21.818  -1.520 -69.327  1.00  0.00           C
ATOM   3288  CG  TYR C 812     -22.479  -1.132 -68.050  1.00  0.00           C
ATOM   3289  CD1 TYR C 812     -23.789  -1.466 -67.866  1.00  0.00           C
ATOM   3290  CD2 TYR C 812     -21.810  -0.474 -67.088  1.00  0.00           C
ATOM   3291  CE1 TYR C 812     -24.424  -1.104 -66.722  1.00  0.00           C
ATOM   3292  CE2 TYR C 812     -22.428  -0.104 -65.918  1.00  0.00           C
ATOM   3293  CZ  TYR C 812     -23.746  -0.422 -65.755  1.00  0.00           C
ATOM   3294  OH  TYR C 812     -24.415  -0.063 -64.656  1.00  0.00           O
ATOM   3295  N   ALA C 813     -18.898  -3.376 -68.032  1.00  0.00           N
ATOM   3296  CA  ALA C 813     -17.507  -3.332 -67.527  1.00  0.00           C
ATOM   3297  C   ALA C 813     -17.092  -2.092 -66.716  1.00  0.00           C
ATOM   3298  O   ALA C 813     -15.935  -1.677 -66.767  1.00  0.00           O
ATOM   3299  CB  ALA C 813     -16.544  -3.463 -68.701  1.00  0.00           C
ATOM   3300  N   ARG C 814     -17.997  -1.537 -65.932  1.00  0.00           N
ATOM   3301  CA  ARG C 814     -17.698  -0.406 -65.045  1.00  0.00           C
ATOM   3302  C   ARG C 814     -18.772  -0.429 -63.957  1.00  0.00           C
ATOM   3303  O   ARG C 814     -19.791  -1.104 -64.151  1.00  0.00           O
ATOM   3304  CB  ARG C 814     -17.654   0.932 -65.813  1.00  0.00           C
ATOM   3305  CG  ARG C 814     -18.925   1.364 -66.397  1.00  0.00           C
ATOM   3306  CD  ARG C 814     -18.872   2.675 -67.070  1.00  0.00           C
ATOM   3307  NE  ARG C 814     -18.128   2.615 -68.314  1.00  0.00           N
ATOM   3308  CZ  ARG C 814     -17.799   3.686 -69.063  1.00  0.00           C
ATOM   3309  NH1 ARG C 814     -18.157   4.894 -68.681  1.00  0.00           N
ATOM   3310  NH2 ARG C 814     -17.117   3.522 -70.183  1.00  0.00           N
ATOM   3311  N   PRO C 815     -18.563   0.186 -62.772  1.00  0.00           N
ATOM   3312  CA  PRO C 815     -19.571   0.297 -61.729  1.00  0.00           C
ATOM   3313  C   PRO C 815     -20.741   1.127 -62.197  1.00  0.00           C
ATOM   3314  O   PRO C 815     -20.559   2.194 -62.782  1.00  0.00           O
ATOM   3315  CB  PRO C 815     -18.809   0.942 -60.570  1.00  0.00           C
ATOM   3316  CG  PRO C 815     -17.625   1.631 -61.204  1.00  0.00           C
ATOM   3317  CD  PRO C 815     -17.254   0.771 -62.408  1.00  0.00           C
ATOM   3318  N   GLY C 816     -21.941   0.650 -61.908  1.00  0.00           N
ATOM   3319  CA  GLY C 816     -23.154   1.358 -62.272  1.00  0.00           C
ATOM   3320  C   GLY C 816     -23.634   2.164 -61.115  1.00  0.00           C
ATOM   3321  O   GLY C 816     -22.975   2.196 -60.078  1.00  0.00           O
ATOM   3322  N   LYS C 817     -24.802   2.772 -61.265  1.00  0.00           N
ATOM   3323  CA  LYS C 817     -25.372   3.578 -60.203  1.00  0.00           C
ATOM   3324  C   LYS C 817     -26.569   2.841 -59.624  1.00  0.00           C
ATOM   3325  O   LYS C 817     -27.197   2.049 -60.322  1.00  0.00           O
ATOM   3326  CB  LYS C 817     -25.789   4.942 -60.734  1.00  0.00           C
ATOM   3327  CG  LYS C 817     -24.640   5.783 -61.278  1.00  0.00           C
ATOM   3328  CD  LYS C 817     -25.152   7.106 -61.785  1.00  0.00           C
ATOM   3329  CE  LYS C 817     -24.095   7.864 -62.542  1.00  0.00           C
ATOM   3330  NZ  LYS C 817     -24.631   9.164 -63.050  1.00  0.00           N
ATOM   3331  N   SER C 818     -26.877   3.075 -58.357  1.00  0.00           N
ATOM   3332  CA  SER C 818     -28.066   2.461 -57.767  1.00  0.00           C
ATOM   3333  C   SER C 818     -29.378   3.185 -58.109  1.00  0.00           C
ATOM   3334  O   SER C 818     -29.392   4.407 -58.315  1.00  0.00           O
ATOM   3335  CB  SER C 818     -27.917   2.454 -56.280  1.00  0.00           C
ATOM   3336  OG  SER C 818     -27.981   3.758 -55.815  1.00  0.00           O
ATOM   3337  N   ASN C 819     -30.498   2.448 -57.978  1.00  0.00           N
ATOM   3338  CA  ASN C 819     -31.853   2.981 -58.173  1.00  0.00           C
ATOM   3339  C   ASN C 819     -32.370   3.819 -57.019  1.00  0.00           C
ATOM   3340  O   ASN C 819     -33.176   4.738 -57.189  1.00  0.00           O
ATOM   3341  CB  ASN C 819     -32.877   1.861 -58.281  1.00  0.00           C
ATOM   3342  CG  ASN C 819     -32.839   1.076 -59.489  1.00  0.00           C
ATOM   3343  OD1 ASN C 819     -32.262   1.489 -60.432  1.00  0.00           O
ATOM   3344  ND2 ASN C 819     -33.483  -0.048 -59.513  1.00  0.00           N
ATOM   3345  N   GLY C 820     -31.966   3.431 -55.832  1.00  0.00           N
ATOM   3346  CA  GLY C 820     -32.531   3.993 -54.635  1.00  0.00           C
ATOM   3347  C   GLY C 820     -31.854   3.459 -53.401  1.00  0.00           C
ATOM   3348  O   GLY C 820     -30.675   3.092 -53.427  1.00  0.00           O
ATOM   3349  N   ASP C 821     -32.589   3.488 -52.304  1.00  0.00           N
ATOM   3350  CA  ASP C 821     -32.037   3.104 -51.030  1.00  0.00           C
ATOM   3351  C   ASP C 821     -32.279   1.630 -50.714  1.00  0.00           C
ATOM   3352  O   ASP C 821     -33.369   1.098 -50.927  1.00  0.00           O
ATOM   3353  CB  ASP C 821     -32.617   3.977 -49.918  1.00  0.00           C
ATOM   3354  CG  ASP C 821     -32.227   5.487 -50.058  1.00  0.00           C
ATOM   3355  OD1 ASP C 821     -31.494   5.859 -51.001  1.00  0.00           O
ATOM   3356  OD2 ASP C 821     -32.657   6.253 -49.205  1.00  0.00           O
ATOM   3357  N   VAL C 822     -31.268   0.982 -50.158  1.00  0.00           N
ATOM   3358  CA  VAL C 822     -31.403  -0.402 -49.710  1.00  0.00           C
ATOM   3359  C   VAL C 822     -31.259  -0.411 -48.192  1.00  0.00           C
ATOM   3360  O   VAL C 822     -30.216   0.030 -47.684  1.00  0.00           O
ATOM   3361  CB  VAL C 822     -30.332  -1.298 -50.361  1.00  0.00           C
ATOM   3362  CG1 VAL C 822     -30.505  -2.699 -49.872  1.00  0.00           C
ATOM   3363  CG2 VAL C 822     -30.438  -1.217 -51.896  1.00  0.00           C
ATOM   3364  N   ARG C 823     -32.317  -0.868 -47.477  1.00  0.00           N
ATOM   3365  CA  ARG C 823     -32.362  -0.777 -46.007  1.00  0.00           C
ATOM   3366  C   ARG C 823     -32.702  -2.083 -45.277  1.00  0.00           C
ATOM   3367  O   ARG C 823     -33.481  -2.910 -45.752  1.00  0.00           O
ATOM   3368  CB  ARG C 823     -33.415   0.252 -45.588  1.00  0.00           C
ATOM   3369  CG  ARG C 823     -33.191   1.617 -46.139  1.00  0.00           C
ATOM   3370  CD  ARG C 823     -34.211   2.630 -45.689  1.00  0.00           C
ATOM   3371  NE  ARG C 823     -34.030   3.927 -46.375  1.00  0.00           N
ATOM   3372  CZ  ARG C 823     -34.843   4.996 -46.254  1.00  0.00           C
ATOM   3373  NH1 ARG C 823     -35.899   4.944 -45.466  1.00  0.00           N
ATOM   3374  NH2 ARG C 823     -34.582   6.099 -46.938  1.00  0.00           N
ATOM   3375  N   ALA C 824     -32.148  -2.246 -44.072  1.00  0.00           N
ATOM   3376  CA  ALA C 824     -32.449  -3.435 -43.250  1.00  0.00           C
ATOM   3377  C   ALA C 824     -33.726  -3.275 -42.405  1.00  0.00           C
ATOM   3378  O   ALA C 824     -33.934  -2.239 -41.768  1.00  0.00           O
ATOM   3379  CB  ALA C 824     -31.269  -3.718 -42.324  1.00  0.00           C
ATOM   3380  N   LEU C 825     -34.538  -4.339 -42.311  1.00  0.00           N
ATOM   3381  CA  LEU C 825     -35.707  -4.338 -41.416  1.00  0.00           C
ATOM   3382  C   LEU C 825     -35.404  -4.936 -40.037  1.00  0.00           C
ATOM   3383  O   LEU C 825     -35.892  -4.457 -39.014  1.00  0.00           O
ATOM   3384  CB  LEU C 825     -36.866  -5.103 -42.074  1.00  0.00           C
ATOM   3385  CG  LEU C 825     -37.441  -4.459 -43.347  1.00  0.00           C
ATOM   3386  CD1 LEU C 825     -38.442  -5.395 -44.020  1.00  0.00           C
ATOM   3387  CD2 LEU C 825     -38.134  -3.164 -42.940  1.00  0.00           C
ATOM   3388  N   THR C 826     -34.604  -5.987 -40.026  1.00  0.00           N
ATOM   3389  CA  THR C 826     -34.220  -6.720 -38.822  1.00  0.00           C
ATOM   3390  C   THR C 826     -32.718  -6.772 -38.810  1.00  0.00           C
ATOM   3391  O   THR C 826     -32.078  -6.104 -39.622  1.00  0.00           O
ATOM   3392  CB  THR C 826     -34.786  -8.153 -38.773  1.00  0.00           C
ATOM   3393  OG1 THR C 826     -34.178  -8.956 -39.791  1.00  0.00           O
ATOM   3394  CG2 THR C 826     -36.276  -8.135 -38.979  1.00  0.00           C
ATOM   3395  N   TYR C 827     -32.133  -7.516 -37.888  1.00  0.00           N
ATOM   3396  CA  TYR C 827     -30.694  -7.609 -37.970  1.00  0.00           C
ATOM   3397  C   TYR C 827     -30.426  -8.466 -39.189  1.00  0.00           C
ATOM   3398  O   TYR C 827     -30.745  -9.658 -39.208  1.00  0.00           O
ATOM   3399  CB  TYR C 827     -30.100  -8.232 -36.704  1.00  0.00           C
ATOM   3400  CG  TYR C 827     -30.190  -7.335 -35.494  1.00  0.00           C
ATOM   3401  CD1 TYR C 827     -29.266  -6.332 -35.348  1.00  0.00           C
ATOM   3402  CD2 TYR C 827     -31.183  -7.502 -34.532  1.00  0.00           C
ATOM   3403  CE1 TYR C 827     -29.327  -5.488 -34.267  1.00  0.00           C
ATOM   3404  CE2 TYR C 827     -31.224  -6.651 -33.435  1.00  0.00           C
ATOM   3405  CZ  TYR C 827     -30.296  -5.653 -33.312  1.00  0.00           C
ATOM   3406  OH  TYR C 827     -30.320  -4.809 -32.230  1.00  0.00           O
ATOM   3407  N   CYS C 828     -29.904  -7.833 -40.231  1.00  0.00           N
ATOM   3408  CA  CYS C 828     -29.722  -8.492 -41.503  1.00  0.00           C
ATOM   3409  C   CYS C 828     -28.266  -8.772 -41.725  1.00  0.00           C
ATOM   3410  O   CYS C 828     -27.482  -7.893 -42.098  1.00  0.00           O
ATOM   3411  CB  CYS C 828     -30.276  -7.639 -42.643  1.00  0.00           C
ATOM   3412  SG  CYS C 828     -32.036  -7.323 -42.499  1.00  0.00           S
ATOM   3413  N   ASP C 829     -27.892 -10.000 -41.441  1.00  0.00           N
ATOM   3414  CA  ASP C 829     -26.517 -10.406 -41.594  1.00  0.00           C
ATOM   3415  C   ASP C 829     -26.344 -10.739 -43.076  1.00  0.00           C
ATOM   3416  O   ASP C 829     -27.161 -11.471 -43.679  1.00  0.00           O
ATOM   3417  CB  ASP C 829     -26.201 -11.583 -40.679  1.00  0.00           C
ATOM   3418  CG  ASP C 829     -26.372 -11.194 -39.186  1.00  0.00           C
ATOM   3419  OD1 ASP C 829     -26.275 -10.025 -38.882  1.00  0.00           O
ATOM   3420  OD2 ASP C 829     -26.617 -12.065 -38.383  1.00  0.00           O
ATOM   3421  N   LEU C 830     -25.307 -10.193 -43.682  1.00  0.00           N
ATOM   3422  CA  LEU C 830     -25.139 -10.386 -45.110  1.00  0.00           C
ATOM   3423  C   LEU C 830     -23.669 -10.437 -45.487  1.00  0.00           C
ATOM   3424  O   LEU C 830     -22.793 -10.066 -44.700  1.00  0.00           O
ATOM   3425  CB  LEU C 830     -25.913  -9.272 -45.843  1.00  0.00           C
ATOM   3426  CG  LEU C 830     -25.461  -7.829 -45.580  1.00  0.00           C
ATOM   3427  CD1 LEU C 830     -24.506  -7.407 -46.676  1.00  0.00           C
ATOM   3428  CD2 LEU C 830     -26.659  -6.921 -45.501  1.00  0.00           C
ATOM   3429  N   HIS C 831     -23.401 -10.951 -46.675  1.00  0.00           N
ATOM   3430  CA  HIS C 831     -22.039 -11.083 -47.136  1.00  0.00           C
ATOM   3431  C   HIS C 831     -21.794 -10.190 -48.337  1.00  0.00           C
ATOM   3432  O   HIS C 831     -22.683  -9.949 -49.160  1.00  0.00           O
ATOM   3433  CB  HIS C 831     -21.771 -12.528 -47.483  1.00  0.00           C
ATOM   3434  CG  HIS C 831     -21.927 -13.467 -46.331  1.00  0.00           C
ATOM   3435  ND1 HIS C 831     -20.868 -13.973 -45.657  1.00  0.00           N
ATOM   3436  CD2 HIS C 831     -23.031 -13.970 -45.736  1.00  0.00           C
ATOM   3437  CE1 HIS C 831     -21.302 -14.790 -44.700  1.00  0.00           C
ATOM   3438  NE2 HIS C 831     -22.611 -14.799 -44.726  1.00  0.00           N
ATOM   3439  N   LYS C 832     -20.567  -9.700 -48.440  1.00  0.00           N
ATOM   3440  CA  LYS C 832     -20.204  -8.768 -49.495  1.00  0.00           C
ATOM   3441  C   LYS C 832     -18.891  -9.100 -50.206  1.00  0.00           C
ATOM   3442  O   LYS C 832     -17.908  -9.495 -49.571  1.00  0.00           O
ATOM   3443  CB  LYS C 832     -20.088  -7.379 -48.854  1.00  0.00           C
ATOM   3444  CG  LYS C 832     -19.739  -6.239 -49.775  1.00  0.00           C
ATOM   3445  CD  LYS C 832     -19.598  -4.932 -48.974  1.00  0.00           C
ATOM   3446  CE  LYS C 832     -19.290  -3.753 -49.867  1.00  0.00           C
ATOM   3447  NZ  LYS C 832     -19.121  -2.484 -49.121  1.00  0.00           N
ATOM   3448  N   ILE C 833     -18.880  -8.942 -51.536  1.00  0.00           N
ATOM   3449  CA  ILE C 833     -17.642  -9.056 -52.322  1.00  0.00           C
ATOM   3450  C   ILE C 833     -17.491  -7.871 -53.265  1.00  0.00           C
ATOM   3451  O   ILE C 833     -18.476  -7.318 -53.752  1.00  0.00           O
ATOM   3452  CB  ILE C 833     -17.579 -10.356 -53.154  1.00  0.00           C
ATOM   3453  CG1 ILE C 833     -18.738 -10.417 -54.134  1.00  0.00           C
ATOM   3454  CG2 ILE C 833     -17.566 -11.522 -52.291  1.00  0.00           C
ATOM   3455  CD1 ILE C 833     -18.654 -11.596 -55.101  1.00  0.00           C
ATOM   3456  N   HIS C 834     -16.261  -7.520 -53.593  1.00  0.00           N
ATOM   3457  CA  HIS C 834     -16.033  -6.438 -54.544  1.00  0.00           C
ATOM   3458  C   HIS C 834     -15.905  -6.916 -55.963  1.00  0.00           C
ATOM   3459  O   HIS C 834     -15.433  -8.027 -56.222  1.00  0.00           O
ATOM   3460  CB  HIS C 834     -14.806  -5.611 -54.167  1.00  0.00           C
ATOM   3461  CG  HIS C 834     -15.059  -4.625 -53.091  1.00  0.00           C
ATOM   3462  ND1 HIS C 834     -15.156  -3.274 -53.358  1.00  0.00           N
ATOM   3463  CD2 HIS C 834     -15.286  -4.761 -51.767  1.00  0.00           C
ATOM   3464  CE1 HIS C 834     -15.415  -2.621 -52.252  1.00  0.00           C
ATOM   3465  NE2 HIS C 834     -15.498  -3.490 -51.264  1.00  0.00           N
ATOM   3466  N   ARG C 835     -16.279  -6.045 -56.891  1.00  0.00           N
ATOM   3467  CA  ARG C 835     -16.145  -6.373 -58.301  1.00  0.00           C
ATOM   3468  C   ARG C 835     -14.679  -6.600 -58.655  1.00  0.00           C
ATOM   3469  O   ARG C 835     -14.338  -7.506 -59.417  1.00  0.00           O
ATOM   3470  CB  ARG C 835     -16.696  -5.252 -59.169  1.00  0.00           C
ATOM   3471  CG  ARG C 835     -18.207  -5.079 -59.114  1.00  0.00           C
ATOM   3472  CD  ARG C 835     -18.667  -4.057 -60.080  1.00  0.00           C
ATOM   3473  NE  ARG C 835     -20.075  -3.775 -59.948  1.00  0.00           N
ATOM   3474  CZ  ARG C 835     -20.831  -3.227 -60.907  1.00  0.00           C
ATOM   3475  NH1 ARG C 835     -20.301  -2.993 -62.089  1.00  0.00           N
ATOM   3476  NH2 ARG C 835     -22.077  -2.925 -60.643  1.00  0.00           N
ATOM   3477  N   ASP C 836     -13.795  -5.810 -58.050  1.00  0.00           N
ATOM   3478  CA  ASP C 836     -12.365  -5.928 -58.312  1.00  0.00           C
ATOM   3479  C   ASP C 836     -11.846  -7.307 -57.897  1.00  0.00           C
ATOM   3480  O   ASP C 836     -11.016  -7.917 -58.576  1.00  0.00           O
ATOM   3481  CB  ASP C 836     -11.623  -4.849 -57.524  1.00  0.00           C
ATOM   3482  CG  ASP C 836     -11.864  -3.433 -58.064  1.00  0.00           C
ATOM   3483  OD1 ASP C 836     -12.341  -3.301 -59.169  1.00  0.00           O
ATOM   3484  OD2 ASP C 836     -11.606  -2.501 -57.345  1.00  0.00           O
ATOM   3485  N   ASP C 837     -12.370  -7.803 -56.785  1.00  0.00           N
ATOM   3486  CA  ASP C 837     -11.938  -9.070 -56.230  1.00  0.00           C
ATOM   3487  C   ASP C 837     -12.454 -10.234 -57.069  1.00  0.00           C
ATOM   3488  O   ASP C 837     -11.713 -11.185 -57.371  1.00  0.00           O
ATOM   3489  CB  ASP C 837     -12.468  -9.176 -54.795  1.00  0.00           C
ATOM   3490  CG  ASP C 837     -11.802  -8.213 -53.808  1.00  0.00           C
ATOM   3491  OD1 ASP C 837     -10.804  -7.620 -54.145  1.00  0.00           O
ATOM   3492  OD2 ASP C 837     -12.310  -8.085 -52.718  1.00  0.00           O
ATOM   3493  N   LEU C 838     -13.705 -10.112 -57.506  1.00  0.00           N
ATOM   3494  CA  LEU C 838     -14.347 -11.142 -58.303  1.00  0.00           C
ATOM   3495  C   LEU C 838     -13.650 -11.276 -59.653  1.00  0.00           C
ATOM   3496  O   LEU C 838     -13.419 -12.393 -60.125  1.00  0.00           O
ATOM   3497  CB  LEU C 838     -15.835 -10.840 -58.467  1.00  0.00           C
ATOM   3498  CG  LEU C 838     -16.628 -11.894 -59.227  1.00  0.00           C
ATOM   3499  CD1 LEU C 838     -16.519 -13.260 -58.505  1.00  0.00           C
ATOM   3500  CD2 LEU C 838     -18.086 -11.452 -59.351  1.00  0.00           C
ATOM   3501  N   LEU C 839     -13.293 -10.148 -60.275  1.00  0.00           N
ATOM   3502  CA  LEU C 839     -12.591 -10.213 -61.551  1.00  0.00           C
ATOM   3503  C   LEU C 839     -11.289 -10.959 -61.446  1.00  0.00           C
ATOM   3504  O   LEU C 839     -10.999 -11.813 -62.283  1.00  0.00           O
ATOM   3505  CB  LEU C 839     -12.304  -8.812 -62.082  1.00  0.00           C
ATOM   3506  CG  LEU C 839     -13.459  -8.124 -62.649  1.00  0.00           C
ATOM   3507  CD1 LEU C 839     -13.149  -6.655 -62.885  1.00  0.00           C
ATOM   3508  CD2 LEU C 839     -13.769  -8.834 -63.964  1.00  0.00           C
ATOM   3509  N   GLU C 840     -10.521 -10.717 -60.390  1.00  0.00           N
ATOM   3510  CA  GLU C 840      -9.268 -11.445 -60.290  1.00  0.00           C
ATOM   3511  C   GLU C 840      -9.518 -12.956 -60.199  1.00  0.00           C
ATOM   3512  O   GLU C 840      -8.800 -13.748 -60.815  1.00  0.00           O
ATOM   3513  CB  GLU C 840      -8.464 -10.957 -59.088  1.00  0.00           C
ATOM   3514  CG  GLU C 840      -7.898  -9.547 -59.232  1.00  0.00           C
ATOM   3515  CD  GLU C 840      -7.135  -9.095 -58.007  1.00  0.00           C
ATOM   3516  OE1 GLU C 840      -6.591  -8.014 -58.028  1.00  0.00           O
ATOM   3517  OE2 GLU C 840      -7.079  -9.850 -57.054  1.00  0.00           O
ATOM   3518  N   VAL C 841     -10.565 -13.364 -59.480  1.00  0.00           N
ATOM   3519  CA  VAL C 841     -10.840 -14.796 -59.367  1.00  0.00           C
ATOM   3520  C   VAL C 841     -11.222 -15.406 -60.714  1.00  0.00           C
ATOM   3521  O   VAL C 841     -10.682 -16.438 -61.121  1.00  0.00           O
ATOM   3522  CB  VAL C 841     -11.997 -15.069 -58.393  1.00  0.00           C
ATOM   3523  CG1 VAL C 841     -12.359 -16.516 -58.455  1.00  0.00           C
ATOM   3524  CG2 VAL C 841     -11.615 -14.690 -56.982  1.00  0.00           C
ATOM   3525  N   LEU C 842     -12.125 -14.741 -61.419  1.00  0.00           N
ATOM   3526  CA  LEU C 842     -12.615 -15.224 -62.703  1.00  0.00           C
ATOM   3527  C   LEU C 842     -11.487 -15.327 -63.725  1.00  0.00           C
ATOM   3528  O   LEU C 842     -11.435 -16.274 -64.510  1.00  0.00           O
ATOM   3529  CB  LEU C 842     -13.713 -14.262 -63.168  1.00  0.00           C
ATOM   3530  CG  LEU C 842     -15.045 -14.321 -62.350  1.00  0.00           C
ATOM   3531  CD1 LEU C 842     -15.863 -13.121 -62.630  1.00  0.00           C
ATOM   3532  CD2 LEU C 842     -15.854 -15.501 -62.785  1.00  0.00           C
ATOM   3533  N   ASP C 843     -10.553 -14.378 -63.692  1.00  0.00           N
ATOM   3534  CA  ASP C 843      -9.414 -14.419 -64.597  1.00  0.00           C
ATOM   3535  C   ASP C 843      -8.503 -15.619 -64.312  1.00  0.00           C
ATOM   3536  O   ASP C 843      -7.962 -16.233 -65.234  1.00  0.00           O
ATOM   3537  CB  ASP C 843      -8.598 -13.127 -64.495  1.00  0.00           C
ATOM   3538  CG  ASP C 843      -9.306 -11.901 -65.107  1.00  0.00           C
ATOM   3539  OD1 ASP C 843     -10.299 -12.075 -65.783  1.00  0.00           O
ATOM   3540  OD2 ASP C 843      -8.818 -10.806 -64.920  1.00  0.00           O
ATOM   3541  N   MET C 844      -8.339 -15.965 -63.029  1.00  0.00           N
ATOM   3542  CA  MET C 844      -7.478 -17.080 -62.634  1.00  0.00           C
ATOM   3543  C   MET C 844      -8.106 -18.461 -62.848  1.00  0.00           C
ATOM   3544  O   MET C 844      -7.390 -19.453 -63.020  1.00  0.00           O
ATOM   3545  CB  MET C 844      -7.044 -16.927 -61.203  1.00  0.00           C
ATOM   3546  CG  MET C 844      -6.135 -15.723 -60.932  1.00  0.00           C
ATOM   3547  SD  MET C 844      -4.581 -15.769 -61.847  1.00  0.00           S
ATOM   3548  CE  MET C 844      -4.933 -14.671 -63.221  1.00  0.00           C
ATOM   3549  N   TYR C 845      -9.437 -18.522 -62.884  1.00  0.00           N
ATOM   3550  CA  TYR C 845     -10.148 -19.780 -63.097  1.00  0.00           C
ATOM   3551  C   TYR C 845     -11.132 -19.732 -64.276  1.00  0.00           C
ATOM   3552  O   TYR C 845     -12.340 -19.842 -64.059  1.00  0.00           O
ATOM   3553  CB  TYR C 845     -10.944 -20.141 -61.831  1.00  0.00           C
ATOM   3554  CG  TYR C 845     -10.115 -20.372 -60.581  1.00  0.00           C
ATOM   3555  CD1 TYR C 845      -9.524 -21.590 -60.374  1.00  0.00           C
ATOM   3556  CD2 TYR C 845      -9.948 -19.368 -59.652  1.00  0.00           C
ATOM   3557  CE1 TYR C 845      -8.771 -21.823 -59.243  1.00  0.00           C
ATOM   3558  CE2 TYR C 845      -9.202 -19.590 -58.522  1.00  0.00           C
ATOM   3559  CZ  TYR C 845      -8.619 -20.816 -58.317  1.00  0.00           C
ATOM   3560  OH  TYR C 845      -7.896 -21.041 -57.183  1.00  0.00           O
ATOM   3561  N   PRO C 846     -10.665 -19.652 -65.547  1.00  0.00           N
ATOM   3562  CA  PRO C 846     -11.493 -19.533 -66.742  1.00  0.00           C
ATOM   3563  C   PRO C 846     -12.598 -20.583 -66.839  1.00  0.00           C
ATOM   3564  O   PRO C 846     -13.716 -20.279 -67.256  1.00  0.00           O
ATOM   3565  CB  PRO C 846     -10.471 -19.761 -67.866  1.00  0.00           C
ATOM   3566  CG  PRO C 846      -9.175 -19.274 -67.292  1.00  0.00           C
ATOM   3567  CD  PRO C 846      -9.214 -19.699 -65.848  1.00  0.00           C
ATOM   3568  N   GLU C 847     -12.327 -21.789 -66.343  1.00  0.00           N
ATOM   3569  CA  GLU C 847     -13.273 -22.903 -66.397  1.00  0.00           C
ATOM   3570  C   GLU C 847     -14.566 -22.618 -65.634  1.00  0.00           C
ATOM   3571  O   GLU C 847     -15.628 -23.144 -65.967  1.00  0.00           O
ATOM   3572  CB  GLU C 847     -12.609 -24.169 -65.846  1.00  0.00           C
ATOM   3573  CG  GLU C 847     -11.478 -24.712 -66.725  1.00  0.00           C
ATOM   3574  CD  GLU C 847     -10.777 -25.920 -66.141  1.00  0.00           C
ATOM   3575  OE1 GLU C 847      -9.932 -26.471 -66.804  1.00  0.00           O
ATOM   3576  OE2 GLU C 847     -11.073 -26.277 -65.020  1.00  0.00           O
ATOM   3577  N   PHE C 848     -14.461 -21.832 -64.573  1.00  0.00           N
ATOM   3578  CA  PHE C 848     -15.592 -21.494 -63.730  1.00  0.00           C
ATOM   3579  C   PHE C 848     -16.304 -20.211 -64.155  1.00  0.00           C
ATOM   3580  O   PHE C 848     -17.404 -19.929 -63.676  1.00  0.00           O
ATOM   3581  CB  PHE C 848     -15.132 -21.394 -62.271  1.00  0.00           C
ATOM   3582  CG  PHE C 848     -16.235 -21.109 -61.292  1.00  0.00           C
ATOM   3583  CD1 PHE C 848     -16.221 -19.919 -60.567  1.00  0.00           C
ATOM   3584  CD2 PHE C 848     -17.294 -21.978 -61.115  1.00  0.00           C
ATOM   3585  CE1 PHE C 848     -17.222 -19.622 -59.667  1.00  0.00           C
ATOM   3586  CE2 PHE C 848     -18.304 -21.672 -60.227  1.00  0.00           C
ATOM   3587  CZ  PHE C 848     -18.262 -20.500 -59.498  1.00  0.00           C
ATOM   3588  N   SER C 849     -15.673 -19.410 -65.019  1.00  0.00           N
ATOM   3589  CA  SER C 849     -16.188 -18.078 -65.319  1.00  0.00           C
ATOM   3590  C   SER C 849     -17.523 -18.044 -66.061  1.00  0.00           C
ATOM   3591  O   SER C 849     -18.528 -17.562 -65.529  1.00  0.00           O
ATOM   3592  CB  SER C 849     -15.148 -17.327 -66.124  1.00  0.00           C
ATOM   3593  OG  SER C 849     -14.960 -17.950 -67.370  1.00  0.00           O
ATOM   3594  N   ASP C 850     -17.547 -18.601 -67.265  1.00  0.00           N
ATOM   3595  CA  ASP C 850     -18.776 -18.627 -68.058  1.00  0.00           C
ATOM   3596  C   ASP C 850     -19.886 -19.385 -67.330  1.00  0.00           C
ATOM   3597  O   ASP C 850     -21.061 -19.016 -67.400  1.00  0.00           O
ATOM   3598  CB  ASP C 850     -18.517 -19.254 -69.428  1.00  0.00           C
ATOM   3599  CG  ASP C 850     -17.689 -18.344 -70.349  1.00  0.00           C
ATOM   3600  OD1 ASP C 850     -17.526 -17.186 -70.032  1.00  0.00           O
ATOM   3601  OD2 ASP C 850     -17.241 -18.818 -71.367  1.00  0.00           O
ATOM   3602  N   HIS C 851     -19.500 -20.439 -66.620  1.00  0.00           N
ATOM   3603  CA  HIS C 851     -20.429 -21.255 -65.848  1.00  0.00           C
ATOM   3604  C   HIS C 851     -21.101 -20.399 -64.773  1.00  0.00           C
ATOM   3605  O   HIS C 851     -22.329 -20.418 -64.595  1.00  0.00           O
ATOM   3606  CB  HIS C 851     -19.704 -22.438 -65.206  1.00  0.00           C
ATOM   3607  CG  HIS C 851     -20.603 -23.323 -64.417  1.00  0.00           C
ATOM   3608  ND1 HIS C 851     -21.497 -24.203 -65.005  1.00  0.00           N
ATOM   3609  CD2 HIS C 851     -20.763 -23.460 -63.085  1.00  0.00           C
ATOM   3610  CE1 HIS C 851     -22.162 -24.842 -64.059  1.00  0.00           C
ATOM   3611  NE2 HIS C 851     -21.737 -24.409 -62.890  1.00  0.00           N
ATOM   3612  N   PHE C 852     -20.290 -19.636 -64.041  1.00  0.00           N
ATOM   3613  CA  PHE C 852     -20.790 -18.777 -62.984  1.00  0.00           C
ATOM   3614  C   PHE C 852     -21.863 -17.827 -63.508  1.00  0.00           C
ATOM   3615  O   PHE C 852     -22.954 -17.739 -62.939  1.00  0.00           O
ATOM   3616  CB  PHE C 852     -19.623 -17.993 -62.376  1.00  0.00           C
ATOM   3617  CG  PHE C 852     -19.963 -17.012 -61.305  1.00  0.00           C
ATOM   3618  CD1 PHE C 852     -20.009 -15.647 -61.571  1.00  0.00           C
ATOM   3619  CD2 PHE C 852     -20.222 -17.450 -60.018  1.00  0.00           C
ATOM   3620  CE1 PHE C 852     -20.294 -14.748 -60.567  1.00  0.00           C
ATOM   3621  CE2 PHE C 852     -20.505 -16.558 -59.016  1.00  0.00           C
ATOM   3622  CZ  PHE C 852     -20.532 -15.201 -59.286  1.00  0.00           C
ATOM   3623  N   TRP C 853     -21.594 -17.128 -64.614  1.00  0.00           N
ATOM   3624  CA  TRP C 853     -22.592 -16.165 -65.081  1.00  0.00           C
ATOM   3625  C   TRP C 853     -23.842 -16.835 -65.655  1.00  0.00           C
ATOM   3626  O   TRP C 853     -24.942 -16.295 -65.544  1.00  0.00           O
ATOM   3627  CB  TRP C 853     -21.997 -15.226 -66.120  1.00  0.00           C
ATOM   3628  CG  TRP C 853     -20.966 -14.310 -65.542  1.00  0.00           C
ATOM   3629  CD1 TRP C 853     -19.639 -14.289 -65.849  1.00  0.00           C
ATOM   3630  CD2 TRP C 853     -21.154 -13.304 -64.509  1.00  0.00           C
ATOM   3631  NE1 TRP C 853     -18.993 -13.334 -65.104  1.00  0.00           N
ATOM   3632  CE2 TRP C 853     -19.903 -12.727 -64.272  1.00  0.00           C
ATOM   3633  CE3 TRP C 853     -22.270 -12.863 -63.768  1.00  0.00           C
ATOM   3634  CZ2 TRP C 853     -19.720 -11.732 -63.329  1.00  0.00           C
ATOM   3635  CZ3 TRP C 853     -22.085 -11.861 -62.817  1.00  0.00           C
ATOM   3636  CH2 TRP C 853     -20.840 -11.312 -62.603  1.00  0.00           C
ATOM   3637  N   SER C 854     -23.684 -18.007 -66.270  1.00  0.00           N
ATOM   3638  CA  SER C 854     -24.826 -18.725 -66.822  1.00  0.00           C
ATOM   3639  C   SER C 854     -25.787 -19.195 -65.722  1.00  0.00           C
ATOM   3640  O   SER C 854     -27.008 -19.096 -65.866  1.00  0.00           O
ATOM   3641  CB  SER C 854     -24.359 -19.907 -67.645  1.00  0.00           C
ATOM   3642  OG  SER C 854     -25.453 -20.602 -68.196  1.00  0.00           O
ATOM   3643  N   SER C 855     -25.229 -19.756 -64.645  1.00  0.00           N
ATOM   3644  CA  SER C 855     -26.026 -20.298 -63.547  1.00  0.00           C
ATOM   3645  C   SER C 855     -26.462 -19.293 -62.464  1.00  0.00           C
ATOM   3646  O   SER C 855     -27.418 -19.562 -61.732  1.00  0.00           O
ATOM   3647  CB  SER C 855     -25.260 -21.440 -62.910  1.00  0.00           C
ATOM   3648  OG  SER C 855     -24.074 -20.983 -62.337  1.00  0.00           O
ATOM   3649  N   LEU C 856     -25.811 -18.132 -62.368  1.00  0.00           N
ATOM   3650  CA  LEU C 856     -26.192 -17.170 -61.336  1.00  0.00           C
ATOM   3651  C   LEU C 856     -27.196 -16.149 -61.857  1.00  0.00           C
ATOM   3652  O   LEU C 856     -26.986 -15.511 -62.886  1.00  0.00           O
ATOM   3653  CB  LEU C 856     -24.940 -16.435 -60.793  1.00  0.00           C
ATOM   3654  CG  LEU C 856     -25.171 -15.442 -59.610  1.00  0.00           C
ATOM   3655  CD1 LEU C 856     -23.965 -15.400 -58.715  1.00  0.00           C
ATOM   3656  CD2 LEU C 856     -25.376 -14.061 -60.158  1.00  0.00           C
ATOM   3657  N   GLU C 857     -28.283 -15.966 -61.111  1.00  0.00           N
ATOM   3658  CA  GLU C 857     -29.288 -14.974 -61.466  1.00  0.00           C
ATOM   3659  C   GLU C 857     -29.463 -13.967 -60.337  1.00  0.00           C
ATOM   3660  O   GLU C 857     -29.953 -14.301 -59.257  1.00  0.00           O
ATOM   3661  CB  GLU C 857     -30.643 -15.632 -61.798  1.00  0.00           C
ATOM   3662  CG  GLU C 857     -30.656 -16.503 -63.073  1.00  0.00           C
ATOM   3663  CD  GLU C 857     -32.031 -17.108 -63.399  1.00  0.00           C
ATOM   3664  OE1 GLU C 857     -32.143 -17.771 -64.407  1.00  0.00           O
ATOM   3665  OE2 GLU C 857     -32.950 -16.908 -62.636  1.00  0.00           O
ATOM   3666  N   ILE C 858     -29.050 -12.732 -60.593  1.00  0.00           N
ATOM   3667  CA  ILE C 858     -29.156 -11.669 -59.601  1.00  0.00           C
ATOM   3668  C   ILE C 858     -30.636 -11.350 -59.516  1.00  0.00           C
ATOM   3669  O   ILE C 858     -31.298 -11.227 -60.548  1.00  0.00           O
ATOM   3670  CB  ILE C 858     -28.294 -10.440 -59.982  1.00  0.00           C
ATOM   3671  CG1 ILE C 858     -26.831 -10.850 -59.993  1.00  0.00           C
ATOM   3672  CG2 ILE C 858     -28.491  -9.296 -59.001  1.00  0.00           C
ATOM   3673  CD1 ILE C 858     -25.903  -9.823 -60.543  1.00  0.00           C
ATOM   3674  N   THR C 859     -31.179 -11.273 -58.303  1.00  0.00           N
ATOM   3675  CA  THR C 859     -32.615 -11.113 -58.138  1.00  0.00           C
ATOM   3676  C   THR C 859     -33.073  -9.683 -58.339  1.00  0.00           C
ATOM   3677  O   THR C 859     -34.266  -9.429 -58.520  1.00  0.00           O
ATOM   3678  CB  THR C 859     -33.052 -11.581 -56.738  1.00  0.00           C
ATOM   3679  OG1 THR C 859     -32.452 -10.751 -55.757  1.00  0.00           O
ATOM   3680  CG2 THR C 859     -32.599 -13.014 -56.499  1.00  0.00           C
ATOM   3681  N   PHE C 860     -32.141  -8.740 -58.326  1.00  0.00           N
ATOM   3682  CA  PHE C 860     -32.559  -7.372 -58.502  1.00  0.00           C
ATOM   3683  C   PHE C 860     -31.404  -6.560 -59.093  1.00  0.00           C
ATOM   3684  O   PHE C 860     -30.352  -6.388 -58.462  1.00  0.00           O
ATOM   3685  CB  PHE C 860     -32.975  -6.784 -57.155  1.00  0.00           C
ATOM   3686  CG  PHE C 860     -33.859  -5.622 -57.285  1.00  0.00           C
ATOM   3687  CD1 PHE C 860     -33.409  -4.343 -57.478  1.00  0.00           C
ATOM   3688  CD2 PHE C 860     -35.226  -5.848 -57.192  1.00  0.00           C
ATOM   3689  CE1 PHE C 860     -34.317  -3.311 -57.589  1.00  0.00           C
ATOM   3690  CE2 PHE C 860     -36.117  -4.824 -57.299  1.00  0.00           C
ATOM   3691  CZ  PHE C 860     -35.656  -3.559 -57.499  1.00  0.00           C
ATOM   3692  N   ASN C 861     -31.628  -6.079 -60.317  1.00  0.00           N
ATOM   3693  CA  ASN C 861     -30.670  -5.306 -61.107  1.00  0.00           C
ATOM   3694  C   ASN C 861     -30.885  -3.804 -60.917  1.00  0.00           C
ATOM   3695  O   ASN C 861     -31.939  -3.270 -61.267  1.00  0.00           O
ATOM   3696  CB  ASN C 861     -30.741  -5.701 -62.578  1.00  0.00           C
ATOM   3697  CG  ASN C 861     -29.676  -5.033 -63.461  1.00  0.00           C
ATOM   3698  OD1 ASN C 861     -29.276  -3.901 -63.238  1.00  0.00           O
ATOM   3699  ND2 ASN C 861     -29.226  -5.748 -64.468  1.00  0.00           N
ATOM   3700  N   LEU C 862     -29.928  -3.151 -60.290  1.00  0.00           N
ATOM   3701  CA  LEU C 862     -30.026  -1.720 -60.000  1.00  0.00           C
ATOM   3702  C   LEU C 862     -29.525  -0.848 -61.183  1.00  0.00           C
ATOM   3703  O   LEU C 862     -28.556  -1.203 -61.831  1.00  0.00           O
ATOM   3704  CB  LEU C 862     -29.205  -1.459 -58.744  1.00  0.00           C
ATOM   3705  CG  LEU C 862     -29.678  -2.184 -57.455  1.00  0.00           C
ATOM   3706  CD1 LEU C 862     -28.659  -1.969 -56.326  1.00  0.00           C
ATOM   3707  CD2 LEU C 862     -31.032  -1.626 -57.047  1.00  0.00           C
ATOM   3708  N   ARG C 863     -30.153   0.311 -61.433  1.00  0.00           N
ATOM   3709  CA  ARG C 863     -29.743   1.238 -62.498  1.00  0.00           C
ATOM   3710  C   ARG C 863     -29.837   2.717 -62.057  1.00  0.00           C
ATOM   3711  O   ARG C 863     -30.907   3.180 -61.669  1.00  0.00           O
ATOM   3712  OXT ARG C 863     -29.005   3.501 -62.509  1.00  0.00           O
ATOM   3713  CB  ARG C 863     -30.636   1.073 -63.730  1.00  0.00           C
ATOM   3714  CG  ARG C 863     -30.229   1.929 -64.942  1.00  0.00           C
ATOM   3715  CD  ARG C 863     -29.047   1.360 -65.669  1.00  0.00           C
ATOM   3716  NE  ARG C 863     -28.722   2.128 -66.871  1.00  0.00           N
ATOM   3717  CZ  ARG C 863     -27.689   2.995 -66.948  1.00  0.00           C
ATOM   3718  NH1 ARG C 863     -26.884   3.135 -65.918  1.00  0.00           N
ATOM   3719  NH2 ARG C 863     -27.477   3.692 -68.051  1.00  0.00           N
TER    3720      ARG C 863
ATOM   3721  N   TRP D 398      50.388  -2.346 -21.251  1.00  0.00           N
ATOM   3722  CA  TRP D 398      49.370  -3.316 -20.864  1.00  0.00           C
ATOM   3723  C   TRP D 398      48.023  -2.641 -20.705  1.00  0.00           C
ATOM   3724  O   TRP D 398      47.883  -1.659 -19.969  1.00  0.00           O
ATOM   3725  CB  TRP D 398      49.771  -4.018 -19.566  1.00  0.00           C
ATOM   3726  CG  TRP D 398      48.833  -5.099 -19.111  1.00  0.00           C
ATOM   3727  CD1 TRP D 398      48.734  -6.337 -19.663  1.00  0.00           C
ATOM   3728  CD2 TRP D 398      47.914  -5.091 -17.987  1.00  0.00           C
ATOM   3729  NE1 TRP D 398      47.825  -7.094 -18.978  1.00  0.00           N
ATOM   3730  CE2 TRP D 398      47.323  -6.356 -17.943  1.00  0.00           C
ATOM   3731  CE3 TRP D 398      47.566  -4.138 -17.020  1.00  0.00           C
ATOM   3732  CZ2 TRP D 398      46.424  -6.702 -16.973  1.00  0.00           C
ATOM   3733  CZ3 TRP D 398      46.665  -4.493 -16.044  1.00  0.00           C
ATOM   3734  CH2 TRP D 398      46.128  -5.748 -16.019  1.00  0.00           C
ATOM   3735  N   THR D 399      47.018  -3.182 -21.383  1.00  0.00           N
ATOM   3736  CA  THR D 399      45.667  -2.636 -21.314  1.00  0.00           C
ATOM   3737  C   THR D 399      44.644  -3.714 -20.952  1.00  0.00           C
ATOM   3738  O   THR D 399      44.854  -4.895 -21.244  1.00  0.00           O
ATOM   3739  CB  THR D 399      45.284  -2.004 -22.677  1.00  0.00           C
ATOM   3740  OG1 THR D 399      45.325  -3.022 -23.696  1.00  0.00           O
ATOM   3741  CG2 THR D 399      46.238  -0.858 -23.063  1.00  0.00           C
ATOM   3742  N   ILE D 400      43.518  -3.287 -20.369  1.00  0.00           N
ATOM   3743  CA  ILE D 400      42.384  -4.170 -20.067  1.00  0.00           C
ATOM   3744  C   ILE D 400      41.117  -3.713 -20.772  1.00  0.00           C
ATOM   3745  O   ILE D 400      40.790  -2.531 -20.803  1.00  0.00           O
ATOM   3746  CB  ILE D 400      42.080  -4.322 -18.562  1.00  0.00           C
ATOM   3747  CG1 ILE D 400      43.189  -4.968 -17.820  1.00  0.00           C
ATOM   3748  CG2 ILE D 400      40.788  -5.120 -18.320  1.00  0.00           C
ATOM   3749  CD1 ILE D 400      42.822  -5.029 -16.368  1.00  0.00           C
ATOM   3750  N   LEU D 401      40.430  -4.641 -21.386  1.00  0.00           N
ATOM   3751  CA  LEU D 401      39.220  -4.307 -22.102  1.00  0.00           C
ATOM   3752  C   LEU D 401      38.017  -4.277 -21.146  1.00  0.00           C
ATOM   3753  O   LEU D 401      37.802  -5.224 -20.381  1.00  0.00           O
ATOM   3754  CB  LEU D 401      39.107  -5.326 -23.202  1.00  0.00           C
ATOM   3755  CG  LEU D 401      38.147  -5.131 -24.243  1.00  0.00           C
ATOM   3756  CD1 LEU D 401      38.521  -3.862 -25.031  1.00  0.00           C
ATOM   3757  CD2 LEU D 401      38.291  -6.351 -25.098  1.00  0.00           C
ATOM   3758  N   HIS D 402      37.204  -3.220 -21.213  1.00  0.00           N
ATOM   3759  CA  HIS D 402      36.059  -3.081 -20.297  1.00  0.00           C
ATOM   3760  C   HIS D 402      34.981  -4.180 -20.380  1.00  0.00           C
ATOM   3761  O   HIS D 402      34.200  -4.341 -19.439  1.00  0.00           O
ATOM   3762  CB  HIS D 402      35.368  -1.720 -20.471  1.00  0.00           C
ATOM   3763  CG  HIS D 402      34.600  -1.520 -21.757  1.00  0.00           C
ATOM   3764  ND1 HIS D 402      35.209  -1.212 -22.963  1.00  0.00           N
ATOM   3765  CD2 HIS D 402      33.267  -1.580 -22.009  1.00  0.00           C
ATOM   3766  CE1 HIS D 402      34.282  -1.087 -23.895  1.00  0.00           C
ATOM   3767  NE2 HIS D 402      33.092  -1.305 -23.341  1.00  0.00           N
ATOM   3768  N   TYR D 403      34.911  -4.914 -21.491  1.00  0.00           N
ATOM   3769  CA  TYR D 403      33.913  -5.977 -21.626  1.00  0.00           C
ATOM   3770  C   TYR D 403      34.498  -7.388 -21.479  1.00  0.00           C
ATOM   3771  O   TYR D 403      33.857  -8.376 -21.842  1.00  0.00           O
ATOM   3772  CB  TYR D 403      33.138  -5.821 -22.932  1.00  0.00           C
ATOM   3773  CG  TYR D 403      33.974  -5.713 -24.172  1.00  0.00           C
ATOM   3774  CD1 TYR D 403      34.263  -4.472 -24.634  1.00  0.00           C
ATOM   3775  CD2 TYR D 403      34.403  -6.822 -24.855  1.00  0.00           C
ATOM   3776  CE1 TYR D 403      34.984  -4.278 -25.774  1.00  0.00           C
ATOM   3777  CE2 TYR D 403      35.124  -6.656 -26.014  1.00  0.00           C
ATOM   3778  CZ  TYR D 403      35.417  -5.370 -26.476  1.00  0.00           C
ATOM   3779  OH  TYR D 403      36.164  -5.195 -27.629  1.00  0.00           O
ATOM   3780  N   SER D 404      35.698  -7.479 -20.912  1.00  0.00           N
ATOM   3781  CA  SER D 404      36.347  -8.752 -20.612  1.00  0.00           C
ATOM   3782  C   SER D 404      35.590  -9.518 -19.530  1.00  0.00           C
ATOM   3783  O   SER D 404      35.062  -8.887 -18.616  1.00  0.00           O
ATOM   3784  CB  SER D 404      37.768  -8.508 -20.126  1.00  0.00           C
ATOM   3785  OG  SER D 404      38.371  -9.703 -19.651  1.00  0.00           O
ATOM   3786  N   PRO D 405      35.546 -10.869 -19.548  1.00  0.00           N
ATOM   3787  CA  PRO D 405      34.925 -11.664 -18.505  1.00  0.00           C
ATOM   3788  C   PRO D 405      35.603 -11.400 -17.161  1.00  0.00           C
ATOM   3789  O   PRO D 405      34.986 -11.557 -16.100  1.00  0.00           O
ATOM   3790  CB  PRO D 405      35.154 -13.106 -18.990  1.00  0.00           C
ATOM   3791  CG  PRO D 405      36.315 -13.014 -19.969  1.00  0.00           C
ATOM   3792  CD  PRO D 405      36.152 -11.662 -20.637  1.00  0.00           C
ATOM   3793  N   PHE D 406      36.872 -10.958 -17.196  1.00  0.00           N
ATOM   3794  CA  PHE D 406      37.560 -10.619 -15.963  1.00  0.00           C
ATOM   3795  C   PHE D 406      36.889  -9.418 -15.338  1.00  0.00           C
ATOM   3796  O   PHE D 406      36.525  -9.418 -14.162  1.00  0.00           O
ATOM   3797  CB  PHE D 406      39.030 -10.306 -16.207  1.00  0.00           C
ATOM   3798  CG  PHE D 406      39.714  -9.744 -14.993  1.00  0.00           C
ATOM   3799  CD1 PHE D 406      39.994  -8.376 -14.930  1.00  0.00           C
ATOM   3800  CD2 PHE D 406      40.056 -10.543 -13.911  1.00  0.00           C
ATOM   3801  CE1 PHE D 406      40.602  -7.826 -13.823  1.00  0.00           C
ATOM   3802  CE2 PHE D 406      40.667  -9.992 -12.796  1.00  0.00           C
ATOM   3803  CZ  PHE D 406      40.940  -8.631 -12.755  1.00  0.00           C
ATOM   3804  N   LYS D 407      36.731  -8.382 -16.149  1.00  0.00           N
ATOM   3805  CA  LYS D 407      36.150  -7.142 -15.691  1.00  0.00           C
ATOM   3806  C   LYS D 407      34.706  -7.377 -15.282  1.00  0.00           C
ATOM   3807  O   LYS D 407      34.207  -6.784 -14.322  1.00  0.00           O
ATOM   3808  CB  LYS D 407      36.225  -6.076 -16.775  1.00  0.00           C
ATOM   3809  CG  LYS D 407      35.700  -4.740 -16.327  1.00  0.00           C
ATOM   3810  CD  LYS D 407      36.625  -4.079 -15.323  1.00  0.00           C
ATOM   3811  CE  LYS D 407      36.074  -2.729 -14.922  1.00  0.00           C
ATOM   3812  NZ  LYS D 407      35.701  -1.924 -16.127  1.00  0.00           N
ATOM   3813  N   ALA D 408      34.028  -8.257 -16.008  1.00  0.00           N
ATOM   3814  CA  ALA D 408      32.640  -8.527 -15.723  1.00  0.00           C
ATOM   3815  C   ALA D 408      32.416  -9.028 -14.319  1.00  0.00           C
ATOM   3816  O   ALA D 408      31.580  -8.495 -13.588  1.00  0.00           O
ATOM   3817  CB  ALA D 408      32.137  -9.594 -16.677  1.00  0.00           C
ATOM   3818  N   VAL D 409      33.187 -10.030 -13.919  1.00  0.00           N
ATOM   3819  CA  VAL D 409      33.031 -10.557 -12.580  1.00  0.00           C
ATOM   3820  C   VAL D 409      33.581  -9.576 -11.550  1.00  0.00           C
ATOM   3821  O   VAL D 409      33.023  -9.434 -10.456  1.00  0.00           O
ATOM   3822  CB  VAL D 409      33.659 -11.960 -12.462  1.00  0.00           C
ATOM   3823  CG1 VAL D 409      35.173 -11.899 -12.494  1.00  0.00           C
ATOM   3824  CG2 VAL D 409      33.175 -12.599 -11.176  1.00  0.00           C
ATOM   3825  N   TRP D 410      34.638  -8.850 -11.924  1.00  0.00           N
ATOM   3826  CA  TRP D 410      35.279  -7.898 -11.039  1.00  0.00           C
ATOM   3827  C   TRP D 410      34.262  -6.844 -10.563  1.00  0.00           C
ATOM   3828  O   TRP D 410      34.217  -6.526  -9.370  1.00  0.00           O
ATOM   3829  CB  TRP D 410      36.463  -7.231 -11.748  1.00  0.00           C
ATOM   3830  CG  TRP D 410      37.257  -6.402 -10.860  1.00  0.00           C
ATOM   3831  CD1 TRP D 410      38.369  -6.754 -10.153  1.00  0.00           C
ATOM   3832  CD2 TRP D 410      36.958  -5.077 -10.506  1.00  0.00           C
ATOM   3833  NE1 TRP D 410      38.779  -5.704  -9.389  1.00  0.00           N
ATOM   3834  CE2 TRP D 410      37.910  -4.674  -9.581  1.00  0.00           C
ATOM   3835  CE3 TRP D 410      35.959  -4.207 -10.879  1.00  0.00           C
ATOM   3836  CZ2 TRP D 410      37.864  -3.452  -9.026  1.00  0.00           C
ATOM   3837  CZ3 TRP D 410      35.917  -3.011 -10.322  1.00  0.00           C
ATOM   3838  CH2 TRP D 410      36.823  -2.658  -9.430  1.00  0.00           C
ATOM   3839  N   ASP D 411      33.423  -6.315 -11.473  1.00  0.00           N
ATOM   3840  CA  ASP D 411      32.397  -5.359 -11.037  1.00  0.00           C
ATOM   3841  C   ASP D 411      31.432  -5.918  -9.982  1.00  0.00           C
ATOM   3842  O   ASP D 411      30.929  -5.171  -9.138  1.00  0.00           O
ATOM   3843  CB  ASP D 411      31.600  -4.732 -12.191  1.00  0.00           C
ATOM   3844  CG  ASP D 411      32.284  -3.503 -12.919  1.00  0.00           C
ATOM   3845  OD1 ASP D 411      33.238  -2.924 -12.402  1.00  0.00           O
ATOM   3846  OD2 ASP D 411      31.790  -3.113 -13.950  1.00  0.00           O
ATOM   3847  N   TRP D 412      31.162  -7.218  -9.990  1.00  0.00           N
ATOM   3848  CA  TRP D 412      30.247  -7.743  -8.989  1.00  0.00           C
ATOM   3849  C   TRP D 412      30.975  -7.832  -7.648  1.00  0.00           C
ATOM   3850  O   TRP D 412      30.392  -7.591  -6.584  1.00  0.00           O
ATOM   3851  CB  TRP D 412      29.739  -9.109  -9.434  1.00  0.00           C
ATOM   3852  CG  TRP D 412      28.708  -9.035 -10.526  1.00  0.00           C
ATOM   3853  CD1 TRP D 412      28.915  -9.220 -11.856  1.00  0.00           C
ATOM   3854  CD2 TRP D 412      27.287  -8.817 -10.371  1.00  0.00           C
ATOM   3855  NE1 TRP D 412      27.732  -9.106 -12.545  1.00  0.00           N
ATOM   3856  CE2 TRP D 412      26.723  -8.868 -11.654  1.00  0.00           C
ATOM   3857  CE3 TRP D 412      26.454  -8.594  -9.264  1.00  0.00           C
ATOM   3858  CZ2 TRP D 412      25.369  -8.702 -11.868  1.00  0.00           C
ATOM   3859  CZ3 TRP D 412      25.090  -8.430  -9.481  1.00  0.00           C
ATOM   3860  CH2 TRP D 412      24.570  -8.484 -10.756  1.00  0.00           C
ATOM   3861  N   LEU D 413      32.272  -8.131  -7.712  1.00  0.00           N
ATOM   3862  CA  LEU D 413      33.094  -8.219  -6.513  1.00  0.00           C
ATOM   3863  C   LEU D 413      33.137  -6.851  -5.828  1.00  0.00           C
ATOM   3864  O   LEU D 413      32.905  -6.748  -4.617  1.00  0.00           O
ATOM   3865  CB  LEU D 413      34.499  -8.735  -6.846  1.00  0.00           C
ATOM   3866  CG  LEU D 413      35.409  -9.047  -5.641  1.00  0.00           C
ATOM   3867  CD1 LEU D 413      36.422 -10.108  -6.043  1.00  0.00           C
ATOM   3868  CD2 LEU D 413      36.111  -7.788  -5.210  1.00  0.00           C
ATOM   3869  N   ILE D 414      33.436  -5.792  -6.600  1.00  0.00           N
ATOM   3870  CA  ILE D 414      33.481  -4.475  -5.977  1.00  0.00           C
ATOM   3871  C   ILE D 414      32.124  -4.072  -5.414  1.00  0.00           C
ATOM   3872  O   ILE D 414      32.068  -3.436  -4.367  1.00  0.00           O
ATOM   3873  CB  ILE D 414      34.023  -3.382  -6.925  1.00  0.00           C
ATOM   3874  CG1 ILE D 414      34.330  -2.116  -6.109  1.00  0.00           C
ATOM   3875  CG2 ILE D 414      33.050  -3.072  -8.007  1.00  0.00           C
ATOM   3876  CD1 ILE D 414      35.154  -1.079  -6.814  1.00  0.00           C
ATOM   3877  N   LEU D 415      31.023  -4.489  -6.046  1.00  0.00           N
ATOM   3878  CA  LEU D 415      29.704  -4.187  -5.504  1.00  0.00           C
ATOM   3879  C   LEU D 415      29.591  -4.753  -4.087  1.00  0.00           C
ATOM   3880  O   LEU D 415      29.136  -4.064  -3.166  1.00  0.00           O
ATOM   3881  CB  LEU D 415      28.596  -4.703  -6.438  1.00  0.00           C
ATOM   3882  CG  LEU D 415      27.142  -4.368  -6.027  1.00  0.00           C
ATOM   3883  CD1 LEU D 415      26.261  -4.252  -7.266  1.00  0.00           C
ATOM   3884  CD2 LEU D 415      26.626  -5.474  -5.143  1.00  0.00           C
ATOM   3885  N   LEU D 416      29.980  -6.017  -3.913  1.00  0.00           N
ATOM   3886  CA  LEU D 416      29.896  -6.659  -2.605  1.00  0.00           C
ATOM   3887  C   LEU D 416      30.694  -5.858  -1.552  1.00  0.00           C
ATOM   3888  O   LEU D 416      30.244  -5.671  -0.411  1.00  0.00           O
ATOM   3889  CB  LEU D 416      30.423  -8.097  -2.706  1.00  0.00           C
ATOM   3890  CG  LEU D 416      30.290  -8.951  -1.454  1.00  0.00           C
ATOM   3891  CD1 LEU D 416      28.796  -9.099  -1.127  1.00  0.00           C
ATOM   3892  CD2 LEU D 416      30.945 -10.311  -1.692  1.00  0.00           C
ATOM   3893  N   LEU D 417      31.887  -5.391  -1.939  1.00  0.00           N
ATOM   3894  CA  LEU D 417      32.741  -4.616  -1.035  1.00  0.00           C
ATOM   3895  C   LEU D 417      32.114  -3.259  -0.696  1.00  0.00           C
ATOM   3896  O   LEU D 417      32.201  -2.788   0.441  1.00  0.00           O
ATOM   3897  CB  LEU D 417      34.096  -4.402  -1.681  1.00  0.00           C
ATOM   3898  CG  LEU D 417      34.909  -5.662  -1.889  1.00  0.00           C
ATOM   3899  CD1 LEU D 417      36.098  -5.313  -2.657  1.00  0.00           C
ATOM   3900  CD2 LEU D 417      35.295  -6.257  -0.579  1.00  0.00           C
ATOM   3901  N   VAL D 418      31.443  -2.650  -1.671  1.00  0.00           N
ATOM   3902  CA  VAL D 418      30.763  -1.383  -1.435  1.00  0.00           C
ATOM   3903  C   VAL D 418      29.667  -1.580  -0.390  1.00  0.00           C
ATOM   3904  O   VAL D 418      29.524  -0.752   0.521  1.00  0.00           O
ATOM   3905  CB  VAL D 418      30.196  -0.790  -2.740  1.00  0.00           C
ATOM   3906  CG1 VAL D 418      29.319   0.369  -2.425  1.00  0.00           C
ATOM   3907  CG2 VAL D 418      31.346  -0.289  -3.633  1.00  0.00           C
ATOM   3908  N   ILE D 419      28.926  -2.695  -0.489  1.00  0.00           N
ATOM   3909  CA  ILE D 419      27.879  -2.992   0.485  1.00  0.00           C
ATOM   3910  C   ILE D 419      28.479  -3.092   1.881  1.00  0.00           C
ATOM   3911  O   ILE D 419      27.940  -2.513   2.828  1.00  0.00           O
ATOM   3912  CB  ILE D 419      27.130  -4.298   0.157  1.00  0.00           C
ATOM   3913  CG1 ILE D 419      26.291  -4.127  -1.118  1.00  0.00           C
ATOM   3914  CG2 ILE D 419      26.256  -4.699   1.339  1.00  0.00           C
ATOM   3915  CD1 ILE D 419      25.743  -5.432  -1.662  1.00  0.00           C
ATOM   3916  N   TYR D 420      29.617  -3.775   2.004  1.00  0.00           N
ATOM   3917  CA  TYR D 420      30.298  -3.869   3.288  1.00  0.00           C
ATOM   3918  C   TYR D 420      30.517  -2.488   3.897  1.00  0.00           C
ATOM   3919  O   TYR D 420      30.174  -2.247   5.060  1.00  0.00           O
ATOM   3920  CB  TYR D 420      31.666  -4.554   3.130  1.00  0.00           C
ATOM   3921  CG  TYR D 420      32.500  -4.584   4.385  1.00  0.00           C
ATOM   3922  CD1 TYR D 420      33.446  -3.593   4.600  1.00  0.00           C
ATOM   3923  CD2 TYR D 420      32.350  -5.594   5.299  1.00  0.00           C
ATOM   3924  CE1 TYR D 420      34.219  -3.610   5.742  1.00  0.00           C
ATOM   3925  CE2 TYR D 420      33.122  -5.612   6.440  1.00  0.00           C
ATOM   3926  CZ  TYR D 420      34.040  -4.632   6.663  1.00  0.00           C
ATOM   3927  OH  TYR D 420      34.775  -4.670   7.805  1.00  0.00           O
ATOM   3928  N   THR D 421      31.069  -1.553   3.116  1.00  0.00           N
ATOM   3929  CA  THR D 421      31.370  -0.258   3.710  1.00  0.00           C
ATOM   3930  C   THR D 421      30.100   0.502   4.076  1.00  0.00           C
ATOM   3931  O   THR D 421      30.016   1.120   5.141  1.00  0.00           O
ATOM   3932  CB  THR D 421      32.180   0.609   2.721  1.00  0.00           C
ATOM   3933  OG1 THR D 421      31.407   0.866   1.533  1.00  0.00           O
ATOM   3934  CG2 THR D 421      33.421  -0.134   2.321  1.00  0.00           C
ATOM   3935  N   ALA D 422      29.063   0.365   3.256  1.00  0.00           N
ATOM   3936  CA  ALA D 422      27.796   1.038   3.494  1.00  0.00           C
ATOM   3937  C   ALA D 422      27.148   0.587   4.813  1.00  0.00           C
ATOM   3938  O   ALA D 422      26.458   1.367   5.475  1.00  0.00           O
ATOM   3939  CB  ALA D 422      26.876   0.803   2.318  1.00  0.00           C
ATOM   3940  N   VAL D 423      27.347  -0.682   5.178  1.00  0.00           N
ATOM   3941  CA  VAL D 423      26.766  -1.227   6.402  1.00  0.00           C
ATOM   3942  C   VAL D 423      27.635  -1.019   7.660  1.00  0.00           C
ATOM   3943  O   VAL D 423      27.161  -0.495   8.685  1.00  0.00           O
ATOM   3944  CB  VAL D 423      26.507  -2.736   6.209  1.00  0.00           C
ATOM   3945  CG1 VAL D 423      26.014  -3.362   7.512  1.00  0.00           C
ATOM   3946  CG2 VAL D 423      25.471  -2.929   5.103  1.00  0.00           C
ATOM   3947  N   PHE D 424      28.904  -1.421   7.582  1.00  0.00           N
ATOM   3948  CA  PHE D 424      29.784  -1.406   8.744  1.00  0.00           C
ATOM   3949  C   PHE D 424      30.249  -0.035   9.193  1.00  0.00           C
ATOM   3950  O   PHE D 424      30.511   0.169  10.387  1.00  0.00           O
ATOM   3951  CB  PHE D 424      30.987  -2.307   8.487  1.00  0.00           C
ATOM   3952  CG  PHE D 424      30.666  -3.765   8.641  1.00  0.00           C
ATOM   3953  CD1 PHE D 424      30.807  -4.384   9.877  1.00  0.00           C
ATOM   3954  CD2 PHE D 424      30.205  -4.513   7.581  1.00  0.00           C
ATOM   3955  CE1 PHE D 424      30.513  -5.723  10.034  1.00  0.00           C
ATOM   3956  CE2 PHE D 424      29.909  -5.852   7.731  1.00  0.00           C
ATOM   3957  CZ  PHE D 424      30.067  -6.459   8.959  1.00  0.00           C
ATOM   3958  N   THR D 425      30.322   0.930   8.281  1.00  0.00           N
ATOM   3959  CA  THR D 425      30.790   2.235   8.688  1.00  0.00           C
ATOM   3960  C   THR D 425      29.781   2.897   9.656  1.00  0.00           C
ATOM   3961  O   THR D 425      30.198   3.216  10.776  1.00  0.00           O
ATOM   3962  CB  THR D 425      31.323   3.086   7.491  1.00  0.00           C
ATOM   3963  OG1 THR D 425      30.394   3.240   6.473  1.00  0.00           O
ATOM   3964  CG2 THR D 425      32.484   2.376   6.892  1.00  0.00           C
ATOM   3965  N   PRO D 426      28.501   3.202   9.302  1.00  0.00           N
ATOM   3966  CA  PRO D 426      27.523   3.766  10.216  1.00  0.00           C
ATOM   3967  C   PRO D 426      27.405   2.981  11.511  1.00  0.00           C
ATOM   3968  O   PRO D 426      27.224   3.566  12.579  1.00  0.00           O
ATOM   3969  CB  PRO D 426      26.223   3.614   9.433  1.00  0.00           C
ATOM   3970  CG  PRO D 426      26.640   3.674   8.036  1.00  0.00           C
ATOM   3971  CD  PRO D 426      27.929   2.944   7.975  1.00  0.00           C
ATOM   3972  N   TYR D 427      27.530   1.644  11.447  1.00  0.00           N
ATOM   3973  CA  TYR D 427      27.428   0.875  12.677  1.00  0.00           C
ATOM   3974  C   TYR D 427      28.533   1.268  13.633  1.00  0.00           C
ATOM   3975  O   TYR D 427      28.282   1.574  14.802  1.00  0.00           O
ATOM   3976  CB  TYR D 427      27.445  -0.622  12.392  1.00  0.00           C
ATOM   3977  CG  TYR D 427      27.415  -1.499  13.632  1.00  0.00           C
ATOM   3978  CD1 TYR D 427      28.567  -2.160  14.029  1.00  0.00           C
ATOM   3979  CD2 TYR D 427      26.245  -1.623  14.389  1.00  0.00           C
ATOM   3980  CE1 TYR D 427      28.554  -2.957  15.155  1.00  0.00           C
ATOM   3981  CE2 TYR D 427      26.237  -2.415  15.528  1.00  0.00           C
ATOM   3982  CZ  TYR D 427      27.388  -3.084  15.908  1.00  0.00           C
ATOM   3983  OH  TYR D 427      27.387  -3.884  17.033  1.00  0.00           O
ATOM   3984  N   SER D 428      29.767   1.271  13.130  1.00  0.00           N
ATOM   3985  CA  SER D 428      30.903   1.585  13.967  1.00  0.00           C
ATOM   3986  C   SER D 428      30.823   3.009  14.504  1.00  0.00           C
ATOM   3987  O   SER D 428      31.010   3.253  15.700  1.00  0.00           O
ATOM   3988  CB  SER D 428      32.175   1.427  13.153  1.00  0.00           C
ATOM   3989  OG  SER D 428      32.355   0.095  12.748  1.00  0.00           O
ATOM   3990  N   ALA D 429      30.473   3.951  13.631  1.00  0.00           N
ATOM   3991  CA  ALA D 429      30.381   5.355  14.012  1.00  0.00           C
ATOM   3992  C   ALA D 429      29.314   5.626  15.075  1.00  0.00           C
ATOM   3993  O   ALA D 429      29.502   6.492  15.927  1.00  0.00           O
ATOM   3994  CB  ALA D 429      30.099   6.198  12.780  1.00  0.00           C
ATOM   3995  N   ALA D 430      28.178   4.927  15.008  1.00  0.00           N
ATOM   3996  CA  ALA D 430      27.092   5.181  15.946  1.00  0.00           C
ATOM   3997  C   ALA D 430      27.160   4.354  17.229  1.00  0.00           C
ATOM   3998  O   ALA D 430      26.928   4.895  18.306  1.00  0.00           O
ATOM   3999  CB  ALA D 430      25.761   4.913  15.258  1.00  0.00           C
ATOM   4000  N   PHE D 431      27.455   3.055  17.129  1.00  0.00           N
ATOM   4001  CA  PHE D 431      27.377   2.162  18.288  1.00  0.00           C
ATOM   4002  C   PHE D 431      28.684   1.844  19.024  1.00  0.00           C
ATOM   4003  O   PHE D 431      28.631   1.407  20.173  1.00  0.00           O
ATOM   4004  CB  PHE D 431      26.720   0.836  17.862  1.00  0.00           C
ATOM   4005  CG  PHE D 431      25.243   0.938  17.491  1.00  0.00           C
ATOM   4006  CD1 PHE D 431      24.246   0.694  18.439  1.00  0.00           C
ATOM   4007  CD2 PHE D 431      24.856   1.290  16.214  1.00  0.00           C
ATOM   4008  CE1 PHE D 431      22.909   0.791  18.101  1.00  0.00           C
ATOM   4009  CE2 PHE D 431      23.525   1.397  15.881  1.00  0.00           C
ATOM   4010  CZ  PHE D 431      22.548   1.147  16.821  1.00  0.00           C
ATOM   4011  N   LEU D 432      29.860   2.042  18.411  1.00  0.00           N
ATOM   4012  CA  LEU D 432      31.096   1.640  19.093  1.00  0.00           C
ATOM   4013  C   LEU D 432      31.939   2.794  19.663  1.00  0.00           C
ATOM   4014  O   LEU D 432      33.124   2.610  19.929  1.00  0.00           O
ATOM   4015  CB  LEU D 432      31.984   0.812  18.141  1.00  0.00           C
ATOM   4016  CG  LEU D 432      31.665  -0.706  18.039  1.00  0.00           C
ATOM   4017  CD1 LEU D 432      30.422  -0.951  17.195  1.00  0.00           C
ATOM   4018  CD2 LEU D 432      32.865  -1.432  17.458  1.00  0.00           C
ATOM   4019  N   LEU D 433      31.341   3.961  19.904  1.00  0.00           N
ATOM   4020  CA  LEU D 433      32.112   5.097  20.432  1.00  0.00           C
ATOM   4021  C   LEU D 433      32.391   5.155  21.948  1.00  0.00           C
ATOM   4022  O   LEU D 433      33.533   5.356  22.345  1.00  0.00           O
ATOM   4023  CB  LEU D 433      31.407   6.425  20.084  1.00  0.00           C
ATOM   4024  CG  LEU D 433      31.377   6.867  18.613  1.00  0.00           C
ATOM   4025  CD1 LEU D 433      30.450   8.069  18.475  1.00  0.00           C
ATOM   4026  CD2 LEU D 433      32.793   7.267  18.171  1.00  0.00           C
ATOM   4027  N   LYS D 434      31.364   5.010  22.801  1.00  0.00           N
ATOM   4028  CA  LYS D 434      31.542   5.274  24.251  1.00  0.00           C
ATOM   4029  C   LYS D 434      31.938   4.168  25.238  1.00  0.00           C
ATOM   4030  O   LYS D 434      32.089   4.462  26.431  1.00  0.00           O
ATOM   4031  CB  LYS D 434      30.301   5.916  24.880  1.00  0.00           C
ATOM   4032  CG  LYS D 434      29.970   7.332  24.465  1.00  0.00           C
ATOM   4033  CD  LYS D 434      28.824   7.860  25.351  1.00  0.00           C
ATOM   4034  CE  LYS D 434      28.467   9.301  25.045  1.00  0.00           C
ATOM   4035  NZ  LYS D 434      27.413   9.819  25.972  1.00  0.00           N
ATOM   4036  N   GLU D 435      32.160   2.933  24.826  1.00  0.00           N
ATOM   4037  CA  GLU D 435      32.457   1.930  25.863  1.00  0.00           C
ATOM   4038  C   GLU D 435      33.812   2.061  26.566  1.00  0.00           C
ATOM   4039  O   GLU D 435      34.124   1.266  27.448  1.00  0.00           O
ATOM   4040  CB  GLU D 435      32.316   0.484  25.381  1.00  0.00           C
ATOM   4041  CG  GLU D 435      30.889  -0.013  25.209  1.00  0.00           C
ATOM   4042  CD  GLU D 435      30.839  -1.500  24.895  1.00  0.00           C
ATOM   4043  OE1 GLU D 435      29.797  -2.094  25.065  1.00  0.00           O
ATOM   4044  OE2 GLU D 435      31.839  -2.031  24.472  1.00  0.00           O
ATOM   4045  N   THR D 436      34.605   3.061  26.230  1.00  0.00           N
ATOM   4046  CA  THR D 436      35.879   3.243  26.901  1.00  0.00           C
ATOM   4047  C   THR D 436      35.808   3.756  28.349  1.00  0.00           C
ATOM   4048  O   THR D 436      36.818   3.712  29.044  1.00  0.00           O
ATOM   4049  CB  THR D 436      36.782   4.202  26.101  1.00  0.00           C
ATOM   4050  OG1 THR D 436      36.096   5.444  25.896  1.00  0.00           O
ATOM   4051  CG2 THR D 436      37.190   3.611  24.786  1.00  0.00           C
ATOM   4052  N   GLU D 437      34.670   4.270  28.826  1.00  0.00           N
ATOM   4053  CA  GLU D 437      34.725   4.806  30.204  1.00  0.00           C
ATOM   4054  C   GLU D 437      34.858   3.856  31.417  1.00  0.00           C
ATOM   4055  O   GLU D 437      35.530   4.227  32.376  1.00  0.00           O
ATOM   4056  CB  GLU D 437      33.551   5.736  30.534  1.00  0.00           C
ATOM   4057  CG  GLU D 437      33.592   7.107  29.877  1.00  0.00           C
ATOM   4058  CD  GLU D 437      32.477   8.025  30.372  1.00  0.00           C
ATOM   4059  OE1 GLU D 437      32.585   9.217  30.185  1.00  0.00           O
ATOM   4060  OE2 GLU D 437      31.530   7.529  30.942  1.00  0.00           O
ATOM   4061  N   GLU D 438      34.209   2.690  31.456  1.00  0.00           N
ATOM   4062  CA  GLU D 438      34.282   1.948  32.736  1.00  0.00           C
ATOM   4063  C   GLU D 438      35.466   1.017  33.021  1.00  0.00           C
ATOM   4064  O   GLU D 438      36.055   1.098  34.098  1.00  0.00           O
ATOM   4065  CB  GLU D 438      33.022   1.116  33.006  1.00  0.00           C
ATOM   4066  CG  GLU D 438      31.757   1.894  33.362  1.00  0.00           C
ATOM   4067  CD  GLU D 438      30.604   0.956  33.713  1.00  0.00           C
ATOM   4068  OE1 GLU D 438      29.670   1.389  34.334  1.00  0.00           O
ATOM   4069  OE2 GLU D 438      30.673  -0.194  33.353  1.00  0.00           O
ATOM   4070  N   GLY D 439      35.798   0.095  32.129  1.00  0.00           N
ATOM   4071  CA  GLY D 439      36.818  -0.875  32.519  1.00  0.00           C
ATOM   4072  C   GLY D 439      38.201  -0.271  32.375  1.00  0.00           C
ATOM   4073  O   GLY D 439      38.320   0.836  31.856  1.00  0.00           O
ATOM   4074  N   PRO D 440      39.269  -0.986  32.776  1.00  0.00           N
ATOM   4075  CA  PRO D 440      40.631  -0.540  32.674  1.00  0.00           C
ATOM   4076  C   PRO D 440      40.785  -0.260  31.212  1.00  0.00           C
ATOM   4077  O   PRO D 440      40.080  -0.894  30.422  1.00  0.00           O
ATOM   4078  CB  PRO D 440      41.445  -1.771  33.083  1.00  0.00           C
ATOM   4079  CG  PRO D 440      40.498  -2.581  33.936  1.00  0.00           C
ATOM   4080  CD  PRO D 440      39.114  -2.333  33.341  1.00  0.00           C
ATOM   4081  N   PRO D 441      41.661   0.638  30.788  1.00  0.00           N
ATOM   4082  CA  PRO D 441      41.845   0.882  29.400  1.00  0.00           C
ATOM   4083  C   PRO D 441      42.109  -0.493  28.875  1.00  0.00           C
ATOM   4084  O   PRO D 441      42.939  -1.209  29.442  1.00  0.00           O
ATOM   4085  CB  PRO D 441      43.122   1.728  29.382  1.00  0.00           C
ATOM   4086  CG  PRO D 441      43.113   2.420  30.728  1.00  0.00           C
ATOM   4087  CD  PRO D 441      42.531   1.386  31.688  1.00  0.00           C
ATOM   4088  N   ALA D 442      41.451  -0.897  27.821  1.00  0.00           N
ATOM   4089  CA  ALA D 442      41.790  -2.208  27.349  1.00  0.00           C
ATOM   4090  C   ALA D 442      43.247  -2.058  27.002  1.00  0.00           C
ATOM   4091  O   ALA D 442      43.648  -0.957  26.609  1.00  0.00           O
ATOM   4092  CB  ALA D 442      40.925  -2.641  26.177  1.00  0.00           C
ATOM   4093  N   THR D 443      44.041  -3.108  27.131  1.00  0.00           N
ATOM   4094  CA  THR D 443      45.436  -2.970  26.750  1.00  0.00           C
ATOM   4095  C   THR D 443      45.526  -2.434  25.346  1.00  0.00           C
ATOM   4096  O   THR D 443      44.527  -2.456  24.622  1.00  0.00           O
ATOM   4097  CB  THR D 443      46.176  -4.320  26.873  1.00  0.00           C
ATOM   4098  OG1 THR D 443      45.413  -5.337  26.210  1.00  0.00           O
ATOM   4099  CG2 THR D 443      46.480  -4.696  28.265  1.00  0.00           C
ATOM   4100  N   GLU D 444      46.730  -1.971  24.942  1.00  0.00           N
ATOM   4101  CA  GLU D 444      46.946  -1.363  23.623  1.00  0.00           C
ATOM   4102  C   GLU D 444      46.763  -2.361  22.531  1.00  0.00           C
ATOM   4103  O   GLU D 444      47.707  -2.734  21.838  1.00  0.00           O
ATOM   4104  CB  GLU D 444      48.393  -0.882  23.417  1.00  0.00           C
ATOM   4105  CG  GLU D 444      48.911   0.265  24.224  1.00  0.00           C
ATOM   4106  CD  GLU D 444      50.388   0.540  23.875  1.00  0.00           C
ATOM   4107  OE1 GLU D 444      50.858   1.624  24.124  1.00  0.00           O
ATOM   4108  OE2 GLU D 444      51.033  -0.359  23.373  1.00  0.00           O
ATOM   4109  N   CYS D 445      45.567  -2.795  22.348  1.00  0.00           N
ATOM   4110  CA  CYS D 445      45.344  -3.752  21.313  1.00  0.00           C
ATOM   4111  C   CYS D 445      45.044  -2.849  20.129  1.00  0.00           C
ATOM   4112  O   CYS D 445      43.997  -2.201  20.080  1.00  0.00           O
ATOM   4113  CB  CYS D 445      44.193  -4.681  21.708  1.00  0.00           C
ATOM   4114  SG  CYS D 445      44.303  -6.367  21.054  1.00  0.00           S
ATOM   4115  N   GLY D 446      46.059  -2.657  19.297  1.00  0.00           N
ATOM   4116  CA  GLY D 446      46.050  -1.597  18.315  1.00  0.00           C
ATOM   4117  C   GLY D 446      45.059  -1.855  17.229  1.00  0.00           C
ATOM   4118  O   GLY D 446      44.152  -2.669  17.376  1.00  0.00           O
ATOM   4119  N   TYR D 447      45.252  -1.192  16.105  1.00  0.00           N
ATOM   4120  CA  TYR D 447      44.301  -1.250  15.015  1.00  0.00           C
ATOM   4121  C   TYR D 447      44.102  -2.745  14.680  1.00  0.00           C
ATOM   4122  O   TYR D 447      42.996  -3.203  14.467  1.00  0.00           O
ATOM   4123  CB  TYR D 447      44.859  -0.447  13.830  1.00  0.00           C
ATOM   4124  CG  TYR D 447      43.827   0.126  12.889  1.00  0.00           C
ATOM   4125  CD1 TYR D 447      43.361  -0.537  11.786  1.00  0.00           C
ATOM   4126  CD2 TYR D 447      43.377   1.426  13.169  1.00  0.00           C
ATOM   4127  CE1 TYR D 447      42.430   0.069  10.977  1.00  0.00           C
ATOM   4128  CE2 TYR D 447      42.456   2.035  12.355  1.00  0.00           C
ATOM   4129  CZ  TYR D 447      41.979   1.343  11.258  1.00  0.00           C
ATOM   4130  OH  TYR D 447      41.063   1.862  10.410  1.00  0.00           O
ATOM   4131  N   ALA D 448      45.193  -3.513  14.718  1.00  0.00           N
ATOM   4132  CA  ALA D 448      45.221  -4.946  14.422  1.00  0.00           C
ATOM   4133  C   ALA D 448      44.312  -5.840  15.290  1.00  0.00           C
ATOM   4134  O   ALA D 448      43.982  -6.952  14.876  1.00  0.00           O
ATOM   4135  CB  ALA D 448      46.643  -5.456  14.595  1.00  0.00           C
ATOM   4136  N   CYS D 449      43.999  -5.448  16.519  1.00  0.00           N
ATOM   4137  CA  CYS D 449      43.218  -6.343  17.363  1.00  0.00           C
ATOM   4138  C   CYS D 449      41.763  -6.535  17.072  1.00  0.00           C
ATOM   4139  O   CYS D 449      41.240  -7.614  17.334  1.00  0.00           O
ATOM   4140  CB  CYS D 449      43.288  -5.930  18.765  1.00  0.00           C
ATOM   4141  SG  CYS D 449      44.799  -6.247  19.433  1.00  0.00           S
ATOM   4142  N   GLN D 450      41.055  -5.520  16.615  1.00  0.00           N
ATOM   4143  CA  GLN D 450      39.671  -5.830  16.327  1.00  0.00           C
ATOM   4144  C   GLN D 450      39.731  -6.595  15.016  1.00  0.00           C
ATOM   4145  O   GLN D 450      40.251  -6.060  14.049  1.00  0.00           O
ATOM   4146  CB  GLN D 450      38.774  -4.592  16.248  1.00  0.00           C
ATOM   4147  CG  GLN D 450      38.553  -3.915  17.602  1.00  0.00           C
ATOM   4148  CD  GLN D 450      37.522  -2.786  17.548  1.00  0.00           C
ATOM   4149  OE1 GLN D 450      37.318  -2.170  16.499  1.00  0.00           O
ATOM   4150  NE2 GLN D 450      36.872  -2.514  18.679  1.00  0.00           N
ATOM   4151  N   PRO D 451      39.208  -7.827  14.906  1.00  0.00           N
ATOM   4152  CA  PRO D 451      39.237  -8.629  13.692  1.00  0.00           C
ATOM   4153  C   PRO D 451      38.688  -7.839  12.522  1.00  0.00           C
ATOM   4154  O   PRO D 451      39.168  -7.920  11.393  1.00  0.00           O
ATOM   4155  CB  PRO D 451      38.274  -9.762  14.038  1.00  0.00           C
ATOM   4156  CG  PRO D 451      38.358  -9.882  15.532  1.00  0.00           C
ATOM   4157  CD  PRO D 451      38.514  -8.471  16.034  1.00  0.00           C
ATOM   4158  N   LEU D 452      37.715  -7.000  12.823  1.00  0.00           N
ATOM   4159  CA  LEU D 452      37.105  -6.180  11.816  1.00  0.00           C
ATOM   4160  C   LEU D 452      38.091  -5.190  11.240  1.00  0.00           C
ATOM   4161  O   LEU D 452      37.973  -4.815  10.088  1.00  0.00           O
ATOM   4162  CB  LEU D 452      35.866  -5.512  12.397  1.00  0.00           C
ATOM   4163  CG  LEU D 452      34.690  -6.484  12.637  1.00  0.00           C
ATOM   4164  CD1 LEU D 452      33.609  -5.811  13.450  1.00  0.00           C
ATOM   4165  CD2 LEU D 452      34.120  -6.892  11.256  1.00  0.00           C
ATOM   4166  N   ALA D 453      39.054  -4.739  12.027  1.00  0.00           N
ATOM   4167  CA  ALA D 453      40.029  -3.783  11.545  1.00  0.00           C
ATOM   4168  C   ALA D 453      40.886  -4.350  10.421  1.00  0.00           C
ATOM   4169  O   ALA D 453      41.231  -3.628   9.479  1.00  0.00           O
ATOM   4170  CB  ALA D 453      40.910  -3.352  12.663  1.00  0.00           C
ATOM   4171  N   VAL D 454      41.247  -5.648  10.490  1.00  0.00           N
ATOM   4172  CA  VAL D 454      42.083  -6.162   9.407  1.00  0.00           C
ATOM   4173  C   VAL D 454      41.202  -6.250   8.177  1.00  0.00           C
ATOM   4174  O   VAL D 454      41.640  -5.963   7.061  1.00  0.00           O
ATOM   4175  CB  VAL D 454      42.724  -7.546   9.701  1.00  0.00           C
ATOM   4176  CG1 VAL D 454      41.752  -8.704   9.484  1.00  0.00           C
ATOM   4177  CG2 VAL D 454      43.940  -7.713   8.822  1.00  0.00           C
ATOM   4178  N   VAL D 455      39.922  -6.573   8.391  1.00  0.00           N
ATOM   4179  CA  VAL D 455      39.003  -6.659   7.274  1.00  0.00           C
ATOM   4180  C   VAL D 455      38.851  -5.275   6.661  1.00  0.00           C
ATOM   4181  O   VAL D 455      38.902  -5.124   5.441  1.00  0.00           O
ATOM   4182  CB  VAL D 455      37.638  -7.210   7.713  1.00  0.00           C
ATOM   4183  CG1 VAL D 455      36.662  -7.134   6.552  1.00  0.00           C
ATOM   4184  CG2 VAL D 455      37.807  -8.632   8.217  1.00  0.00           C
ATOM   4185  N   ASP D 456      38.702  -4.248   7.503  1.00  0.00           N
ATOM   4186  CA  ASP D 456      38.562  -2.890   7.003  1.00  0.00           C
ATOM   4187  C   ASP D 456      39.769  -2.478   6.182  1.00  0.00           C
ATOM   4188  O   ASP D 456      39.615  -1.893   5.115  1.00  0.00           O
ATOM   4189  CB  ASP D 456      38.414  -1.875   8.151  1.00  0.00           C
ATOM   4190  CG  ASP D 456      37.054  -1.879   8.865  1.00  0.00           C
ATOM   4191  OD1 ASP D 456      36.142  -2.455   8.351  1.00  0.00           O
ATOM   4192  OD2 ASP D 456      36.936  -1.240   9.896  1.00  0.00           O
ATOM   4193  N   LEU D 457      40.971  -2.844   6.627  1.00  0.00           N
ATOM   4194  CA  LEU D 457      42.174  -2.456   5.901  1.00  0.00           C
ATOM   4195  C   LEU D 457      42.189  -3.119   4.519  1.00  0.00           C
ATOM   4196  O   LEU D 457      42.504  -2.479   3.507  1.00  0.00           O
ATOM   4197  CB  LEU D 457      43.426  -2.843   6.690  1.00  0.00           C
ATOM   4198  CG  LEU D 457      44.761  -2.377   6.088  1.00  0.00           C
ATOM   4199  CD1 LEU D 457      44.772  -0.831   6.026  1.00  0.00           C
ATOM   4200  CD2 LEU D 457      45.906  -2.906   6.934  1.00  0.00           C
ATOM   4201  N   ILE D 458      41.816  -4.399   4.470  1.00  0.00           N
ATOM   4202  CA  ILE D 458      41.765  -5.138   3.213  1.00  0.00           C
ATOM   4203  C   ILE D 458      40.736  -4.505   2.265  1.00  0.00           C
ATOM   4204  O   ILE D 458      40.972  -4.337   1.065  1.00  0.00           O
ATOM   4205  CB  ILE D 458      41.415  -6.613   3.467  1.00  0.00           C
ATOM   4206  CG1 ILE D 458      42.577  -7.307   4.213  1.00  0.00           C
ATOM   4207  CG2 ILE D 458      41.128  -7.305   2.143  1.00  0.00           C
ATOM   4208  CD1 ILE D 458      42.216  -8.667   4.783  1.00  0.00           C
ATOM   4209  N   VAL D 459      39.578  -4.158   2.795  1.00  0.00           N
ATOM   4210  CA  VAL D 459      38.575  -3.533   1.960  1.00  0.00           C
ATOM   4211  C   VAL D 459      39.052  -2.155   1.476  1.00  0.00           C
ATOM   4212  O   VAL D 459      38.907  -1.825   0.300  1.00  0.00           O
ATOM   4213  CB  VAL D 459      37.239  -3.433   2.712  1.00  0.00           C
ATOM   4214  CG1 VAL D 459      36.259  -2.628   1.903  1.00  0.00           C
ATOM   4215  CG2 VAL D 459      36.700  -4.847   2.974  1.00  0.00           C
ATOM   4216  N   ASP D 460      39.644  -1.348   2.363  1.00  0.00           N
ATOM   4217  CA  ASP D 460      40.116  -0.027   1.961  1.00  0.00           C
ATOM   4218  C   ASP D 460      41.171  -0.075   0.861  1.00  0.00           C
ATOM   4219  O   ASP D 460      41.096   0.687  -0.108  1.00  0.00           O
ATOM   4220  CB  ASP D 460      40.713   0.722   3.163  1.00  0.00           C
ATOM   4221  CG  ASP D 460      39.680   1.240   4.185  1.00  0.00           C
ATOM   4222  OD1 ASP D 460      38.494   1.278   3.877  1.00  0.00           O
ATOM   4223  OD2 ASP D 460      40.093   1.653   5.252  1.00  0.00           O
ATOM   4224  N   ILE D 461      42.120  -1.011   0.949  1.00  0.00           N
ATOM   4225  CA  ILE D 461      43.161  -1.054  -0.074  1.00  0.00           C
ATOM   4226  C   ILE D 461      42.583  -1.381  -1.445  1.00  0.00           C
ATOM   4227  O   ILE D 461      43.036  -0.832  -2.456  1.00  0.00           O
ATOM   4228  CB  ILE D 461      44.301  -2.039   0.298  1.00  0.00           C
ATOM   4229  CG1 ILE D 461      45.518  -1.787  -0.569  1.00  0.00           C
ATOM   4230  CG2 ILE D 461      43.889  -3.470   0.161  1.00  0.00           C
ATOM   4231  CD1 ILE D 461      46.751  -2.521  -0.075  1.00  0.00           C
ATOM   4232  N   MET D 462      41.512  -2.171  -1.484  1.00  0.00           N
ATOM   4233  CA  MET D 462      40.897  -2.525  -2.750  1.00  0.00           C
ATOM   4234  C   MET D 462      40.356  -1.307  -3.515  1.00  0.00           C
ATOM   4235  O   MET D 462      40.278  -1.326  -4.750  1.00  0.00           O
ATOM   4236  CB  MET D 462      39.784  -3.532  -2.522  1.00  0.00           C
ATOM   4237  CG  MET D 462      39.279  -4.170  -3.794  1.00  0.00           C
ATOM   4238  SD  MET D 462      40.501  -5.192  -4.602  1.00  0.00           S
ATOM   4239  CE  MET D 462      39.558  -5.687  -6.034  1.00  0.00           C
ATOM   4240  N   PHE D 463      39.992  -0.238  -2.803  1.00  0.00           N
ATOM   4241  CA  PHE D 463      39.432   0.927  -3.477  1.00  0.00           C
ATOM   4242  C   PHE D 463      40.525   1.813  -4.063  1.00  0.00           C
ATOM   4243  O   PHE D 463      40.259   2.662  -4.917  1.00  0.00           O
ATOM   4244  CB  PHE D 463      38.513   1.705  -2.538  1.00  0.00           C
ATOM   4245  CG  PHE D 463      37.192   0.987  -2.304  1.00  0.00           C
ATOM   4246  CD1 PHE D 463      36.196   1.050  -3.259  1.00  0.00           C
ATOM   4247  CD2 PHE D 463      36.952   0.244  -1.167  1.00  0.00           C
ATOM   4248  CE1 PHE D 463      34.988   0.404  -3.085  1.00  0.00           C
ATOM   4249  CE2 PHE D 463      35.740  -0.413  -0.996  1.00  0.00           C
ATOM   4250  CZ  PHE D 463      34.762  -0.330  -1.951  1.00  0.00           C
ATOM   4251  N   ILE D 464      41.763   1.590  -3.633  1.00  0.00           N
ATOM   4252  CA  ILE D 464      42.897   2.316  -4.169  1.00  0.00           C
ATOM   4253  C   ILE D 464      43.246   1.617  -5.475  1.00  0.00           C
ATOM   4254  O   ILE D 464      43.413   2.243  -6.529  1.00  0.00           O
ATOM   4255  CB  ILE D 464      44.071   2.317  -3.182  1.00  0.00           C
ATOM   4256  CG1 ILE D 464      43.649   3.096  -1.911  1.00  0.00           C
ATOM   4257  CG2 ILE D 464      45.299   2.919  -3.838  1.00  0.00           C
ATOM   4258  CD1 ILE D 464      44.600   2.959  -0.748  1.00  0.00           C
ATOM   4259  N   VAL D 465      43.241   0.287  -5.403  1.00  0.00           N
ATOM   4260  CA  VAL D 465      43.529  -0.561  -6.548  1.00  0.00           C
ATOM   4261  C   VAL D 465      42.543  -0.261  -7.674  1.00  0.00           C
ATOM   4262  O   VAL D 465      42.934  -0.163  -8.840  1.00  0.00           O
ATOM   4263  CB  VAL D 465      43.438  -2.043  -6.152  1.00  0.00           C
ATOM   4264  CG1 VAL D 465      43.534  -2.911  -7.384  1.00  0.00           C
ATOM   4265  CG2 VAL D 465      44.540  -2.369  -5.150  1.00  0.00           C
ATOM   4266  N   ASP D 466      41.276  -0.051  -7.324  1.00  0.00           N
ATOM   4267  CA  ASP D 466      40.269   0.263  -8.324  1.00  0.00           C
ATOM   4268  C   ASP D 466      40.581   1.531  -9.127  1.00  0.00           C
ATOM   4269  O   ASP D 466      40.224   1.626 -10.303  1.00  0.00           O
ATOM   4270  CB  ASP D 466      38.895   0.394  -7.670  1.00  0.00           C
ATOM   4271  CG  ASP D 466      37.842   0.559  -8.705  1.00  0.00           C
ATOM   4272  OD1 ASP D 466      37.945  -0.127  -9.655  1.00  0.00           O
ATOM   4273  OD2 ASP D 466      36.917   1.327  -8.558  1.00  0.00           O
ATOM   4274  N   ILE D 467      41.254   2.512  -8.529  1.00  0.00           N
ATOM   4275  CA  ILE D 467      41.563   3.726  -9.272  1.00  0.00           C
ATOM   4276  C   ILE D 467      42.543   3.370 -10.383  1.00  0.00           C
ATOM   4277  O   ILE D 467      42.406   3.800 -11.536  1.00  0.00           O
ATOM   4278  CB  ILE D 467      42.118   4.832  -8.353  1.00  0.00           C
ATOM   4279  CG1 ILE D 467      40.995   5.308  -7.392  1.00  0.00           C
ATOM   4280  CG2 ILE D 467      42.658   5.983  -9.191  1.00  0.00           C
ATOM   4281  CD1 ILE D 467      41.467   6.198  -6.252  1.00  0.00           C
ATOM   4282  N   LEU D 468      43.532   2.546 -10.039  1.00  0.00           N
ATOM   4283  CA  LEU D 468      44.531   2.170 -11.032  1.00  0.00           C
ATOM   4284  C   LEU D 468      43.875   1.357 -12.157  1.00  0.00           C
ATOM   4285  O   LEU D 468      44.186   1.539 -13.345  1.00  0.00           O
ATOM   4286  CB  LEU D 468      45.634   1.325 -10.392  1.00  0.00           C
ATOM   4287  CG  LEU D 468      46.745   2.112  -9.708  1.00  0.00           C
ATOM   4288  CD1 LEU D 468      46.152   2.795  -8.456  1.00  0.00           C
ATOM   4289  CD2 LEU D 468      47.895   1.190  -9.368  1.00  0.00           C
ATOM   4290  N   ILE D 469      42.919   0.503 -11.783  1.00  0.00           N
ATOM   4291  CA  ILE D 469      42.213  -0.312 -12.760  1.00  0.00           C
ATOM   4292  C   ILE D 469      41.458   0.578 -13.740  1.00  0.00           C
ATOM   4293  O   ILE D 469      41.547   0.365 -14.950  1.00  0.00           O
ATOM   4294  CB  ILE D 469      41.255  -1.324 -12.090  1.00  0.00           C
ATOM   4295  CG1 ILE D 469      42.071  -2.403 -11.340  1.00  0.00           C
ATOM   4296  CG2 ILE D 469      40.324  -1.965 -13.113  1.00  0.00           C
ATOM   4297  CD1 ILE D 469      41.229  -3.283 -10.432  1.00  0.00           C
ATOM   4298  N   ASN D 470      40.781   1.608 -13.236  1.00  0.00           N
ATOM   4299  CA  ASN D 470      40.027   2.507 -14.099  1.00  0.00           C
ATOM   4300  C   ASN D 470      40.907   3.166 -15.165  1.00  0.00           C
ATOM   4301  O   ASN D 470      40.461   3.345 -16.295  1.00  0.00           O
ATOM   4302  CB  ASN D 470      39.302   3.542 -13.255  1.00  0.00           C
ATOM   4303  CG  ASN D 470      38.115   2.927 -12.541  1.00  0.00           C
ATOM   4304  OD1 ASN D 470      37.594   1.899 -12.995  1.00  0.00           O
ATOM   4305  ND2 ASN D 470      37.675   3.502 -11.450  1.00  0.00           N
ATOM   4306  N   PHE D 471      42.168   3.477 -14.844  1.00  0.00           N
ATOM   4307  CA  PHE D 471      43.047   4.068 -15.860  1.00  0.00           C
ATOM   4308  C   PHE D 471      43.520   3.050 -16.912  1.00  0.00           C
ATOM   4309  O   PHE D 471      43.809   3.411 -18.053  1.00  0.00           O
ATOM   4310  CB  PHE D 471      44.266   4.718 -15.220  1.00  0.00           C
ATOM   4311  CG  PHE D 471      43.975   6.005 -14.483  1.00  0.00           C
ATOM   4312  CD1 PHE D 471      43.578   7.161 -15.161  1.00  0.00           C
ATOM   4313  CD2 PHE D 471      44.120   6.075 -13.108  1.00  0.00           C
ATOM   4314  CE1 PHE D 471      43.338   8.344 -14.449  1.00  0.00           C
ATOM   4315  CE2 PHE D 471      43.884   7.255 -12.425  1.00  0.00           C
ATOM   4316  CZ  PHE D 471      43.496   8.380 -13.098  1.00  0.00           C
ATOM   4317  N   ARG D 472      43.629   1.775 -16.533  1.00  0.00           N
ATOM   4318  CA  ARG D 472      44.060   0.763 -17.503  1.00  0.00           C
ATOM   4319  C   ARG D 472      42.911   0.184 -18.330  1.00  0.00           C
ATOM   4320  O   ARG D 472      43.140  -0.368 -19.416  1.00  0.00           O
ATOM   4321  CB  ARG D 472      44.858  -0.357 -16.860  1.00  0.00           C
ATOM   4322  CG  ARG D 472      46.208   0.082 -16.297  1.00  0.00           C
ATOM   4323  CD  ARG D 472      47.095   0.670 -17.392  1.00  0.00           C
ATOM   4324  NE  ARG D 472      48.411   1.053 -16.888  1.00  0.00           N
ATOM   4325  CZ  ARG D 472      49.533   0.303 -16.970  1.00  0.00           C
ATOM   4326  NH1 ARG D 472      49.536  -0.831 -17.612  1.00  0.00           N
ATOM   4327  NH2 ARG D 472      50.649   0.730 -16.406  1.00  0.00           N
ATOM   4328  N   THR D 473      41.684   0.269 -17.825  1.00  0.00           N
ATOM   4329  CA  THR D 473      40.572  -0.267 -18.592  1.00  0.00           C
ATOM   4330  C   THR D 473      40.148   0.687 -19.704  1.00  0.00           C
ATOM   4331  O   THR D 473      40.268   1.898 -19.567  1.00  0.00           O
ATOM   4332  CB  THR D 473      39.374  -0.595 -17.689  1.00  0.00           C
ATOM   4333  OG1 THR D 473      38.948   0.590 -16.992  1.00  0.00           O
ATOM   4334  CG2 THR D 473      39.731  -1.696 -16.718  1.00  0.00           C
ATOM   4335  N   THR D 474      39.561   0.146 -20.765  1.00  0.00           N
ATOM   4336  CA  THR D 474      39.064   0.990 -21.859  1.00  0.00           C
ATOM   4337  C   THR D 474      37.731   1.663 -21.551  1.00  0.00           C
ATOM   4338  O   THR D 474      37.056   1.305 -20.586  1.00  0.00           O
ATOM   4339  CB  THR D 474      38.923   0.176 -23.171  1.00  0.00           C
ATOM   4340  OG1 THR D 474      37.951  -0.912 -23.019  1.00  0.00           O
ATOM   4341  CG2 THR D 474      40.266  -0.398 -23.587  1.00  0.00           C
ATOM   4342  N   TYR D 475      37.355   2.638 -22.383  1.00  0.00           N
ATOM   4343  CA  TYR D 475      36.047   3.273 -22.261  1.00  0.00           C
ATOM   4344  C   TYR D 475      35.591   3.623 -23.672  1.00  0.00           C
ATOM   4345  O   TYR D 475      36.410   3.681 -24.604  1.00  0.00           O
ATOM   4346  CB  TYR D 475      36.075   4.557 -21.399  1.00  0.00           C
ATOM   4347  CG  TYR D 475      36.667   5.819 -22.065  1.00  0.00           C
ATOM   4348  CD1 TYR D 475      38.021   6.045 -22.114  1.00  0.00           C
ATOM   4349  CD2 TYR D 475      35.793   6.785 -22.582  1.00  0.00           C
ATOM   4350  CE1 TYR D 475      38.516   7.204 -22.684  1.00  0.00           C
ATOM   4351  CE2 TYR D 475      36.288   7.941 -23.148  1.00  0.00           C
ATOM   4352  CZ  TYR D 475      37.648   8.151 -23.200  1.00  0.00           C
ATOM   4353  OH  TYR D 475      38.156   9.299 -23.761  1.00  0.00           O
ATOM   4354  N   VAL D 476      34.293   3.860 -23.807  1.00  0.00           N
ATOM   4355  CA  VAL D 476      33.663   4.236 -25.069  1.00  0.00           C
ATOM   4356  C   VAL D 476      32.984   5.589 -24.952  1.00  0.00           C
ATOM   4357  O   VAL D 476      32.228   5.819 -24.004  1.00  0.00           O
ATOM   4358  CB  VAL D 476      32.616   3.161 -25.449  1.00  0.00           C
ATOM   4359  CG1 VAL D 476      31.876   3.542 -26.736  1.00  0.00           C
ATOM   4360  CG2 VAL D 476      33.318   1.823 -25.599  1.00  0.00           C
ATOM   4361  N   ASN D 477      33.282   6.507 -25.875  1.00  0.00           N
ATOM   4362  CA  ASN D 477      32.650   7.819 -25.857  1.00  0.00           C
ATOM   4363  C   ASN D 477      31.568   7.828 -26.927  1.00  0.00           C
ATOM   4364  O   ASN D 477      31.439   6.883 -27.696  1.00  0.00           O
ATOM   4365  CB  ASN D 477      33.659   8.936 -26.091  1.00  0.00           C
ATOM   4366  CG  ASN D 477      33.225  10.295 -25.509  1.00  0.00           C
ATOM   4367  OD1 ASN D 477      32.029  10.598 -25.398  1.00  0.00           O
ATOM   4368  ND2 ASN D 477      34.181  11.113 -25.160  1.00  0.00           N
ATOM   4369  N   ALA D 478      30.790   8.893 -26.997  1.00  0.00           N
ATOM   4370  CA  ALA D 478      29.775   9.008 -28.037  1.00  0.00           C
ATOM   4371  C   ALA D 478      30.373   9.109 -29.444  1.00  0.00           C
ATOM   4372  O   ALA D 478      29.850   8.525 -30.391  1.00  0.00           O
ATOM   4373  CB  ALA D 478      28.918  10.231 -27.781  1.00  0.00           C
ATOM   4374  N   ASN D 479      31.470   9.863 -29.577  1.00  0.00           N
ATOM   4375  CA  ASN D 479      32.068  10.100 -30.892  1.00  0.00           C
ATOM   4376  C   ASN D 479      33.324   9.273 -31.144  1.00  0.00           C
ATOM   4377  O   ASN D 479      33.826   9.217 -32.268  1.00  0.00           O
ATOM   4378  CB  ASN D 479      32.411  11.567 -31.058  1.00  0.00           C
ATOM   4379  CG  ASN D 479      31.207  12.472 -30.998  1.00  0.00           C
ATOM   4380  OD1 ASN D 479      30.080  12.079 -31.314  1.00  0.00           O
ATOM   4381  ND2 ASN D 479      31.436  13.704 -30.619  1.00  0.00           N
ATOM   4382  N   GLU D 480      33.839   8.648 -30.095  1.00  0.00           N
ATOM   4383  CA  GLU D 480      35.072   7.867 -30.175  1.00  0.00           C
ATOM   4384  C   GLU D 480      34.759   6.444 -29.792  1.00  0.00           C
ATOM   4385  O   GLU D 480      34.303   6.178 -28.682  1.00  0.00           O
ATOM   4386  CB  GLU D 480      36.175   8.433 -29.273  1.00  0.00           C
ATOM   4387  CG  GLU D 480      36.705   9.802 -29.695  1.00  0.00           C
ATOM   4388  CD  GLU D 480      37.814  10.317 -28.797  1.00  0.00           C
ATOM   4389  OE1 GLU D 480      38.328  11.379 -29.062  1.00  0.00           O
ATOM   4390  OE2 GLU D 480      38.146   9.647 -27.851  1.00  0.00           O
ATOM   4391  N   GLU D 481      35.015   5.517 -30.706  1.00  0.00           N
ATOM   4392  CA  GLU D 481      34.608   4.145 -30.453  1.00  0.00           C
ATOM   4393  C   GLU D 481      35.346   3.525 -29.248  1.00  0.00           C
ATOM   4394  O   GLU D 481      34.782   3.443 -28.173  1.00  0.00           O
ATOM   4395  CB  GLU D 481      34.867   3.358 -31.745  1.00  0.00           C
ATOM   4396  CG  GLU D 481      34.288   1.988 -31.813  1.00  0.00           C
ATOM   4397  CD  GLU D 481      34.615   1.289 -33.106  1.00  0.00           C
ATOM   4398  OE1 GLU D 481      34.109   0.224 -33.318  1.00  0.00           O
ATOM   4399  OE2 GLU D 481      35.407   1.803 -33.861  1.00  0.00           O
ATOM   4400  N   VAL D 482      36.610   3.160 -29.381  1.00  0.00           N
ATOM   4401  CA  VAL D 482      37.329   2.602 -28.229  1.00  0.00           C
ATOM   4402  C   VAL D 482      38.655   3.303 -28.073  1.00  0.00           C
ATOM   4403  O   VAL D 482      39.429   3.387 -29.029  1.00  0.00           O
ATOM   4404  CB  VAL D 482      37.560   1.061 -28.345  1.00  0.00           C
ATOM   4405  CG1 VAL D 482      38.371   0.551 -27.130  1.00  0.00           C
ATOM   4406  CG2 VAL D 482      36.217   0.314 -28.374  1.00  0.00           C
ATOM   4407  N   VAL D 483      38.927   3.790 -26.871  1.00  0.00           N
ATOM   4408  CA  VAL D 483      40.205   4.446 -26.621  1.00  0.00           C
ATOM   4409  C   VAL D 483      41.111   3.524 -25.795  1.00  0.00           C
ATOM   4410  O   VAL D 483      40.782   3.198 -24.655  1.00  0.00           O
ATOM   4411  CB  VAL D 483      39.963   5.766 -25.871  1.00  0.00           C
ATOM   4412  CG1 VAL D 483      41.273   6.454 -25.591  1.00  0.00           C
ATOM   4413  CG2 VAL D 483      39.025   6.665 -26.694  1.00  0.00           C
ATOM   4414  N   SER D 484      42.244   3.095 -26.378  1.00  0.00           N
ATOM   4415  CA  SER D 484      43.138   2.134 -25.713  1.00  0.00           C
ATOM   4416  C   SER D 484      44.370   2.736 -25.034  1.00  0.00           C
ATOM   4417  O   SER D 484      44.853   2.204 -24.036  1.00  0.00           O
ATOM   4418  CB  SER D 484      43.620   1.095 -26.714  1.00  0.00           C
ATOM   4419  OG  SER D 484      42.557   0.330 -27.213  1.00  0.00           O
ATOM   4420  N   HIS D 485      44.902   3.825 -25.564  1.00  0.00           N
ATOM   4421  CA  HIS D 485      46.121   4.375 -24.984  1.00  0.00           C
ATOM   4422  C   HIS D 485      45.781   5.162 -23.702  1.00  0.00           C
ATOM   4423  O   HIS D 485      44.946   6.073 -23.761  1.00  0.00           O
ATOM   4424  CB  HIS D 485      46.847   5.241 -26.014  1.00  0.00           C
ATOM   4425  CG  HIS D 485      47.387   4.439 -27.182  1.00  0.00           C
ATOM   4426  ND1 HIS D 485      46.616   4.096 -28.278  1.00  0.00           N
ATOM   4427  CD2 HIS D 485      48.618   3.919 -27.413  1.00  0.00           C
ATOM   4428  CE1 HIS D 485      47.353   3.401 -29.132  1.00  0.00           C
ATOM   4429  NE2 HIS D 485      48.570   3.281 -28.631  1.00  0.00           N
ATOM   4430  N   PRO D 486      46.477   4.909 -22.564  1.00  0.00           N
ATOM   4431  CA  PRO D 486      46.186   5.457 -21.237  1.00  0.00           C
ATOM   4432  C   PRO D 486      46.275   6.984 -21.141  1.00  0.00           C
ATOM   4433  O   PRO D 486      45.677   7.608 -20.258  1.00  0.00           O
ATOM   4434  CB  PRO D 486      47.248   4.780 -20.355  1.00  0.00           C
ATOM   4435  CG  PRO D 486      48.370   4.394 -21.300  1.00  0.00           C
ATOM   4436  CD  PRO D 486      47.685   4.047 -22.604  1.00  0.00           C
ATOM   4437  N   GLY D 487      47.000   7.606 -22.053  1.00  0.00           N
ATOM   4438  CA  GLY D 487      47.117   9.053 -22.015  1.00  0.00           C
ATOM   4439  C   GLY D 487      45.769   9.766 -22.180  1.00  0.00           C
ATOM   4440  O   GLY D 487      45.558  10.847 -21.630  1.00  0.00           O
ATOM   4441  N   ARG D 488      44.847   9.179 -22.947  1.00  0.00           N
ATOM   4442  CA  ARG D 488      43.585   9.870 -23.200  1.00  0.00           C
ATOM   4443  C   ARG D 488      42.547   9.626 -22.110  1.00  0.00           C
ATOM   4444  O   ARG D 488      41.764  10.518 -21.753  1.00  0.00           O
ATOM   4445  CB  ARG D 488      43.030   9.474 -24.551  1.00  0.00           C
ATOM   4446  CG  ARG D 488      43.852   9.963 -25.734  1.00  0.00           C
ATOM   4447  CD  ARG D 488      43.171   9.730 -27.034  1.00  0.00           C
ATOM   4448  NE  ARG D 488      43.972  10.215 -28.152  1.00  0.00           N
ATOM   4449  CZ  ARG D 488      43.462  10.755 -29.274  1.00  0.00           C
ATOM   4450  NH1 ARG D 488      42.162  10.914 -29.381  1.00  0.00           N
ATOM   4451  NH2 ARG D 488      44.265  11.136 -30.253  1.00  0.00           N
ATOM   4452  N   ILE D 489      42.531   8.420 -21.570  1.00  0.00           N
ATOM   4453  CA  ILE D 489      41.573   8.113 -20.526  1.00  0.00           C
ATOM   4454  C   ILE D 489      41.828   8.936 -19.280  1.00  0.00           C
ATOM   4455  O   ILE D 489      40.892   9.243 -18.538  1.00  0.00           O
ATOM   4456  CB  ILE D 489      41.555   6.619 -20.187  1.00  0.00           C
ATOM   4457  CG1 ILE D 489      40.320   6.285 -19.365  1.00  0.00           C
ATOM   4458  CG2 ILE D 489      42.770   6.223 -19.449  1.00  0.00           C
ATOM   4459  CD1 ILE D 489      40.087   4.806 -19.232  1.00  0.00           C
ATOM   4460  N   ALA D 490      43.089   9.314 -19.041  1.00  0.00           N
ATOM   4461  CA  ALA D 490      43.383  10.074 -17.846  1.00  0.00           C
ATOM   4462  C   ALA D 490      42.611  11.381 -17.758  1.00  0.00           C
ATOM   4463  O   ALA D 490      42.021  11.680 -16.718  1.00  0.00           O
ATOM   4464  CB  ALA D 490      44.867  10.367 -17.790  1.00  0.00           C
ATOM   4465  N   VAL D 491      42.510  12.129 -18.854  1.00  0.00           N
ATOM   4466  CA  VAL D 491      41.798  13.398 -18.747  1.00  0.00           C
ATOM   4467  C   VAL D 491      40.298  13.177 -18.626  1.00  0.00           C
ATOM   4468  O   VAL D 491      39.596  13.919 -17.929  1.00  0.00           O
ATOM   4469  CB  VAL D 491      42.137  14.316 -19.940  1.00  0.00           C
ATOM   4470  CG1 VAL D 491      43.613  14.666 -19.906  1.00  0.00           C
ATOM   4471  CG2 VAL D 491      41.847  13.610 -21.249  1.00  0.00           C
ATOM   4472  N   HIS D 492      39.816  12.093 -19.225  1.00  0.00           N
ATOM   4473  CA  HIS D 492      38.411  11.745 -19.115  1.00  0.00           C
ATOM   4474  C   HIS D 492      38.051  11.467 -17.657  1.00  0.00           C
ATOM   4475  O   HIS D 492      37.056  11.970 -17.129  1.00  0.00           O
ATOM   4476  CB  HIS D 492      38.084  10.530 -19.990  1.00  0.00           C
ATOM   4477  CG  HIS D 492      36.655  10.115 -19.937  1.00  0.00           C
ATOM   4478  ND1 HIS D 492      35.640  10.834 -20.544  1.00  0.00           N
ATOM   4479  CD2 HIS D 492      36.066   9.049 -19.352  1.00  0.00           C
ATOM   4480  CE1 HIS D 492      34.487  10.223 -20.329  1.00  0.00           C
ATOM   4481  NE2 HIS D 492      34.717   9.139 -19.610  1.00  0.00           N
ATOM   4482  N   TYR D 493      38.867  10.648 -17.004  1.00  0.00           N
ATOM   4483  CA  TYR D 493      38.597  10.248 -15.633  1.00  0.00           C
ATOM   4484  C   TYR D 493      38.668  11.465 -14.691  1.00  0.00           C
ATOM   4485  O   TYR D 493      37.797  11.637 -13.825  1.00  0.00           O
ATOM   4486  CB  TYR D 493      39.547   9.109 -15.247  1.00  0.00           C
ATOM   4487  CG  TYR D 493      39.184   8.374 -13.965  1.00  0.00           C
ATOM   4488  CD1 TYR D 493      39.951   8.456 -12.832  1.00  0.00           C
ATOM   4489  CD2 TYR D 493      38.028   7.604 -13.952  1.00  0.00           C
ATOM   4490  CE1 TYR D 493      39.575   7.748 -11.690  1.00  0.00           C
ATOM   4491  CE2 TYR D 493      37.654   6.925 -12.810  1.00  0.00           C
ATOM   4492  CZ  TYR D 493      38.435   6.999 -11.684  1.00  0.00           C
ATOM   4493  OH  TYR D 493      38.088   6.324 -10.532  1.00  0.00           O
ATOM   4494  N   PHE D 494      39.661  12.346 -14.891  1.00  0.00           N
ATOM   4495  CA  PHE D 494      39.821  13.522 -14.032  1.00  0.00           C
ATOM   4496  C   PHE D 494      38.618  14.462 -14.064  1.00  0.00           C
ATOM   4497  O   PHE D 494      38.218  14.989 -13.023  1.00  0.00           O
ATOM   4498  CB  PHE D 494      41.082  14.302 -14.386  1.00  0.00           C
ATOM   4499  CG  PHE D 494      42.334  13.657 -13.858  1.00  0.00           C
ATOM   4500  CD1 PHE D 494      42.474  13.407 -12.518  1.00  0.00           C
ATOM   4501  CD2 PHE D 494      43.367  13.308 -14.698  1.00  0.00           C
ATOM   4502  CE1 PHE D 494      43.617  12.812 -12.030  1.00  0.00           C
ATOM   4503  CE2 PHE D 494      44.504  12.708 -14.216  1.00  0.00           C
ATOM   4504  CZ  PHE D 494      44.626  12.458 -12.874  1.00  0.00           C
ATOM   4505  N   LYS D 495      38.008  14.655 -15.236  1.00  0.00           N
ATOM   4506  CA  LYS D 495      36.835  15.529 -15.300  1.00  0.00           C
ATOM   4507  C   LYS D 495      35.529  14.802 -15.053  1.00  0.00           C
ATOM   4508  O   LYS D 495      34.454  15.405 -15.110  1.00  0.00           O
ATOM   4509  CB  LYS D 495      36.718  16.280 -16.617  1.00  0.00           C
ATOM   4510  CG  LYS D 495      37.783  17.298 -16.828  1.00  0.00           C
ATOM   4511  CD  LYS D 495      37.400  18.242 -17.941  1.00  0.00           C
ATOM   4512  CE  LYS D 495      38.407  19.362 -18.076  1.00  0.00           C
ATOM   4513  NZ  LYS D 495      37.969  20.384 -19.058  1.00  0.00           N
ATOM   4514  N   GLY D 496      35.620  13.516 -14.787  1.00  0.00           N
ATOM   4515  CA  GLY D 496      34.473  12.687 -14.551  1.00  0.00           C
ATOM   4516  C   GLY D 496      34.284  12.552 -13.059  1.00  0.00           C
ATOM   4517  O   GLY D 496      33.865  13.491 -12.379  1.00  0.00           O
ATOM   4518  N   TRP D 497      34.562  11.366 -12.552  1.00  0.00           N
ATOM   4519  CA  TRP D 497      34.344  11.076 -11.150  1.00  0.00           C
ATOM   4520  C   TRP D 497      35.618  10.935 -10.304  1.00  0.00           C
ATOM   4521  O   TRP D 497      35.527  10.518  -9.149  1.00  0.00           O
ATOM   4522  CB  TRP D 497      33.496   9.827 -11.069  1.00  0.00           C
ATOM   4523  CG  TRP D 497      32.171   9.999 -11.798  1.00  0.00           C
ATOM   4524  CD1 TRP D 497      31.848   9.495 -13.028  1.00  0.00           C
ATOM   4525  CD2 TRP D 497      31.012  10.739 -11.358  1.00  0.00           C
ATOM   4526  NE1 TRP D 497      30.576   9.861 -13.375  1.00  0.00           N
ATOM   4527  CE2 TRP D 497      30.046  10.624 -12.370  1.00  0.00           C
ATOM   4528  CE3 TRP D 497      30.716  11.480 -10.209  1.00  0.00           C
ATOM   4529  CZ2 TRP D 497      28.803  11.223 -12.268  1.00  0.00           C
ATOM   4530  CZ3 TRP D 497      29.469  12.081 -10.108  1.00  0.00           C
ATOM   4531  CH2 TRP D 497      28.536  11.956 -11.113  1.00  0.00           C
ATOM   4532  N   PHE D 498      36.796  11.306 -10.836  1.00  0.00           N
ATOM   4533  CA  PHE D 498      38.039  11.176 -10.064  1.00  0.00           C
ATOM   4534  C   PHE D 498      37.984  11.859  -8.702  1.00  0.00           C
ATOM   4535  O   PHE D 498      38.374  11.262  -7.708  1.00  0.00           O
ATOM   4536  CB  PHE D 498      39.232  11.753 -10.813  1.00  0.00           C
ATOM   4537  CG  PHE D 498      40.547  11.673 -10.045  1.00  0.00           C
ATOM   4538  CD1 PHE D 498      41.032  12.756  -9.334  1.00  0.00           C
ATOM   4539  CD2 PHE D 498      41.295  10.514 -10.045  1.00  0.00           C
ATOM   4540  CE1 PHE D 498      42.228  12.662  -8.645  1.00  0.00           C
ATOM   4541  CE2 PHE D 498      42.478  10.404  -9.364  1.00  0.00           C
ATOM   4542  CZ  PHE D 498      42.950  11.481  -8.656  1.00  0.00           C
ATOM   4543  N   LEU D 499      37.526  13.112  -8.637  1.00  0.00           N
ATOM   4544  CA  LEU D 499      37.488  13.825  -7.358  1.00  0.00           C
ATOM   4545  C   LEU D 499      36.692  13.067  -6.296  1.00  0.00           C
ATOM   4546  O   LEU D 499      37.107  12.980  -5.137  1.00  0.00           O
ATOM   4547  CB  LEU D 499      36.886  15.227  -7.539  1.00  0.00           C
ATOM   4548  CG  LEU D 499      36.806  16.089  -6.261  1.00  0.00           C
ATOM   4549  CD1 LEU D 499      38.216  16.313  -5.711  1.00  0.00           C
ATOM   4550  CD2 LEU D 499      36.125  17.416  -6.590  1.00  0.00           C
ATOM   4551  N   ILE D 500      35.556  12.493  -6.688  1.00  0.00           N
ATOM   4552  CA  ILE D 500      34.714  11.807  -5.721  1.00  0.00           C
ATOM   4553  C   ILE D 500      35.360  10.480  -5.315  1.00  0.00           C
ATOM   4554  O   ILE D 500      35.422  10.154  -4.122  1.00  0.00           O
ATOM   4555  CB  ILE D 500      33.315  11.539  -6.315  1.00  0.00           C
ATOM   4556  CG1 ILE D 500      32.634  12.870  -6.701  1.00  0.00           C
ATOM   4557  CG2 ILE D 500      32.456  10.777  -5.306  1.00  0.00           C
ATOM   4558  CD1 ILE D 500      32.462  13.829  -5.545  1.00  0.00           C
ATOM   4559  N   ASP D 501      35.854   9.729  -6.311  1.00  0.00           N
ATOM   4560  CA  ASP D 501      36.504   8.437  -6.080  1.00  0.00           C
ATOM   4561  C   ASP D 501      37.781   8.579  -5.253  1.00  0.00           C
ATOM   4562  O   ASP D 501      38.085   7.737  -4.404  1.00  0.00           O
ATOM   4563  CB  ASP D 501      36.828   7.771  -7.424  1.00  0.00           C
ATOM   4564  CG  ASP D 501      35.583   7.221  -8.163  1.00  0.00           C
ATOM   4565  OD1 ASP D 501      34.557   7.066  -7.540  1.00  0.00           O
ATOM   4566  OD2 ASP D 501      35.682   6.936  -9.358  1.00  0.00           O
ATOM   4567  N   MET D 502      38.530   9.652  -5.496  1.00  0.00           N
ATOM   4568  CA  MET D 502      39.745   9.913  -4.751  1.00  0.00           C
ATOM   4569  C   MET D 502      39.439  10.137  -3.288  1.00  0.00           C
ATOM   4570  O   MET D 502      39.998   9.458  -2.434  1.00  0.00           O
ATOM   4571  CB  MET D 502      40.471  11.129  -5.298  1.00  0.00           C
ATOM   4572  CG  MET D 502      41.691  11.490  -4.492  1.00  0.00           C
ATOM   4573  SD  MET D 502      42.527  12.940  -5.090  1.00  0.00           S
ATOM   4574  CE  MET D 502      43.333  13.415  -3.571  1.00  0.00           C
ATOM   4575  N   VAL D 503      38.489  11.026  -2.986  1.00  0.00           N
ATOM   4576  CA  VAL D 503      38.173  11.314  -1.593  1.00  0.00           C
ATOM   4577  C   VAL D 503      37.704  10.061  -0.871  1.00  0.00           C
ATOM   4578  O   VAL D 503      38.140   9.775   0.246  1.00  0.00           O
ATOM   4579  CB  VAL D 503      37.105  12.413  -1.490  1.00  0.00           C
ATOM   4580  CG1 VAL D 503      36.625  12.538  -0.040  1.00  0.00           C
ATOM   4581  CG2 VAL D 503      37.708  13.734  -1.966  1.00  0.00           C
ATOM   4582  N   ALA D 504      36.866   9.286  -1.542  1.00  0.00           N
ATOM   4583  CA  ALA D 504      36.325   8.044  -1.018  1.00  0.00           C
ATOM   4584  C   ALA D 504      37.410   7.005  -0.652  1.00  0.00           C
ATOM   4585  O   ALA D 504      37.173   6.115   0.180  1.00  0.00           O
ATOM   4586  CB  ALA D 504      35.389   7.455  -2.054  1.00  0.00           C
ATOM   4587  N   ALA D 505      38.561   7.051  -1.336  1.00  0.00           N
ATOM   4588  CA  ALA D 505      39.629   6.084  -1.130  1.00  0.00           C
ATOM   4589  C   ALA D 505      40.650   6.512  -0.069  1.00  0.00           C
ATOM   4590  O   ALA D 505      41.578   5.753   0.211  1.00  0.00           O
ATOM   4591  CB  ALA D 505      40.346   5.824  -2.448  1.00  0.00           C
ATOM   4592  N   ILE D 506      40.514   7.702   0.525  1.00  0.00           N
ATOM   4593  CA  ILE D 506      41.541   8.133   1.472  1.00  0.00           C
ATOM   4594  C   ILE D 506      41.389   7.485   2.861  1.00  0.00           C
ATOM   4595  O   ILE D 506      40.346   7.610   3.507  1.00  0.00           O
ATOM   4596  CB  ILE D 506      41.541   9.667   1.641  1.00  0.00           C
ATOM   4597  CG1 ILE D 506      41.877  10.340   0.311  1.00  0.00           C
ATOM   4598  CG2 ILE D 506      42.530  10.091   2.745  1.00  0.00           C
ATOM   4599  CD1 ILE D 506      41.658  11.839   0.308  1.00  0.00           C
ATOM   4600  N   PRO D 507      42.411   6.772   3.369  1.00  0.00           N
ATOM   4601  CA  PRO D 507      42.415   6.116   4.659  1.00  0.00           C
ATOM   4602  C   PRO D 507      42.673   7.131   5.761  1.00  0.00           C
ATOM   4603  O   PRO D 507      43.766   7.199   6.333  1.00  0.00           O
ATOM   4604  CB  PRO D 507      43.536   5.093   4.525  1.00  0.00           C
ATOM   4605  CG  PRO D 507      44.514   5.736   3.587  1.00  0.00           C
ATOM   4606  CD  PRO D 507      43.662   6.531   2.598  1.00  0.00           C
ATOM   4607  N   PHE D 508      41.647   7.897   6.088  1.00  0.00           N
ATOM   4608  CA  PHE D 508      41.781   8.985   7.058  1.00  0.00           C
ATOM   4609  C   PHE D 508      42.281   8.463   8.411  1.00  0.00           C
ATOM   4610  O   PHE D 508      42.988   9.166   9.131  1.00  0.00           O
ATOM   4611  CB  PHE D 508      40.431   9.672   7.247  1.00  0.00           C
ATOM   4612  CG  PHE D 508      39.972  10.399   6.019  1.00  0.00           C
ATOM   4613  CD1 PHE D 508      40.539  11.600   5.626  1.00  0.00           C
ATOM   4614  CD2 PHE D 508      38.973   9.851   5.232  1.00  0.00           C
ATOM   4615  CE1 PHE D 508      40.102  12.239   4.469  1.00  0.00           C
ATOM   4616  CE2 PHE D 508      38.548  10.483   4.081  1.00  0.00           C
ATOM   4617  CZ  PHE D 508      39.106  11.675   3.699  1.00  0.00           C
ATOM   4618  N   ASP D 509      41.960   7.216   8.744  1.00  0.00           N
ATOM   4619  CA  ASP D 509      42.415   6.625  10.001  1.00  0.00           C
ATOM   4620  C   ASP D 509      43.928   6.584  10.122  1.00  0.00           C
ATOM   4621  O   ASP D 509      44.477   6.750  11.210  1.00  0.00           O
ATOM   4622  CB  ASP D 509      41.952   5.197  10.094  1.00  0.00           C
ATOM   4623  CG  ASP D 509      40.560   5.094  10.317  1.00  0.00           C
ATOM   4624  OD1 ASP D 509      39.941   6.053  10.675  1.00  0.00           O
ATOM   4625  OD2 ASP D 509      40.055   4.024  10.133  1.00  0.00           O
ATOM   4626  N   LEU D 510      44.610   6.334   9.001  1.00  0.00           N
ATOM   4627  CA  LEU D 510      46.060   6.248   9.001  1.00  0.00           C
ATOM   4628  C   LEU D 510      46.654   7.632   9.052  1.00  0.00           C
ATOM   4629  O   LEU D 510      47.744   7.830   9.592  1.00  0.00           O
ATOM   4630  CB  LEU D 510      46.573   5.467   7.782  1.00  0.00           C
ATOM   4631  CG  LEU D 510      46.273   3.955   7.790  1.00  0.00           C
ATOM   4632  CD1 LEU D 510      46.656   3.331   6.449  1.00  0.00           C
ATOM   4633  CD2 LEU D 510      47.091   3.310   8.917  1.00  0.00           C
ATOM   4634  N   LEU D 511      45.916   8.615   8.536  1.00  0.00           N
ATOM   4635  CA  LEU D 511      46.461   9.963   8.545  1.00  0.00           C
ATOM   4636  C   LEU D 511      46.305  10.637   9.910  1.00  0.00           C
ATOM   4637  O   LEU D 511      47.195  11.366  10.348  1.00  0.00           O
ATOM   4638  CB  LEU D 511      45.767  10.908   7.547  1.00  0.00           C
ATOM   4639  CG  LEU D 511      46.263  10.928   6.097  1.00  0.00           C
ATOM   4640  CD1 LEU D 511      45.650   9.757   5.309  1.00  0.00           C
ATOM   4641  CD2 LEU D 511      45.953  12.275   5.501  1.00  0.00           C
ATOM   4642  N   ILE D 512      45.175  10.406  10.577  1.00  0.00           N
ATOM   4643  CA  ILE D 512      44.860  11.086  11.837  1.00  0.00           C
ATOM   4644  C   ILE D 512      45.178  10.244  13.080  1.00  0.00           C
ATOM   4645  O   ILE D 512      44.657  10.503  14.168  1.00  0.00           O
ATOM   4646  CB  ILE D 512      43.361  11.379  11.899  1.00  0.00           C
ATOM   4647  CG1 ILE D 512      42.935  12.266  10.777  1.00  0.00           C
ATOM   4648  CG2 ILE D 512      43.098  12.118  13.138  1.00  0.00           C
ATOM   4649  CD1 ILE D 512      41.445  12.362  10.668  1.00  0.00           C
ATOM   4650  N   PHE D 513      46.091   9.302  12.964  1.00  0.00           N
ATOM   4651  CA  PHE D 513      46.310   8.334  14.032  1.00  0.00           C
ATOM   4652  C   PHE D 513      46.792   9.005  15.343  1.00  0.00           C
ATOM   4653  O   PHE D 513      46.589   8.462  16.428  1.00  0.00           O
ATOM   4654  CB  PHE D 513      47.378   7.339  13.534  1.00  0.00           C
ATOM   4655  CG  PHE D 513      47.271   5.907  14.035  1.00  0.00           C
ATOM   4656  CD1 PHE D 513      47.888   5.416  15.174  1.00  0.00           C
ATOM   4657  CD2 PHE D 513      46.550   5.014  13.236  1.00  0.00           C
ATOM   4658  CE1 PHE D 513      47.749   4.063  15.509  1.00  0.00           C
ATOM   4659  CE2 PHE D 513      46.420   3.691  13.556  1.00  0.00           C
ATOM   4660  CZ  PHE D 513      47.013   3.208  14.696  1.00  0.00           C
ATOM   4661  N   GLY D 514      47.413  10.190  15.251  1.00  0.00           N
ATOM   4662  CA  GLY D 514      47.924  10.872  16.439  1.00  0.00           C
ATOM   4663  C   GLY D 514      47.190  12.145  16.920  1.00  0.00           C
ATOM   4664  O   GLY D 514      47.673  12.783  17.855  1.00  0.00           O
ATOM   4665  N   SER D 515      46.038  12.539  16.350  1.00  0.00           N
ATOM   4666  CA  SER D 515      45.484  13.838  16.818  1.00  0.00           C
ATOM   4667  C   SER D 515      44.395  13.769  17.920  1.00  0.00           C
ATOM   4668  O   SER D 515      43.607  14.699  18.087  1.00  0.00           O
ATOM   4669  CB  SER D 515      45.038  14.748  15.685  1.00  0.00           C
ATOM   4670  OG  SER D 515      44.010  14.222  14.974  1.00  0.00           O
ATOM   4671  N   GLY D 516      44.295  12.655  18.645  1.00  0.00           N
ATOM   4672  CA  GLY D 516      43.435  12.562  19.847  1.00  0.00           C
ATOM   4673  C   GLY D 516      41.912  12.350  19.708  1.00  0.00           C
ATOM   4674  O   GLY D 516      41.335  11.459  20.340  1.00  0.00           O
ATOM   4675  N   SER D 517      41.247  13.169  18.915  1.00  0.00           N
ATOM   4676  CA  SER D 517      39.786  13.083  18.837  1.00  0.00           C
ATOM   4677  C   SER D 517      39.204  11.896  18.078  1.00  0.00           C
ATOM   4678  O   SER D 517      38.856  12.013  16.898  1.00  0.00           O
ATOM   4679  CB  SER D 517      39.241  14.342  18.201  1.00  0.00           C
ATOM   4680  OG  SER D 517      37.857  14.275  18.039  1.00  0.00           O
ATOM   4681  N   GLU D 518      38.988  10.793  18.800  1.00  0.00           N
ATOM   4682  CA  GLU D 518      38.419   9.577  18.202  1.00  0.00           C
ATOM   4683  C   GLU D 518      37.043   9.834  17.601  1.00  0.00           C
ATOM   4684  O   GLU D 518      36.699   9.251  16.566  1.00  0.00           O
ATOM   4685  CB  GLU D 518      38.305   8.429  19.216  1.00  0.00           C
ATOM   4686  CG  GLU D 518      39.626   7.769  19.612  1.00  0.00           C
ATOM   4687  CD  GLU D 518      39.447   6.644  20.631  1.00  0.00           C
ATOM   4688  OE1 GLU D 518      40.368   5.882  20.825  1.00  0.00           O
ATOM   4689  OE2 GLU D 518      38.392   6.561  21.211  1.00  0.00           O
ATOM   4690  N   GLU D 519      36.241  10.696  18.234  1.00  0.00           N
ATOM   4691  CA  GLU D 519      34.938  10.966  17.651  1.00  0.00           C
ATOM   4692  C   GLU D 519      35.051  11.645  16.302  1.00  0.00           C
ATOM   4693  O   GLU D 519      34.299  11.299  15.378  1.00  0.00           O
ATOM   4694  CB  GLU D 519      34.056  11.866  18.536  1.00  0.00           C
ATOM   4695  CG  GLU D 519      33.457  11.235  19.779  1.00  0.00           C
ATOM   4696  CD  GLU D 519      32.625  12.228  20.599  1.00  0.00           C
ATOM   4697  OE1 GLU D 519      31.816  11.792  21.386  1.00  0.00           O
ATOM   4698  OE2 GLU D 519      32.818  13.414  20.438  1.00  0.00           O
ATOM   4699  N   LEU D 520      35.965  12.637  16.160  1.00  0.00           N
ATOM   4700  CA  LEU D 520      36.006  13.303  14.873  1.00  0.00           C
ATOM   4701  C   LEU D 520      36.392  12.286  13.796  1.00  0.00           C
ATOM   4702  O   LEU D 520      35.915  12.350  12.665  1.00  0.00           O
ATOM   4703  CB  LEU D 520      37.067  14.400  14.820  1.00  0.00           C
ATOM   4704  CG  LEU D 520      36.728  15.550  13.899  1.00  0.00           C
ATOM   4705  CD1 LEU D 520      35.608  16.335  14.573  1.00  0.00           C
ATOM   4706  CD2 LEU D 520      37.909  16.374  13.585  1.00  0.00           C
ATOM   4707  N   ILE D 521      37.204  11.287  14.186  1.00  0.00           N
ATOM   4708  CA  ILE D 521      37.673  10.288  13.240  1.00  0.00           C
ATOM   4709  C   ILE D 521      36.510   9.438  12.775  1.00  0.00           C
ATOM   4710  O   ILE D 521      36.335   9.223  11.572  1.00  0.00           O
ATOM   4711  CB  ILE D 521      38.785   9.402  13.840  1.00  0.00           C
ATOM   4712  CG1 ILE D 521      40.041  10.236  14.103  1.00  0.00           C
ATOM   4713  CG2 ILE D 521      39.106   8.277  12.887  1.00  0.00           C
ATOM   4714  CD1 ILE D 521      41.098   9.521  14.936  1.00  0.00           C
ATOM   4715  N   GLY D 522      35.694   8.978  13.725  1.00  0.00           N
ATOM   4716  CA  GLY D 522      34.548   8.155  13.370  1.00  0.00           C
ATOM   4717  C   GLY D 522      33.612   8.888  12.412  1.00  0.00           C
ATOM   4718  O   GLY D 522      33.041   8.293  11.500  1.00  0.00           O
ATOM   4719  N   LEU D 523      33.453  10.190  12.617  1.00  0.00           N
ATOM   4720  CA  LEU D 523      32.603  10.987  11.749  1.00  0.00           C
ATOM   4721  C   LEU D 523      33.251  11.134  10.355  1.00  0.00           C
ATOM   4722  O   LEU D 523      32.587  11.007   9.328  1.00  0.00           O
ATOM   4723  CB  LEU D 523      32.264  12.316  12.417  1.00  0.00           C
ATOM   4724  CG  LEU D 523      31.077  13.074  11.800  1.00  0.00           C
ATOM   4725  CD1 LEU D 523      30.384  13.860  12.909  1.00  0.00           C
ATOM   4726  CD2 LEU D 523      31.552  13.988  10.698  1.00  0.00           C
ATOM   4727  N   LEU D 524      34.558  11.397  10.298  1.00  0.00           N
ATOM   4728  CA  LEU D 524      35.259  11.552   9.015  1.00  0.00           C
ATOM   4729  C   LEU D 524      35.215  10.266   8.175  1.00  0.00           C
ATOM   4730  O   LEU D 524      35.191  10.314   6.940  1.00  0.00           O
ATOM   4731  CB  LEU D 524      36.700  11.989   9.258  1.00  0.00           C
ATOM   4732  CG  LEU D 524      36.843  13.420   9.801  1.00  0.00           C
ATOM   4733  CD1 LEU D 524      38.273  13.661  10.188  1.00  0.00           C
ATOM   4734  CD2 LEU D 524      36.389  14.401   8.751  1.00  0.00           C
ATOM   4735  N   LYS D 525      35.105   9.110   8.837  1.00  0.00           N
ATOM   4736  CA  LYS D 525      34.972   7.824   8.148  1.00  0.00           C
ATOM   4737  C   LYS D 525      33.734   7.763   7.264  1.00  0.00           C
ATOM   4738  O   LYS D 525      33.637   6.895   6.395  1.00  0.00           O
ATOM   4739  CB  LYS D 525      34.938   6.642   9.104  1.00  0.00           C
ATOM   4740  CG  LYS D 525      36.233   6.329   9.758  1.00  0.00           C
ATOM   4741  CD  LYS D 525      36.089   5.156  10.702  1.00  0.00           C
ATOM   4742  CE  LYS D 525      37.393   4.829  11.225  1.00  0.00           C
ATOM   4743  NZ  LYS D 525      37.420   3.713  12.191  1.00  0.00           N
ATOM   4744  N   THR D 526      32.788   8.690   7.439  1.00  0.00           N
ATOM   4745  CA  THR D 526      31.592   8.703   6.618  1.00  0.00           C
ATOM   4746  C   THR D 526      31.922   8.984   5.143  1.00  0.00           C
ATOM   4747  O   THR D 526      31.105   8.731   4.261  1.00  0.00           O
ATOM   4748  CB  THR D 526      30.567   9.725   7.141  1.00  0.00           C
ATOM   4749  OG1 THR D 526      31.151  11.034   7.162  1.00  0.00           O
ATOM   4750  CG2 THR D 526      30.101   9.328   8.548  1.00  0.00           C
ATOM   4751  N   ALA D 527      33.151   9.430   4.844  1.00  0.00           N
ATOM   4752  CA  ALA D 527      33.600   9.621   3.464  1.00  0.00           C
ATOM   4753  C   ALA D 527      33.540   8.292   2.705  1.00  0.00           C
ATOM   4754  O   ALA D 527      33.426   8.262   1.481  1.00  0.00           O
ATOM   4755  CB  ALA D 527      35.014  10.158   3.428  1.00  0.00           C
ATOM   4756  N   ARG D 528      33.609   7.176   3.435  1.00  0.00           N
ATOM   4757  CA  ARG D 528      33.571   5.846   2.848  1.00  0.00           C
ATOM   4758  C   ARG D 528      32.222   5.583   2.174  1.00  0.00           C
ATOM   4759  O   ARG D 528      32.114   4.743   1.282  1.00  0.00           O
ATOM   4760  CB  ARG D 528      33.840   4.785   3.905  1.00  0.00           C
ATOM   4761  CG  ARG D 528      35.283   4.773   4.447  1.00  0.00           C
ATOM   4762  CD  ARG D 528      35.490   3.716   5.481  1.00  0.00           C
ATOM   4763  NE  ARG D 528      36.859   3.643   5.951  1.00  0.00           N
ATOM   4764  CZ  ARG D 528      37.284   2.837   6.950  1.00  0.00           C
ATOM   4765  NH1 ARG D 528      36.434   2.037   7.561  1.00  0.00           N
ATOM   4766  NH2 ARG D 528      38.550   2.851   7.314  1.00  0.00           N
ATOM   4767  N   LEU D 529      31.184   6.343   2.530  1.00  0.00           N
ATOM   4768  CA  LEU D 529      29.877   6.122   1.933  1.00  0.00           C
ATOM   4769  C   LEU D 529      29.846   6.665   0.506  1.00  0.00           C
ATOM   4770  O   LEU D 529      28.952   6.331  -0.269  1.00  0.00           O
ATOM   4771  CB  LEU D 529      28.757   6.795   2.741  1.00  0.00           C
ATOM   4772  CG  LEU D 529      28.210   5.997   3.947  1.00  0.00           C
ATOM   4773  CD1 LEU D 529      29.275   5.931   5.030  1.00  0.00           C
ATOM   4774  CD2 LEU D 529      26.933   6.650   4.462  1.00  0.00           C
ATOM   4775  N   LEU D 530      30.856   7.449   0.115  1.00  0.00           N
ATOM   4776  CA  LEU D 530      30.917   7.997  -1.233  1.00  0.00           C
ATOM   4777  C   LEU D 530      31.259   6.895  -2.227  1.00  0.00           C
ATOM   4778  O   LEU D 530      31.079   7.049  -3.432  1.00  0.00           O
ATOM   4779  CB  LEU D 530      31.974   9.096  -1.330  1.00  0.00           C
ATOM   4780  CG  LEU D 530      31.722  10.366  -0.545  1.00  0.00           C
ATOM   4781  CD1 LEU D 530      32.955  11.274  -0.691  1.00  0.00           C
ATOM   4782  CD2 LEU D 530      30.454  11.033  -1.062  1.00  0.00           C
ATOM   4783  N   ARG D 531      31.696   5.737  -1.721  1.00  0.00           N
ATOM   4784  CA  ARG D 531      32.043   4.597  -2.553  1.00  0.00           C
ATOM   4785  C   ARG D 531      30.788   4.089  -3.286  1.00  0.00           C
ATOM   4786  O   ARG D 531      30.886   3.453  -4.329  1.00  0.00           O
ATOM   4787  CB  ARG D 531      32.675   3.519  -1.684  1.00  0.00           C
ATOM   4788  CG  ARG D 531      34.039   3.950  -1.117  1.00  0.00           C
ATOM   4789  CD  ARG D 531      34.597   3.017  -0.125  1.00  0.00           C
ATOM   4790  NE  ARG D 531      35.862   3.515   0.432  1.00  0.00           N
ATOM   4791  CZ  ARG D 531      36.588   2.931   1.411  1.00  0.00           C
ATOM   4792  NH1 ARG D 531      36.246   1.822   1.990  1.00  0.00           N
ATOM   4793  NH2 ARG D 531      37.675   3.505   1.809  1.00  0.00           N
ATOM   4794  N   LEU D 532      29.591   4.433  -2.780  1.00  0.00           N
ATOM   4795  CA  LEU D 532      28.319   4.064  -3.409  1.00  0.00           C
ATOM   4796  C   LEU D 532      28.180   4.663  -4.811  1.00  0.00           C
ATOM   4797  O   LEU D 532      27.497   4.103  -5.676  1.00  0.00           O
ATOM   4798  CB  LEU D 532      27.161   4.510  -2.511  1.00  0.00           C
ATOM   4799  CG  LEU D 532      26.993   3.689  -1.218  1.00  0.00           C
ATOM   4800  CD1 LEU D 532      26.050   4.364  -0.284  1.00  0.00           C
ATOM   4801  CD2 LEU D 532      26.403   2.333  -1.585  1.00  0.00           C
ATOM   4802  N   VAL D 533      28.873   5.770  -5.061  1.00  0.00           N
ATOM   4803  CA  VAL D 533      28.842   6.439  -6.352  1.00  0.00           C
ATOM   4804  C   VAL D 533      29.353   5.493  -7.435  1.00  0.00           C
ATOM   4805  O   VAL D 533      28.920   5.560  -8.590  1.00  0.00           O
ATOM   4806  CB  VAL D 533      29.658   7.743  -6.318  1.00  0.00           C
ATOM   4807  CG1 VAL D 533      29.777   8.342  -7.740  1.00  0.00           C
ATOM   4808  CG2 VAL D 533      28.964   8.715  -5.354  1.00  0.00           C
ATOM   4809  N   ARG D 534      30.312   4.627  -7.075  1.00  0.00           N
ATOM   4810  CA  ARG D 534      30.909   3.673  -7.999  1.00  0.00           C
ATOM   4811  C   ARG D 534      29.852   2.728  -8.574  1.00  0.00           C
ATOM   4812  O   ARG D 534      30.019   2.197  -9.671  1.00  0.00           O
ATOM   4813  CB  ARG D 534      31.960   2.839  -7.284  1.00  0.00           C
ATOM   4814  CG  ARG D 534      33.201   3.617  -6.854  1.00  0.00           C
ATOM   4815  CD  ARG D 534      34.146   2.763  -6.101  1.00  0.00           C
ATOM   4816  NE  ARG D 534      35.251   3.531  -5.528  1.00  0.00           N
ATOM   4817  CZ  ARG D 534      36.419   3.810  -6.142  1.00  0.00           C
ATOM   4818  NH1 ARG D 534      36.656   3.378  -7.334  1.00  0.00           N
ATOM   4819  NH2 ARG D 534      37.335   4.524  -5.518  1.00  0.00           N
ATOM   4820  N   VAL D 535      28.791   2.469  -7.806  1.00  0.00           N
ATOM   4821  CA  VAL D 535      27.735   1.587  -8.252  1.00  0.00           C
ATOM   4822  C   VAL D 535      26.758   2.390  -9.090  1.00  0.00           C
ATOM   4823  O   VAL D 535      26.344   1.950 -10.159  1.00  0.00           O
ATOM   4824  CB  VAL D 535      27.011   0.927  -7.059  1.00  0.00           C
ATOM   4825  CG1 VAL D 535      25.820   0.094  -7.563  1.00  0.00           C
ATOM   4826  CG2 VAL D 535      28.002   0.043  -6.283  1.00  0.00           C
ATOM   4827  N   ALA D 536      26.408   3.589  -8.621  1.00  0.00           N
ATOM   4828  CA  ALA D 536      25.435   4.415  -9.330  1.00  0.00           C
ATOM   4829  C   ALA D 536      25.862   4.722 -10.773  1.00  0.00           C
ATOM   4830  O   ALA D 536      25.067   4.598 -11.709  1.00  0.00           O
ATOM   4831  CB  ALA D 536      25.248   5.722  -8.576  1.00  0.00           C
ATOM   4832  N   ARG D 537      27.141   5.029 -10.979  1.00  0.00           N
ATOM   4833  CA  ARG D 537      27.633   5.322 -12.328  1.00  0.00           C
ATOM   4834  C   ARG D 537      27.610   4.098 -13.269  1.00  0.00           C
ATOM   4835  O   ARG D 537      27.706   4.247 -14.488  1.00  0.00           O
ATOM   4836  CB  ARG D 537      29.037   5.917 -12.278  1.00  0.00           C
ATOM   4837  CG  ARG D 537      30.061   4.970 -11.796  1.00  0.00           C
ATOM   4838  CD  ARG D 537      31.422   5.528 -11.676  1.00  0.00           C
ATOM   4839  NE  ARG D 537      32.040   5.743 -12.979  1.00  0.00           N
ATOM   4840  CZ  ARG D 537      33.275   6.227 -13.144  1.00  0.00           C
ATOM   4841  NH1 ARG D 537      33.971   6.538 -12.084  1.00  0.00           N
ATOM   4842  NH2 ARG D 537      33.781   6.383 -14.356  1.00  0.00           N
ATOM   4843  N   LYS D 538      27.528   2.891 -12.701  1.00  0.00           N
[truncated: 792,772 more chars]
