# Supplementary material for: Harnessing AlphaFold to reveal hERG channel conformational state secrets
Source: eLife. 2025 Jul 14;13:RP104901. doi: 10.7554/eLife.104901 (PMC12259024; doi:10.7554/eLife.104901)
Supplement: Supplementary file 3. [file elife-104901-supp3.pdb]

REMARK hERG channel closed-state AlphaFold structural model
REMARK K. Ngo et al 2024-25
SEQRES   1 B  466  TRP THR ILE LEU HIS TYR SER PRO PHE LYS ALA VAL TRP
SEQRES   2 B  466  ASP TRP LEU ILE LEU LEU LEU VAL ILE TYR THR ALA VAL
SEQRES   3 B  466  PHE THR PRO TYR SER ALA ALA PHE LEU LEU LYS GLU THR
SEQRES   4 B  466  GLU GLU GLY PRO PRO ALA THR GLU CYS GLY TYR ALA CYS
SEQRES   5 B  466  GLN PRO LEU ALA VAL VAL ASP LEU ILE VAL ASP ILE MET
SEQRES   6 B  466  PHE ILE VAL ASP ILE LEU ILE ASN PHE ARG THR THR TYR
SEQRES   7 B  466  VAL ASN ALA ASN GLU GLU VAL VAL SER HIS PRO GLY ARG
SEQRES   8 B  466  ILE ALA VAL HIS TYR PHE LYS GLY TRP PHE LEU ILE ASP
SEQRES   9 B  466  MET VAL ALA ALA ILE PRO PHE ASP LEU LEU ILE PHE GLY
SEQRES  10 B  466  SER GLY SER GLU GLU LEU ILE GLY LEU LEU LYS THR ALA
SEQRES  11 B  466  ARG LEU LEU ARG LEU VAL ARG VAL ALA ARG LYS LEU ASP
SEQRES  12 B  466  ARG TYR SER GLU TYR GLY ALA ALA VAL LEU PHE LEU LEU
SEQRES  13 B  466  MET CYS THR PHE ALA LEU ILE ALA HIS TRP LEU ALA CYS
SEQRES  14 B  466  ILE TRP TYR ALA ILE GLY ASN MET GLU GLN PRO HIS MET
SEQRES  15 B  466  ASP SER ARG ILE GLY TRP LEU HIS ASN LEU GLY ASP GLN
SEQRES  16 B  466  ILE GLY LYS PRO TYR ASN SER SER GLY LEU GLY GLY PRO
SEQRES  17 B  466  SER ILE LYS ASP LYS TYR VAL THR ALA LEU TYR PHE THR
SEQRES  18 B  466  PHE SER SER LEU THR SER VAL GLY PHE GLY ASN VAL SER
SEQRES  19 B  466  PRO ASN THR ASN SER GLU LYS ILE PHE SER ILE CYS VAL
SEQRES  20 B  466  MET LEU ILE GLY SER LEU MET TYR ALA SER ILE PHE GLY
SEQRES  21 B  466  ASN VAL SER ALA ILE ILE GLN ARG LEU TYR SER GLY THR
SEQRES  22 B  466  ALA ARG TYR HIS THR GLN MET LEU ARG VAL ARG GLU PHE
SEQRES  23 B  466  ILE ARG PHE HIS GLN ILE PRO ASN PRO LEU ARG GLN ARG
SEQRES  24 B  466  LEU GLU GLU TYR PHE GLN HIS ALA TRP SER TYR THR ASN
SEQRES  25 B  466  GLY ILE ASP MET ASN ALA VAL LEU LYS GLY PHE PRO GLU
SEQRES  26 B  466  CYS LEU GLN ALA ASP ILE CYS LEU HIS LEU ASN ARG SER
SEQRES  27 B  466  LEU LEU GLN HIS CYS LYS PRO PHE ARG GLY ALA THR LYS
SEQRES  28 B  466  GLY CYS LEU ARG ALA LEU ALA MET LYS PHE LYS THR THR
SEQRES  29 B  466  HIS ALA PRO PRO GLY ASP THR LEU VAL HIS ALA GLY ASP
SEQRES  30 B  466  LEU LEU THR ALA LEU TYR PHE ILE SER ARG GLY SER ILE
SEQRES  31 B  466  GLU ILE LEU ARG GLY ASP VAL VAL VAL ALA ILE LEU GLY
SEQRES  32 B  466  LYS ASN ASP ILE PHE GLY GLU PRO LEU ASN LEU TYR ALA
SEQRES  33 B  466  ARG PRO GLY LYS SER ASN GLY ASP VAL ARG ALA LEU THR
SEQRES  34 B  466  TYR CYS ASP LEU HIS LYS ILE HIS ARG ASP ASP LEU LEU
SEQRES  35 B  466  GLU VAL LEU ASP MET TYR PRO GLU PHE SER ASP HIS PHE
SEQRES  36 B  466  TRP SER SER LEU GLU ILE THR PHE ASN LEU ARG
SEQRES   1 C  466  TRP THR ILE LEU HIS TYR SER PRO PHE LYS ALA VAL TRP
SEQRES   2 C  466  ASP TRP LEU ILE LEU LEU LEU VAL ILE TYR THR ALA VAL
SEQRES   3 C  466  PHE THR PRO TYR SER ALA ALA PHE LEU LEU LYS GLU THR
SEQRES   4 C  466  GLU GLU GLY PRO PRO ALA THR GLU CYS GLY TYR ALA CYS
SEQRES   5 C  466  GLN PRO LEU ALA VAL VAL ASP LEU ILE VAL ASP ILE MET
SEQRES   6 C  466  PHE ILE VAL ASP ILE LEU ILE ASN PHE ARG THR THR TYR
SEQRES   7 C  466  VAL ASN ALA ASN GLU GLU VAL VAL SER HIS PRO GLY ARG
SEQRES   8 C  466  ILE ALA VAL HIS TYR PHE LYS GLY TRP PHE LEU ILE ASP
SEQRES   9 C  466  MET VAL ALA ALA ILE PRO PHE ASP LEU LEU ILE PHE GLY
SEQRES  10 C  466  SER GLY SER GLU GLU LEU ILE GLY LEU LEU LYS THR ALA
SEQRES  11 C  466  ARG LEU LEU ARG LEU VAL ARG VAL ALA ARG LYS LEU ASP
SEQRES  12 C  466  ARG TYR SER GLU TYR GLY ALA ALA VAL LEU PHE LEU LEU
SEQRES  13 C  466  MET CYS THR PHE ALA LEU ILE ALA HIS TRP LEU ALA CYS
SEQRES  14 C  466  ILE TRP TYR ALA ILE GLY ASN MET GLU GLN PRO HIS MET
SEQRES  15 C  466  ASP SER ARG ILE GLY TRP LEU HIS ASN LEU GLY ASP GLN
SEQRES  16 C  466  ILE GLY LYS PRO TYR ASN SER SER GLY LEU GLY GLY PRO
SEQRES  17 C  466  SER ILE LYS ASP LYS TYR VAL THR ALA LEU TYR PHE THR
SEQRES  18 C  466  PHE SER SER LEU THR SER VAL GLY PHE GLY ASN VAL SER
SEQRES  19 C  466  PRO ASN THR ASN SER GLU LYS ILE PHE SER ILE CYS VAL
SEQRES  20 C  466  MET LEU ILE GLY SER LEU MET TYR ALA SER ILE PHE GLY
SEQRES  21 C  466  ASN VAL SER ALA ILE ILE GLN ARG LEU TYR SER GLY THR
SEQRES  22 C  466  ALA ARG TYR HIS THR GLN MET LEU ARG VAL ARG GLU PHE
SEQRES  23 C  466  ILE ARG PHE HIS GLN ILE PRO ASN PRO LEU ARG GLN ARG
SEQRES  24 C  466  LEU GLU GLU TYR PHE GLN HIS ALA TRP SER TYR THR ASN
SEQRES  25 C  466  GLY ILE ASP MET ASN ALA VAL LEU LYS GLY PHE PRO GLU
SEQRES  26 C  466  CYS LEU GLN ALA ASP ILE CYS LEU HIS LEU ASN ARG SER
SEQRES  27 C  466  LEU LEU GLN HIS CYS LYS PRO PHE ARG GLY ALA THR LYS
SEQRES  28 C  466  GLY CYS LEU ARG ALA LEU ALA MET LYS PHE LYS THR THR
SEQRES  29 C  466  HIS ALA PRO PRO GLY ASP THR LEU VAL HIS ALA GLY ASP
SEQRES  30 C  466  LEU LEU THR ALA LEU TYR PHE ILE SER ARG GLY SER ILE
SEQRES  31 C  466  GLU ILE LEU ARG GLY ASP VAL VAL VAL ALA ILE LEU GLY
SEQRES  32 C  466  LYS ASN ASP ILE PHE GLY GLU PRO LEU ASN LEU TYR ALA
SEQRES  33 C  466  ARG PRO GLY LYS SER ASN GLY ASP VAL ARG ALA LEU THR
SEQRES  34 C  466  TYR CYS ASP LEU HIS LYS ILE HIS ARG ASP ASP LEU LEU
SEQRES  35 C  466  GLU VAL LEU ASP MET TYR PRO GLU PHE SER ASP HIS PHE
SEQRES  36 C  466  TRP SER SER LEU GLU ILE THR PHE ASN LEU ARG
SEQRES   1 D  466  TRP THR ILE LEU HIS TYR SER PRO PHE LYS ALA VAL TRP
SEQRES   2 D  466  ASP TRP LEU ILE LEU LEU LEU VAL ILE TYR THR ALA VAL
SEQRES   3 D  466  PHE THR PRO TYR SER ALA ALA PHE LEU LEU LYS GLU THR
SEQRES   4 D  466  GLU GLU GLY PRO PRO ALA THR GLU CYS GLY TYR ALA CYS
SEQRES   5 D  466  GLN PRO LEU ALA VAL VAL ASP LEU ILE VAL ASP ILE MET
SEQRES   6 D  466  PHE ILE VAL ASP ILE LEU ILE ASN PHE ARG THR THR TYR
SEQRES   7 D  466  VAL ASN ALA ASN GLU GLU VAL VAL SER HIS PRO GLY ARG
SEQRES   8 D  466  ILE ALA VAL HIS TYR PHE LYS GLY TRP PHE LEU ILE ASP
SEQRES   9 D  466  MET VAL ALA ALA ILE PRO PHE ASP LEU LEU ILE PHE GLY
SEQRES  10 D  466  SER GLY SER GLU GLU LEU ILE GLY LEU LEU LYS THR ALA
SEQRES  11 D  466  ARG LEU LEU ARG LEU VAL ARG VAL ALA ARG LYS LEU ASP
SEQRES  12 D  466  ARG TYR SER GLU TYR GLY ALA ALA VAL LEU PHE LEU LEU
SEQRES  13 D  466  MET CYS THR PHE ALA LEU ILE ALA HIS TRP LEU ALA CYS
SEQRES  14 D  466  ILE TRP TYR ALA ILE GLY ASN MET GLU GLN PRO HIS MET
SEQRES  15 D  466  ASP SER ARG ILE GLY TRP LEU HIS ASN LEU GLY ASP GLN
SEQRES  16 D  466  ILE GLY LYS PRO TYR ASN SER SER GLY LEU GLY GLY PRO
SEQRES  17 D  466  SER ILE LYS ASP LYS TYR VAL THR ALA LEU TYR PHE THR
SEQRES  18 D  466  PHE SER SER LEU THR SER VAL GLY PHE GLY ASN VAL SER
SEQRES  19 D  466  PRO ASN THR ASN SER GLU LYS ILE PHE SER ILE CYS VAL
SEQRES  20 D  466  MET LEU ILE GLY SER LEU MET TYR ALA SER ILE PHE GLY
SEQRES  21 D  466  ASN VAL SER ALA ILE ILE GLN ARG LEU TYR SER GLY THR
SEQRES  22 D  466  ALA ARG TYR HIS THR GLN MET LEU ARG VAL ARG GLU PHE
SEQRES  23 D  466  ILE ARG PHE HIS GLN ILE PRO ASN PRO LEU ARG GLN ARG
SEQRES  24 D  466  LEU GLU GLU TYR PHE GLN HIS ALA TRP SER TYR THR ASN
SEQRES  25 D  466  GLY ILE ASP MET ASN ALA VAL LEU LYS GLY PHE PRO GLU
SEQRES  26 D  466  CYS LEU GLN ALA ASP ILE CYS LEU HIS LEU ASN ARG SER
SEQRES  27 D  466  LEU LEU GLN HIS CYS LYS PRO PHE ARG GLY ALA THR LYS
SEQRES  28 D  466  GLY CYS LEU ARG ALA LEU ALA MET LYS PHE LYS THR THR
SEQRES  29 D  466  HIS ALA PRO PRO GLY ASP THR LEU VAL HIS ALA GLY ASP
SEQRES  30 D  466  LEU LEU THR ALA LEU TYR PHE ILE SER ARG GLY SER ILE
SEQRES  31 D  466  GLU ILE LEU ARG GLY ASP VAL VAL VAL ALA ILE LEU GLY
SEQRES  32 D  466  LYS ASN ASP ILE PHE GLY GLU PRO LEU ASN LEU TYR ALA
SEQRES  33 D  466  ARG PRO GLY LYS SER ASN GLY ASP VAL ARG ALA LEU THR
SEQRES  34 D  466  TYR CYS ASP LEU HIS LYS ILE HIS ARG ASP ASP LEU LEU
SEQRES  35 D  466  GLU VAL LEU ASP MET TYR PRO GLU PHE SER ASP HIS PHE
SEQRES  36 D  466  TRP SER SER LEU GLU ILE THR PHE ASN LEU ARG
SEQRES   1 A  466  TRP THR ILE LEU HIS TYR SER PRO PHE LYS ALA VAL TRP
SEQRES   2 A  466  ASP TRP LEU ILE LEU LEU LEU VAL ILE TYR THR ALA VAL
SEQRES   3 A  466  PHE THR PRO TYR SER ALA ALA PHE LEU LEU LYS GLU THR
SEQRES   4 A  466  GLU GLU GLY PRO PRO ALA THR GLU CYS GLY TYR ALA CYS
SEQRES   5 A  466  GLN PRO LEU ALA VAL VAL ASP LEU ILE VAL ASP ILE MET
SEQRES   6 A  466  PHE ILE VAL ASP ILE LEU ILE ASN PHE ARG THR THR TYR
SEQRES   7 A  466  VAL ASN ALA ASN GLU GLU VAL VAL SER HIS PRO GLY ARG
SEQRES   8 A  466  ILE ALA VAL HIS TYR PHE LYS GLY TRP PHE LEU ILE ASP
SEQRES   9 A  466  MET VAL ALA ALA ILE PRO PHE ASP LEU LEU ILE PHE GLY
SEQRES  10 A  466  SER GLY SER GLU GLU LEU ILE GLY LEU LEU LYS THR ALA
SEQRES  11 A  466  ARG LEU LEU ARG LEU VAL ARG VAL ALA ARG LYS LEU ASP
SEQRES  12 A  466  ARG TYR SER GLU TYR GLY ALA ALA VAL LEU PHE LEU LEU
SEQRES  13 A  466  MET CYS THR PHE ALA LEU ILE ALA HIS TRP LEU ALA CYS
SEQRES  14 A  466  ILE TRP TYR ALA ILE GLY ASN MET GLU GLN PRO HIS MET
SEQRES  15 A  466  ASP SER ARG ILE GLY TRP LEU HIS ASN LEU GLY ASP GLN
SEQRES  16 A  466  ILE GLY LYS PRO TYR ASN SER SER GLY LEU GLY GLY PRO
SEQRES  17 A  466  SER ILE LYS ASP LYS TYR VAL THR ALA LEU TYR PHE THR
SEQRES  18 A  466  PHE SER SER LEU THR SER VAL GLY PHE GLY ASN VAL SER
SEQRES  19 A  466  PRO ASN THR ASN SER GLU LYS ILE PHE SER ILE CYS VAL
SEQRES  20 A  466  MET LEU ILE GLY SER LEU MET TYR ALA SER ILE PHE GLY
SEQRES  21 A  466  ASN VAL SER ALA ILE ILE GLN ARG LEU TYR SER GLY THR
SEQRES  22 A  466  ALA ARG TYR HIS THR GLN MET LEU ARG VAL ARG GLU PHE
SEQRES  23 A  466  ILE ARG PHE HIS GLN ILE PRO ASN PRO LEU ARG GLN ARG
SEQRES  24 A  466  LEU GLU GLU TYR PHE GLN HIS ALA TRP SER TYR THR ASN
SEQRES  25 A  466  GLY ILE ASP MET ASN ALA VAL LEU LYS GLY PHE PRO GLU
SEQRES  26 A  466  CYS LEU GLN ALA ASP ILE CYS LEU HIS LEU ASN ARG SER
SEQRES  27 A  466  LEU LEU GLN HIS CYS LYS PRO PHE ARG GLY ALA THR LYS
SEQRES  28 A  466  GLY CYS LEU ARG ALA LEU ALA MET LYS PHE LYS THR THR
SEQRES  29 A  466  HIS ALA PRO PRO GLY ASP THR LEU VAL HIS ALA GLY ASP
SEQRES  30 A  466  LEU LEU THR ALA LEU TYR PHE ILE SER ARG GLY SER ILE
SEQRES  31 A  466  GLU ILE LEU ARG GLY ASP VAL VAL VAL ALA ILE LEU GLY
SEQRES  32 A  466  LYS ASN ASP ILE PHE GLY GLU PRO LEU ASN LEU TYR ALA
SEQRES  33 A  466  ARG PRO GLY LYS SER ASN GLY ASP VAL ARG ALA LEU THR
SEQRES  34 A  466  TYR CYS ASP LEU HIS LYS ILE HIS ARG ASP ASP LEU LEU
SEQRES  35 A  466  GLU VAL LEU ASP MET TYR PRO GLU PHE SER ASP HIS PHE
SEQRES  36 A  466  TRP SER SER LEU GLU ILE THR PHE ASN LEU ARG
HELIX    1   1 PRO C  405  LEU C  432  1                                  28
HELIX    2   2 LYS C  434  GLU C  438  1                                   5
HELIX    3   3 TYR C  447  CYS C  449  1                                   3
HELIX    4   4 PRO C  451  ARG C  472  1                                  22
HELIX    5   5 PRO C  486  PHE C  494  1                                   9
HELIX    6   6 PHE C  498  ALA C  505  1                                   8
HELIX    7   7 PHE C  508  LEU C  511  1                                   4
HELIX    8   8 GLU C  518  TYR C  542  1                                  25
HELIX    9   9 GLY C  546  HIS C  578  1                                  33
HELIX   10  10 TRP C  585  GLN C  592  1                                   8
HELIX   11  11 ILE C  607  LEU C  622  1                                  16
HELIX   12  12 ASN C  635  LEU C  666  1                                  32
HELIX   13  13 SER C  668  PHE C  686  1                                  19
HELIX   14  14 LEU C  693  THR C  708  1                                  16
HELIX   15  15 MET C  713  GLY C  719  1                                   7
HELIX   16  16 GLU C  722  LEU C  732  1                                  11
HELIX   17  17 ARG C  734  HIS C  739  1                                   6
HELIX   18  18 LYS C  741  PHE C  743  1                                   3
HELIX   19  19 LYS C  748  ALA C  755  1                                   8
HELIX   20  20 ARG C  835  MET C  844  1                                  10
HELIX   21  21 PRO C  846  SER C  855  1                                  10
HELIX   22  22 PRO A  405  LEU A  432  1                                  28
HELIX   23  23 LYS A  434  THR A  436  1                                   3
HELIX   24  24 TYR A  447  CYS A  449  1                                   3
HELIX   25  25 PRO A  451  ARG A  472  1                                  22
HELIX   26  26 PRO A  486  LYS A  495  1                                  10
HELIX   27  27 PHE A  498  ALA A  504  1                                   7
HELIX   28  28 PHE A  508  LEU A  511  1                                   4
HELIX   29  29 GLU A  518  TYR A  542  1                                  25
HELIX   30  30 GLY A  546  HIS A  578  1                                  33
HELIX   31  31 TRP A  585  GLN A  592  1                                   8
HELIX   32  32 ILE A  607  LEU A  622  1                                  16
HELIX   33  33 ASN A  635  LEU A  666  1                                  32
HELIX   34  34 SER A  668  PHE A  686  1                                  19
HELIX   35  35 LEU A  693  THR A  708  1                                  16
HELIX   36  36 MET A  713  GLY A  719  1                                   7
HELIX   37  37 GLU A  722  LEU A  732  1                                  11
HELIX   38  38 ARG A  734  HIS A  739  1                                   6
HELIX   39  39 LYS A  741  PHE A  743  1                                   3
HELIX   40  40 LYS A  748  ALA A  755  1                                   8
HELIX   41  41 ARG A  835  MET A  844  1                                  10
HELIX   42  42 PRO A  846  SER A  855  1                                  10
HELIX   43  43 PRO B  405  LEU B  432  1                                  28
HELIX   44  44 LYS B  434  THR B  436  1                                   3
HELIX   45  45 TYR B  447  CYS B  449  1                                   3
HELIX   46  46 PRO B  451  ARG B  472  1                                  22
HELIX   47  47 PRO B  486  LYS B  495  1                                  10
HELIX   48  48 PHE B  498  ALA B  504  1                                   7
HELIX   49  49 PHE B  508  LEU B  511  1                                   4
HELIX   50  50 GLU B  518  ARG B  541  1                                  24
HELIX   51  51 GLY B  546  HIS B  578  1                                  33
HELIX   52  52 TRP B  585  GLN B  592  1                                   8
HELIX   53  53 ILE B  607  LEU B  622  1                                  16
HELIX   54  54 ASN B  635  LEU B  666  1                                  32
HELIX   55  55 SER B  668  PHE B  686  1                                  19
HELIX   56  56 LEU B  693  THR B  708  1                                  16
HELIX   57  57 MET B  713  GLY B  719  1                                   7
HELIX   58  58 GLU B  722  LEU B  732  1                                  11
HELIX   59  59 ARG B  734  HIS B  739  1                                   6
HELIX   60  60 LYS B  741  PHE B  743  1                                   3
HELIX   61  61 LYS B  748  ALA B  755  1                                   8
HELIX   62  62 ARG B  835  MET B  844  1                                  10
HELIX   63  63 PRO B  846  SER B  855  1                                  10
HELIX   64  64 PRO D  405  THR D  436  1                                  32
HELIX   65  65 TYR D  447  CYS D  449  1                                   3
HELIX   66  66 PRO D  451  ARG D  472  1                                  22
HELIX   67  67 PRO D  486  LYS D  495  1                                  10
HELIX   68  68 PHE D  498  ALA D  504  1                                   7
HELIX   69  69 PHE D  508  LEU D  511  1                                   4
HELIX   70  70 GLU D  518  ARG D  541  1                                  24
HELIX   71  71 GLY D  546  HIS D  578  1                                  33
HELIX   72  72 TRP D  585  GLN D  592  1                                   8
HELIX   73  73 ILE D  607  LEU D  622  1                                  16
HELIX   74  74 ASN D  635  LEU D  666  1                                  32
HELIX   75  75 SER D  668  PHE D  686  1                                  19
HELIX   76  76 LEU D  693  THR D  708  1                                  16
HELIX   77  77 MET D  713  GLY D  719  1                                   7
HELIX   78  78 GLU D  722  LEU D  732  1                                  11
HELIX   79  79 ARG D  734  HIS D  739  1                                   6
HELIX   80  80 LYS D  741  PHE D  743  1                                   3
HELIX   81  81 LYS D  748  ALA D  755  1                                   8
HELIX   82  82 ARG D  835  MET D  844  1                                  10
HELIX   83  83 PRO D  846  SER D  855  1                                  10
SHEET    1   1 1 LYS C 759  ALA C 763  0
SHEET    2   2 1 ALA C 778  ARG C 784  0
SHEET    3   3 1 ILE C 787  ARG C 791  0
SHEET    4   4 1 VAL C 794  LEU C 799  0
SHEET    5   5 1 ASP C 821  ALA C 824  0
SHEET    6   6 1 CYS C 828  HIS C 834  0
SHEET    7   7 1 LYS A 759  ALA A 763  0
SHEET    8   8 1 ALA A 778  ARG A 784  0
SHEET    9   9 1 ILE A 787  ARG A 791  0
SHEET   10  10 1 VAL A 794  LEU A 799  0
SHEET   11  11 1 ASP A 821  ALA A 824  0
SHEET   12  12 1 CYS A 828  HIS A 834  0
SHEET   13  13 1 LYS B 759  ALA B 763  0
SHEET   14  14 1 ALA B 778  ARG B 784  0
SHEET   15  15 1 ILE B 787  ARG B 791  0
SHEET   16  16 1 VAL B 794  LEU B 799  0
SHEET   17  17 1 ASP B 821  ALA B 824  0
SHEET   18  18 1 CYS B 828  HIS B 834  0
SHEET   19  19 1 LYS D 759  ALA D 763  0
SHEET   20  20 1 ALA D 778  ARG D 784  0
SHEET   21  21 1 ILE D 787  ARG D 791  0
SHEET   22  22 1 VAL D 794  LEU D 799  0
SHEET   23  23 1 ASP D 821  ALA D 824  0
SHEET   24  24 1 CYS D 828  HIS D 834  0
ATOM      1  N   TRP C 398      -1.542 -51.325 -21.401  1.00  0.00           N
ATOM      2  CA  TRP C 398      -2.644 -50.397 -21.213  1.00  0.00           C
ATOM      3  C   TRP C 398      -2.073 -49.010 -20.943  1.00  0.00           C
ATOM      4  O   TRP C 398      -1.370 -48.802 -19.955  1.00  0.00           O
ATOM      5  CB  TRP C 398      -3.504 -50.853 -20.013  1.00  0.00           C
ATOM      6  CG  TRP C 398      -4.835 -50.118 -19.810  1.00  0.00           C
ATOM      7  CD1 TRP C 398      -5.919 -50.200 -20.634  1.00  0.00           C
ATOM      8  CD2 TRP C 398      -5.227 -49.226 -18.730  1.00  0.00           C
ATOM      9  NE1 TRP C 398      -6.952 -49.433 -20.146  1.00  0.00           N
ATOM     10  CE2 TRP C 398      -6.549 -48.830 -18.985  1.00  0.00           C
ATOM     11  CE3 TRP C 398      -4.586 -48.752 -17.590  1.00  0.00           C
ATOM     12  CZ2 TRP C 398      -7.239 -47.972 -18.141  1.00  0.00           C
ATOM     13  CZ3 TRP C 398      -5.278 -47.910 -16.744  1.00  0.00           C
ATOM     14  CH2 TRP C 398      -6.573 -47.522 -17.012  1.00  0.00           C
ATOM     15  N   THR C 399      -2.371 -48.068 -21.820  1.00  0.00           N
ATOM     16  CA  THR C 399      -1.954 -46.680 -21.629  1.00  0.00           C
ATOM     17  C   THR C 399      -3.176 -45.787 -21.561  1.00  0.00           C
ATOM     18  O   THR C 399      -4.164 -46.005 -22.263  1.00  0.00           O
ATOM     19  CB  THR C 399      -0.928 -46.207 -22.700  1.00  0.00           C
ATOM     20  OG1 THR C 399      -1.388 -46.564 -24.019  1.00  0.00           O
ATOM     21  CG2 THR C 399       0.470 -46.734 -22.440  1.00  0.00           C
ATOM     22  N   ILE C 400      -3.092 -44.782 -20.705  1.00  0.00           N
ATOM     23  CA  ILE C 400      -4.167 -43.841 -20.477  1.00  0.00           C
ATOM     24  C   ILE C 400      -3.921 -42.543 -21.203  1.00  0.00           C
ATOM     25  O   ILE C 400      -2.860 -41.934 -21.063  1.00  0.00           O
ATOM     26  CB  ILE C 400      -4.301 -43.519 -18.969  1.00  0.00           C
ATOM     27  CG1 ILE C 400      -4.616 -44.760 -18.157  1.00  0.00           C
ATOM     28  CG2 ILE C 400      -5.382 -42.460 -18.727  1.00  0.00           C
ATOM     29  CD1 ILE C 400      -4.500 -44.481 -16.667  1.00  0.00           C
ATOM     30  N   LEU C 401      -4.881 -42.127 -22.004  1.00  0.00           N
ATOM     31  CA  LEU C 401      -4.739 -40.870 -22.717  1.00  0.00           C
ATOM     32  C   LEU C 401      -4.708 -39.728 -21.713  1.00  0.00           C
ATOM     33  O   LEU C 401      -5.606 -39.607 -20.871  1.00  0.00           O
ATOM     34  CB  LEU C 401      -5.906 -40.723 -23.698  1.00  0.00           C
ATOM     35  CG  LEU C 401      -5.847 -41.668 -24.898  1.00  0.00           C
ATOM     36  CD1 LEU C 401      -7.185 -41.716 -25.585  1.00  0.00           C
ATOM     37  CD2 LEU C 401      -4.786 -41.132 -25.871  1.00  0.00           C
ATOM     38  N   HIS C 402      -3.753 -38.826 -21.878  1.00  0.00           N
ATOM     39  CA  HIS C 402      -3.615 -37.660 -21.005  1.00  0.00           C
ATOM     40  C   HIS C 402      -4.827 -36.722 -20.991  1.00  0.00           C
ATOM     41  O   HIS C 402      -5.022 -35.973 -20.036  1.00  0.00           O
ATOM     42  CB  HIS C 402      -2.365 -36.867 -21.395  1.00  0.00           C
ATOM     43  CG  HIS C 402      -2.396 -36.293 -22.789  1.00  0.00           C
ATOM     44  ND1 HIS C 402      -2.132 -37.056 -23.921  1.00  0.00           N
ATOM     45  CD2 HIS C 402      -2.660 -35.039 -23.235  1.00  0.00           C
ATOM     46  CE1 HIS C 402      -2.230 -36.291 -24.991  1.00  0.00           C
ATOM     47  NE2 HIS C 402      -2.550 -35.063 -24.604  1.00  0.00           N
ATOM     48  N   TYR C 403      -5.631 -36.752 -22.049  1.00  0.00           N
ATOM     49  CA  TYR C 403      -6.818 -35.908 -22.132  1.00  0.00           C
ATOM     50  C   TYR C 403      -8.099 -36.644 -21.697  1.00  0.00           C
ATOM     51  O   TYR C 403      -9.202 -36.132 -21.909  1.00  0.00           O
ATOM     52  CB  TYR C 403      -6.975 -35.321 -23.541  1.00  0.00           C
ATOM     53  CG  TYR C 403      -7.040 -36.328 -24.663  1.00  0.00           C
ATOM     54  CD1 TYR C 403      -5.897 -36.655 -25.344  1.00  0.00           C
ATOM     55  CD2 TYR C 403      -8.250 -36.891 -25.029  1.00  0.00           C
ATOM     56  CE1 TYR C 403      -5.939 -37.541 -26.387  1.00  0.00           C
ATOM     57  CE2 TYR C 403      -8.303 -37.784 -26.077  1.00  0.00           C
ATOM     58  CZ  TYR C 403      -7.152 -38.108 -26.756  1.00  0.00           C
ATOM     59  OH  TYR C 403      -7.200 -38.995 -27.801  1.00  0.00           O
ATOM     60  N   SER C 404      -7.980 -37.849 -21.110  1.00  0.00           N
ATOM     61  CA  SER C 404      -9.189 -38.572 -20.728  1.00  0.00           C
ATOM     62  C   SER C 404      -9.880 -37.914 -19.530  1.00  0.00           C
ATOM     63  O   SER C 404      -9.196 -37.357 -18.666  1.00  0.00           O
ATOM     64  CB  SER C 404      -8.845 -40.007 -20.347  1.00  0.00           C
ATOM     65  OG  SER C 404      -8.053 -40.064 -19.168  1.00  0.00           O
ATOM     66  N   PRO C 405     -11.226 -38.003 -19.407  1.00  0.00           N
ATOM     67  CA  PRO C 405     -12.000 -37.583 -18.247  1.00  0.00           C
ATOM     68  C   PRO C 405     -11.484 -38.203 -16.961  1.00  0.00           C
ATOM     69  O   PRO C 405     -11.442 -37.557 -15.917  1.00  0.00           O
ATOM     70  CB  PRO C 405     -13.394 -38.118 -18.579  1.00  0.00           C
ATOM     71  CG  PRO C 405     -13.445 -38.115 -20.082  1.00  0.00           C
ATOM     72  CD  PRO C 405     -12.052 -38.515 -20.520  1.00  0.00           C
ATOM     73  N   PHE C 406     -11.030 -39.454 -17.055  1.00  0.00           N
ATOM     74  CA  PHE C 406     -10.492 -40.144 -15.896  1.00  0.00           C
ATOM     75  C   PHE C 406      -9.301 -39.410 -15.349  1.00  0.00           C
ATOM     76  O   PHE C 406      -9.229 -39.127 -14.148  1.00  0.00           O
ATOM     77  CB  PHE C 406     -10.100 -41.580 -16.221  1.00  0.00           C
ATOM     78  CG  PHE C 406      -9.362 -42.248 -15.083  1.00  0.00           C
ATOM     79  CD1 PHE C 406      -7.975 -42.401 -15.146  1.00  0.00           C
ATOM     80  CD2 PHE C 406     -10.026 -42.690 -13.943  1.00  0.00           C
ATOM     81  CE1 PHE C 406      -7.272 -42.983 -14.106  1.00  0.00           C
ATOM     82  CE2 PHE C 406      -9.320 -43.273 -12.897  1.00  0.00           C
ATOM     83  CZ  PHE C 406      -7.942 -43.418 -12.982  1.00  0.00           C
ATOM     84  N   LYS C 407      -8.356 -39.095 -16.236  1.00  0.00           N
ATOM     85  CA  LYS C 407      -7.159 -38.415 -15.802  1.00  0.00           C
ATOM     86  C   LYS C 407      -7.520 -37.044 -15.240  1.00  0.00           C
ATOM     87  O   LYS C 407      -6.996 -36.634 -14.205  1.00  0.00           O
ATOM     88  CB  LYS C 407      -6.151 -38.329 -16.952  1.00  0.00           C
ATOM     89  CG  LYS C 407      -4.851 -37.640 -16.599  1.00  0.00           C
ATOM     90  CD  LYS C 407      -4.069 -38.387 -15.509  1.00  0.00           C
ATOM     91  CE  LYS C 407      -2.741 -37.679 -15.246  1.00  0.00           C
ATOM     92  NZ  LYS C 407      -2.068 -38.153 -14.017  1.00  0.00           N
ATOM     93  N   ALA C 408      -8.465 -36.345 -15.878  1.00  0.00           N
ATOM     94  CA  ALA C 408      -8.836 -35.028 -15.373  1.00  0.00           C
ATOM     95  C   ALA C 408      -9.372 -35.102 -13.922  1.00  0.00           C
ATOM     96  O   ALA C 408      -8.987 -34.303 -13.058  1.00  0.00           O
ATOM     97  CB  ALA C 408      -9.890 -34.412 -16.270  1.00  0.00           C
ATOM     98  N   VAL C 409     -10.212 -36.096 -13.632  1.00  0.00           N
ATOM     99  CA  VAL C 409     -10.765 -36.227 -12.285  1.00  0.00           C
ATOM    100  C   VAL C 409      -9.695 -36.616 -11.279  1.00  0.00           C
ATOM    101  O   VAL C 409      -9.634 -36.056 -10.174  1.00  0.00           O
ATOM    102  CB  VAL C 409     -11.904 -37.252 -12.253  1.00  0.00           C
ATOM    103  CG1 VAL C 409     -12.333 -37.500 -10.808  1.00  0.00           C
ATOM    104  CG2 VAL C 409     -13.079 -36.723 -13.066  1.00  0.00           C
ATOM    105  N   TRP C 410      -8.858 -37.581 -11.657  1.00  0.00           N
ATOM    106  CA  TRP C 410      -7.780 -38.041 -10.802  1.00  0.00           C
ATOM    107  C   TRP C 410      -6.918 -36.853 -10.405  1.00  0.00           C
ATOM    108  O   TRP C 410      -6.569 -36.675  -9.235  1.00  0.00           O
ATOM    109  CB  TRP C 410      -6.934 -39.090 -11.517  1.00  0.00           C
ATOM    110  CG  TRP C 410      -5.848 -39.624 -10.664  1.00  0.00           C
ATOM    111  CD1 TRP C 410      -4.547 -39.285 -10.724  1.00  0.00           C
ATOM    112  CD2 TRP C 410      -5.956 -40.607  -9.610  1.00  0.00           C
ATOM    113  NE1 TRP C 410      -3.838 -39.966  -9.788  1.00  0.00           N
ATOM    114  CE2 TRP C 410      -4.680 -40.778  -9.086  1.00  0.00           C
ATOM    115  CE3 TRP C 410      -7.017 -41.338  -9.078  1.00  0.00           C
ATOM    116  CZ2 TRP C 410      -4.420 -41.655  -8.039  1.00  0.00           C
ATOM    117  CZ3 TRP C 410      -6.759 -42.219  -8.038  1.00  0.00           C
ATOM    118  CH2 TRP C 410      -5.491 -42.370  -7.531  1.00  0.00           C
ATOM    119  N   ASP C 411      -6.578 -36.028 -11.383  1.00  0.00           N
ATOM    120  CA  ASP C 411      -5.765 -34.869 -11.122  1.00  0.00           C
ATOM    121  C   ASP C 411      -6.371 -33.904 -10.096  1.00  0.00           C
ATOM    122  O   ASP C 411      -5.640 -33.356  -9.260  1.00  0.00           O
ATOM    123  CB  ASP C 411      -5.531 -34.136 -12.409  1.00  0.00           C
ATOM    124  CG  ASP C 411      -4.493 -34.774 -13.355  1.00  0.00           C
ATOM    125  OD1 ASP C 411      -3.765 -35.668 -12.969  1.00  0.00           O
ATOM    126  OD2 ASP C 411      -4.377 -34.254 -14.453  1.00  0.00           O
ATOM    127  N   TRP C 412      -7.693 -33.718 -10.118  1.00  0.00           N
ATOM    128  CA  TRP C 412      -8.329 -32.844  -9.127  1.00  0.00           C
ATOM    129  C   TRP C 412      -8.249 -33.450  -7.731  1.00  0.00           C
ATOM    130  O   TRP C 412      -8.032 -32.750  -6.737  1.00  0.00           O
ATOM    131  CB  TRP C 412      -9.785 -32.584  -9.506  1.00  0.00           C
ATOM    132  CG  TRP C 412      -9.960 -31.459 -10.466  1.00  0.00           C
ATOM    133  CD1 TRP C 412     -10.265 -31.517 -11.794  1.00  0.00           C
ATOM    134  CD2 TRP C 412      -9.886 -30.055 -10.130  1.00  0.00           C
ATOM    135  NE1 TRP C 412     -10.362 -30.246 -12.310  1.00  0.00           N
ATOM    136  CE2 TRP C 412     -10.137 -29.339 -11.301  1.00  0.00           C
ATOM    137  CE3 TRP C 412      -9.637 -29.361  -8.941  1.00  0.00           C
ATOM    138  CZ2 TRP C 412     -10.141 -27.951 -11.325  1.00  0.00           C
ATOM    139  CZ3 TRP C 412      -9.645 -27.971  -8.965  1.00  0.00           C
ATOM    140  CH2 TRP C 412      -9.888 -27.285 -10.127  1.00  0.00           C
ATOM    141  N   LEU C 413      -8.372 -34.766  -7.658  1.00  0.00           N
ATOM    142  CA  LEU C 413      -8.281 -35.442  -6.373  1.00  0.00           C
ATOM    143  C   LEU C 413      -6.897 -35.237  -5.773  1.00  0.00           C
ATOM    144  O   LEU C 413      -6.759 -34.902  -4.589  1.00  0.00           O
ATOM    145  CB  LEU C 413      -8.565 -36.929  -6.540  1.00  0.00           C
ATOM    146  CG  LEU C 413      -8.491 -37.765  -5.288  1.00  0.00           C
ATOM    147  CD1 LEU C 413      -9.513 -37.261  -4.275  1.00  0.00           C
ATOM    148  CD2 LEU C 413      -8.757 -39.201  -5.679  1.00  0.00           C
ATOM    149  N   ILE C 414      -5.869 -35.418  -6.599  1.00  0.00           N
ATOM    150  CA  ILE C 414      -4.510 -35.264  -6.117  1.00  0.00           C
ATOM    151  C   ILE C 414      -4.273 -33.822  -5.678  1.00  0.00           C
ATOM    152  O   ILE C 414      -3.644 -33.585  -4.647  1.00  0.00           O
ATOM    153  CB  ILE C 414      -3.480 -35.692  -7.173  1.00  0.00           C
ATOM    154  CG1 ILE C 414      -3.630 -37.215  -7.481  1.00  0.00           C
ATOM    155  CG2 ILE C 414      -2.075 -35.382  -6.678  1.00  0.00           C
ATOM    156  CD1 ILE C 414      -3.429 -38.131  -6.281  1.00  0.00           C
ATOM    157  N   LEU C 415      -4.787 -32.850  -6.433  1.00  0.00           N
ATOM    158  CA  LEU C 415      -4.616 -31.451  -6.054  1.00  0.00           C
ATOM    159  C   LEU C 415      -5.149 -31.206  -4.636  1.00  0.00           C
ATOM    160  O   LEU C 415      -4.478 -30.576  -3.812  1.00  0.00           O
ATOM    161  CB  LEU C 415      -5.341 -30.539  -7.049  1.00  0.00           C
ATOM    162  CG  LEU C 415      -5.218 -29.050  -6.779  1.00  0.00           C
ATOM    163  CD1 LEU C 415      -3.775 -28.667  -6.880  1.00  0.00           C
ATOM    164  CD2 LEU C 415      -6.066 -28.284  -7.765  1.00  0.00           C
ATOM    165  N   LEU C 416      -6.345 -31.724  -4.338  1.00  0.00           N
ATOM    166  CA  LEU C 416      -6.910 -31.561  -2.998  1.00  0.00           C
ATOM    167  C   LEU C 416      -6.053 -32.213  -1.923  1.00  0.00           C
ATOM    168  O   LEU C 416      -5.874 -31.644  -0.839  1.00  0.00           O
ATOM    169  CB  LEU C 416      -8.323 -32.149  -2.952  1.00  0.00           C
ATOM    170  CG  LEU C 416      -9.388 -31.346  -3.674  1.00  0.00           C
ATOM    171  CD1 LEU C 416     -10.661 -32.166  -3.794  1.00  0.00           C
ATOM    172  CD2 LEU C 416      -9.655 -30.076  -2.852  1.00  0.00           C
ATOM    173  N   LEU C 417      -5.491 -33.385  -2.223  1.00  0.00           N
ATOM    174  CA  LEU C 417      -4.645 -34.054  -1.246  1.00  0.00           C
ATOM    175  C   LEU C 417      -3.379 -33.239  -0.995  1.00  0.00           C
ATOM    176  O   LEU C 417      -2.920 -33.115   0.142  1.00  0.00           O
ATOM    177  CB  LEU C 417      -4.284 -35.460  -1.724  1.00  0.00           C
ATOM    178  CG  LEU C 417      -5.467 -36.439  -1.793  1.00  0.00           C
ATOM    179  CD1 LEU C 417      -5.000 -37.745  -2.401  1.00  0.00           C
ATOM    180  CD2 LEU C 417      -6.027 -36.642  -0.422  1.00  0.00           C
ATOM    181  N   VAL C 418      -2.838 -32.622  -2.045  1.00  0.00           N
ATOM    182  CA  VAL C 418      -1.639 -31.815  -1.868  1.00  0.00           C
ATOM    183  C   VAL C 418      -1.934 -30.624  -0.956  1.00  0.00           C
ATOM    184  O   VAL C 418      -1.168 -30.356  -0.021  1.00  0.00           O
ATOM    185  CB  VAL C 418      -1.070 -31.330  -3.219  1.00  0.00           C
ATOM    186  CG1 VAL C 418       0.046 -30.333  -2.975  1.00  0.00           C
ATOM    187  CG2 VAL C 418      -0.522 -32.512  -4.007  1.00  0.00           C
ATOM    188  N   ILE C 419      -3.069 -29.953  -1.180  1.00  0.00           N
ATOM    189  CA  ILE C 419      -3.455 -28.804  -0.361  1.00  0.00           C
ATOM    190  C   ILE C 419      -3.628 -29.224   1.098  1.00  0.00           C
ATOM    191  O   ILE C 419      -3.149 -28.549   2.014  1.00  0.00           O
ATOM    192  CB  ILE C 419      -4.750 -28.176  -0.886  1.00  0.00           C
ATOM    193  CG1 ILE C 419      -4.484 -27.533  -2.265  1.00  0.00           C
ATOM    194  CG2 ILE C 419      -5.258 -27.139   0.119  1.00  0.00           C
ATOM    195  CD1 ILE C 419      -5.740 -27.157  -3.018  1.00  0.00           C
ATOM    196  N   TYR C 420      -4.290 -30.354   1.320  1.00  0.00           N
ATOM    197  CA  TYR C 420      -4.459 -30.865   2.668  1.00  0.00           C
ATOM    198  C   TYR C 420      -3.123 -31.014   3.375  1.00  0.00           C
ATOM    199  O   TYR C 420      -2.953 -30.542   4.508  1.00  0.00           O
ATOM    200  CB  TYR C 420      -5.190 -32.208   2.644  1.00  0.00           C
ATOM    201  CG  TYR C 420      -5.252 -32.900   3.989  1.00  0.00           C
ATOM    202  CD1 TYR C 420      -4.379 -33.957   4.264  1.00  0.00           C
ATOM    203  CD2 TYR C 420      -6.150 -32.477   4.953  1.00  0.00           C
ATOM    204  CE1 TYR C 420      -4.420 -34.587   5.495  1.00  0.00           C
ATOM    205  CE2 TYR C 420      -6.188 -33.105   6.181  1.00  0.00           C
ATOM    206  CZ  TYR C 420      -5.335 -34.152   6.454  1.00  0.00           C
ATOM    207  OH  TYR C 420      -5.394 -34.759   7.685  1.00  0.00           O
ATOM    208  N   THR C 421      -2.161 -31.666   2.718  1.00  0.00           N
ATOM    209  CA  THR C 421      -0.882 -31.883   3.371  1.00  0.00           C
ATOM    210  C   THR C 421      -0.133 -30.573   3.594  1.00  0.00           C
ATOM    211  O   THR C 421       0.524 -30.408   4.629  1.00  0.00           O
ATOM    212  CB  THR C 421      -0.007 -32.843   2.541  1.00  0.00           C
ATOM    213  OG1 THR C 421       0.234 -32.293   1.230  1.00  0.00           O
ATOM    214  CG2 THR C 421      -0.710 -34.178   2.412  1.00  0.00           C
ATOM    215  N   ALA C 422      -0.307 -29.603   2.682  1.00  0.00           N
ATOM    216  CA  ALA C 422       0.329 -28.293   2.789  1.00  0.00           C
ATOM    217  C   ALA C 422      -0.111 -27.565   4.056  1.00  0.00           C
ATOM    218  O   ALA C 422       0.657 -26.810   4.653  1.00  0.00           O
ATOM    219  CB  ALA C 422       0.020 -27.451   1.564  1.00  0.00           C
ATOM    220  N   VAL C 423      -1.357 -27.774   4.460  1.00  0.00           N
ATOM    221  CA  VAL C 423      -1.880 -27.127   5.653  1.00  0.00           C
ATOM    222  C   VAL C 423      -1.582 -27.927   6.938  1.00  0.00           C
ATOM    223  O   VAL C 423      -1.058 -27.389   7.932  1.00  0.00           O
ATOM    224  CB  VAL C 423      -3.404 -26.940   5.503  1.00  0.00           C
ATOM    225  CG1 VAL C 423      -3.996 -26.365   6.782  1.00  0.00           C
ATOM    226  CG2 VAL C 423      -3.684 -26.017   4.321  1.00  0.00           C
ATOM    227  N   PHE C 424      -1.927 -29.211   6.913  1.00  0.00           N
ATOM    228  CA  PHE C 424      -1.830 -30.058   8.083  1.00  0.00           C
ATOM    229  C   PHE C 424      -0.393 -30.315   8.530  1.00  0.00           C
ATOM    230  O   PHE C 424      -0.103 -30.280   9.728  1.00  0.00           O
ATOM    231  CB  PHE C 424      -2.578 -31.371   7.855  1.00  0.00           C
ATOM    232  CG  PHE C 424      -2.638 -32.195   9.083  1.00  0.00           C
ATOM    233  CD1 PHE C 424      -1.866 -33.322   9.221  1.00  0.00           C
ATOM    234  CD2 PHE C 424      -3.464 -31.807  10.143  1.00  0.00           C
ATOM    235  CE1 PHE C 424      -1.902 -34.052  10.389  1.00  0.00           C
ATOM    236  CE2 PHE C 424      -3.494 -32.534  11.312  1.00  0.00           C
ATOM    237  CZ  PHE C 424      -2.697 -33.655  11.427  1.00  0.00           C
ATOM    238  N   THR C 425       0.504 -30.630   7.595  1.00  0.00           N
ATOM    239  CA  THR C 425       1.872 -30.950   7.963  1.00  0.00           C
ATOM    240  C   THR C 425       2.480 -29.900   8.933  1.00  0.00           C
ATOM    241  O   THR C 425       2.814 -30.280  10.066  1.00  0.00           O
ATOM    242  CB  THR C 425       2.714 -31.301   6.695  1.00  0.00           C
ATOM    243  OG1 THR C 425       2.151 -32.461   6.106  1.00  0.00           O
ATOM    244  CG2 THR C 425       4.159 -31.528   7.029  1.00  0.00           C
ATOM    245  N   PRO C 426       2.670 -28.606   8.547  1.00  0.00           N
ATOM    246  CA  PRO C 426       3.162 -27.547   9.408  1.00  0.00           C
ATOM    247  C   PRO C 426       2.404 -27.425  10.736  1.00  0.00           C
ATOM    248  O   PRO C 426       3.008 -27.176  11.785  1.00  0.00           O
ATOM    249  CB  PRO C 426       2.902 -26.301   8.570  1.00  0.00           C
ATOM    250  CG  PRO C 426       3.007 -26.781   7.184  1.00  0.00           C
ATOM    251  CD  PRO C 426       2.389 -28.129   7.182  1.00  0.00           C
ATOM    252  N   TYR C 427       1.079 -27.630  10.717  1.00  0.00           N
ATOM    253  CA  TYR C 427       0.319 -27.525  11.955  1.00  0.00           C
ATOM    254  C   TYR C 427       0.752 -28.584  12.938  1.00  0.00           C
ATOM    255  O   TYR C 427       1.004 -28.300  14.113  1.00  0.00           O
ATOM    256  CB  TYR C 427      -1.181 -27.637  11.703  1.00  0.00           C
ATOM    257  CG  TYR C 427      -2.031 -27.560  12.970  1.00  0.00           C
ATOM    258  CD1 TYR C 427      -2.550 -28.730  13.524  1.00  0.00           C
ATOM    259  CD2 TYR C 427      -2.295 -26.323  13.577  1.00  0.00           C
ATOM    260  CE1 TYR C 427      -3.327 -28.671  14.666  1.00  0.00           C
ATOM    261  CE2 TYR C 427      -3.076 -26.269  14.725  1.00  0.00           C
ATOM    262  CZ  TYR C 427      -3.593 -27.437  15.266  1.00  0.00           C
ATOM    263  OH  TYR C 427      -4.374 -27.385  16.398  1.00  0.00           O
ATOM    264  N   SER C 428       0.790 -29.833  12.473  1.00  0.00           N
ATOM    265  CA  SER C 428       1.108 -30.908  13.388  1.00  0.00           C
ATOM    266  C   SER C 428       2.535 -30.796  13.894  1.00  0.00           C
ATOM    267  O   SER C 428       2.804 -31.003  15.081  1.00  0.00           O
ATOM    268  CB  SER C 428       0.953 -32.247  12.686  1.00  0.00           C
ATOM    269  OG  SER C 428       1.959 -32.436  11.706  1.00  0.00           O
ATOM    270  N   ALA C 429       3.445 -30.365  13.017  1.00  0.00           N
ATOM    271  CA  ALA C 429       4.837 -30.213  13.390  1.00  0.00           C
ATOM    272  C   ALA C 429       5.013 -29.146  14.463  1.00  0.00           C
ATOM    273  O   ALA C 429       5.862 -29.270  15.331  1.00  0.00           O
ATOM    274  CB  ALA C 429       5.668 -29.874  12.167  1.00  0.00           C
ATOM    275  N   ALA C 430       4.238 -28.069  14.395  1.00  0.00           N
ATOM    276  CA  ALA C 430       4.400 -27.000  15.367  1.00  0.00           C
ATOM    277  C   ALA C 430       3.573 -27.189  16.644  1.00  0.00           C
ATOM    278  O   ALA C 430       4.097 -27.006  17.741  1.00  0.00           O
ATOM    279  CB  ALA C 430       4.028 -25.681  14.711  1.00  0.00           C
ATOM    280  N   PHE C 431       2.295 -27.554  16.512  1.00  0.00           N
ATOM    281  CA  PHE C 431       1.378 -27.606  17.652  1.00  0.00           C
ATOM    282  C   PHE C 431       1.119 -28.970  18.295  1.00  0.00           C
ATOM    283  O   PHE C 431       0.669 -29.014  19.440  1.00  0.00           O
ATOM    284  CB  PHE C 431       0.020 -27.008  17.246  1.00  0.00           C
ATOM    285  CG  PHE C 431       0.023 -25.506  16.988  1.00  0.00           C
ATOM    286  CD1 PHE C 431      -0.290 -24.617  18.015  1.00  0.00           C
ATOM    287  CD2 PHE C 431       0.344 -24.986  15.747  1.00  0.00           C
ATOM    288  CE1 PHE C 431      -0.297 -23.254  17.805  1.00  0.00           C
ATOM    289  CE2 PHE C 431       0.350 -23.621  15.536  1.00  0.00           C
ATOM    290  CZ  PHE C 431       0.026 -22.755  16.564  1.00  0.00           C
ATOM    291  N   LEU C 432       1.347 -30.085  17.592  1.00  0.00           N
ATOM    292  CA  LEU C 432       0.993 -31.376  18.177  1.00  0.00           C
ATOM    293  C   LEU C 432       2.192 -32.183  18.711  1.00  0.00           C
ATOM    294  O   LEU C 432       1.998 -33.203  19.368  1.00  0.00           O
ATOM    295  CB  LEU C 432       0.180 -32.198  17.162  1.00  0.00           C
ATOM    296  CG  LEU C 432      -1.173 -31.539  16.709  1.00  0.00           C
ATOM    297  CD1 LEU C 432      -1.856 -32.412  15.631  1.00  0.00           C
ATOM    298  CD2 LEU C 432      -2.082 -31.362  17.933  1.00  0.00           C
ATOM    299  N   LEU C 433       3.432 -31.736  18.473  1.00  0.00           N
ATOM    300  CA  LEU C 433       4.580 -32.519  18.968  1.00  0.00           C
ATOM    301  C   LEU C 433       4.688 -32.688  20.499  1.00  0.00           C
ATOM    302  O   LEU C 433       4.934 -33.796  20.973  1.00  0.00           O
ATOM    303  CB  LEU C 433       5.930 -31.933  18.481  1.00  0.00           C
ATOM    304  CG  LEU C 433       6.343 -32.171  17.014  1.00  0.00           C
ATOM    305  CD1 LEU C 433       7.533 -31.321  16.660  1.00  0.00           C
ATOM    306  CD2 LEU C 433       6.785 -33.613  16.876  1.00  0.00           C
ATOM    307  N   LYS C 434       4.465 -31.629  21.300  1.00  0.00           N
ATOM    308  CA  LYS C 434       4.657 -31.792  22.759  1.00  0.00           C
ATOM    309  C   LYS C 434       3.510 -32.327  23.601  1.00  0.00           C
ATOM    310  O   LYS C 434       3.718 -32.629  24.779  1.00  0.00           O
ATOM    311  CB  LYS C 434       5.115 -30.519  23.482  1.00  0.00           C
ATOM    312  CG  LYS C 434       6.532 -30.062  23.255  1.00  0.00           C
ATOM    313  CD  LYS C 434       6.837 -28.867  24.192  1.00  0.00           C
ATOM    314  CE  LYS C 434       8.297 -28.456  24.141  1.00  0.00           C
ATOM    315  NZ  LYS C 434       8.590 -27.300  25.042  1.00  0.00           N
ATOM    316  N   GLU C 435       2.312 -32.512  23.065  1.00  0.00           N
ATOM    317  CA  GLU C 435       1.267 -33.029  23.958  1.00  0.00           C
ATOM    318  C   GLU C 435       1.583 -34.418  24.495  1.00  0.00           C
ATOM    319  O   GLU C 435       1.061 -34.820  25.536  1.00  0.00           O
ATOM    320  CB  GLU C 435      -0.139 -33.018  23.361  1.00  0.00           C
ATOM    321  CG  GLU C 435      -0.804 -31.652  23.324  1.00  0.00           C
ATOM    322  CD  GLU C 435      -2.246 -31.730  22.884  1.00  0.00           C
ATOM    323  OE1 GLU C 435      -3.025 -30.924  23.337  1.00  0.00           O
ATOM    324  OE2 GLU C 435      -2.569 -32.598  22.110  1.00  0.00           O
ATOM    325  N   THR C 436       2.453 -35.152  23.821  1.00  0.00           N
ATOM    326  CA  THR C 436       2.803 -36.475  24.283  1.00  0.00           C
ATOM    327  C   THR C 436       3.651 -36.503  25.571  1.00  0.00           C
ATOM    328  O   THR C 436       3.817 -37.576  26.147  1.00  0.00           O
ATOM    329  CB  THR C 436       3.500 -37.279  23.164  1.00  0.00           C
ATOM    330  OG1 THR C 436       4.641 -36.556  22.669  1.00  0.00           O
ATOM    331  CG2 THR C 436       2.551 -37.588  22.037  1.00  0.00           C
ATOM    332  N   GLU C 437       4.216 -35.368  26.029  1.00  0.00           N
ATOM    333  CA  GLU C 437       5.005 -35.439  27.272  1.00  0.00           C
ATOM    334  C   GLU C 437       4.239 -35.405  28.609  1.00  0.00           C
ATOM    335  O   GLU C 437       4.647 -36.085  29.546  1.00  0.00           O
ATOM    336  CB  GLU C 437       6.092 -34.354  27.371  1.00  0.00           C
ATOM    337  CG  GLU C 437       7.300 -34.526  26.457  1.00  0.00           C
ATOM    338  CD  GLU C 437       8.415 -33.514  26.765  1.00  0.00           C
ATOM    339  OE1 GLU C 437       9.524 -33.734  26.333  1.00  0.00           O
ATOM    340  OE2 GLU C 437       8.150 -32.540  27.435  1.00  0.00           O
ATOM    341  N   GLU C 438       3.190 -34.591  28.756  1.00  0.00           N
ATOM    342  CA  GLU C 438       2.585 -34.475  30.097  1.00  0.00           C
ATOM    343  C   GLU C 438       1.620 -35.564  30.556  1.00  0.00           C
ATOM    344  O   GLU C 438       1.641 -35.943  31.728  1.00  0.00           O
ATOM    345  CB  GLU C 438       1.857 -33.144  30.297  1.00  0.00           C
ATOM    346  CG  GLU C 438       2.741 -31.924  30.428  1.00  0.00           C
ATOM    347  CD  GLU C 438       1.940 -30.667  30.700  1.00  0.00           C
ATOM    348  OE1 GLU C 438       2.526 -29.684  31.074  1.00  0.00           O
ATOM    349  OE2 GLU C 438       0.742 -30.695  30.526  1.00  0.00           O
ATOM    350  N   GLY C 439       0.729 -36.041  29.706  1.00  0.00           N
ATOM    351  CA  GLY C 439      -0.219 -37.004  30.238  1.00  0.00           C
ATOM    352  C   GLY C 439       0.497 -38.335  30.321  1.00  0.00           C
ATOM    353  O   GLY C 439       1.583 -38.463  29.760  1.00  0.00           O
ATOM    354  N   PRO C 440      -0.082 -39.358  30.962  1.00  0.00           N
ATOM    355  CA  PRO C 440       0.482 -40.674  31.041  1.00  0.00           C
ATOM    356  C   PRO C 440       0.635 -41.036  29.598  1.00  0.00           C
ATOM    357  O   PRO C 440      -0.142 -40.524  28.787  1.00  0.00           O
ATOM    358  CB  PRO C 440      -0.628 -41.497  31.700  1.00  0.00           C
ATOM    359  CG  PRO C 440      -1.447 -40.478  32.462  1.00  0.00           C
ATOM    360  CD  PRO C 440      -1.374 -39.202  31.631  1.00  0.00           C
ATOM    361  N   PRO C 441       1.579 -41.875  29.202  1.00  0.00           N
ATOM    362  CA  PRO C 441       1.668 -42.266  27.841  1.00  0.00           C
ATOM    363  C   PRO C 441       0.279 -42.758  27.586  1.00  0.00           C
ATOM    364  O   PRO C 441      -0.238 -43.546  28.381  1.00  0.00           O
ATOM    365  CB  PRO C 441       2.662 -43.427  27.894  1.00  0.00           C
ATOM    366  CG  PRO C 441       3.512 -43.116  29.110  1.00  0.00           C
ATOM    367  CD  PRO C 441       2.542 -42.483  30.108  1.00  0.00           C
ATOM    368  N   ALA C 442      -0.355 -42.337  26.527  1.00  0.00           N
ATOM    369  CA  ALA C 442      -1.663 -42.891  26.332  1.00  0.00           C
ATOM    370  C   ALA C 442      -1.388 -44.363  26.154  1.00  0.00           C
ATOM    371  O   ALA C 442      -0.314 -44.713  25.655  1.00  0.00           O
ATOM    372  CB  ALA C 442      -2.386 -42.263  25.156  1.00  0.00           C
ATOM    373  N   THR C 443      -2.315 -45.218  26.538  1.00  0.00           N
ATOM    374  CA  THR C 443      -2.102 -46.642  26.351  1.00  0.00           C
ATOM    375  C   THR C 443      -1.798 -47.017  24.910  1.00  0.00           C
ATOM    376  O   THR C 443      -1.952 -46.212  23.997  1.00  0.00           O
ATOM    377  CB  THR C 443      -3.318 -47.440  26.866  1.00  0.00           C
ATOM    378  OG1 THR C 443      -4.513 -46.899  26.290  1.00  0.00           O
ATOM    379  CG2 THR C 443      -3.403 -47.486  28.340  1.00  0.00           C
ATOM    380  N   GLU C 444      -1.441 -48.297  24.727  1.00  0.00           N
ATOM    381  CA  GLU C 444      -0.958 -49.001  23.516  1.00  0.00           C
ATOM    382  C   GLU C 444      -1.470 -48.676  22.122  1.00  0.00           C
ATOM    383  O   GLU C 444      -1.077 -49.342  21.165  1.00  0.00           O
ATOM    384  CB  GLU C 444      -1.267 -50.497  23.633  1.00  0.00           C
ATOM    385  CG  GLU C 444      -0.504 -51.276  24.650  1.00  0.00           C
ATOM    386  CD  GLU C 444      -0.917 -52.743  24.642  1.00  0.00           C
ATOM    387  OE1 GLU C 444      -0.182 -53.553  25.153  1.00  0.00           O
ATOM    388  OE2 GLU C 444      -1.978 -53.041  24.131  1.00  0.00           O
ATOM    389  N   CYS C 445      -2.441 -47.842  21.970  1.00  0.00           N
ATOM    390  CA  CYS C 445      -3.091 -47.849  20.686  1.00  0.00           C
ATOM    391  C   CYS C 445      -2.086 -47.125  19.758  1.00  0.00           C
ATOM    392  O   CYS C 445      -1.766 -45.956  19.977  1.00  0.00           O
ATOM    393  CB  CYS C 445      -4.457 -47.159  20.852  1.00  0.00           C
ATOM    394  SG  CYS C 445      -5.719 -47.502  19.604  1.00  0.00           S
ATOM    395  N   GLY C 446      -1.491 -47.870  18.796  1.00  0.00           N
ATOM    396  CA  GLY C 446      -0.321 -47.419  17.998  1.00  0.00           C
ATOM    397  C   GLY C 446      -0.648 -46.404  16.917  1.00  0.00           C
ATOM    398  O   GLY C 446      -1.687 -45.767  16.994  1.00  0.00           O
ATOM    399  N   TYR C 447       0.216 -46.230  15.885  1.00  0.00           N
ATOM    400  CA  TYR C 447      -0.118 -45.208  14.858  1.00  0.00           C
ATOM    401  C   TYR C 447      -1.512 -45.352  14.341  1.00  0.00           C
ATOM    402  O   TYR C 447      -2.192 -44.364  14.128  1.00  0.00           O
ATOM    403  CB  TYR C 447       0.739 -45.172  13.589  1.00  0.00           C
ATOM    404  CG  TYR C 447       1.838 -44.109  13.480  1.00  0.00           C
ATOM    405  CD1 TYR C 447       2.285 -43.795  12.225  1.00  0.00           C
ATOM    406  CD2 TYR C 447       2.420 -43.483  14.574  1.00  0.00           C
ATOM    407  CE1 TYR C 447       3.310 -42.903  12.050  1.00  0.00           C
ATOM    408  CE2 TYR C 447       3.482 -42.609  14.387  1.00  0.00           C
ATOM    409  CZ  TYR C 447       3.919 -42.326  13.143  1.00  0.00           C
ATOM    410  OH  TYR C 447       4.963 -41.466  12.987  1.00  0.00           O
ATOM    411  N   ALA C 448      -1.967 -46.574  14.145  1.00  0.00           N
ATOM    412  CA  ALA C 448      -3.291 -46.813  13.594  1.00  0.00           C
ATOM    413  C   ALA C 448      -4.411 -46.161  14.412  1.00  0.00           C
ATOM    414  O   ALA C 448      -5.521 -45.991  13.911  1.00  0.00           O
ATOM    415  CB  ALA C 448      -3.550 -48.302  13.521  1.00  0.00           C
ATOM    416  N   CYS C 449      -4.168 -45.871  15.684  1.00  0.00           N
ATOM    417  CA  CYS C 449      -5.192 -45.307  16.527  1.00  0.00           C
ATOM    418  C   CYS C 449      -5.381 -43.817  16.445  1.00  0.00           C
ATOM    419  O   CYS C 449      -6.394 -43.317  16.932  1.00  0.00           O
ATOM    420  CB  CYS C 449      -4.900 -45.657  17.927  1.00  0.00           C
ATOM    421  SG  CYS C 449      -4.993 -47.362  18.110  1.00  0.00           S
ATOM    422  N   GLN C 450      -4.431 -43.076  15.896  1.00  0.00           N
ATOM    423  CA  GLN C 450      -4.723 -41.661  15.773  1.00  0.00           C
ATOM    424  C   GLN C 450      -5.401 -41.527  14.423  1.00  0.00           C
ATOM    425  O   GLN C 450      -4.765 -41.809  13.409  1.00  0.00           O
ATOM    426  CB  GLN C 450      -3.499 -40.745  15.911  1.00  0.00           C
ATOM    427  CG  GLN C 450      -2.942 -40.668  17.339  1.00  0.00           C
ATOM    428  CD  GLN C 450      -1.801 -39.647  17.491  1.00  0.00           C
ATOM    429  OE1 GLN C 450      -1.110 -39.318  16.523  1.00  0.00           O
ATOM    430  NE2 GLN C 450      -1.611 -39.144  18.710  1.00  0.00           N
ATOM    431  N   PRO C 451      -6.668 -41.075  14.337  1.00  0.00           N
ATOM    432  CA  PRO C 451      -7.420 -40.958  13.100  1.00  0.00           C
ATOM    433  C   PRO C 451      -6.599 -40.232  12.061  1.00  0.00           C
ATOM    434  O   PRO C 451      -6.620 -40.570  10.882  1.00  0.00           O
ATOM    435  CB  PRO C 451      -8.602 -40.088  13.527  1.00  0.00           C
ATOM    436  CG  PRO C 451      -8.797 -40.414  14.975  1.00  0.00           C
ATOM    437  CD  PRO C 451      -7.405 -40.594  15.526  1.00  0.00           C
ATOM    438  N   LEU C 452      -5.827 -39.261  12.528  1.00  0.00           N
ATOM    439  CA  LEU C 452      -4.966 -38.474  11.681  1.00  0.00           C
ATOM    440  C   LEU C 452      -3.846 -39.303  11.080  1.00  0.00           C
ATOM    441  O   LEU C 452      -3.480 -39.100   9.931  1.00  0.00           O
ATOM    442  CB  LEU C 452      -4.457 -37.300  12.507  1.00  0.00           C
ATOM    443  CG  LEU C 452      -5.554 -36.266  12.795  1.00  0.00           C
ATOM    444  CD1 LEU C 452      -5.124 -35.292  13.880  1.00  0.00           C
ATOM    445  CD2 LEU C 452      -5.834 -35.526  11.477  1.00  0.00           C
ATOM    446  N   ALA C 453      -3.288 -40.241  11.844  1.00  0.00           N
ATOM    447  CA  ALA C 453      -2.223 -41.095  11.336  1.00  0.00           C
ATOM    448  C   ALA C 453      -2.780 -41.976  10.234  1.00  0.00           C
ATOM    449  O   ALA C 453      -2.115 -42.230   9.224  1.00  0.00           O
ATOM    450  CB  ALA C 453      -1.640 -41.933  12.440  1.00  0.00           C
ATOM    451  N   VAL C 454      -4.028 -42.415  10.419  1.00  0.00           N
ATOM    452  CA  VAL C 454      -4.670 -43.256   9.421  1.00  0.00           C
ATOM    453  C   VAL C 454      -4.896 -42.440   8.167  1.00  0.00           C
ATOM    454  O   VAL C 454      -4.621 -42.905   7.057  1.00  0.00           O
ATOM    455  CB  VAL C 454      -5.997 -43.826   9.915  1.00  0.00           C
ATOM    456  CG1 VAL C 454      -6.683 -44.561   8.760  1.00  0.00           C
ATOM    457  CG2 VAL C 454      -5.732 -44.738  11.106  1.00  0.00           C
ATOM    458  N   VAL C 455      -5.370 -41.205   8.335  1.00  0.00           N
ATOM    459  CA  VAL C 455      -5.556 -40.360   7.158  1.00  0.00           C
ATOM    460  C   VAL C 455      -4.221 -40.139   6.476  1.00  0.00           C
ATOM    461  O   VAL C 455      -4.139 -40.237   5.254  1.00  0.00           O
ATOM    462  CB  VAL C 455      -6.193 -39.011   7.525  1.00  0.00           C
ATOM    463  CG1 VAL C 455      -6.167 -38.067   6.325  1.00  0.00           C
ATOM    464  CG2 VAL C 455      -7.624 -39.247   7.965  1.00  0.00           C
ATOM    465  N   ASP C 456      -3.154 -39.859   7.237  1.00  0.00           N
ATOM    466  CA  ASP C 456      -1.867 -39.660   6.575  1.00  0.00           C
ATOM    467  C   ASP C 456      -1.441 -40.905   5.795  1.00  0.00           C
ATOM    468  O   ASP C 456      -0.918 -40.791   4.688  1.00  0.00           O
ATOM    469  CB  ASP C 456      -0.777 -39.277   7.573  1.00  0.00           C
ATOM    470  CG  ASP C 456      -0.875 -37.822   8.111  1.00  0.00           C
ATOM    471  OD1 ASP C 456      -1.597 -37.042   7.543  1.00  0.00           O
ATOM    472  OD2 ASP C 456      -0.187 -37.505   9.056  1.00  0.00           O
ATOM    473  N   LEU C 457      -1.712 -42.096   6.337  1.00  0.00           N
ATOM    474  CA  LEU C 457      -1.368 -43.330   5.638  1.00  0.00           C
ATOM    475  C   LEU C 457      -2.102 -43.391   4.306  1.00  0.00           C
ATOM    476  O   LEU C 457      -1.506 -43.677   3.263  1.00  0.00           O
ATOM    477  CB  LEU C 457      -1.745 -44.557   6.466  1.00  0.00           C
ATOM    478  CG  LEU C 457      -1.440 -45.896   5.814  1.00  0.00           C
ATOM    479  CD1 LEU C 457       0.038 -46.014   5.615  1.00  0.00           C
ATOM    480  CD2 LEU C 457      -1.969 -47.012   6.680  1.00  0.00           C
ATOM    481  N   ILE C 458      -3.395 -43.093   4.336  1.00  0.00           N
ATOM    482  CA  ILE C 458      -4.197 -43.127   3.126  1.00  0.00           C
ATOM    483  C   ILE C 458      -3.656 -42.133   2.112  1.00  0.00           C
ATOM    484  O   ILE C 458      -3.524 -42.453   0.928  1.00  0.00           O
ATOM    485  CB  ILE C 458      -5.667 -42.813   3.427  1.00  0.00           C
ATOM    486  CG1 ILE C 458      -6.281 -43.958   4.250  1.00  0.00           C
ATOM    487  CG2 ILE C 458      -6.423 -42.598   2.117  1.00  0.00           C
ATOM    488  CD1 ILE C 458      -7.628 -43.622   4.849  1.00  0.00           C
ATOM    489  N   VAL C 459      -3.312 -40.935   2.574  1.00  0.00           N
ATOM    490  CA  VAL C 459      -2.784 -39.928   1.675  1.00  0.00           C
ATOM    491  C   VAL C 459      -1.482 -40.425   1.026  1.00  0.00           C
ATOM    492  O   VAL C 459      -1.313 -40.308  -0.192  1.00  0.00           O
ATOM    493  CB  VAL C 459      -2.541 -38.611   2.442  1.00  0.00           C
ATOM    494  CG1 VAL C 459      -1.826 -37.660   1.586  1.00  0.00           C
ATOM    495  CG2 VAL C 459      -3.867 -37.997   2.886  1.00  0.00           C
ATOM    496  N   ASP C 460      -0.571 -41.014   1.812  1.00  0.00           N
ATOM    497  CA  ASP C 460       0.679 -41.520   1.241  1.00  0.00           C
ATOM    498  C   ASP C 460       0.418 -42.598   0.185  1.00  0.00           C
ATOM    499  O   ASP C 460       1.034 -42.592  -0.889  1.00  0.00           O
ATOM    500  CB  ASP C 460       1.591 -42.066   2.348  1.00  0.00           C
ATOM    501  CG  ASP C 460       2.229 -40.945   3.222  1.00  0.00           C
ATOM    502  OD1 ASP C 460       2.174 -39.785   2.809  1.00  0.00           O
ATOM    503  OD2 ASP C 460       2.754 -41.259   4.283  1.00  0.00           O
ATOM    504  N   ILE C 461      -0.554 -43.466   0.443  1.00  0.00           N
ATOM    505  CA  ILE C 461      -0.888 -44.515  -0.507  1.00  0.00           C
ATOM    506  C   ILE C 461      -1.382 -43.910  -1.813  1.00  0.00           C
ATOM    507  O   ILE C 461      -0.993 -44.356  -2.896  1.00  0.00           O
ATOM    508  CB  ILE C 461      -1.926 -45.480   0.071  1.00  0.00           C
ATOM    509  CG1 ILE C 461      -1.287 -46.289   1.229  1.00  0.00           C
ATOM    510  CG2 ILE C 461      -2.444 -46.395  -1.035  1.00  0.00           C
ATOM    511  CD1 ILE C 461      -2.283 -47.051   2.069  1.00  0.00           C
ATOM    512  N   MET C 462      -2.241 -42.895  -1.721  1.00  0.00           N
ATOM    513  CA  MET C 462      -2.769 -42.250  -2.916  1.00  0.00           C
ATOM    514  C   MET C 462      -1.654 -41.635  -3.771  1.00  0.00           C
ATOM    515  O   MET C 462      -1.710 -41.695  -5.007  1.00  0.00           O
ATOM    516  CB  MET C 462      -3.782 -41.189  -2.509  1.00  0.00           C
ATOM    517  CG  MET C 462      -5.083 -41.748  -1.952  1.00  0.00           C
ATOM    518  SD  MET C 462      -5.985 -42.708  -3.153  1.00  0.00           S
ATOM    519  CE  MET C 462      -6.431 -41.368  -4.228  1.00  0.00           C
ATOM    520  N   PHE C 463      -0.609 -41.096  -3.132  1.00  0.00           N
ATOM    521  CA  PHE C 463       0.494 -40.533  -3.912  1.00  0.00           C
ATOM    522  C   PHE C 463       1.298 -41.633  -4.604  1.00  0.00           C
ATOM    523  O   PHE C 463       1.747 -41.461  -5.742  1.00  0.00           O
ATOM    524  CB  PHE C 463       1.389 -39.640  -3.050  1.00  0.00           C
ATOM    525  CG  PHE C 463       0.769 -38.279  -2.821  1.00  0.00           C
ATOM    526  CD1 PHE C 463       0.754 -37.343  -3.847  1.00  0.00           C
ATOM    527  CD2 PHE C 463       0.200 -37.931  -1.620  1.00  0.00           C
ATOM    528  CE1 PHE C 463       0.177 -36.107  -3.666  1.00  0.00           C
ATOM    529  CE2 PHE C 463      -0.380 -36.687  -1.447  1.00  0.00           C
ATOM    530  CZ  PHE C 463      -0.395 -35.787  -2.461  1.00  0.00           C
ATOM    531  N   ILE C 464       1.422 -42.788  -3.961  1.00  0.00           N
ATOM    532  CA  ILE C 464       2.124 -43.902  -4.584  1.00  0.00           C
ATOM    533  C   ILE C 464       1.362 -44.344  -5.833  1.00  0.00           C
ATOM    534  O   ILE C 464       1.954 -44.583  -6.893  1.00  0.00           O
ATOM    535  CB  ILE C 464       2.312 -45.061  -3.606  1.00  0.00           C
ATOM    536  CG1 ILE C 464       3.297 -44.623  -2.499  1.00  0.00           C
ATOM    537  CG2 ILE C 464       2.808 -46.291  -4.355  1.00  0.00           C
ATOM    538  CD1 ILE C 464       3.356 -45.557  -1.314  1.00  0.00           C
ATOM    539  N   VAL C 465       0.036 -44.426  -5.711  1.00  0.00           N
ATOM    540  CA  VAL C 465      -0.798 -44.806  -6.840  1.00  0.00           C
ATOM    541  C   VAL C 465      -0.633 -43.803  -7.974  1.00  0.00           C
ATOM    542  O   VAL C 465      -0.548 -44.184  -9.144  1.00  0.00           O
ATOM    543  CB  VAL C 465      -2.275 -44.891  -6.443  1.00  0.00           C
ATOM    544  CG1 VAL C 465      -3.121 -45.088  -7.690  1.00  0.00           C
ATOM    545  CG2 VAL C 465      -2.468 -46.038  -5.467  1.00  0.00           C
ATOM    546  N   ASP C 466      -0.583 -42.514  -7.641  1.00  0.00           N
ATOM    547  CA  ASP C 466      -0.412 -41.506  -8.672  1.00  0.00           C
ATOM    548  C   ASP C 466       0.908 -41.688  -9.435  1.00  0.00           C
ATOM    549  O   ASP C 466       0.946 -41.513 -10.659  1.00  0.00           O
ATOM    550  CB  ASP C 466      -0.506 -40.114  -8.050  1.00  0.00           C
ATOM    551  CG  ASP C 466      -0.499 -39.030  -9.070  1.00  0.00           C
ATOM    552  OD1 ASP C 466      -1.298 -39.089  -9.952  1.00  0.00           O
ATOM    553  OD2 ASP C 466       0.232 -38.100  -8.937  1.00  0.00           O
ATOM    554  N   ILE C 467       1.972 -42.116  -8.747  1.00  0.00           N
ATOM    555  CA  ILE C 467       3.241 -42.356  -9.437  1.00  0.00           C
ATOM    556  C   ILE C 467       3.059 -43.483 -10.456  1.00  0.00           C
ATOM    557  O   ILE C 467       3.498 -43.386 -11.611  1.00  0.00           O
ATOM    558  CB  ILE C 467       4.389 -42.695  -8.454  1.00  0.00           C
ATOM    559  CG1 ILE C 467       4.741 -41.449  -7.606  1.00  0.00           C
ATOM    560  CG2 ILE C 467       5.608 -43.195  -9.219  1.00  0.00           C
ATOM    561  CD1 ILE C 467       5.671 -41.722  -6.429  1.00  0.00           C
ATOM    562  N   LEU C 468       2.376 -44.544 -10.039  1.00  0.00           N
ATOM    563  CA  LEU C 468       2.153 -45.680 -10.924  1.00  0.00           C
ATOM    564  C   LEU C 468       1.329 -45.270 -12.154  1.00  0.00           C
ATOM    565  O   LEU C 468       1.602 -45.708 -13.273  1.00  0.00           O
ATOM    566  CB  LEU C 468       1.431 -46.783 -10.149  1.00  0.00           C
ATOM    567  CG  LEU C 468       2.252 -47.408  -9.019  1.00  0.00           C
ATOM    568  CD1 LEU C 468       1.373 -48.371  -8.225  1.00  0.00           C
ATOM    569  CD2 LEU C 468       3.469 -48.098  -9.600  1.00  0.00           C
ATOM    570  N   ILE C 469       0.344 -44.392 -11.955  1.00  0.00           N
ATOM    571  CA  ILE C 469      -0.474 -43.894 -13.061  1.00  0.00           C
ATOM    572  C   ILE C 469       0.360 -43.071 -14.050  1.00  0.00           C
ATOM    573  O   ILE C 469       0.210 -43.221 -15.269  1.00  0.00           O
ATOM    574  CB  ILE C 469      -1.700 -43.104 -12.562  1.00  0.00           C
ATOM    575  CG1 ILE C 469      -2.688 -44.069 -11.869  1.00  0.00           C
ATOM    576  CG2 ILE C 469      -2.384 -42.365 -13.715  1.00  0.00           C
ATOM    577  CD1 ILE C 469      -3.772 -43.373 -11.127  1.00  0.00           C
ATOM    578  N   ASN C 470       1.259 -42.215 -13.551  1.00  0.00           N
ATOM    579  CA  ASN C 470       2.098 -41.401 -14.443  1.00  0.00           C
ATOM    580  C   ASN C 470       2.941 -42.252 -15.403  1.00  0.00           C
ATOM    581  O   ASN C 470       3.099 -41.901 -16.574  1.00  0.00           O
ATOM    582  CB  ASN C 470       2.983 -40.458 -13.653  1.00  0.00           C
ATOM    583  CG  ASN C 470       2.239 -39.266 -13.114  1.00  0.00           C
ATOM    584  OD1 ASN C 470       1.158 -38.908 -13.623  1.00  0.00           O
ATOM    585  ND2 ASN C 470       2.794 -38.634 -12.101  1.00  0.00           N
ATOM    586  N   PHE C 471       3.375 -43.431 -14.968  1.00  0.00           N
ATOM    587  CA  PHE C 471       4.155 -44.314 -15.845  1.00  0.00           C
ATOM    588  C   PHE C 471       3.356 -44.861 -17.037  1.00  0.00           C
ATOM    589  O   PHE C 471       3.937 -45.371 -17.998  1.00  0.00           O
ATOM    590  CB  PHE C 471       4.748 -45.488 -15.068  1.00  0.00           C
ATOM    591  CG  PHE C 471       6.008 -45.165 -14.321  1.00  0.00           C
ATOM    592  CD1 PHE C 471       7.186 -45.005 -15.031  1.00  0.00           C
ATOM    593  CD2 PHE C 471       6.037 -45.038 -12.943  1.00  0.00           C
ATOM    594  CE1 PHE C 471       8.380 -44.725 -14.392  1.00  0.00           C
ATOM    595  CE2 PHE C 471       7.227 -44.757 -12.292  1.00  0.00           C
ATOM    596  CZ  PHE C 471       8.402 -44.601 -13.020  1.00  0.00           C
ATOM    597  N   ARG C 472       2.031 -44.822 -16.947  1.00  0.00           N
ATOM    598  CA  ARG C 472       1.160 -45.332 -17.989  1.00  0.00           C
ATOM    599  C   ARG C 472       0.328 -44.244 -18.655  1.00  0.00           C
ATOM    600  O   ARG C 472      -0.663 -44.569 -19.310  1.00  0.00           O
ATOM    601  CB  ARG C 472       0.219 -46.389 -17.430  1.00  0.00           C
ATOM    602  CG  ARG C 472       0.885 -47.645 -16.869  1.00  0.00           C
ATOM    603  CD  ARG C 472       1.478 -48.467 -17.969  1.00  0.00           C
ATOM    604  NE  ARG C 472       2.043 -49.715 -17.495  1.00  0.00           N
ATOM    605  CZ  ARG C 472       2.542 -50.674 -18.299  1.00  0.00           C
ATOM    606  NH1 ARG C 472       2.537 -50.504 -19.605  1.00  0.00           N
ATOM    607  NH2 ARG C 472       3.033 -51.784 -17.778  1.00  0.00           N
ATOM    608  N   THR C 473       0.701 -42.977 -18.482  1.00  0.00           N
ATOM    609  CA  THR C 473      -0.067 -41.879 -19.072  1.00  0.00           C
ATOM    610  C   THR C 473       0.670 -41.333 -20.295  1.00  0.00           C
ATOM    611  O   THR C 473       1.888 -41.151 -20.260  1.00  0.00           O
ATOM    612  CB  THR C 473      -0.331 -40.749 -18.053  1.00  0.00           C
ATOM    613  OG1 THR C 473      -1.067 -41.267 -16.917  1.00  0.00           O
ATOM    614  CG2 THR C 473      -1.193 -39.649 -18.713  1.00  0.00           C
ATOM    615  N   THR C 474      -0.064 -41.090 -21.383  1.00  0.00           N
ATOM    616  CA  THR C 474       0.574 -40.622 -22.613  1.00  0.00           C
ATOM    617  C   THR C 474       1.059 -39.189 -22.460  1.00  0.00           C
ATOM    618  O   THR C 474       0.670 -38.490 -21.525  1.00  0.00           O
ATOM    619  CB  THR C 474      -0.404 -40.708 -23.821  1.00  0.00           C
ATOM    620  OG1 THR C 474      -1.555 -39.813 -23.649  1.00  0.00           O
ATOM    621  CG2 THR C 474      -0.925 -42.151 -23.950  1.00  0.00           C
ATOM    622  N   TYR C 475       1.909 -38.744 -23.380  1.00  0.00           N
ATOM    623  CA  TYR C 475       2.375 -37.358 -23.312  1.00  0.00           C
ATOM    624  C   TYR C 475       2.537 -36.805 -24.707  1.00  0.00           C
ATOM    625  O   TYR C 475       2.576 -37.552 -25.682  1.00  0.00           O
ATOM    626  CB  TYR C 475       3.710 -37.219 -22.535  1.00  0.00           C
ATOM    627  CG  TYR C 475       4.966 -37.801 -23.223  1.00  0.00           C
ATOM    628  CD1 TYR C 475       5.310 -39.134 -23.079  1.00  0.00           C
ATOM    629  CD2 TYR C 475       5.775 -36.963 -23.988  1.00  0.00           C
ATOM    630  CE1 TYR C 475       6.449 -39.627 -23.713  1.00  0.00           C
ATOM    631  CE2 TYR C 475       6.899 -37.451 -24.613  1.00  0.00           C
ATOM    632  CZ  TYR C 475       7.239 -38.775 -24.484  1.00  0.00           C
ATOM    633  OH  TYR C 475       8.361 -39.259 -25.131  1.00  0.00           O
ATOM    634  N   VAL C 476       2.630 -35.492 -24.805  1.00  0.00           N
ATOM    635  CA  VAL C 476       2.818 -34.861 -26.095  1.00  0.00           C
ATOM    636  C   VAL C 476       4.259 -34.397 -26.220  1.00  0.00           C
ATOM    637  O   VAL C 476       4.800 -33.773 -25.305  1.00  0.00           O
ATOM    638  CB  VAL C 476       1.838 -33.693 -26.268  1.00  0.00           C
ATOM    639  CG1 VAL C 476       2.052 -33.034 -27.588  1.00  0.00           C
ATOM    640  CG2 VAL C 476       0.440 -34.213 -26.160  1.00  0.00           C
ATOM    641  N   ASN C 477       4.882 -34.736 -27.332  1.00  0.00           N
ATOM    642  CA  ASN C 477       6.272 -34.405 -27.577  1.00  0.00           C
ATOM    643  C   ASN C 477       6.386 -32.990 -28.125  1.00  0.00           C
ATOM    644  O   ASN C 477       5.387 -32.347 -28.444  1.00  0.00           O
ATOM    645  CB  ASN C 477       6.903 -35.428 -28.520  1.00  0.00           C
ATOM    646  CG  ASN C 477       8.441 -35.498 -28.448  1.00  0.00           C
ATOM    647  OD1 ASN C 477       9.089 -34.679 -27.787  1.00  0.00           O
ATOM    648  ND2 ASN C 477       9.013 -36.455 -29.130  1.00  0.00           N
ATOM    649  N   ALA C 478       7.616 -32.521 -28.257  1.00  0.00           N
ATOM    650  CA  ALA C 478       7.945 -31.192 -28.761  1.00  0.00           C
ATOM    651  C   ALA C 478       7.372 -30.944 -30.155  1.00  0.00           C
ATOM    652  O   ALA C 478       7.110 -29.805 -30.529  1.00  0.00           O
ATOM    653  CB  ALA C 478       9.451 -31.023 -28.802  1.00  0.00           C
ATOM    654  N   ASN C 479       7.161 -32.012 -30.915  1.00  0.00           N
ATOM    655  CA  ASN C 479       6.641 -31.921 -32.272  1.00  0.00           C
ATOM    656  C   ASN C 479       5.112 -32.077 -32.313  1.00  0.00           C
ATOM    657  O   ASN C 479       4.537 -32.323 -33.371  1.00  0.00           O
ATOM    658  CB  ASN C 479       7.295 -32.962 -33.158  1.00  0.00           C
ATOM    659  CG  ASN C 479       8.765 -32.693 -33.378  1.00  0.00           C
ATOM    660  OD1 ASN C 479       9.227 -31.546 -33.335  1.00  0.00           O
ATOM    661  ND2 ASN C 479       9.508 -33.736 -33.644  1.00  0.00           N
ATOM    662  N   GLU C 480       4.470 -31.961 -31.147  1.00  0.00           N
ATOM    663  CA  GLU C 480       3.023 -32.076 -30.941  1.00  0.00           C
ATOM    664  C   GLU C 480       2.455 -33.432 -31.317  1.00  0.00           C
ATOM    665  O   GLU C 480       1.274 -33.553 -31.649  1.00  0.00           O
ATOM    666  CB  GLU C 480       2.227 -30.993 -31.681  1.00  0.00           C
ATOM    667  CG  GLU C 480       2.500 -29.572 -31.231  1.00  0.00           C
ATOM    668  CD  GLU C 480       1.574 -28.568 -31.887  1.00  0.00           C
ATOM    669  OE1 GLU C 480       1.475 -27.474 -31.396  1.00  0.00           O
ATOM    670  OE2 GLU C 480       0.957 -28.906 -32.872  1.00  0.00           O
ATOM    671  N   GLU C 481       3.279 -34.457 -31.205  1.00  0.00           N
ATOM    672  CA  GLU C 481       2.831 -35.808 -31.451  1.00  0.00           C
ATOM    673  C   GLU C 481       2.565 -36.496 -30.134  1.00  0.00           C
ATOM    674  O   GLU C 481       3.293 -36.294 -29.156  1.00  0.00           O
ATOM    675  CB  GLU C 481       3.855 -36.589 -32.279  1.00  0.00           C
ATOM    676  CG  GLU C 481       4.026 -36.068 -33.712  1.00  0.00           C
ATOM    677  CD  GLU C 481       5.021 -36.865 -34.532  1.00  0.00           C
ATOM    678  OE1 GLU C 481       5.135 -36.612 -35.712  1.00  0.00           O
ATOM    679  OE2 GLU C 481       5.669 -37.721 -33.975  1.00  0.00           O
ATOM    680  N   VAL C 482       1.535 -37.326 -30.103  1.00  0.00           N
ATOM    681  CA  VAL C 482       1.235 -38.052 -28.884  1.00  0.00           C
ATOM    682  C   VAL C 482       2.071 -39.309 -28.836  1.00  0.00           C
ATOM    683  O   VAL C 482       2.067 -40.107 -29.777  1.00  0.00           O
ATOM    684  CB  VAL C 482      -0.261 -38.413 -28.799  1.00  0.00           C
ATOM    685  CG1 VAL C 482      -0.530 -39.236 -27.512  1.00  0.00           C
ATOM    686  CG2 VAL C 482      -1.086 -37.139 -28.826  1.00  0.00           C
ATOM    687  N   VAL C 483       2.787 -39.475 -27.743  1.00  0.00           N
ATOM    688  CA  VAL C 483       3.615 -40.636 -27.547  1.00  0.00           C
ATOM    689  C   VAL C 483       2.880 -41.576 -26.628  1.00  0.00           C
ATOM    690  O   VAL C 483       2.583 -41.236 -25.476  1.00  0.00           O
ATOM    691  CB  VAL C 483       4.957 -40.247 -26.919  1.00  0.00           C
ATOM    692  CG1 VAL C 483       5.823 -41.514 -26.698  1.00  0.00           C
ATOM    693  CG2 VAL C 483       5.649 -39.216 -27.811  1.00  0.00           C
ATOM    694  N   SER C 484       2.544 -42.748 -27.159  1.00  0.00           N
ATOM    695  CA  SER C 484       1.786 -43.726 -26.404  1.00  0.00           C
ATOM    696  C   SER C 484       2.600 -44.958 -26.057  1.00  0.00           C
ATOM    697  O   SER C 484       2.093 -45.865 -25.402  1.00  0.00           O
ATOM    698  CB  SER C 484       0.535 -44.126 -27.171  1.00  0.00           C
ATOM    699  OG  SER C 484       0.853 -44.754 -28.390  1.00  0.00           O
ATOM    700  N   HIS C 485       3.839 -45.035 -26.541  1.00  0.00           N
ATOM    701  CA  HIS C 485       4.627 -46.232 -26.273  1.00  0.00           C
ATOM    702  C   HIS C 485       5.063 -46.230 -24.788  1.00  0.00           C
ATOM    703  O   HIS C 485       5.752 -45.289 -24.375  1.00  0.00           O
ATOM    704  CB  HIS C 485       5.877 -46.238 -27.156  1.00  0.00           C
ATOM    705  CG  HIS C 485       6.460 -47.592 -27.352  1.00  0.00           C
ATOM    706  ND1 HIS C 485       7.005 -48.359 -26.327  1.00  0.00           N
ATOM    707  CD2 HIS C 485       6.588 -48.322 -28.490  1.00  0.00           C
ATOM    708  CE1 HIS C 485       7.422 -49.515 -26.841  1.00  0.00           C
ATOM    709  NE2 HIS C 485       7.183 -49.506 -28.151  1.00  0.00           N
ATOM    710  N   PRO C 486       4.778 -47.280 -23.987  1.00  0.00           N
ATOM    711  CA  PRO C 486       5.158 -47.405 -22.583  1.00  0.00           C
ATOM    712  C   PRO C 486       6.650 -47.234 -22.321  1.00  0.00           C
ATOM    713  O   PRO C 486       7.050 -46.743 -21.261  1.00  0.00           O
ATOM    714  CB  PRO C 486       4.743 -48.846 -22.263  1.00  0.00           C
ATOM    715  CG  PRO C 486       3.617 -49.135 -23.211  1.00  0.00           C
ATOM    716  CD  PRO C 486       3.985 -48.421 -24.487  1.00  0.00           C
ATOM    717  N   GLY C 487       7.499 -47.634 -23.284  1.00  0.00           N
ATOM    718  CA  GLY C 487       8.936 -47.528 -23.061  1.00  0.00           C
ATOM    719  C   GLY C 487       9.350 -46.077 -22.940  1.00  0.00           C
ATOM    720  O   GLY C 487      10.024 -45.661 -21.992  1.00  0.00           O
ATOM    721  N   ARG C 488       8.941 -45.304 -23.938  1.00  0.00           N
ATOM    722  CA  ARG C 488       9.288 -43.903 -24.022  1.00  0.00           C
ATOM    723  C   ARG C 488       8.624 -43.099 -22.923  1.00  0.00           C
ATOM    724  O   ARG C 488       9.221 -42.164 -22.380  1.00  0.00           O
ATOM    725  CB  ARG C 488       8.890 -43.365 -25.373  1.00  0.00           C
ATOM    726  CG  ARG C 488       9.714 -43.935 -26.518  1.00  0.00           C
ATOM    727  CD  ARG C 488       9.321 -43.367 -27.828  1.00  0.00           C
ATOM    728  NE  ARG C 488      10.034 -44.002 -28.934  1.00  0.00           N
ATOM    729  CZ  ARG C 488       9.937 -43.632 -30.229  1.00  0.00           C
ATOM    730  NH1 ARG C 488       9.190 -42.607 -30.571  1.00  0.00           N
ATOM    731  NH2 ARG C 488      10.600 -44.300 -31.158  1.00  0.00           N
ATOM    732  N   ILE C 489       7.404 -43.487 -22.546  1.00  0.00           N
ATOM    733  CA  ILE C 489       6.728 -42.780 -21.459  1.00  0.00           C
ATOM    734  C   ILE C 489       7.536 -42.934 -20.186  1.00  0.00           C
ATOM    735  O   ILE C 489       7.788 -41.956 -19.471  1.00  0.00           O
ATOM    736  CB  ILE C 489       5.296 -43.316 -21.238  1.00  0.00           C
ATOM    737  CG1 ILE C 489       4.394 -42.962 -22.453  1.00  0.00           C
ATOM    738  CG2 ILE C 489       4.705 -42.729 -19.940  1.00  0.00           C
ATOM    739  CD1 ILE C 489       3.072 -43.700 -22.473  1.00  0.00           C
ATOM    740  N   ALA C 490       7.974 -44.160 -19.896  1.00  0.00           N
ATOM    741  CA  ALA C 490       8.753 -44.386 -18.684  1.00  0.00           C
ATOM    742  C   ALA C 490      10.061 -43.603 -18.669  1.00  0.00           C
ATOM    743  O   ALA C 490      10.428 -43.033 -17.637  1.00  0.00           O
ATOM    744  CB  ALA C 490       9.051 -45.862 -18.537  1.00  0.00           C
ATOM    745  N   VAL C 491      10.752 -43.537 -19.809  1.00  0.00           N
ATOM    746  CA  VAL C 491      12.015 -42.807 -19.848  1.00  0.00           C
ATOM    747  C   VAL C 491      11.796 -41.313 -19.660  1.00  0.00           C
ATOM    748  O   VAL C 491      12.505 -40.662 -18.884  1.00  0.00           O
ATOM    749  CB  VAL C 491      12.762 -43.073 -21.160  1.00  0.00           C
ATOM    750  CG1 VAL C 491      13.975 -42.160 -21.251  1.00  0.00           C
ATOM    751  CG2 VAL C 491      13.194 -44.536 -21.201  1.00  0.00           C
ATOM    752  N   HIS C 492      10.789 -40.771 -20.347  1.00  0.00           N
ATOM    753  CA  HIS C 492      10.457 -39.360 -20.224  1.00  0.00           C
ATOM    754  C   HIS C 492      10.144 -38.985 -18.788  1.00  0.00           C
ATOM    755  O   HIS C 492      10.625 -37.971 -18.277  1.00  0.00           O
ATOM    756  CB  HIS C 492       9.261 -39.028 -21.123  1.00  0.00           C
ATOM    757  CG  HIS C 492       8.838 -37.590 -21.104  1.00  0.00           C
ATOM    758  ND1 HIS C 492       7.857 -37.104 -20.265  1.00  0.00           N
ATOM    759  CD2 HIS C 492       9.274 -36.532 -21.823  1.00  0.00           C
ATOM    760  CE1 HIS C 492       7.708 -35.812 -20.469  1.00  0.00           C
ATOM    761  NE2 HIS C 492       8.556 -35.438 -21.411  1.00  0.00           N
ATOM    762  N   TYR C 493       9.351 -39.807 -18.120  1.00  0.00           N
ATOM    763  CA  TYR C 493       8.983 -39.518 -16.747  1.00  0.00           C
ATOM    764  C   TYR C 493      10.193 -39.615 -15.816  1.00  0.00           C
ATOM    765  O   TYR C 493      10.404 -38.738 -14.963  1.00  0.00           O
ATOM    766  CB  TYR C 493       7.836 -40.436 -16.321  1.00  0.00           C
ATOM    767  CG  TYR C 493       7.303 -40.192 -14.926  1.00  0.00           C
ATOM    768  CD1 TYR C 493       7.217 -41.224 -14.027  1.00  0.00           C
ATOM    769  CD2 TYR C 493       6.916 -38.916 -14.550  1.00  0.00           C
ATOM    770  CE1 TYR C 493       6.714 -41.011 -12.765  1.00  0.00           C
ATOM    771  CE2 TYR C 493       6.427 -38.691 -13.278  1.00  0.00           C
ATOM    772  CZ  TYR C 493       6.317 -39.735 -12.392  1.00  0.00           C
ATOM    773  OH  TYR C 493       5.786 -39.513 -11.143  1.00  0.00           O
ATOM    774  N   PHE C 494      11.011 -40.649 -16.005  1.00  0.00           N
ATOM    775  CA  PHE C 494      12.173 -40.891 -15.161  1.00  0.00           C
ATOM    776  C   PHE C 494      13.132 -39.689 -15.198  1.00  0.00           C
ATOM    777  O   PHE C 494      13.687 -39.291 -14.171  1.00  0.00           O
ATOM    778  CB  PHE C 494      12.901 -42.153 -15.594  1.00  0.00           C
ATOM    779  CG  PHE C 494      13.859 -42.647 -14.564  1.00  0.00           C
ATOM    780  CD1 PHE C 494      15.216 -42.395 -14.617  1.00  0.00           C
ATOM    781  CD2 PHE C 494      13.360 -43.412 -13.512  1.00  0.00           C
ATOM    782  CE1 PHE C 494      16.057 -42.894 -13.628  1.00  0.00           C
ATOM    783  CE2 PHE C 494      14.189 -43.910 -12.538  1.00  0.00           C
ATOM    784  CZ  PHE C 494      15.538 -43.652 -12.590  1.00  0.00           C
ATOM    785  N   LYS C 495      13.317 -39.102 -16.387  1.00  0.00           N
ATOM    786  CA  LYS C 495      14.215 -37.960 -16.569  1.00  0.00           C
ATOM    787  C   LYS C 495      13.602 -36.607 -16.196  1.00  0.00           C
ATOM    788  O   LYS C 495      14.291 -35.585 -16.235  1.00  0.00           O
ATOM    789  CB  LYS C 495      14.678 -37.863 -18.025  1.00  0.00           C
ATOM    790  CG  LYS C 495      15.587 -38.976 -18.502  1.00  0.00           C
ATOM    791  CD  LYS C 495      16.014 -38.738 -19.950  1.00  0.00           C
ATOM    792  CE  LYS C 495      17.004 -39.792 -20.427  1.00  0.00           C
ATOM    793  NZ  LYS C 495      17.423 -39.563 -21.845  1.00  0.00           N
ATOM    794  N   GLY C 496      12.317 -36.588 -15.877  1.00  0.00           N
ATOM    795  CA  GLY C 496      11.602 -35.360 -15.599  1.00  0.00           C
ATOM    796  C   GLY C 496      11.322 -35.163 -14.119  1.00  0.00           C
ATOM    797  O   GLY C 496      12.168 -34.698 -13.354  1.00  0.00           O
ATOM    798  N   TRP C 497      10.095 -35.474 -13.731  1.00  0.00           N
ATOM    799  CA  TRP C 497       9.631 -35.228 -12.377  1.00  0.00           C
ATOM    800  C   TRP C 497       9.650 -36.441 -11.439  1.00  0.00           C
ATOM    801  O   TRP C 497       9.340 -36.296 -10.253  1.00  0.00           O
ATOM    802  CB  TRP C 497       8.231 -34.654 -12.474  1.00  0.00           C
ATOM    803  CG  TRP C 497       8.206 -33.358 -13.264  1.00  0.00           C
ATOM    804  CD1 TRP C 497       7.792 -33.195 -14.557  1.00  0.00           C
ATOM    805  CD2 TRP C 497       8.605 -32.048 -12.807  1.00  0.00           C
ATOM    806  NE1 TRP C 497       7.915 -31.882 -14.931  1.00  0.00           N
ATOM    807  CE2 TRP C 497       8.415 -31.165 -13.869  1.00  0.00           C
ATOM    808  CE3 TRP C 497       9.092 -31.567 -11.607  1.00  0.00           C
ATOM    809  CZ2 TRP C 497       8.702 -29.811 -13.759  1.00  0.00           C
ATOM    810  CZ3 TRP C 497       9.385 -30.217 -11.491  1.00  0.00           C
ATOM    811  CH2 TRP C 497       9.193 -29.360 -12.539  1.00  0.00           C
ATOM    812  N   PHE C 498      10.072 -37.613 -11.928  1.00  0.00           N
ATOM    813  CA  PHE C 498      10.081 -38.817 -11.093  1.00  0.00           C
ATOM    814  C   PHE C 498      10.832 -38.667  -9.759  1.00  0.00           C
ATOM    815  O   PHE C 498      10.283 -39.020  -8.718  1.00  0.00           O
ATOM    816  CB  PHE C 498      10.635 -39.991 -11.876  1.00  0.00           C
ATOM    817  CG  PHE C 498      10.778 -41.230 -11.072  1.00  0.00           C
ATOM    818  CD1 PHE C 498      12.025 -41.645 -10.640  1.00  0.00           C
ATOM    819  CD2 PHE C 498       9.669 -41.970 -10.709  1.00  0.00           C
ATOM    820  CE1 PHE C 498      12.159 -42.783  -9.875  1.00  0.00           C
ATOM    821  CE2 PHE C 498       9.794 -43.105  -9.941  1.00  0.00           C
ATOM    822  CZ  PHE C 498      11.043 -43.514  -9.525  1.00  0.00           C
ATOM    823  N   LEU C 499      12.067 -38.147  -9.756  1.00  0.00           N
ATOM    824  CA  LEU C 499      12.780 -37.955  -8.479  1.00  0.00           C
ATOM    825  C   LEU C 499      12.042 -37.133  -7.451  1.00  0.00           C
ATOM    826  O   LEU C 499      11.963 -37.527  -6.287  1.00  0.00           O
ATOM    827  CB  LEU C 499      14.159 -37.322  -8.708  1.00  0.00           C
ATOM    828  CG  LEU C 499      15.274 -38.268  -9.017  1.00  0.00           C
ATOM    829  CD1 LEU C 499      16.451 -37.574  -9.625  1.00  0.00           C
ATOM    830  CD2 LEU C 499      15.728 -38.799  -7.654  1.00  0.00           C
ATOM    831  N   ILE C 500      11.488 -36.007  -7.858  1.00  0.00           N
ATOM    832  CA  ILE C 500      10.786 -35.166  -6.906  1.00  0.00           C
ATOM    833  C   ILE C 500       9.564 -35.895  -6.371  1.00  0.00           C
ATOM    834  O   ILE C 500       9.302 -35.885  -5.163  1.00  0.00           O
ATOM    835  CB  ILE C 500      10.392 -33.828  -7.551  1.00  0.00           C
ATOM    836  CG1 ILE C 500      11.668 -33.032  -7.853  1.00  0.00           C
ATOM    837  CG2 ILE C 500       9.471 -33.021  -6.602  1.00  0.00           C
ATOM    838  CD1 ILE C 500      11.455 -31.843  -8.742  1.00  0.00           C
ATOM    839  N   ASP C 501       8.815 -36.529  -7.274  1.00  0.00           N
ATOM    840  CA  ASP C 501       7.617 -37.254  -6.888  1.00  0.00           C
ATOM    841  C   ASP C 501       7.935 -38.425  -5.952  1.00  0.00           C
ATOM    842  O   ASP C 501       7.191 -38.707  -5.010  1.00  0.00           O
ATOM    843  CB  ASP C 501       6.929 -37.775  -8.144  1.00  0.00           C
ATOM    844  CG  ASP C 501       6.280 -36.661  -9.024  1.00  0.00           C
ATOM    845  OD1 ASP C 501       6.117 -35.526  -8.593  1.00  0.00           O
ATOM    846  OD2 ASP C 501       5.840 -37.001 -10.109  1.00  0.00           O
ATOM    847  N   MET C 502       9.045 -39.118  -6.213  1.00  0.00           N
ATOM    848  CA  MET C 502       9.440 -40.238  -5.381  1.00  0.00           C
ATOM    849  C   MET C 502       9.769 -39.768  -3.978  1.00  0.00           C
ATOM    850  O   MET C 502       9.220 -40.280  -3.009  1.00  0.00           O
ATOM    851  CB  MET C 502      10.634 -40.967  -5.975  1.00  0.00           C
ATOM    852  CG  MET C 502      11.085 -42.172  -5.162  1.00  0.00           C
ATOM    853  SD  MET C 502      12.613 -42.862  -5.776  1.00  0.00           S
ATOM    854  CE  MET C 502      13.706 -41.546  -5.231  1.00  0.00           C
ATOM    855  N   VAL C 503      10.615 -38.743  -3.860  1.00  0.00           N
ATOM    856  CA  VAL C 503      11.019 -38.263  -2.544  1.00  0.00           C
ATOM    857  C   VAL C 503       9.825 -37.780  -1.748  1.00  0.00           C
ATOM    858  O   VAL C 503       9.654 -38.120  -0.577  1.00  0.00           O
ATOM    859  CB  VAL C 503      12.035 -37.117  -2.677  1.00  0.00           C
ATOM    860  CG1 VAL C 503      12.281 -36.466  -1.303  1.00  0.00           C
ATOM    861  CG2 VAL C 503      13.336 -37.677  -3.249  1.00  0.00           C
ATOM    862  N   ALA C 504       8.970 -37.028  -2.409  1.00  0.00           N
ATOM    863  CA  ALA C 504       7.770 -36.491  -1.820  1.00  0.00           C
ATOM    864  C   ALA C 504       6.799 -37.579  -1.327  1.00  0.00           C
ATOM    865  O   ALA C 504       5.954 -37.306  -0.472  1.00  0.00           O
ATOM    866  CB  ALA C 504       7.101 -35.607  -2.836  1.00  0.00           C
ATOM    867  N   ALA C 505       6.847 -38.776  -1.921  1.00  0.00           N
ATOM    868  CA  ALA C 505       5.946 -39.866  -1.580  1.00  0.00           C
ATOM    869  C   ALA C 505       6.479 -40.750  -0.452  1.00  0.00           C
ATOM    870  O   ALA C 505       5.798 -41.687  -0.041  1.00  0.00           O
ATOM    871  CB  ALA C 505       5.676 -40.719  -2.810  1.00  0.00           C
ATOM    872  N   ILE C 506       7.679 -40.481   0.060  1.00  0.00           N
ATOM    873  CA  ILE C 506       8.218 -41.361   1.087  1.00  0.00           C
ATOM    874  C   ILE C 506       7.562 -41.126   2.454  1.00  0.00           C
ATOM    875  O   ILE C 506       7.597 -40.011   2.981  1.00  0.00           O
ATOM    876  CB  ILE C 506       9.741 -41.185   1.221  1.00  0.00           C
ATOM    877  CG1 ILE C 506      10.430 -41.602  -0.069  1.00  0.00           C
ATOM    878  CG2 ILE C 506      10.271 -41.960   2.409  1.00  0.00           C
ATOM    879  CD1 ILE C 506      11.895 -41.236  -0.120  1.00  0.00           C
ATOM    880  N   PRO C 507       6.973 -42.158   3.091  1.00  0.00           N
ATOM    881  CA  PRO C 507       6.308 -42.084   4.373  1.00  0.00           C
ATOM    882  C   PRO C 507       7.332 -42.035   5.495  1.00  0.00           C
ATOM    883  O   PRO C 507       7.504 -42.997   6.252  1.00  0.00           O
ATOM    884  CB  PRO C 507       5.478 -43.359   4.406  1.00  0.00           C
ATOM    885  CG  PRO C 507       6.272 -44.346   3.606  1.00  0.00           C
ATOM    886  CD  PRO C 507       6.910 -43.519   2.487  1.00  0.00           C
ATOM    887  N   PHE C 508       7.978 -40.886   5.630  1.00  0.00           N
ATOM    888  CA  PHE C 508       9.052 -40.707   6.608  1.00  0.00           C
ATOM    889  C   PHE C 508       8.553 -40.991   8.031  1.00  0.00           C
ATOM    890  O   PHE C 508       9.294 -41.504   8.871  1.00  0.00           O
ATOM    891  CB  PHE C 508       9.601 -39.276   6.525  1.00  0.00           C
ATOM    892  CG  PHE C 508      10.406 -38.995   5.269  1.00  0.00           C
ATOM    893  CD1 PHE C 508      11.681 -39.513   5.107  1.00  0.00           C
ATOM    894  CD2 PHE C 508       9.876 -38.211   4.244  1.00  0.00           C
ATOM    895  CE1 PHE C 508      12.407 -39.255   3.952  1.00  0.00           C
ATOM    896  CE2 PHE C 508      10.599 -37.956   3.092  1.00  0.00           C
ATOM    897  CZ  PHE C 508      11.865 -38.478   2.946  1.00  0.00           C
ATOM    898  N   ASP C 509       7.277 -40.705   8.292  1.00  0.00           N
ATOM    899  CA  ASP C 509       6.682 -40.947   9.603  1.00  0.00           C
ATOM    900  C   ASP C 509       6.707 -42.430  10.002  1.00  0.00           C
ATOM    901  O   ASP C 509       6.910 -42.765  11.167  1.00  0.00           O
ATOM    902  CB  ASP C 509       5.236 -40.486   9.585  1.00  0.00           C
ATOM    903  CG  ASP C 509       5.135 -39.050   9.501  1.00  0.00           C
ATOM    904  OD1 ASP C 509       6.126 -38.399   9.712  1.00  0.00           O
ATOM    905  OD2 ASP C 509       4.069 -38.558   9.206  1.00  0.00           O
ATOM    906  N   LEU C 510       6.502 -43.327   9.031  1.00  0.00           N
ATOM    907  CA  LEU C 510       6.501 -44.757   9.318  1.00  0.00           C
ATOM    908  C   LEU C 510       7.916 -45.271   9.459  1.00  0.00           C
ATOM    909  O   LEU C 510       8.201 -46.138  10.287  1.00  0.00           O
ATOM    910  CB  LEU C 510       5.744 -45.524   8.230  1.00  0.00           C
ATOM    911  CG  LEU C 510       4.231 -45.351   8.247  1.00  0.00           C
ATOM    912  CD1 LEU C 510       3.624 -45.888   6.999  1.00  0.00           C
ATOM    913  CD2 LEU C 510       3.691 -46.150   9.426  1.00  0.00           C
ATOM    914  N   LEU C 511       8.809 -44.718   8.649  1.00  0.00           N
ATOM    915  CA  LEU C 511      10.207 -45.118   8.683  1.00  0.00           C
ATOM    916  C   LEU C 511      10.919 -44.752   9.987  1.00  0.00           C
ATOM    917  O   LEU C 511      11.714 -45.541  10.499  1.00  0.00           O
ATOM    918  CB  LEU C 511      10.931 -44.483   7.489  1.00  0.00           C
ATOM    919  CG  LEU C 511      10.595 -45.088   6.119  1.00  0.00           C
ATOM    920  CD1 LEU C 511      11.078 -44.181   5.014  1.00  0.00           C
ATOM    921  CD2 LEU C 511      11.319 -46.441   6.011  1.00  0.00           C
ATOM    922  N   ILE C 512      10.640 -43.560  10.529  1.00  0.00           N
ATOM    923  CA  ILE C 512      11.336 -43.099  11.732  1.00  0.00           C
ATOM    924  C   ILE C 512      10.595 -43.270  13.062  1.00  0.00           C
ATOM    925  O   ILE C 512      10.917 -42.584  14.027  1.00  0.00           O
ATOM    926  CB  ILE C 512      11.711 -41.630  11.625  1.00  0.00           C
ATOM    927  CG1 ILE C 512      12.613 -41.430  10.477  1.00  0.00           C
ATOM    928  CG2 ILE C 512      12.492 -41.240  12.903  1.00  0.00           C
ATOM    929  CD1 ILE C 512      12.807 -40.015  10.161  1.00  0.00           C
ATOM    930  N   PHE C 513       9.684 -44.209  13.185  1.00  0.00           N
ATOM    931  CA  PHE C 513       9.027 -44.370  14.482  1.00  0.00           C
ATOM    932  C   PHE C 513       9.910 -44.534  15.716  1.00  0.00           C
ATOM    933  O   PHE C 513       9.535 -44.063  16.788  1.00  0.00           O
ATOM    934  CB  PHE C 513       8.161 -45.594  14.491  1.00  0.00           C
ATOM    935  CG  PHE C 513       6.727 -45.507  14.438  1.00  0.00           C
ATOM    936  CD1 PHE C 513       6.104 -45.461  15.673  1.00  0.00           C
ATOM    937  CD2 PHE C 513       6.007 -45.600  13.309  1.00  0.00           C
ATOM    938  CE1 PHE C 513       4.812 -45.581  15.785  1.00  0.00           C
ATOM    939  CE2 PHE C 513       4.692 -45.729  13.430  1.00  0.00           C
ATOM    940  CZ  PHE C 513       4.125 -45.763  14.692  1.00  0.00           C
ATOM    941  N   GLY C 514      11.013 -45.279  15.631  1.00  0.00           N
ATOM    942  CA  GLY C 514      11.776 -45.520  16.853  1.00  0.00           C
ATOM    943  C   GLY C 514      13.199 -44.953  17.032  1.00  0.00           C
ATOM    944  O   GLY C 514      13.770 -45.169  18.097  1.00  0.00           O
ATOM    945  N   SER C 515      13.815 -44.273  16.057  1.00  0.00           N
ATOM    946  CA  SER C 515      15.253 -44.002  16.286  1.00  0.00           C
ATOM    947  C   SER C 515      15.783 -42.638  16.797  1.00  0.00           C
ATOM    948  O   SER C 515      16.820 -42.636  17.453  1.00  0.00           O
ATOM    949  CB  SER C 515      16.037 -44.294  15.019  1.00  0.00           C
ATOM    950  OG  SER C 515      15.683 -43.422  13.986  1.00  0.00           O
ATOM    951  N   GLY C 516      15.141 -41.488  16.556  1.00  0.00           N
ATOM    952  CA  GLY C 516      15.858 -40.238  16.916  1.00  0.00           C
ATOM    953  C   GLY C 516      15.022 -38.982  17.199  1.00  0.00           C
ATOM    954  O   GLY C 516      13.857 -39.090  17.580  1.00  0.00           O
ATOM    955  N   SER C 517      15.661 -37.782  17.053  1.00  0.00           N
ATOM    956  CA  SER C 517      15.067 -36.511  17.510  1.00  0.00           C
ATOM    957  C   SER C 517      13.775 -36.131  16.812  1.00  0.00           C
ATOM    958  O   SER C 517      13.661 -36.208  15.583  1.00  0.00           O
ATOM    959  CB  SER C 517      16.041 -35.343  17.277  1.00  0.00           C
ATOM    960  OG  SER C 517      16.197 -35.053  15.898  1.00  0.00           O
ATOM    961  N   GLU C 518      12.865 -35.557  17.604  1.00  0.00           N
ATOM    962  CA  GLU C 518      11.577 -35.080  17.119  1.00  0.00           C
ATOM    963  C   GLU C 518      11.739 -33.963  16.117  1.00  0.00           C
ATOM    964  O   GLU C 518      10.959 -33.847  15.169  1.00  0.00           O
ATOM    965  CB  GLU C 518      10.692 -34.631  18.284  1.00  0.00           C
ATOM    966  CG  GLU C 518      10.162 -35.780  19.151  1.00  0.00           C
ATOM    967  CD  GLU C 518       9.306 -35.322  20.320  1.00  0.00           C
ATOM    968  OE1 GLU C 518       8.704 -36.161  20.949  1.00  0.00           O
ATOM    969  OE2 GLU C 518       9.264 -34.142  20.584  1.00  0.00           O
ATOM    970  N   GLU C 519      12.760 -33.137  16.332  1.00  0.00           N
ATOM    971  CA  GLU C 519      13.012 -32.017  15.447  1.00  0.00           C
ATOM    972  C   GLU C 519      13.342 -32.504  14.034  1.00  0.00           C
ATOM    973  O   GLU C 519      12.795 -31.973  13.063  1.00  0.00           O
ATOM    974  CB  GLU C 519      14.139 -31.158  16.015  1.00  0.00           C
ATOM    975  CG  GLU C 519      13.747 -30.386  17.285  1.00  0.00           C
ATOM    976  CD  GLU C 519      14.902 -29.643  17.916  1.00  0.00           C
ATOM    977  OE1 GLU C 519      14.673 -28.887  18.836  1.00  0.00           O
ATOM    978  OE2 GLU C 519      16.014 -29.843  17.483  1.00  0.00           O
ATOM    979  N   LEU C 520      14.169 -33.563  13.903  1.00  0.00           N
ATOM    980  CA  LEU C 520      14.418 -34.128  12.573  1.00  0.00           C
ATOM    981  C   LEU C 520      13.200 -34.722  11.945  1.00  0.00           C
ATOM    982  O   LEU C 520      12.999 -34.581  10.740  1.00  0.00           O
ATOM    983  CB  LEU C 520      15.554 -35.146  12.589  1.00  0.00           C
ATOM    984  CG  LEU C 520      16.930 -34.549  12.599  1.00  0.00           C
ATOM    985  CD1 LEU C 520      17.972 -35.532  13.006  1.00  0.00           C
ATOM    986  CD2 LEU C 520      17.213 -34.182  11.140  1.00  0.00           C
ATOM    987  N   ILE C 521      12.354 -35.353  12.739  1.00  0.00           N
ATOM    988  CA  ILE C 521      11.164 -35.932  12.151  1.00  0.00           C
ATOM    989  C   ILE C 521      10.316 -34.815  11.564  1.00  0.00           C
ATOM    990  O   ILE C 521       9.857 -34.903  10.422  1.00  0.00           O
ATOM    991  CB  ILE C 521      10.363 -36.716  13.187  1.00  0.00           C
ATOM    992  CG1 ILE C 521      11.164 -37.922  13.612  1.00  0.00           C
ATOM    993  CG2 ILE C 521       9.033 -37.141  12.583  1.00  0.00           C
ATOM    994  CD1 ILE C 521      10.631 -38.630  14.836  1.00  0.00           C
ATOM    995  N   GLY C 522      10.136 -33.747  12.340  1.00  0.00           N
ATOM    996  CA  GLY C 522       9.369 -32.606  11.877  1.00  0.00           C
ATOM    997  C   GLY C 522       9.985 -31.971  10.631  1.00  0.00           C
ATOM    998  O   GLY C 522       9.266 -31.525   9.736  1.00  0.00           O
ATOM    999  N   LEU C 523      11.320 -31.984  10.532  1.00  0.00           N
ATOM   1000  CA  LEU C 523      11.967 -31.340   9.405  1.00  0.00           C
ATOM   1001  C   LEU C 523      11.752 -32.249   8.172  1.00  0.00           C
ATOM   1002  O   LEU C 523      11.426 -31.783   7.087  1.00  0.00           O
ATOM   1003  CB  LEU C 523      13.481 -31.217   9.623  1.00  0.00           C
ATOM   1004  CG  LEU C 523      14.166 -30.184   8.737  1.00  0.00           C
ATOM   1005  CD1 LEU C 523      13.699 -28.831   9.220  1.00  0.00           C
ATOM   1006  CD2 LEU C 523      15.622 -30.307   8.745  1.00  0.00           C
ATOM   1007  N   LEU C 524      11.876 -33.571   8.347  1.00  0.00           N
ATOM   1008  CA  LEU C 524      11.658 -34.529   7.253  1.00  0.00           C
ATOM   1009  C   LEU C 524      10.237 -34.484   6.743  1.00  0.00           C
ATOM   1010  O   LEU C 524       9.996 -34.610   5.544  1.00  0.00           O
ATOM   1011  CB  LEU C 524      12.051 -35.931   7.687  1.00  0.00           C
ATOM   1012  CG  LEU C 524      13.542 -36.141   7.780  1.00  0.00           C
ATOM   1013  CD1 LEU C 524      13.825 -37.377   8.480  1.00  0.00           C
ATOM   1014  CD2 LEU C 524      14.081 -36.249   6.351  1.00  0.00           C
ATOM   1015  N   LYS C 525       9.285 -34.221   7.626  1.00  0.00           N
ATOM   1016  CA  LYS C 525       7.912 -34.074   7.179  1.00  0.00           C
ATOM   1017  C   LYS C 525       7.753 -32.915   6.198  1.00  0.00           C
ATOM   1018  O   LYS C 525       6.840 -32.923   5.374  1.00  0.00           O
ATOM   1019  CB  LYS C 525       6.949 -33.872   8.344  1.00  0.00           C
ATOM   1020  CG  LYS C 525       6.671 -35.092   9.197  1.00  0.00           C
ATOM   1021  CD  LYS C 525       5.683 -34.758  10.332  1.00  0.00           C
ATOM   1022  CE  LYS C 525       5.265 -36.018  11.041  1.00  0.00           C
ATOM   1023  NZ  LYS C 525       4.350 -35.809  12.160  1.00  0.00           N
ATOM   1024  N   THR C 526       8.658 -31.926   6.216  1.00  0.00           N
ATOM   1025  CA  THR C 526       8.507 -30.798   5.311  1.00  0.00           C
ATOM   1026  C   THR C 526       8.860 -31.214   3.892  1.00  0.00           C
ATOM   1027  O   THR C 526       8.548 -30.504   2.944  1.00  0.00           O
ATOM   1028  CB  THR C 526       9.355 -29.570   5.709  1.00  0.00           C
ATOM   1029  OG1 THR C 526      10.745 -29.873   5.653  1.00  0.00           O
ATOM   1030  CG2 THR C 526       8.998 -29.140   7.101  1.00  0.00           C
ATOM   1031  N   ALA C 527       9.472 -32.394   3.713  1.00  0.00           N
ATOM   1032  CA  ALA C 527       9.775 -32.918   2.385  1.00  0.00           C
ATOM   1033  C   ALA C 527       8.469 -33.102   1.625  1.00  0.00           C
ATOM   1034  O   ALA C 527       8.422 -33.041   0.400  1.00  0.00           O
ATOM   1035  CB  ALA C 527      10.528 -34.235   2.468  1.00  0.00           C
ATOM   1036  N   ARG C 528       7.376 -33.316   2.359  1.00  0.00           N
ATOM   1037  CA  ARG C 528       6.069 -33.516   1.765  1.00  0.00           C
ATOM   1038  C   ARG C 528       5.598 -32.235   1.080  1.00  0.00           C
ATOM   1039  O   ARG C 528       4.751 -32.262   0.192  1.00  0.00           O
ATOM   1040  CB  ARG C 528       5.062 -33.933   2.823  1.00  0.00           C
ATOM   1041  CG  ARG C 528       5.307 -35.317   3.411  1.00  0.00           C
ATOM   1042  CD  ARG C 528       4.294 -35.671   4.445  1.00  0.00           C
ATOM   1043  NE  ARG C 528       4.499 -37.021   4.965  1.00  0.00           N
ATOM   1044  CZ  ARG C 528       3.702 -37.629   5.874  1.00  0.00           C
ATOM   1045  NH1 ARG C 528       2.654 -37.007   6.363  1.00  0.00           N
ATOM   1046  NH2 ARG C 528       3.963 -38.854   6.268  1.00  0.00           N
ATOM   1047  N   LEU C 529       6.173 -31.090   1.444  1.00  0.00           N
ATOM   1048  CA  LEU C 529       5.764 -29.833   0.851  1.00  0.00           C
ATOM   1049  C   LEU C 529       6.306 -29.725  -0.574  1.00  0.00           C
ATOM   1050  O   LEU C 529       5.861 -28.884  -1.348  1.00  0.00           O
ATOM   1051  CB  LEU C 529       6.237 -28.649   1.710  1.00  0.00           C
ATOM   1052  CG  LEU C 529       5.601 -28.555   3.128  1.00  0.00           C
ATOM   1053  CD1 LEU C 529       6.261 -27.442   3.920  1.00  0.00           C
ATOM   1054  CD2 LEU C 529       4.115 -28.295   2.990  1.00  0.00           C
ATOM   1055  N   LEU C 530       7.208 -30.632  -0.977  1.00  0.00           N
ATOM   1056  CA  LEU C 530       7.715 -30.656  -2.349  1.00  0.00           C
ATOM   1057  C   LEU C 530       6.599 -31.039  -3.312  1.00  0.00           C
ATOM   1058  O   LEU C 530       6.664 -30.767  -4.509  1.00  0.00           O
ATOM   1059  CB  LEU C 530       8.881 -31.630  -2.488  1.00  0.00           C
ATOM   1060  CG  LEU C 530      10.164 -31.215  -1.787  1.00  0.00           C
ATOM   1061  CD1 LEU C 530      11.156 -32.372  -1.830  1.00  0.00           C
ATOM   1062  CD2 LEU C 530      10.728 -29.977  -2.503  1.00  0.00           C
ATOM   1063  N   ARG C 531       5.526 -31.626  -2.779  1.00  0.00           N
ATOM   1064  CA  ARG C 531       4.364 -32.021  -3.553  1.00  0.00           C
ATOM   1065  C   ARG C 531       3.689 -30.773  -4.125  1.00  0.00           C
ATOM   1066  O   ARG C 531       2.958 -30.843  -5.115  1.00  0.00           O
ATOM   1067  CB  ARG C 531       3.370 -32.755  -2.664  1.00  0.00           C
ATOM   1068  CG  ARG C 531       3.860 -34.083  -2.150  1.00  0.00           C
ATOM   1069  CD  ARG C 531       2.956 -34.717  -1.164  1.00  0.00           C
ATOM   1070  NE  ARG C 531       3.529 -35.967  -0.615  1.00  0.00           N
ATOM   1071  CZ  ARG C 531       3.012 -36.694   0.399  1.00  0.00           C
ATOM   1072  NH1 ARG C 531       1.929 -36.340   1.008  1.00  0.00           N
ATOM   1073  NH2 ARG C 531       3.632 -37.779   0.791  1.00  0.00           N
ATOM   1074  N   LEU C 532       3.986 -29.596  -3.545  1.00  0.00           N
ATOM   1075  CA  LEU C 532       3.352 -28.359  -3.962  1.00  0.00           C
ATOM   1076  C   LEU C 532       3.841 -27.988  -5.368  1.00  0.00           C
ATOM   1077  O   LEU C 532       3.171 -27.244  -6.088  1.00  0.00           O
ATOM   1078  CB  LEU C 532       3.742 -27.178  -3.066  1.00  0.00           C
ATOM   1079  CG  LEU C 532       2.633 -26.157  -2.795  1.00  0.00           C
ATOM   1080  CD1 LEU C 532       1.701 -26.743  -1.733  1.00  0.00           C
ATOM   1081  CD2 LEU C 532       3.197 -24.845  -2.422  1.00  0.00           C
ATOM   1082  N   VAL C 533       4.980 -28.540  -5.790  1.00  0.00           N
ATOM   1083  CA  VAL C 533       5.537 -28.260  -7.107  1.00  0.00           C
ATOM   1084  C   VAL C 533       4.525 -28.677  -8.176  1.00  0.00           C
ATOM   1085  O   VAL C 533       4.449 -28.070  -9.251  1.00  0.00           O
ATOM   1086  CB  VAL C 533       6.881 -28.982  -7.307  1.00  0.00           C
ATOM   1087  CG1 VAL C 533       7.345 -28.836  -8.750  1.00  0.00           C
ATOM   1088  CG2 VAL C 533       7.922 -28.400  -6.342  1.00  0.00           C
ATOM   1089  N   ARG C 534       3.778 -29.751  -7.910  1.00  0.00           N
ATOM   1090  CA  ARG C 534       2.779 -30.222  -8.852  1.00  0.00           C
ATOM   1091  C   ARG C 534       1.683 -29.189  -9.074  1.00  0.00           C
ATOM   1092  O   ARG C 534       1.080 -29.121 -10.151  1.00  0.00           O
ATOM   1093  CB  ARG C 534       2.150 -31.518  -8.378  1.00  0.00           C
ATOM   1094  CG  ARG C 534       3.040 -32.726  -8.490  1.00  0.00           C
ATOM   1095  CD  ARG C 534       2.379 -33.934  -8.016  1.00  0.00           C
ATOM   1096  NE  ARG C 534       3.147 -35.134  -8.305  1.00  0.00           N
ATOM   1097  CZ  ARG C 534       2.654 -36.350  -8.130  1.00  0.00           C
ATOM   1098  NH1 ARG C 534       1.469 -36.464  -7.643  1.00  0.00           N
ATOM   1099  NH2 ARG C 534       3.334 -37.414  -8.465  1.00  0.00           N
ATOM   1100  N   VAL C 535       1.409 -28.379  -8.059  1.00  0.00           N
ATOM   1101  CA  VAL C 535       0.357 -27.403  -8.169  1.00  0.00           C
ATOM   1102  C   VAL C 535       0.829 -26.357  -9.160  1.00  0.00           C
ATOM   1103  O   VAL C 535       0.093 -25.968 -10.069  1.00  0.00           O
ATOM   1104  CB  VAL C 535       0.075 -26.758  -6.803  1.00  0.00           C
ATOM   1105  CG1 VAL C 535      -0.940 -25.684  -6.969  1.00  0.00           C
ATOM   1106  CG2 VAL C 535      -0.331 -27.825  -5.814  1.00  0.00           C
ATOM   1107  N   ALA C 536       2.092 -25.944  -9.011  1.00  0.00           N
ATOM   1108  CA  ALA C 536       2.674 -24.939  -9.898  1.00  0.00           C
ATOM   1109  C   ALA C 536       2.614 -25.392 -11.352  1.00  0.00           C
ATOM   1110  O   ALA C 536       2.328 -24.600 -12.250  1.00  0.00           O
ATOM   1111  CB  ALA C 536       4.109 -24.665  -9.502  1.00  0.00           C
ATOM   1112  N   ARG C 537       2.837 -26.685 -11.578  1.00  0.00           N
ATOM   1113  CA  ARG C 537       2.755 -27.243 -12.920  1.00  0.00           C
ATOM   1114  C   ARG C 537       1.368 -27.100 -13.550  1.00  0.00           C
ATOM   1115  O   ARG C 537       1.250 -26.797 -14.740  1.00  0.00           O
ATOM   1116  CB  ARG C 537       3.187 -28.704 -12.913  1.00  0.00           C
ATOM   1117  CG  ARG C 537       4.695 -28.905 -12.921  1.00  0.00           C
ATOM   1118  CD  ARG C 537       5.099 -30.341 -12.915  1.00  0.00           C
ATOM   1119  NE  ARG C 537       5.454 -30.869 -11.587  1.00  0.00           N
ATOM   1120  CZ  ARG C 537       5.562 -32.189 -11.290  1.00  0.00           C
ATOM   1121  NH1 ARG C 537       5.269 -33.071 -12.212  1.00  0.00           N
ATOM   1122  NH2 ARG C 537       5.958 -32.597 -10.076  1.00  0.00           N
ATOM   1123  N   LYS C 538       0.313 -27.299 -12.764  1.00  0.00           N
ATOM   1124  CA  LYS C 538      -1.037 -27.207 -13.319  1.00  0.00           C
ATOM   1125  C   LYS C 538      -1.563 -25.773 -13.391  1.00  0.00           C
ATOM   1126  O   LYS C 538      -2.362 -25.439 -14.274  1.00  0.00           O
ATOM   1127  CB  LYS C 538      -2.006 -28.053 -12.516  1.00  0.00           C
ATOM   1128  CG  LYS C 538      -1.737 -29.537 -12.614  1.00  0.00           C
ATOM   1129  CD  LYS C 538      -2.732 -30.317 -11.806  1.00  0.00           C
ATOM   1130  CE  LYS C 538      -3.846 -30.833 -12.610  1.00  0.00           C
ATOM   1131  NZ  LYS C 538      -3.420 -31.972 -13.371  1.00  0.00           N
ATOM   1132  N   LEU C 539      -1.083 -24.905 -12.506  1.00  0.00           N
ATOM   1133  CA  LEU C 539      -1.575 -23.536 -12.454  1.00  0.00           C
ATOM   1134  C   LEU C 539      -1.391 -22.736 -13.724  1.00  0.00           C
ATOM   1135  O   LEU C 539      -2.238 -21.892 -14.014  1.00  0.00           O
ATOM   1136  CB  LEU C 539      -0.966 -22.795 -11.274  1.00  0.00           C
ATOM   1137  CG  LEU C 539      -1.542 -23.183  -9.958  1.00  0.00           C
ATOM   1138  CD1 LEU C 539      -0.721 -22.571  -8.842  1.00  0.00           C
ATOM   1139  CD2 LEU C 539      -2.955 -22.719  -9.969  1.00  0.00           C
ATOM   1140  N   ASP C 540      -0.359 -23.001 -14.532  1.00  0.00           N
ATOM   1141  CA  ASP C 540      -0.254 -22.241 -15.773  1.00  0.00           C
ATOM   1142  C   ASP C 540      -1.505 -22.350 -16.631  1.00  0.00           C
ATOM   1143  O   ASP C 540      -1.886 -21.377 -17.290  1.00  0.00           O
ATOM   1144  CB  ASP C 540       0.971 -22.621 -16.617  1.00  0.00           C
ATOM   1145  CG  ASP C 540       2.270 -21.945 -16.195  1.00  0.00           C
ATOM   1146  OD1 ASP C 540       2.202 -20.984 -15.464  1.00  0.00           O
ATOM   1147  OD2 ASP C 540       3.316 -22.351 -16.658  1.00  0.00           O
ATOM   1148  N   ARG C 541      -2.192 -23.494 -16.610  1.00  0.00           N
ATOM   1149  CA  ARG C 541      -3.380 -23.626 -17.439  1.00  0.00           C
ATOM   1150  C   ARG C 541      -4.545 -22.757 -17.008  1.00  0.00           C
ATOM   1151  O   ARG C 541      -5.433 -22.479 -17.808  1.00  0.00           O
ATOM   1152  CB  ARG C 541      -3.876 -25.056 -17.550  1.00  0.00           C
ATOM   1153  CG  ARG C 541      -3.059 -25.962 -18.444  1.00  0.00           C
ATOM   1154  CD  ARG C 541      -3.690 -27.310 -18.561  1.00  0.00           C
ATOM   1155  NE  ARG C 541      -3.027 -28.144 -19.556  1.00  0.00           N
ATOM   1156  CZ  ARG C 541      -3.342 -29.429 -19.817  1.00  0.00           C
ATOM   1157  NH1 ARG C 541      -4.300 -30.028 -19.140  1.00  0.00           N
ATOM   1158  NH2 ARG C 541      -2.691 -30.089 -20.757  1.00  0.00           N
ATOM   1159  N   TYR C 542      -4.577 -22.338 -15.752  1.00  0.00           N
ATOM   1160  CA  TYR C 542      -5.715 -21.576 -15.267  1.00  0.00           C
ATOM   1161  C   TYR C 542      -5.414 -20.086 -15.254  1.00  0.00           C
ATOM   1162  O   TYR C 542      -6.255 -19.268 -14.860  1.00  0.00           O
ATOM   1163  CB  TYR C 542      -6.111 -22.064 -13.868  1.00  0.00           C
ATOM   1164  CG  TYR C 542      -6.651 -23.494 -13.850  1.00  0.00           C
ATOM   1165  CD1 TYR C 542      -7.965 -23.744 -14.244  1.00  0.00           C
ATOM   1166  CD2 TYR C 542      -5.841 -24.547 -13.440  1.00  0.00           C
ATOM   1167  CE1 TYR C 542      -8.464 -25.035 -14.224  1.00  0.00           C
ATOM   1168  CE2 TYR C 542      -6.342 -25.840 -13.421  1.00  0.00           C
ATOM   1169  CZ  TYR C 542      -7.651 -26.082 -13.811  1.00  0.00           C
ATOM   1170  OH  TYR C 542      -8.158 -27.359 -13.794  1.00  0.00           O
ATOM   1171  N   SER C 543      -4.246 -19.711 -15.800  1.00  0.00           N
ATOM   1172  CA  SER C 543      -3.811 -18.318 -15.837  1.00  0.00           C
ATOM   1173  C   SER C 543      -4.653 -17.493 -16.797  1.00  0.00           C
ATOM   1174  O   SER C 543      -4.526 -16.272 -16.870  1.00  0.00           O
ATOM   1175  CB  SER C 543      -2.348 -18.222 -16.224  1.00  0.00           C
ATOM   1176  OG  SER C 543      -2.140 -18.631 -17.550  1.00  0.00           O
ATOM   1177  N   GLU C 544      -5.469 -18.176 -17.583  1.00  0.00           N
ATOM   1178  CA  GLU C 544      -6.331 -17.554 -18.557  1.00  0.00           C
ATOM   1179  C   GLU C 544      -7.413 -16.647 -17.982  1.00  0.00           C
ATOM   1180  O   GLU C 544      -7.842 -15.707 -18.651  1.00  0.00           O
ATOM   1181  CB  GLU C 544      -6.994 -18.625 -19.422  1.00  0.00           C
ATOM   1182  CG  GLU C 544      -6.030 -19.348 -20.372  1.00  0.00           C
ATOM   1183  CD  GLU C 544      -6.725 -20.270 -21.351  1.00  0.00           C
ATOM   1184  OE1 GLU C 544      -6.062 -20.777 -22.225  1.00  0.00           O
ATOM   1185  OE2 GLU C 544      -7.919 -20.439 -21.245  1.00  0.00           O
ATOM   1186  N   TYR C 545      -7.892 -16.930 -16.776  1.00  0.00           N
ATOM   1187  CA  TYR C 545      -8.985 -16.113 -16.266  1.00  0.00           C
ATOM   1188  C   TYR C 545      -8.522 -15.226 -15.096  1.00  0.00           C
ATOM   1189  O   TYR C 545      -8.043 -15.718 -14.072  1.00  0.00           O
ATOM   1190  CB  TYR C 545     -10.155 -16.995 -15.827  1.00  0.00           C
ATOM   1191  CG  TYR C 545     -10.836 -17.793 -16.952  1.00  0.00           C
ATOM   1192  CD1 TYR C 545     -11.913 -17.251 -17.644  1.00  0.00           C
ATOM   1193  CD2 TYR C 545     -10.407 -19.081 -17.239  1.00  0.00           C
ATOM   1194  CE1 TYR C 545     -12.555 -17.995 -18.615  1.00  0.00           C
ATOM   1195  CE2 TYR C 545     -11.050 -19.821 -18.205  1.00  0.00           C
ATOM   1196  CZ  TYR C 545     -12.120 -19.283 -18.886  1.00  0.00           C
ATOM   1197  OH  TYR C 545     -12.763 -20.030 -19.813  1.00  0.00           O
ATOM   1198  N   GLY C 546      -8.715 -13.915 -15.240  1.00  0.00           N
ATOM   1199  CA  GLY C 546      -8.281 -12.920 -14.260  1.00  0.00           C
ATOM   1200  C   GLY C 546      -8.769 -13.234 -12.860  1.00  0.00           C
ATOM   1201  O   GLY C 546      -7.986 -13.241 -11.907  1.00  0.00           O
ATOM   1202  N   ALA C 547     -10.074 -13.465 -12.720  1.00  0.00           N
ATOM   1203  CA  ALA C 547     -10.640 -13.758 -11.408  1.00  0.00           C
ATOM   1204  C   ALA C 547     -10.037 -15.018 -10.787  1.00  0.00           C
ATOM   1205  O   ALA C 547      -9.839 -15.076  -9.569  1.00  0.00           O
ATOM   1206  CB  ALA C 547     -12.142 -13.923 -11.520  1.00  0.00           C
ATOM   1207  N   ALA C 548      -9.762 -16.039 -11.611  1.00  0.00           N
ATOM   1208  CA  ALA C 548      -9.202 -17.288 -11.103  1.00  0.00           C
ATOM   1209  C   ALA C 548      -7.835 -17.040 -10.507  1.00  0.00           C
ATOM   1210  O   ALA C 548      -7.491 -17.578  -9.449  1.00  0.00           O
ATOM   1211  CB  ALA C 548      -9.101 -18.326 -12.204  1.00  0.00           C
ATOM   1212  N   VAL C 549      -7.072 -16.180 -11.168  1.00  0.00           N
ATOM   1213  CA  VAL C 549      -5.747 -15.844 -10.694  1.00  0.00           C
ATOM   1214  C   VAL C 549      -5.824 -15.109  -9.376  1.00  0.00           C
ATOM   1215  O   VAL C 549      -5.063 -15.397  -8.449  1.00  0.00           O
ATOM   1216  CB  VAL C 549      -4.996 -14.993 -11.727  1.00  0.00           C
ATOM   1217  CG1 VAL C 549      -3.677 -14.476 -11.132  1.00  0.00           C
ATOM   1218  CG2 VAL C 549      -4.734 -15.850 -12.955  1.00  0.00           C
ATOM   1219  N   LEU C 550      -6.753 -14.162  -9.272  1.00  0.00           N
ATOM   1220  CA  LEU C 550      -6.855 -13.392  -8.048  1.00  0.00           C
ATOM   1221  C   LEU C 550      -7.210 -14.352  -6.888  1.00  0.00           C
ATOM   1222  O   LEU C 550      -6.635 -14.275  -5.798  1.00  0.00           O
ATOM   1223  CB  LEU C 550      -7.962 -12.342  -8.158  1.00  0.00           C
ATOM   1224  CG  LEU C 550      -7.975 -11.317  -7.033  1.00  0.00           C
ATOM   1225  CD1 LEU C 550      -6.723 -10.468  -7.184  1.00  0.00           C
ATOM   1226  CD2 LEU C 550      -9.215 -10.508  -7.048  1.00  0.00           C
ATOM   1227  N   PHE C 551      -8.159 -15.274  -7.133  1.00  0.00           N
ATOM   1228  CA  PHE C 551      -8.583 -16.248  -6.121  1.00  0.00           C
ATOM   1229  C   PHE C 551      -7.411 -17.099  -5.664  1.00  0.00           C
ATOM   1230  O   PHE C 551      -7.158 -17.261  -4.464  1.00  0.00           O
ATOM   1231  CB  PHE C 551      -9.692 -17.145  -6.670  1.00  0.00           C
ATOM   1232  CG  PHE C 551     -10.141 -18.224  -5.723  1.00  0.00           C
ATOM   1233  CD1 PHE C 551      -9.724 -19.540  -5.885  1.00  0.00           C
ATOM   1234  CD2 PHE C 551     -10.981 -17.922  -4.662  1.00  0.00           C
ATOM   1235  CE1 PHE C 551     -10.145 -20.525  -5.013  1.00  0.00           C
ATOM   1236  CE2 PHE C 551     -11.401 -18.904  -3.786  1.00  0.00           C
ATOM   1237  CZ  PHE C 551     -10.984 -20.208  -3.963  1.00  0.00           C
ATOM   1238  N   LEU C 552      -6.696 -17.652  -6.630  1.00  0.00           N
ATOM   1239  CA  LEU C 552      -5.546 -18.480  -6.356  1.00  0.00           C
ATOM   1240  C   LEU C 552      -4.558 -17.736  -5.472  1.00  0.00           C
ATOM   1241  O   LEU C 552      -4.023 -18.272  -4.495  1.00  0.00           O
ATOM   1242  CB  LEU C 552      -4.821 -18.760  -7.642  1.00  0.00           C
ATOM   1243  CG  LEU C 552      -3.649 -19.592  -7.524  1.00  0.00           C
ATOM   1244  CD1 LEU C 552      -4.091 -21.026  -7.202  1.00  0.00           C
ATOM   1245  CD2 LEU C 552      -2.858 -19.369  -8.746  1.00  0.00           C
ATOM   1246  N   LEU C 553      -4.280 -16.497  -5.860  1.00  0.00           N
ATOM   1247  CA  LEU C 553      -3.334 -15.657  -5.171  1.00  0.00           C
ATOM   1248  C   LEU C 553      -3.765 -15.468  -3.711  1.00  0.00           C
ATOM   1249  O   LEU C 553      -2.943 -15.613  -2.802  1.00  0.00           O
ATOM   1250  CB  LEU C 553      -3.141 -14.370  -5.978  1.00  0.00           C
ATOM   1251  CG  LEU C 553      -2.021 -13.480  -5.543  1.00  0.00           C
ATOM   1252  CD1 LEU C 553      -1.420 -12.792  -6.745  1.00  0.00           C
ATOM   1253  CD2 LEU C 553      -2.519 -12.481  -4.673  1.00  0.00           C
ATOM   1254  N   MET C 554      -5.043 -15.158  -3.469  1.00  0.00           N
ATOM   1255  CA  MET C 554      -5.515 -15.003  -2.093  1.00  0.00           C
ATOM   1256  C   MET C 554      -5.386 -16.308  -1.294  1.00  0.00           C
ATOM   1257  O   MET C 554      -5.055 -16.285  -0.101  1.00  0.00           O
ATOM   1258  CB  MET C 554      -6.967 -14.536  -2.093  1.00  0.00           C
ATOM   1259  CG  MET C 554      -7.153 -13.104  -2.572  1.00  0.00           C
ATOM   1260  SD  MET C 554      -6.262 -11.917  -1.549  1.00  0.00           S
ATOM   1261  CE  MET C 554      -7.206 -12.030  -0.054  1.00  0.00           C
ATOM   1262  N   CYS C 555      -5.591 -17.452  -1.953  1.00  0.00           N
ATOM   1263  CA  CYS C 555      -5.454 -18.737  -1.276  1.00  0.00           C
ATOM   1264  C   CYS C 555      -3.998 -18.963  -0.881  1.00  0.00           C
ATOM   1265  O   CYS C 555      -3.704 -19.419   0.230  1.00  0.00           O
ATOM   1266  CB  CYS C 555      -5.922 -19.870  -2.179  1.00  0.00           C
ATOM   1267  SG  CYS C 555      -7.690 -19.847  -2.489  1.00  0.00           S
ATOM   1268  N   THR C 556      -3.085 -18.592  -1.779  1.00  0.00           N
ATOM   1269  CA  THR C 556      -1.663 -18.719  -1.523  1.00  0.00           C
ATOM   1270  C   THR C 556      -1.291 -17.818  -0.358  1.00  0.00           C
ATOM   1271  O   THR C 556      -0.525 -18.208   0.527  1.00  0.00           O
ATOM   1272  CB  THR C 556      -0.831 -18.347  -2.760  1.00  0.00           C
ATOM   1273  OG1 THR C 556      -1.161 -19.233  -3.842  1.00  0.00           O
ATOM   1274  CG2 THR C 556       0.648 -18.453  -2.436  1.00  0.00           C
ATOM   1275  N   PHE C 557      -1.842 -16.604  -0.356  1.00  0.00           N
ATOM   1276  CA  PHE C 557      -1.557 -15.648   0.690  1.00  0.00           C
ATOM   1277  C   PHE C 557      -1.920 -16.264   2.049  1.00  0.00           C
ATOM   1278  O   PHE C 557      -1.124 -16.236   2.997  1.00  0.00           O
ATOM   1279  CB  PHE C 557      -2.360 -14.353   0.470  1.00  0.00           C
ATOM   1280  CG  PHE C 557      -2.007 -13.223   1.393  1.00  0.00           C
ATOM   1281  CD1 PHE C 557      -2.620 -13.049   2.599  1.00  0.00           C
ATOM   1282  CD2 PHE C 557      -1.065 -12.294   1.001  1.00  0.00           C
ATOM   1283  CE1 PHE C 557      -2.270 -11.980   3.411  1.00  0.00           C
ATOM   1284  CE2 PHE C 557      -0.707 -11.235   1.799  1.00  0.00           C
ATOM   1285  CZ  PHE C 557      -1.315 -11.083   3.006  1.00  0.00           C
ATOM   1286  N   ALA C 558      -3.127 -16.834   2.131  1.00  0.00           N
ATOM   1287  CA  ALA C 558      -3.597 -17.468   3.356  1.00  0.00           C
ATOM   1288  C   ALA C 558      -2.729 -18.663   3.768  1.00  0.00           C
ATOM   1289  O   ALA C 558      -2.443 -18.846   4.957  1.00  0.00           O
ATOM   1290  CB  ALA C 558      -5.037 -17.902   3.180  1.00  0.00           C
ATOM   1291  N   LEU C 559      -2.274 -19.456   2.791  1.00  0.00           N
ATOM   1292  CA  LEU C 559      -1.433 -20.613   3.087  1.00  0.00           C
ATOM   1293  C   LEU C 559      -0.119 -20.155   3.705  1.00  0.00           C
ATOM   1294  O   LEU C 559       0.343 -20.721   4.699  1.00  0.00           O
ATOM   1295  CB  LEU C 559      -1.164 -21.443   1.828  1.00  0.00           C
ATOM   1296  CG  LEU C 559      -0.301 -22.718   2.037  1.00  0.00           C
ATOM   1297  CD1 LEU C 559      -1.011 -23.675   3.019  1.00  0.00           C
ATOM   1298  CD2 LEU C 559      -0.059 -23.395   0.688  1.00  0.00           C
ATOM   1299  N   ILE C 560       0.475 -19.115   3.132  1.00  0.00           N
ATOM   1300  CA  ILE C 560       1.713 -18.583   3.669  1.00  0.00           C
ATOM   1301  C   ILE C 560       1.514 -18.046   5.088  1.00  0.00           C
ATOM   1302  O   ILE C 560       2.358 -18.284   5.952  1.00  0.00           O
ATOM   1303  CB  ILE C 560       2.320 -17.536   2.734  1.00  0.00           C
ATOM   1304  CG1 ILE C 560       2.813 -18.262   1.452  1.00  0.00           C
ATOM   1305  CG2 ILE C 560       3.457 -16.791   3.451  1.00  0.00           C
ATOM   1306  CD1 ILE C 560       3.170 -17.362   0.318  1.00  0.00           C
ATOM   1307  N   ALA C 561       0.408 -17.324   5.346  1.00  0.00           N
ATOM   1308  CA  ALA C 561       0.137 -16.814   6.682  1.00  0.00           C
ATOM   1309  C   ALA C 561       0.065 -17.970   7.667  1.00  0.00           C
ATOM   1310  O   ALA C 561       0.624 -17.898   8.761  1.00  0.00           O
ATOM   1311  CB  ALA C 561      -1.170 -16.037   6.690  1.00  0.00           C
ATOM   1312  N   HIS C 562      -0.551 -19.077   7.252  1.00  0.00           N
ATOM   1313  CA  HIS C 562      -0.613 -20.268   8.082  1.00  0.00           C
ATOM   1314  C   HIS C 562       0.781 -20.792   8.391  1.00  0.00           C
ATOM   1315  O   HIS C 562       1.113 -21.068   9.552  1.00  0.00           O
ATOM   1316  CB  HIS C 562      -1.468 -21.346   7.417  1.00  0.00           C
ATOM   1317  CG  HIS C 562      -1.411 -22.669   8.087  1.00  0.00           C
ATOM   1318  ND1 HIS C 562      -1.997 -22.931   9.320  1.00  0.00           N
ATOM   1319  CD2 HIS C 562      -0.853 -23.832   7.675  1.00  0.00           C
ATOM   1320  CE1 HIS C 562      -1.770 -24.200   9.634  1.00  0.00           C
ATOM   1321  NE2 HIS C 562      -1.084 -24.760   8.650  1.00  0.00           N
ATOM   1322  N   TRP C 563       1.606 -20.945   7.358  1.00  0.00           N
ATOM   1323  CA  TRP C 563       2.944 -21.461   7.585  1.00  0.00           C
ATOM   1324  C   TRP C 563       3.715 -20.569   8.550  1.00  0.00           C
ATOM   1325  O   TRP C 563       4.357 -21.056   9.488  1.00  0.00           O
ATOM   1326  CB  TRP C 563       3.723 -21.549   6.269  1.00  0.00           C
ATOM   1327  CG  TRP C 563       3.230 -22.616   5.357  1.00  0.00           C
ATOM   1328  CD1 TRP C 563       2.336 -23.561   5.663  1.00  0.00           C
ATOM   1329  CD2 TRP C 563       3.651 -22.890   4.010  1.00  0.00           C
ATOM   1330  NE1 TRP C 563       2.152 -24.407   4.603  1.00  0.00           N
ATOM   1331  CE2 TRP C 563       2.948 -24.021   3.590  1.00  0.00           C
ATOM   1332  CE3 TRP C 563       4.563 -22.293   3.145  1.00  0.00           C
ATOM   1333  CZ2 TRP C 563       3.124 -24.573   2.342  1.00  0.00           C
ATOM   1334  CZ3 TRP C 563       4.743 -22.852   1.889  1.00  0.00           C
ATOM   1335  CH2 TRP C 563       4.039 -23.966   1.503  1.00  0.00           C
ATOM   1336  N   LEU C 564       3.613 -19.259   8.356  1.00  0.00           N
ATOM   1337  CA  LEU C 564       4.319 -18.333   9.215  1.00  0.00           C
ATOM   1338  C   LEU C 564       3.792 -18.395  10.645  1.00  0.00           C
ATOM   1339  O   LEU C 564       4.571 -18.288  11.587  1.00  0.00           O
ATOM   1340  CB  LEU C 564       4.228 -16.918   8.640  1.00  0.00           C
ATOM   1341  CG  LEU C 564       5.011 -16.695   7.321  1.00  0.00           C
ATOM   1342  CD1 LEU C 564       4.698 -15.328   6.793  1.00  0.00           C
ATOM   1343  CD2 LEU C 564       6.502 -16.861   7.574  1.00  0.00           C
ATOM   1344  N   ALA C 565       2.478 -18.583  10.819  1.00  0.00           N
ATOM   1345  CA  ALA C 565       1.876 -18.677  12.141  1.00  0.00           C
ATOM   1346  C   ALA C 565       2.429 -19.871  12.895  1.00  0.00           C
ATOM   1347  O   ALA C 565       2.715 -19.794  14.094  1.00  0.00           O
ATOM   1348  CB  ALA C 565       0.373 -18.788  12.010  1.00  0.00           C
ATOM   1349  N   CYS C 566       2.631 -20.975  12.172  1.00  0.00           N
ATOM   1350  CA  CYS C 566       3.177 -22.180  12.773  1.00  0.00           C
ATOM   1351  C   CYS C 566       4.617 -21.925  13.219  1.00  0.00           C
ATOM   1352  O   CYS C 566       5.020 -22.332  14.315  1.00  0.00           O
ATOM   1353  CB  CYS C 566       3.108 -23.333  11.774  1.00  0.00           C
ATOM   1354  SG  CYS C 566       1.412 -23.867  11.415  1.00  0.00           S
ATOM   1355  N   ILE C 567       5.374 -21.196  12.392  1.00  0.00           N
ATOM   1356  CA  ILE C 567       6.756 -20.860  12.718  1.00  0.00           C
ATOM   1357  C   ILE C 567       6.799 -19.924  13.925  1.00  0.00           C
ATOM   1358  O   ILE C 567       7.602 -20.113  14.838  1.00  0.00           O
ATOM   1359  CB  ILE C 567       7.483 -20.216  11.531  1.00  0.00           C
ATOM   1360  CG1 ILE C 567       7.641 -21.236  10.395  1.00  0.00           C
ATOM   1361  CG2 ILE C 567       8.849 -19.740  12.003  1.00  0.00           C
ATOM   1362  CD1 ILE C 567       8.076 -20.623   9.080  1.00  0.00           C
ATOM   1363  N   TRP C 568       5.929 -18.916  13.930  1.00  0.00           N
ATOM   1364  CA  TRP C 568       5.847 -17.955  15.024  1.00  0.00           C
ATOM   1365  C   TRP C 568       5.614 -18.678  16.338  1.00  0.00           C
ATOM   1366  O   TRP C 568       6.287 -18.412  17.347  1.00  0.00           O
ATOM   1367  CB  TRP C 568       4.718 -16.968  14.741  1.00  0.00           C
ATOM   1368  CG  TRP C 568       4.474 -15.946  15.795  1.00  0.00           C
ATOM   1369  CD1 TRP C 568       3.350 -15.784  16.537  1.00  0.00           C
ATOM   1370  CD2 TRP C 568       5.388 -14.950  16.241  1.00  0.00           C
ATOM   1371  NE1 TRP C 568       3.493 -14.721  17.379  1.00  0.00           N
ATOM   1372  CE2 TRP C 568       4.730 -14.196  17.210  1.00  0.00           C
ATOM   1373  CE3 TRP C 568       6.676 -14.640  15.905  1.00  0.00           C
ATOM   1374  CZ2 TRP C 568       5.327 -13.132  17.819  1.00  0.00           C
ATOM   1375  CZ3 TRP C 568       7.274 -13.572  16.502  1.00  0.00           C
ATOM   1376  CH2 TRP C 568       6.601 -12.836  17.434  1.00  0.00           C
ATOM   1377  N   TYR C 569       4.663 -19.608  16.327  1.00  0.00           N
ATOM   1378  CA  TYR C 569       4.390 -20.414  17.495  1.00  0.00           C
ATOM   1379  C   TYR C 569       5.608 -21.199  17.923  1.00  0.00           C
ATOM   1380  O   TYR C 569       5.972 -21.188  19.105  1.00  0.00           O
ATOM   1381  CB  TYR C 569       3.191 -21.320  17.280  1.00  0.00           C
ATOM   1382  CG  TYR C 569       2.978 -22.264  18.428  1.00  0.00           C
ATOM   1383  CD1 TYR C 569       3.304 -23.603  18.301  1.00  0.00           C
ATOM   1384  CD2 TYR C 569       2.510 -21.788  19.633  1.00  0.00           C
ATOM   1385  CE1 TYR C 569       3.128 -24.451  19.367  1.00  0.00           C
ATOM   1386  CE2 TYR C 569       2.359 -22.651  20.683  1.00  0.00           C
ATOM   1387  CZ  TYR C 569       2.653 -23.975  20.551  1.00  0.00           C
ATOM   1388  OH  TYR C 569       2.494 -24.833  21.618  1.00  0.00           O
ATOM   1389  N   ALA C 570       6.244 -21.883  16.976  1.00  0.00           N
ATOM   1390  CA  ALA C 570       7.405 -22.684  17.299  1.00  0.00           C
ATOM   1391  C   ALA C 570       8.503 -21.837  17.946  1.00  0.00           C
ATOM   1392  O   ALA C 570       9.134 -22.282  18.904  1.00  0.00           O
ATOM   1393  CB  ALA C 570       7.932 -23.350  16.042  1.00  0.00           C
ATOM   1394  N   ILE C 571       8.693 -20.596  17.490  1.00  0.00           N
ATOM   1395  CA  ILE C 571       9.715 -19.749  18.096  1.00  0.00           C
ATOM   1396  C   ILE C 571       9.364 -19.441  19.550  1.00  0.00           C
ATOM   1397  O   ILE C 571      10.188 -19.634  20.449  1.00  0.00           O
ATOM   1398  CB  ILE C 571       9.871 -18.419  17.318  1.00  0.00           C
ATOM   1399  CG1 ILE C 571      10.457 -18.687  15.925  1.00  0.00           C
ATOM   1400  CG2 ILE C 571      10.754 -17.412  18.107  1.00  0.00           C
ATOM   1401  CD1 ILE C 571      10.359 -17.499  15.003  1.00  0.00           C
ATOM   1402  N   GLY C 572       8.125 -19.011  19.793  1.00  0.00           N
ATOM   1403  CA  GLY C 572       7.714 -18.681  21.157  1.00  0.00           C
ATOM   1404  C   GLY C 572       7.787 -19.878  22.092  1.00  0.00           C
ATOM   1405  O   GLY C 572       8.192 -19.754  23.255  1.00  0.00           O
ATOM   1406  N   ASN C 573       7.435 -21.048  21.574  1.00  0.00           N
ATOM   1407  CA  ASN C 573       7.410 -22.254  22.375  1.00  0.00           C
ATOM   1408  C   ASN C 573       8.823 -22.734  22.699  1.00  0.00           C
ATOM   1409  O   ASN C 573       9.091 -23.156  23.825  1.00  0.00           O
ATOM   1410  CB  ASN C 573       6.573 -23.302  21.666  1.00  0.00           C
ATOM   1411  CG  ASN C 573       6.326 -24.525  22.473  1.00  0.00           C
ATOM   1412  OD1 ASN C 573       5.798 -24.463  23.591  1.00  0.00           O
ATOM   1413  ND2 ASN C 573       6.659 -25.659  21.913  1.00  0.00           N
ATOM   1414  N   MET C 574       9.743 -22.671  21.730  1.00  0.00           N
ATOM   1415  CA  MET C 574      11.118 -23.079  22.001  1.00  0.00           C
ATOM   1416  C   MET C 574      11.797 -22.164  23.007  1.00  0.00           C
ATOM   1417  O   MET C 574      12.572 -22.627  23.844  1.00  0.00           O
ATOM   1418  CB  MET C 574      11.957 -23.129  20.727  1.00  0.00           C
ATOM   1419  CG  MET C 574      11.592 -24.244  19.764  1.00  0.00           C
ATOM   1420  SD  MET C 574      12.569 -24.209  18.249  1.00  0.00           S
ATOM   1421  CE  MET C 574      14.158 -24.802  18.861  1.00  0.00           C
ATOM   1422  N   GLU C 575      11.525 -20.864  22.938  1.00  0.00           N
ATOM   1423  CA  GLU C 575      12.157 -19.951  23.875  1.00  0.00           C
ATOM   1424  C   GLU C 575      11.569 -20.023  25.283  1.00  0.00           C
ATOM   1425  O   GLU C 575      12.302 -19.859  26.258  1.00  0.00           O
ATOM   1426  CB  GLU C 575      12.120 -18.517  23.366  1.00  0.00           C
ATOM   1427  CG  GLU C 575      12.972 -18.251  22.157  1.00  0.00           C
ATOM   1428  CD  GLU C 575      13.013 -16.798  21.767  1.00  0.00           C
ATOM   1429  OE1 GLU C 575      13.994 -16.418  21.178  1.00  0.00           O
ATOM   1430  OE2 GLU C 575      12.081 -16.064  22.040  1.00  0.00           O
ATOM   1431  N   GLN C 576      10.263 -20.286  25.404  1.00  0.00           N
ATOM   1432  CA  GLN C 576       9.596 -20.322  26.705  1.00  0.00           C
ATOM   1433  C   GLN C 576      10.407 -20.941  27.875  1.00  0.00           C
ATOM   1434  O   GLN C 576      10.677 -20.226  28.841  1.00  0.00           O
ATOM   1435  CB  GLN C 576       8.217 -21.004  26.596  1.00  0.00           C
ATOM   1436  CG  GLN C 576       7.482 -21.091  27.928  1.00  0.00           C
ATOM   1437  CD  GLN C 576       6.251 -21.957  27.899  1.00  0.00           C
ATOM   1438  OE1 GLN C 576       6.165 -22.908  27.120  1.00  0.00           O
ATOM   1439  NE2 GLN C 576       5.305 -21.656  28.772  1.00  0.00           N
ATOM   1440  N   PRO C 577      10.843 -22.226  27.848  1.00  0.00           N
ATOM   1441  CA  PRO C 577      11.544 -22.876  28.944  1.00  0.00           C
ATOM   1442  C   PRO C 577      12.914 -22.299  29.250  1.00  0.00           C
ATOM   1443  O   PRO C 577      13.474 -22.574  30.312  1.00  0.00           O
ATOM   1444  CB  PRO C 577      11.655 -24.331  28.467  1.00  0.00           C
ATOM   1445  CG  PRO C 577      11.563 -24.259  26.975  1.00  0.00           C
ATOM   1446  CD  PRO C 577      10.621 -23.128  26.690  1.00  0.00           C
ATOM   1447  N   HIS C 578      13.479 -21.531  28.329  1.00  0.00           N
ATOM   1448  CA  HIS C 578      14.806 -21.014  28.543  1.00  0.00           C
ATOM   1449  C   HIS C 578      14.792 -19.549  28.936  1.00  0.00           C
ATOM   1450  O   HIS C 578      15.853 -18.957  29.136  1.00  0.00           O
ATOM   1451  CB  HIS C 578      15.642 -21.188  27.279  1.00  0.00           C
ATOM   1452  CG  HIS C 578      15.799 -22.617  26.873  1.00  0.00           C
ATOM   1453  ND1 HIS C 578      16.483 -23.542  27.634  1.00  0.00           N
ATOM   1454  CD2 HIS C 578      15.371 -23.273  25.775  1.00  0.00           C
ATOM   1455  CE1 HIS C 578      16.455 -24.714  27.023  1.00  0.00           C
ATOM   1456  NE2 HIS C 578      15.790 -24.577  25.891  1.00  0.00           N
ATOM   1457  N   MET C 579      13.614 -18.927  29.019  1.00  0.00           N
ATOM   1458  CA  MET C 579      13.643 -17.525  29.395  1.00  0.00           C
ATOM   1459  C   MET C 579      13.659 -17.375  30.896  1.00  0.00           C
ATOM   1460  O   MET C 579      12.903 -18.038  31.602  1.00  0.00           O
ATOM   1461  CB  MET C 579      12.466 -16.730  28.845  1.00  0.00           C
ATOM   1462  CG  MET C 579      12.394 -16.572  27.364  1.00  0.00           C
ATOM   1463  SD  MET C 579      11.059 -15.467  26.903  1.00  0.00           S
ATOM   1464  CE  MET C 579      11.040 -15.766  25.215  1.00  0.00           C
ATOM   1465  N   ASP C 580      14.446 -16.423  31.383  1.00  0.00           N
ATOM   1466  CA  ASP C 580      14.427 -16.132  32.806  1.00  0.00           C
ATOM   1467  C   ASP C 580      13.337 -15.117  33.098  1.00  0.00           C
ATOM   1468  O   ASP C 580      12.741 -15.119  34.175  1.00  0.00           O
ATOM   1469  CB  ASP C 580      15.768 -15.603  33.310  1.00  0.00           C
ATOM   1470  CG  ASP C 580      16.900 -16.610  33.193  1.00  0.00           C
ATOM   1471  OD1 ASP C 580      16.726 -17.724  33.628  1.00  0.00           O
ATOM   1472  OD2 ASP C 580      17.948 -16.239  32.729  1.00  0.00           O
ATOM   1473  N   SER C 581      13.074 -14.250  32.125  1.00  0.00           N
ATOM   1474  CA  SER C 581      12.047 -13.242  32.293  1.00  0.00           C
ATOM   1475  C   SER C 581      10.862 -13.617  31.414  1.00  0.00           C
ATOM   1476  O   SER C 581      11.025 -14.044  30.272  1.00  0.00           O
ATOM   1477  CB  SER C 581      12.606 -11.873  31.929  1.00  0.00           C
ATOM   1478  OG  SER C 581      13.043 -11.844  30.598  1.00  0.00           O
ATOM   1479  N   ARG C 582       9.652 -13.358  31.893  1.00  0.00           N
ATOM   1480  CA  ARG C 582       8.447 -13.704  31.141  1.00  0.00           C
ATOM   1481  C   ARG C 582       8.111 -12.632  30.129  1.00  0.00           C
ATOM   1482  O   ARG C 582       7.138 -11.896  30.286  1.00  0.00           O
ATOM   1483  CB  ARG C 582       7.277 -13.877  32.090  1.00  0.00           C
ATOM   1484  CG  ARG C 582       7.414 -15.021  33.075  1.00  0.00           C
ATOM   1485  CD  ARG C 582       6.229 -15.109  33.957  1.00  0.00           C
ATOM   1486  NE  ARG C 582       6.370 -16.130  34.961  1.00  0.00           N
ATOM   1487  CZ  ARG C 582       5.443 -16.402  35.890  1.00  0.00           C
ATOM   1488  NH1 ARG C 582       4.313 -15.739  35.919  1.00  0.00           N
ATOM   1489  NH2 ARG C 582       5.662 -17.310  36.776  1.00  0.00           N
ATOM   1490  N   ILE C 583       8.936 -12.544  29.100  1.00  0.00           N
ATOM   1491  CA  ILE C 583       8.813 -11.490  28.106  1.00  0.00           C
ATOM   1492  C   ILE C 583       8.399 -11.968  26.720  1.00  0.00           C
ATOM   1493  O   ILE C 583       8.324 -11.158  25.798  1.00  0.00           O
ATOM   1494  CB  ILE C 583      10.139 -10.709  27.998  1.00  0.00           C
ATOM   1495  CG1 ILE C 583      11.263 -11.629  27.541  1.00  0.00           C
ATOM   1496  CG2 ILE C 583      10.468 -10.029  29.316  1.00  0.00           C
ATOM   1497  CD1 ILE C 583      12.525 -10.876  27.161  1.00  0.00           C
ATOM   1498  N   GLY C 584       8.127 -13.265  26.563  1.00  0.00           N
ATOM   1499  CA  GLY C 584       7.749 -13.810  25.254  1.00  0.00           C
ATOM   1500  C   GLY C 584       6.305 -13.485  24.893  1.00  0.00           C
ATOM   1501  O   GLY C 584       5.467 -13.270  25.780  1.00  0.00           O
ATOM   1502  N   TRP C 585       5.980 -13.533  23.593  1.00  0.00           N
ATOM   1503  CA  TRP C 585       4.603 -13.227  23.167  1.00  0.00           C
ATOM   1504  C   TRP C 585       3.574 -14.155  23.826  1.00  0.00           C
ATOM   1505  O   TRP C 585       2.456 -13.732  24.123  1.00  0.00           O
ATOM   1506  CB  TRP C 585       4.454 -13.306  21.643  1.00  0.00           C
ATOM   1507  CG  TRP C 585       4.389 -14.690  21.066  1.00  0.00           C
ATOM   1508  CD1 TRP C 585       5.411 -15.483  20.672  1.00  0.00           C
ATOM   1509  CD2 TRP C 585       3.179 -15.414  20.731  1.00  0.00           C
ATOM   1510  NE1 TRP C 585       4.930 -16.651  20.152  1.00  0.00           N
ATOM   1511  CE2 TRP C 585       3.571 -16.622  20.173  1.00  0.00           C
ATOM   1512  CE3 TRP C 585       1.810 -15.130  20.845  1.00  0.00           C
ATOM   1513  CZ2 TRP C 585       2.650 -17.555  19.734  1.00  0.00           C
ATOM   1514  CZ3 TRP C 585       0.900 -16.074  20.392  1.00  0.00           C
ATOM   1515  CH2 TRP C 585       1.308 -17.250  19.856  1.00  0.00           C
ATOM   1516  N   LEU C 586       3.960 -15.410  24.094  1.00  0.00           N
ATOM   1517  CA  LEU C 586       3.054 -16.358  24.731  1.00  0.00           C
ATOM   1518  C   LEU C 586       2.701 -15.924  26.142  1.00  0.00           C
ATOM   1519  O   LEU C 586       1.577 -16.147  26.607  1.00  0.00           O
ATOM   1520  CB  LEU C 586       3.657 -17.773  24.772  1.00  0.00           C
ATOM   1521  CG  LEU C 586       3.752 -18.509  23.434  1.00  0.00           C
ATOM   1522  CD1 LEU C 586       4.528 -19.815  23.610  1.00  0.00           C
ATOM   1523  CD2 LEU C 586       2.332 -18.795  22.940  1.00  0.00           C
ATOM   1524  N   HIS C 587       3.652 -15.304  26.836  1.00  0.00           N
ATOM   1525  CA  HIS C 587       3.393 -14.912  28.201  1.00  0.00           C
ATOM   1526  C   HIS C 587       2.481 -13.711  28.158  1.00  0.00           C
ATOM   1527  O   HIS C 587       1.506 -13.634  28.911  1.00  0.00           O
ATOM   1528  CB  HIS C 587       4.684 -14.578  28.953  1.00  0.00           C
ATOM   1529  CG  HIS C 587       5.579 -15.765  29.220  1.00  0.00           C
ATOM   1530  ND1 HIS C 587       6.572 -16.177  28.343  1.00  0.00           N
ATOM   1531  CD2 HIS C 587       5.613 -16.632  30.259  1.00  0.00           C
ATOM   1532  CE1 HIS C 587       7.187 -17.228  28.847  1.00  0.00           C
ATOM   1533  NE2 HIS C 587       6.624 -17.527  30.006  1.00  0.00           N
ATOM   1534  N   ASN C 588       2.755 -12.800  27.212  1.00  0.00           N
ATOM   1535  CA  ASN C 588       1.926 -11.613  27.075  1.00  0.00           C
ATOM   1536  C   ASN C 588       0.502 -12.023  26.726  1.00  0.00           C
ATOM   1537  O   ASN C 588      -0.456 -11.477  27.274  1.00  0.00           O
ATOM   1538  CB  ASN C 588       2.490 -10.673  26.025  1.00  0.00           C
ATOM   1539  CG  ASN C 588       3.728  -9.936  26.492  1.00  0.00           C
ATOM   1540  OD1 ASN C 588       3.989  -9.822  27.693  1.00  0.00           O
ATOM   1541  ND2 ASN C 588       4.488  -9.423  25.561  1.00  0.00           N
ATOM   1542  N   LEU C 589       0.359 -13.046  25.879  1.00  0.00           N
ATOM   1543  CA  LEU C 589      -0.959 -13.538  25.523  1.00  0.00           C
ATOM   1544  C   LEU C 589      -1.697 -14.028  26.750  1.00  0.00           C
ATOM   1545  O   LEU C 589      -2.823 -13.599  26.993  1.00  0.00           O
ATOM   1546  CB  LEU C 589      -0.864 -14.674  24.493  1.00  0.00           C
ATOM   1547  CG  LEU C 589      -2.198 -15.369  24.141  1.00  0.00           C
ATOM   1548  CD1 LEU C 589      -3.144 -14.365  23.562  1.00  0.00           C
ATOM   1549  CD2 LEU C 589      -1.936 -16.513  23.139  1.00  0.00           C
ATOM   1550  N   GLY C 590      -1.057 -14.889  27.550  1.00  0.00           N
ATOM   1551  CA  GLY C 590      -1.709 -15.410  28.742  1.00  0.00           C
ATOM   1552  C   GLY C 590      -2.129 -14.291  29.681  1.00  0.00           C
ATOM   1553  O   GLY C 590      -3.224 -14.308  30.255  1.00  0.00           O
ATOM   1554  N   ASP C 591      -1.317 -13.249  29.790  1.00  0.00           N
ATOM   1555  CA  ASP C 591      -1.723 -12.173  30.670  1.00  0.00           C
ATOM   1556  C   ASP C 591      -2.928 -11.406  30.091  1.00  0.00           C
ATOM   1557  O   ASP C 591      -3.906 -11.143  30.798  1.00  0.00           O
ATOM   1558  CB  ASP C 591      -0.547 -11.218  30.899  1.00  0.00           C
ATOM   1559  CG  ASP C 591       0.581 -11.833  31.764  1.00  0.00           C
ATOM   1560  OD1 ASP C 591       0.361 -12.862  32.367  1.00  0.00           O
ATOM   1561  OD2 ASP C 591       1.642 -11.255  31.817  1.00  0.00           O
ATOM   1562  N   GLN C 592      -2.915 -11.147  28.781  1.00  0.00           N
ATOM   1563  CA  GLN C 592      -3.980 -10.393  28.105  1.00  0.00           C
ATOM   1564  C   GLN C 592      -5.348 -11.072  28.118  1.00  0.00           C
ATOM   1565  O   GLN C 592      -6.385 -10.395  28.119  1.00  0.00           O
ATOM   1566  CB  GLN C 592      -3.596 -10.083  26.656  1.00  0.00           C
ATOM   1567  CG  GLN C 592      -2.486  -9.042  26.495  1.00  0.00           C
ATOM   1568  CD  GLN C 592      -2.113  -8.832  25.034  1.00  0.00           C
ATOM   1569  OE1 GLN C 592      -2.589  -9.559  24.155  1.00  0.00           O
ATOM   1570  NE2 GLN C 592      -1.259  -7.840  24.764  1.00  0.00           N
ATOM   1571  N   ILE C 593      -5.360 -12.402  28.107  1.00  0.00           N
ATOM   1572  CA  ILE C 593      -6.629 -13.117  28.080  1.00  0.00           C
ATOM   1573  C   ILE C 593      -7.013 -13.675  29.450  1.00  0.00           C
ATOM   1574  O   ILE C 593      -7.986 -14.422  29.566  1.00  0.00           O
ATOM   1575  CB  ILE C 593      -6.598 -14.251  27.037  1.00  0.00           C
ATOM   1576  CG1 ILE C 593      -5.583 -15.314  27.439  1.00  0.00           C
ATOM   1577  CG2 ILE C 593      -6.272 -13.677  25.668  1.00  0.00           C
ATOM   1578  CD1 ILE C 593      -5.598 -16.535  26.569  1.00  0.00           C
ATOM   1579  N   GLY C 594      -6.257 -13.330  30.496  1.00  0.00           N
ATOM   1580  CA  GLY C 594      -6.587 -13.810  31.832  1.00  0.00           C
ATOM   1581  C   GLY C 594      -6.194 -15.263  32.104  1.00  0.00           C
ATOM   1582  O   GLY C 594      -6.747 -15.898  33.004  1.00  0.00           O
ATOM   1583  N   LYS C 595      -5.260 -15.803  31.325  1.00  0.00           N
ATOM   1584  CA  LYS C 595      -4.815 -17.176  31.495  1.00  0.00           C
ATOM   1585  C   LYS C 595      -3.297 -17.179  31.546  1.00  0.00           C
ATOM   1586  O   LYS C 595      -2.656 -17.652  30.611  1.00  0.00           O
ATOM   1587  CB  LYS C 595      -5.266 -18.065  30.333  1.00  0.00           C
ATOM   1588  CG  LYS C 595      -6.776 -18.164  30.148  1.00  0.00           C
ATOM   1589  CD  LYS C 595      -7.133 -19.114  29.002  1.00  0.00           C
ATOM   1590  CE  LYS C 595      -8.631 -19.109  28.710  1.00  0.00           C
ATOM   1591  NZ  LYS C 595      -8.990 -20.051  27.579  1.00  0.00           N
ATOM   1592  N   PRO C 596      -2.680 -16.644  32.602  1.00  0.00           N
ATOM   1593  CA  PRO C 596      -1.252 -16.513  32.732  1.00  0.00           C
ATOM   1594  C   PRO C 596      -0.626 -17.868  32.932  1.00  0.00           C
ATOM   1595  O   PRO C 596      -1.283 -18.804  33.394  1.00  0.00           O
ATOM   1596  CB  PRO C 596      -1.100 -15.632  33.972  1.00  0.00           C
ATOM   1597  CG  PRO C 596      -2.346 -15.898  34.787  1.00  0.00           C
ATOM   1598  CD  PRO C 596      -3.435 -16.111  33.763  1.00  0.00           C
ATOM   1599  N   TYR C 597       0.647 -17.974  32.607  1.00  0.00           N
ATOM   1600  CA  TYR C 597       1.370 -19.204  32.877  1.00  0.00           C
ATOM   1601  C   TYR C 597       1.754 -19.232  34.338  1.00  0.00           C
ATOM   1602  O   TYR C 597       2.058 -18.190  34.930  1.00  0.00           O
ATOM   1603  CB  TYR C 597       2.616 -19.311  32.006  1.00  0.00           C
ATOM   1604  CG  TYR C 597       2.347 -19.628  30.559  1.00  0.00           C
ATOM   1605  CD1 TYR C 597       2.220 -20.947  30.172  1.00  0.00           C
ATOM   1606  CD2 TYR C 597       2.234 -18.622  29.619  1.00  0.00           C
ATOM   1607  CE1 TYR C 597       1.996 -21.263  28.848  1.00  0.00           C
ATOM   1608  CE2 TYR C 597       2.009 -18.947  28.300  1.00  0.00           C
ATOM   1609  CZ  TYR C 597       1.895 -20.251  27.912  1.00  0.00           C
ATOM   1610  OH  TYR C 597       1.679 -20.558  26.590  1.00  0.00           O
ATOM   1611  N   ASN C 598       1.766 -20.420  34.908  1.00  0.00           N
ATOM   1612  CA  ASN C 598       2.154 -20.591  36.284  1.00  0.00           C
ATOM   1613  C   ASN C 598       3.663 -20.602  36.395  1.00  0.00           C
ATOM   1614  O   ASN C 598       4.374 -20.662  35.388  1.00  0.00           O
ATOM   1615  CB  ASN C 598       1.549 -21.853  36.865  1.00  0.00           C
ATOM   1616  CG  ASN C 598       0.034 -21.789  36.895  1.00  0.00           C
ATOM   1617  OD1 ASN C 598      -0.564 -20.708  36.833  1.00  0.00           O
ATOM   1618  ND2 ASN C 598      -0.593 -22.927  37.014  1.00  0.00           N
ATOM   1619  N   SER C 599       4.145 -20.577  37.630  1.00  0.00           N
ATOM   1620  CA  SER C 599       5.566 -20.558  37.959  1.00  0.00           C
ATOM   1621  C   SER C 599       6.313 -21.718  37.329  1.00  0.00           C
ATOM   1622  O   SER C 599       7.460 -21.589  36.904  1.00  0.00           O
ATOM   1623  CB  SER C 599       5.703 -20.649  39.457  1.00  0.00           C
ATOM   1624  OG  SER C 599       5.092 -19.564  40.078  1.00  0.00           O
ATOM   1625  N   SER C 600       5.639 -22.850  37.277  1.00  0.00           N
ATOM   1626  CA  SER C 600       6.158 -24.095  36.750  1.00  0.00           C
ATOM   1627  C   SER C 600       6.028 -24.246  35.228  1.00  0.00           C
ATOM   1628  O   SER C 600       6.365 -25.293  34.677  1.00  0.00           O
ATOM   1629  CB  SER C 600       5.503 -25.232  37.504  1.00  0.00           C
ATOM   1630  OG  SER C 600       4.115 -25.186  37.380  1.00  0.00           O
ATOM   1631  N   GLY C 601       5.489 -23.231  34.548  1.00  0.00           N
ATOM   1632  CA  GLY C 601       5.307 -23.282  33.100  1.00  0.00           C
ATOM   1633  C   GLY C 601       4.001 -23.968  32.714  1.00  0.00           C
ATOM   1634  O   GLY C 601       3.679 -24.101  31.534  1.00  0.00           O
ATOM   1635  N   LEU C 602       3.265 -24.413  33.720  1.00  0.00           N
ATOM   1636  CA  LEU C 602       1.985 -25.076  33.545  1.00  0.00           C
ATOM   1637  C   LEU C 602       0.892 -24.037  33.407  1.00  0.00           C
ATOM   1638  O   LEU C 602       1.016 -22.924  33.910  1.00  0.00           O
ATOM   1639  CB  LEU C 602       1.726 -26.040  34.711  1.00  0.00           C
ATOM   1640  CG  LEU C 602       2.707 -27.228  34.796  1.00  0.00           C
ATOM   1641  CD1 LEU C 602       2.513 -27.989  36.081  1.00  0.00           C
ATOM   1642  CD2 LEU C 602       2.421 -28.158  33.626  1.00  0.00           C
ATOM   1643  N   GLY C 603      -0.182 -24.380  32.719  1.00  0.00           N
ATOM   1644  CA  GLY C 603      -1.264 -23.423  32.534  1.00  0.00           C
ATOM   1645  C   GLY C 603      -0.986 -22.585  31.296  1.00  0.00           C
ATOM   1646  O   GLY C 603      -0.171 -22.971  30.461  1.00  0.00           O
ATOM   1647  N   GLY C 604      -1.688 -21.471  31.163  1.00  0.00           N
ATOM   1648  CA  GLY C 604      -1.582 -20.640  29.974  1.00  0.00           C
ATOM   1649  C   GLY C 604      -2.757 -20.839  29.006  1.00  0.00           C
ATOM   1650  O   GLY C 604      -3.702 -21.563  29.324  1.00  0.00           O
ATOM   1651  N   PRO C 605      -2.735 -20.157  27.846  1.00  0.00           N
ATOM   1652  CA  PRO C 605      -3.734 -20.157  26.783  1.00  0.00           C
ATOM   1653  C   PRO C 605      -3.937 -21.556  26.217  1.00  0.00           C
ATOM   1654  O   PRO C 605      -3.057 -22.408  26.343  1.00  0.00           O
ATOM   1655  CB  PRO C 605      -3.102 -19.244  25.725  1.00  0.00           C
ATOM   1656  CG  PRO C 605      -2.137 -18.382  26.484  1.00  0.00           C
ATOM   1657  CD  PRO C 605      -1.605 -19.255  27.574  1.00  0.00           C
ATOM   1658  N   SER C 606      -5.113 -21.816  25.647  1.00  0.00           N
ATOM   1659  CA  SER C 606      -5.371 -23.114  25.024  1.00  0.00           C
ATOM   1660  C   SER C 606      -4.686 -23.199  23.674  1.00  0.00           C
ATOM   1661  O   SER C 606      -4.254 -22.181  23.140  1.00  0.00           O
ATOM   1662  CB  SER C 606      -6.861 -23.326  24.840  1.00  0.00           C
ATOM   1663  OG  SER C 606      -7.401 -22.411  23.915  1.00  0.00           O
ATOM   1664  N   ILE C 607      -4.619 -24.390  23.086  1.00  0.00           N
ATOM   1665  CA  ILE C 607      -4.010 -24.498  21.764  1.00  0.00           C
ATOM   1666  C   ILE C 607      -4.758 -23.650  20.752  1.00  0.00           C
ATOM   1667  O   ILE C 607      -4.142 -22.984  19.920  1.00  0.00           O
ATOM   1668  CB  ILE C 607      -3.934 -25.952  21.273  1.00  0.00           C
ATOM   1669  CG1 ILE C 607      -2.918 -26.723  22.116  1.00  0.00           C
ATOM   1670  CG2 ILE C 607      -3.567 -25.989  19.793  1.00  0.00           C
ATOM   1671  CD1 ILE C 607      -2.950 -28.211  21.890  1.00  0.00           C
ATOM   1672  N   LYS C 608      -6.088 -23.684  20.806  1.00  0.00           N
ATOM   1673  CA  LYS C 608      -6.889 -22.868  19.909  1.00  0.00           C
ATOM   1674  C   LYS C 608      -6.552 -21.392  20.078  1.00  0.00           C
ATOM   1675  O   LYS C 608      -6.337 -20.687  19.090  1.00  0.00           O
ATOM   1676  CB  LYS C 608      -8.378 -23.084  20.166  1.00  0.00           C
ATOM   1677  CG  LYS C 608      -9.302 -22.296  19.241  1.00  0.00           C
ATOM   1678  CD  LYS C 608     -10.762 -22.618  19.531  1.00  0.00           C
ATOM   1679  CE  LYS C 608     -11.704 -21.831  18.633  1.00  0.00           C
ATOM   1680  NZ  LYS C 608     -13.136 -22.162  18.917  1.00  0.00           N
ATOM   1681  N   ASP C 609      -6.441 -20.933  21.331  1.00  0.00           N
ATOM   1682  CA  ASP C 609      -6.130 -19.529  21.588  1.00  0.00           C
ATOM   1683  C   ASP C 609      -4.771 -19.152  20.983  1.00  0.00           C
ATOM   1684  O   ASP C 609      -4.617 -18.088  20.365  1.00  0.00           O
ATOM   1685  CB  ASP C 609      -6.042 -19.294  23.106  1.00  0.00           C
ATOM   1686  CG  ASP C 609      -7.387 -19.387  23.897  1.00  0.00           C
ATOM   1687  OD1 ASP C 609      -8.447 -19.224  23.340  1.00  0.00           O
ATOM   1688  OD2 ASP C 609      -7.314 -19.836  25.071  1.00  0.00           O
ATOM   1689  N   LYS C 610      -3.789 -20.055  21.116  1.00  0.00           N
ATOM   1690  CA  LYS C 610      -2.444 -19.784  20.619  1.00  0.00           C
ATOM   1691  C   LYS C 610      -2.438 -19.761  19.097  1.00  0.00           C
ATOM   1692  O   LYS C 610      -1.818 -18.885  18.491  1.00  0.00           O
ATOM   1693  CB  LYS C 610      -1.475 -20.860  21.111  1.00  0.00           C
ATOM   1694  CG  LYS C 610      -1.275 -20.849  22.608  1.00  0.00           C
ATOM   1695  CD  LYS C 610      -0.351 -21.942  23.070  1.00  0.00           C
ATOM   1696  CE  LYS C 610      -0.495 -22.173  24.527  1.00  0.00           C
ATOM   1697  NZ  LYS C 610       0.376 -23.274  25.046  1.00  0.00           N
ATOM   1698  N   TYR C 611      -3.139 -20.719  18.479  1.00  0.00           N
ATOM   1699  CA  TYR C 611      -3.220 -20.808  17.025  1.00  0.00           C
ATOM   1700  C   TYR C 611      -3.883 -19.593  16.415  1.00  0.00           C
ATOM   1701  O   TYR C 611      -3.331 -18.969  15.504  1.00  0.00           O
ATOM   1702  CB  TYR C 611      -3.944 -22.075  16.578  1.00  0.00           C
ATOM   1703  CG  TYR C 611      -4.129 -22.145  15.064  1.00  0.00           C
ATOM   1704  CD1 TYR C 611      -5.368 -21.867  14.492  1.00  0.00           C
ATOM   1705  CD2 TYR C 611      -3.052 -22.461  14.248  1.00  0.00           C
ATOM   1706  CE1 TYR C 611      -5.520 -21.920  13.112  1.00  0.00           C
ATOM   1707  CE2 TYR C 611      -3.197 -22.511  12.878  1.00  0.00           C
ATOM   1708  CZ  TYR C 611      -4.419 -22.249  12.303  1.00  0.00           C
ATOM   1709  OH  TYR C 611      -4.561 -22.309  10.926  1.00  0.00           O
ATOM   1710  N   VAL C 612      -5.062 -19.235  16.929  1.00  0.00           N
ATOM   1711  CA  VAL C 612      -5.793 -18.104  16.387  1.00  0.00           C
ATOM   1712  C   VAL C 612      -4.969 -16.840  16.544  1.00  0.00           C
ATOM   1713  O   VAL C 612      -4.887 -16.037  15.613  1.00  0.00           O
ATOM   1714  CB  VAL C 612      -7.166 -17.933  17.079  1.00  0.00           C
ATOM   1715  CG1 VAL C 612      -7.820 -16.609  16.635  1.00  0.00           C
ATOM   1716  CG2 VAL C 612      -8.080 -19.110  16.721  1.00  0.00           C
ATOM   1717  N   THR C 613      -4.339 -16.666  17.709  1.00  0.00           N
ATOM   1718  CA  THR C 613      -3.517 -15.495  17.947  1.00  0.00           C
ATOM   1719  C   THR C 613      -2.318 -15.447  17.003  1.00  0.00           C
ATOM   1720  O   THR C 613      -2.001 -14.389  16.453  1.00  0.00           O
ATOM   1721  CB  THR C 613      -3.018 -15.460  19.390  1.00  0.00           C
ATOM   1722  OG1 THR C 613      -4.140 -15.422  20.282  1.00  0.00           O
ATOM   1723  CG2 THR C 613      -2.196 -14.233  19.577  1.00  0.00           C
ATOM   1724  N   ALA C 614      -1.635 -16.579  16.819  1.00  0.00           N
ATOM   1725  CA  ALA C 614      -0.495 -16.620  15.916  1.00  0.00           C
ATOM   1726  C   ALA C 614      -0.917 -16.284  14.487  1.00  0.00           C
ATOM   1727  O   ALA C 614      -0.226 -15.539  13.781  1.00  0.00           O
ATOM   1728  CB  ALA C 614       0.151 -17.998  15.957  1.00  0.00           C
ATOM   1729  N   LEU C 615      -2.085 -16.786  14.068  1.00  0.00           N
ATOM   1730  CA  LEU C 615      -2.556 -16.541  12.712  1.00  0.00           C
ATOM   1731  C   LEU C 615      -2.895 -15.060  12.566  1.00  0.00           C
ATOM   1732  O   LEU C 615      -2.492 -14.418  11.588  1.00  0.00           O
ATOM   1733  CB  LEU C 615      -3.762 -17.430  12.402  1.00  0.00           C
ATOM   1734  CG  LEU C 615      -4.255 -17.375  10.969  1.00  0.00           C
ATOM   1735  CD1 LEU C 615      -3.102 -17.849  10.036  1.00  0.00           C
ATOM   1736  CD2 LEU C 615      -5.487 -18.247  10.820  1.00  0.00           C
ATOM   1737  N   TYR C 616      -3.574 -14.507  13.577  1.00  0.00           N
ATOM   1738  CA  TYR C 616      -3.910 -13.091  13.634  1.00  0.00           C
ATOM   1739  C   TYR C 616      -2.668 -12.240  13.490  1.00  0.00           C
ATOM   1740  O   TYR C 616      -2.630 -11.327  12.657  1.00  0.00           O
ATOM   1741  CB  TYR C 616      -4.666 -12.781  14.925  1.00  0.00           C
ATOM   1742  CG  TYR C 616      -4.789 -11.321  15.236  1.00  0.00           C
ATOM   1743  CD1 TYR C 616      -3.955 -10.799  16.228  1.00  0.00           C
ATOM   1744  CD2 TYR C 616      -5.662 -10.494  14.546  1.00  0.00           C
ATOM   1745  CE1 TYR C 616      -4.002  -9.469  16.541  1.00  0.00           C
ATOM   1746  CE2 TYR C 616      -5.698  -9.145  14.861  1.00  0.00           C
ATOM   1747  CZ  TYR C 616      -4.869  -8.642  15.862  1.00  0.00           C
ATOM   1748  OH  TYR C 616      -4.902  -7.323  16.188  1.00  0.00           O
ATOM   1749  N   PHE C 617      -1.643 -12.548  14.280  1.00  0.00           N
ATOM   1750  CA  PHE C 617      -0.395 -11.816  14.212  1.00  0.00           C
ATOM   1751  C   PHE C 617       0.194 -11.814  12.810  1.00  0.00           C
ATOM   1752  O   PHE C 617       0.491 -10.735  12.270  1.00  0.00           O
ATOM   1753  CB  PHE C 617       0.621 -12.401  15.194  1.00  0.00           C
ATOM   1754  CG  PHE C 617       2.001 -11.831  15.045  1.00  0.00           C
ATOM   1755  CD1 PHE C 617       3.006 -12.579  14.441  1.00  0.00           C
ATOM   1756  CD2 PHE C 617       2.290 -10.555  15.454  1.00  0.00           C
ATOM   1757  CE1 PHE C 617       4.270 -12.060  14.269  1.00  0.00           C
ATOM   1758  CE2 PHE C 617       3.550 -10.032  15.278  1.00  0.00           C
ATOM   1759  CZ  PHE C 617       4.542 -10.785  14.689  1.00  0.00           C
ATOM   1760  N   THR C 618       0.337 -12.994  12.193  1.00  0.00           N
ATOM   1761  CA  THR C 618       0.961 -13.010  10.878  1.00  0.00           C
ATOM   1762  C   THR C 618       0.116 -12.320   9.826  1.00  0.00           C
ATOM   1763  O   THR C 618       0.667 -11.665   8.940  1.00  0.00           O
ATOM   1764  CB  THR C 618       1.278 -14.431  10.421  1.00  0.00           C
ATOM   1765  OG1 THR C 618       0.074 -15.205  10.392  1.00  0.00           O
ATOM   1766  CG2 THR C 618       2.281 -15.044  11.346  1.00  0.00           C
ATOM   1767  N   PHE C 619      -1.211 -12.359   9.949  1.00  0.00           N
ATOM   1768  CA  PHE C 619      -1.993 -11.605   8.992  1.00  0.00           C
ATOM   1769  C   PHE C 619      -1.812 -10.119   9.205  1.00  0.00           C
ATOM   1770  O   PHE C 619      -1.682  -9.374   8.233  1.00  0.00           O
ATOM   1771  CB  PHE C 619      -3.481 -11.940   9.016  1.00  0.00           C
ATOM   1772  CG  PHE C 619      -3.873 -13.062   8.135  1.00  0.00           C
ATOM   1773  CD1 PHE C 619      -3.912 -12.832   6.789  1.00  0.00           C
ATOM   1774  CD2 PHE C 619      -4.230 -14.298   8.598  1.00  0.00           C
ATOM   1775  CE1 PHE C 619      -4.283 -13.810   5.920  1.00  0.00           C
ATOM   1776  CE2 PHE C 619      -4.628 -15.294   7.709  1.00  0.00           C
ATOM   1777  CZ  PHE C 619      -4.652 -15.035   6.366  1.00  0.00           C
ATOM   1778  N   SER C 620      -1.755  -9.658  10.464  1.00  0.00           N
ATOM   1779  CA  SER C 620      -1.607  -8.223  10.680  1.00  0.00           C
ATOM   1780  C   SER C 620      -0.265  -7.736  10.154  1.00  0.00           C
ATOM   1781  O   SER C 620      -0.141  -6.583   9.725  1.00  0.00           O
ATOM   1782  CB  SER C 620      -1.744  -7.868  12.164  1.00  0.00           C
ATOM   1783  OG  SER C 620      -0.622  -8.277  12.938  1.00  0.00           O
ATOM   1784  N   SER C 621       0.731  -8.628  10.125  1.00  0.00           N
ATOM   1785  CA  SER C 621       2.039  -8.278   9.608  1.00  0.00           C
ATOM   1786  C   SER C 621       2.025  -8.292   8.073  1.00  0.00           C
ATOM   1787  O   SER C 621       2.362  -7.297   7.434  1.00  0.00           O
ATOM   1788  CB  SER C 621       3.080  -9.239  10.137  1.00  0.00           C
ATOM   1789  OG  SER C 621       4.352  -8.890   9.679  1.00  0.00           O
ATOM   1790  N   LEU C 622       1.570  -9.400   7.478  1.00  0.00           N
ATOM   1791  CA  LEU C 622       1.549  -9.568   6.023  1.00  0.00           C
ATOM   1792  C   LEU C 622       0.653  -8.561   5.315  1.00  0.00           C
ATOM   1793  O   LEU C 622       0.956  -8.134   4.202  1.00  0.00           O
ATOM   1794  CB  LEU C 622       1.084 -10.972   5.640  1.00  0.00           C
ATOM   1795  CG  LEU C 622       2.012 -12.148   5.921  1.00  0.00           C
ATOM   1796  CD1 LEU C 622       1.232 -13.417   5.663  1.00  0.00           C
ATOM   1797  CD2 LEU C 622       3.239 -12.067   4.986  1.00  0.00           C
ATOM   1798  N   THR C 623      -0.446  -8.163   5.960  1.00  0.00           N
ATOM   1799  CA  THR C 623      -1.364  -7.206   5.366  1.00  0.00           C
ATOM   1800  C   THR C 623      -0.982  -5.759   5.703  1.00  0.00           C
ATOM   1801  O   THR C 623      -1.711  -4.850   5.315  1.00  0.00           O
ATOM   1802  CB  THR C 623      -2.834  -7.475   5.759  1.00  0.00           C
ATOM   1803  OG1 THR C 623      -2.971  -7.408   7.169  1.00  0.00           O
ATOM   1804  CG2 THR C 623      -3.287  -8.854   5.273  1.00  0.00           C
ATOM   1805  N   SER C 624       0.152  -5.558   6.434  1.00  0.00           N
ATOM   1806  CA  SER C 624       0.745  -4.279   6.776  1.00  0.00           C
ATOM   1807  C   SER C 624      -0.185  -3.464   7.666  1.00  0.00           C
ATOM   1808  O   SER C 624      -0.267  -2.238   7.535  1.00  0.00           O
ATOM   1809  CB  SER C 624       1.075  -3.480   5.518  1.00  0.00           C
ATOM   1810  OG  SER C 624      -0.104  -3.165   4.803  1.00  0.00           O
ATOM   1811  N   VAL C 625      -1.034  -4.070   8.456  1.00  0.00           N
ATOM   1812  CA  VAL C 625      -1.923  -3.351   9.380  1.00  0.00           C
ATOM   1813  C   VAL C 625      -1.188  -3.068  10.691  1.00  0.00           C
ATOM   1814  O   VAL C 625      -1.045  -1.908  11.077  1.00  0.00           O
ATOM   1815  CB  VAL C 625      -3.216  -4.152   9.658  1.00  0.00           C
ATOM   1816  CG1 VAL C 625      -4.096  -3.418  10.664  1.00  0.00           C
ATOM   1817  CG2 VAL C 625      -3.981  -4.388   8.354  1.00  0.00           C
ATOM   1818  N   GLY C 626      -0.576  -4.194  11.293  1.00  0.00           N
ATOM   1819  CA  GLY C 626       0.210  -4.030  12.510  1.00  0.00           C
ATOM   1820  C   GLY C 626      -0.578  -3.401  13.650  1.00  0.00           C
ATOM   1821  O   GLY C 626      -0.212  -2.344  14.151  1.00  0.00           O
ATOM   1822  N   PHE C 627      -1.505  -4.067  14.255  1.00  0.00           N
ATOM   1823  CA  PHE C 627      -2.310  -3.552  15.355  1.00  0.00           C
ATOM   1824  C   PHE C 627      -1.454  -3.352  16.608  1.00  0.00           C
ATOM   1825  O   PHE C 627      -1.737  -2.463  17.419  1.00  0.00           O
ATOM   1826  CB  PHE C 627      -3.468  -4.506  15.660  1.00  0.00           C
ATOM   1827  CG  PHE C 627      -4.661  -4.325  14.772  1.00  0.00           C
ATOM   1828  CD1 PHE C 627      -5.435  -3.161  14.862  1.00  0.00           C
ATOM   1829  CD2 PHE C 627      -5.023  -5.295  13.855  1.00  0.00           C
ATOM   1830  CE1 PHE C 627      -6.542  -2.988  14.033  1.00  0.00           C
ATOM   1831  CE2 PHE C 627      -6.131  -5.129  13.029  1.00  0.00           C
ATOM   1832  CZ  PHE C 627      -6.889  -3.968  13.124  1.00  0.00           C
ATOM   1833  N   GLY C 628      -0.456  -4.185  16.870  1.00  0.00           N
ATOM   1834  CA  GLY C 628       0.520  -3.966  17.937  1.00  0.00           C
ATOM   1835  C   GLY C 628       0.110  -4.572  19.267  1.00  0.00           C
ATOM   1836  O   GLY C 628       0.885  -4.561  20.216  1.00  0.00           O
ATOM   1837  N   ASN C 629      -1.076  -5.192  19.339  1.00  0.00           N
ATOM   1838  CA  ASN C 629      -1.518  -5.854  20.577  1.00  0.00           C
ATOM   1839  C   ASN C 629      -0.769  -7.163  20.770  1.00  0.00           C
ATOM   1840  O   ASN C 629      -0.422  -7.552  21.892  1.00  0.00           O
ATOM   1841  CB  ASN C 629      -2.995  -6.102  20.498  1.00  0.00           C
ATOM   1842  CG  ASN C 629      -3.718  -4.857  20.591  1.00  0.00           C
ATOM   1843  OD1 ASN C 629      -3.952  -4.205  19.575  1.00  0.00           O
ATOM   1844  ND2 ASN C 629      -4.148  -4.489  21.770  1.00  0.00           N
ATOM   1845  N   VAL C 630      -0.505  -7.828  19.653  1.00  0.00           N
ATOM   1846  CA  VAL C 630       0.293  -9.037  19.626  1.00  0.00           C
ATOM   1847  C   VAL C 630       1.485  -8.640  18.780  1.00  0.00           C
ATOM   1848  O   VAL C 630       1.327  -8.266  17.618  1.00  0.00           O
ATOM   1849  CB  VAL C 630      -0.458 -10.226  19.009  1.00  0.00           C
ATOM   1850  CG1 VAL C 630       0.454 -11.475  19.005  1.00  0.00           C
ATOM   1851  CG2 VAL C 630      -1.739 -10.465  19.798  1.00  0.00           C
ATOM   1852  N   SER C 631       2.656  -8.663  19.369  1.00  0.00           N
ATOM   1853  CA  SER C 631       3.840  -8.152  18.705  1.00  0.00           C
ATOM   1854  C   SER C 631       5.076  -8.815  19.293  1.00  0.00           C
ATOM   1855  O   SER C 631       4.994  -9.347  20.400  1.00  0.00           O
ATOM   1856  CB  SER C 631       3.822  -6.663  18.910  1.00  0.00           C
ATOM   1857  OG  SER C 631       3.931  -6.385  20.253  1.00  0.00           O
ATOM   1858  N   PRO C 632       6.222  -8.827  18.591  1.00  0.00           N
ATOM   1859  CA  PRO C 632       7.462  -9.408  19.056  1.00  0.00           C
ATOM   1860  C   PRO C 632       8.089  -8.625  20.182  1.00  0.00           C
ATOM   1861  O   PRO C 632       7.997  -7.396  20.217  1.00  0.00           O
ATOM   1862  CB  PRO C 632       8.341  -9.326  17.808  1.00  0.00           C
ATOM   1863  CG  PRO C 632       7.807  -8.181  17.043  1.00  0.00           C
ATOM   1864  CD  PRO C 632       6.323  -8.224  17.247  1.00  0.00           C
ATOM   1865  N   ASN C 633       8.801  -9.327  21.056  1.00  0.00           N
ATOM   1866  CA  ASN C 633       9.554  -8.655  22.101  1.00  0.00           C
ATOM   1867  C   ASN C 633      10.977  -9.204  22.218  1.00  0.00           C
ATOM   1868  O   ASN C 633      11.898  -8.456  22.558  1.00  0.00           O
ATOM   1869  CB  ASN C 633       8.807  -8.741  23.417  1.00  0.00           C
ATOM   1870  CG  ASN C 633       9.320  -7.778  24.482  1.00  0.00           C
ATOM   1871  OD1 ASN C 633       9.744  -6.658  24.169  1.00  0.00           O
ATOM   1872  ND2 ASN C 633       9.240  -8.186  25.713  1.00  0.00           N
ATOM   1873  N   THR C 634      11.180 -10.490  21.921  1.00  0.00           N
ATOM   1874  CA  THR C 634      12.528 -11.035  22.080  1.00  0.00           C
ATOM   1875  C   THR C 634      13.315 -10.809  20.810  1.00  0.00           C
ATOM   1876  O   THR C 634      12.731 -10.521  19.768  1.00  0.00           O
ATOM   1877  CB  THR C 634      12.513 -12.525  22.404  1.00  0.00           C
ATOM   1878  OG1 THR C 634      12.029 -13.308  21.286  1.00  0.00           O
ATOM   1879  CG2 THR C 634      11.586 -12.702  23.541  1.00  0.00           C
ATOM   1880  N   ASN C 635      14.632 -11.000  20.852  1.00  0.00           N
ATOM   1881  CA  ASN C 635      15.406 -10.789  19.632  1.00  0.00           C
ATOM   1882  C   ASN C 635      15.017 -11.760  18.523  1.00  0.00           C
ATOM   1883  O   ASN C 635      14.903 -11.369  17.363  1.00  0.00           O
ATOM   1884  CB  ASN C 635      16.886 -10.892  19.933  1.00  0.00           C
ATOM   1885  CG  ASN C 635      17.377  -9.703  20.708  1.00  0.00           C
ATOM   1886  OD1 ASN C 635      16.758  -8.634  20.679  1.00  0.00           O
ATOM   1887  ND2 ASN C 635      18.438  -9.883  21.436  1.00  0.00           N
ATOM   1888  N   SER C 636      14.746 -13.018  18.872  1.00  0.00           N
ATOM   1889  CA  SER C 636      14.379 -13.996  17.852  1.00  0.00           C
ATOM   1890  C   SER C 636      13.044 -13.613  17.239  1.00  0.00           C
ATOM   1891  O   SER C 636      12.853 -13.700  16.021  1.00  0.00           O
ATOM   1892  CB  SER C 636      14.230 -15.359  18.459  1.00  0.00           C
ATOM   1893  OG  SER C 636      15.438 -15.836  18.989  1.00  0.00           O
ATOM   1894  N   GLU C 637      12.109 -13.180  18.094  1.00  0.00           N
ATOM   1895  CA  GLU C 637      10.797 -12.779  17.622  1.00  0.00           C
ATOM   1896  C   GLU C 637      10.879 -11.560  16.693  1.00  0.00           C
ATOM   1897  O   GLU C 637      10.189 -11.499  15.664  1.00  0.00           O
ATOM   1898  CB  GLU C 637       9.899 -12.489  18.826  1.00  0.00           C
ATOM   1899  CG  GLU C 637       9.436 -13.722  19.646  1.00  0.00           C
ATOM   1900  CD  GLU C 637       8.690 -13.309  20.915  1.00  0.00           C
ATOM   1901  OE1 GLU C 637       8.197 -14.161  21.641  1.00  0.00           O
ATOM   1902  OE2 GLU C 637       8.630 -12.115  21.164  1.00  0.00           O
ATOM   1903  N   LYS C 638      11.752 -10.599  17.031  1.00  0.00           N
ATOM   1904  CA  LYS C 638      11.935  -9.398  16.217  1.00  0.00           C
ATOM   1905  C   LYS C 638      12.569  -9.734  14.879  1.00  0.00           C
ATOM   1906  O   LYS C 638      12.131  -9.229  13.847  1.00  0.00           O
ATOM   1907  CB  LYS C 638      12.769  -8.377  16.981  1.00  0.00           C
ATOM   1908  CG  LYS C 638      12.026  -7.716  18.132  1.00  0.00           C
ATOM   1909  CD  LYS C 638      12.939  -6.842  18.974  1.00  0.00           C
ATOM   1910  CE  LYS C 638      12.145  -6.214  20.091  1.00  0.00           C
ATOM   1911  NZ  LYS C 638      12.994  -5.633  21.171  1.00  0.00           N
ATOM   1912  N   ILE C 639      13.551 -10.634  14.873  1.00  0.00           N
ATOM   1913  CA  ILE C 639      14.202 -11.033  13.628  1.00  0.00           C
ATOM   1914  C   ILE C 639      13.195 -11.724  12.712  1.00  0.00           C
ATOM   1915  O   ILE C 639      13.134 -11.448  11.506  1.00  0.00           O
ATOM   1916  CB  ILE C 639      15.411 -11.928  13.910  1.00  0.00           C
ATOM   1917  CG1 ILE C 639      16.510 -11.082  14.606  1.00  0.00           C
ATOM   1918  CG2 ILE C 639      15.916 -12.537  12.609  1.00  0.00           C
ATOM   1919  CD1 ILE C 639      17.620 -11.896  15.220  1.00  0.00           C
ATOM   1920  N   PHE C 640      12.395 -12.630  13.282  1.00  0.00           N
ATOM   1921  CA  PHE C 640      11.345 -13.288  12.519  1.00  0.00           C
ATOM   1922  C   PHE C 640      10.413 -12.248  11.938  1.00  0.00           C
ATOM   1923  O   PHE C 640      10.102 -12.282  10.746  1.00  0.00           O
ATOM   1924  CB  PHE C 640      10.556 -14.259  13.379  1.00  0.00           C
ATOM   1925  CG  PHE C 640       9.358 -14.875  12.686  1.00  0.00           C
ATOM   1926  CD1 PHE C 640       8.098 -14.396  12.946  1.00  0.00           C
ATOM   1927  CD2 PHE C 640       9.484 -15.921  11.789  1.00  0.00           C
ATOM   1928  CE1 PHE C 640       6.979 -14.954  12.363  1.00  0.00           C
ATOM   1929  CE2 PHE C 640       8.363 -16.471  11.187  1.00  0.00           C
ATOM   1930  CZ  PHE C 640       7.116 -15.994  11.484  1.00  0.00           C
ATOM   1931  N   SER C 641       9.959 -11.316  12.778  1.00  0.00           N
ATOM   1932  CA  SER C 641       9.036 -10.295  12.331  1.00  0.00           C
ATOM   1933  C   SER C 641       9.652  -9.491  11.195  1.00  0.00           C
ATOM   1934  O   SER C 641       8.966  -9.180  10.225  1.00  0.00           O
ATOM   1935  CB  SER C 641       8.659  -9.409  13.483  1.00  0.00           C
ATOM   1936  OG  SER C 641       7.970 -10.155  14.445  1.00  0.00           O
ATOM   1937  N   ILE C 642      10.952  -9.196  11.258  1.00  0.00           N
ATOM   1938  CA  ILE C 642      11.576  -8.480  10.136  1.00  0.00           C
ATOM   1939  C   ILE C 642      11.458  -9.262   8.836  1.00  0.00           C
ATOM   1940  O   ILE C 642      11.087  -8.707   7.794  1.00  0.00           O
ATOM   1941  CB  ILE C 642      13.054  -8.157  10.420  1.00  0.00           C
ATOM   1942  CG1 ILE C 642      13.151  -7.092  11.519  1.00  0.00           C
ATOM   1943  CG2 ILE C 642      13.738  -7.714   9.155  1.00  0.00           C
ATOM   1944  CD1 ILE C 642      14.548  -6.918  12.094  1.00  0.00           C
ATOM   1945  N   CYS C 643      11.732 -10.557   8.898  1.00  0.00           N
ATOM   1946  CA  CYS C 643      11.653 -11.389   7.716  1.00  0.00           C
ATOM   1947  C   CYS C 643      10.221 -11.423   7.180  1.00  0.00           C
ATOM   1948  O   CYS C 643      10.000 -11.326   5.968  1.00  0.00           O
ATOM   1949  CB  CYS C 643      12.107 -12.797   8.066  1.00  0.00           C
ATOM   1950  SG  CYS C 643      13.866 -12.884   8.467  1.00  0.00           S
ATOM   1951  N   VAL C 644       9.244 -11.506   8.087  1.00  0.00           N
ATOM   1952  CA  VAL C 644       7.843 -11.545   7.691  1.00  0.00           C
ATOM   1953  C   VAL C 644       7.437 -10.249   7.019  1.00  0.00           C
ATOM   1954  O   VAL C 644       6.704 -10.274   6.033  1.00  0.00           O
ATOM   1955  CB  VAL C 644       6.907 -11.815   8.872  1.00  0.00           C
ATOM   1956  CG1 VAL C 644       5.451 -11.657   8.418  1.00  0.00           C
ATOM   1957  CG2 VAL C 644       7.137 -13.195   9.379  1.00  0.00           C
ATOM   1958  N   MET C 645       7.892  -9.111   7.550  1.00  0.00           N
ATOM   1959  CA  MET C 645       7.559  -7.821   6.961  1.00  0.00           C
ATOM   1960  C   MET C 645       8.115  -7.719   5.531  1.00  0.00           C
ATOM   1961  O   MET C 645       7.425  -7.226   4.632  1.00  0.00           O
ATOM   1962  CB  MET C 645       8.077  -6.693   7.863  1.00  0.00           C
ATOM   1963  CG  MET C 645       7.291  -6.554   9.187  1.00  0.00           C
ATOM   1964  SD  MET C 645       7.727  -5.101  10.186  1.00  0.00           S
ATOM   1965  CE  MET C 645       9.298  -5.532  10.945  1.00  0.00           C
ATOM   1966  N   LEU C 646       9.325  -8.245   5.291  1.00  0.00           N
ATOM   1967  CA  LEU C 646       9.868  -8.235   3.924  1.00  0.00           C
ATOM   1968  C   LEU C 646       9.034  -9.125   2.999  1.00  0.00           C
ATOM   1969  O   LEU C 646       8.670  -8.719   1.885  1.00  0.00           O
ATOM   1970  CB  LEU C 646      11.325  -8.703   3.944  1.00  0.00           C
ATOM   1971  CG  LEU C 646      12.312  -7.718   4.582  1.00  0.00           C
ATOM   1972  CD1 LEU C 646      13.661  -8.377   4.768  1.00  0.00           C
ATOM   1973  CD2 LEU C 646      12.451  -6.534   3.677  1.00  0.00           C
ATOM   1974  N   ILE C 647       8.631 -10.293   3.505  1.00  0.00           N
ATOM   1975  CA  ILE C 647       7.801 -11.199   2.724  1.00  0.00           C
ATOM   1976  C   ILE C 647       6.475 -10.534   2.417  1.00  0.00           C
ATOM   1977  O   ILE C 647       6.000 -10.569   1.276  1.00  0.00           O
ATOM   1978  CB  ILE C 647       7.560 -12.521   3.477  1.00  0.00           C
ATOM   1979  CG1 ILE C 647       8.858 -13.317   3.579  1.00  0.00           C
ATOM   1980  CG2 ILE C 647       6.470 -13.321   2.804  1.00  0.00           C
ATOM   1981  CD1 ILE C 647       8.773 -14.474   4.559  1.00  0.00           C
ATOM   1982  N   GLY C 648       5.885  -9.907   3.429  1.00  0.00           N
ATOM   1983  CA  GLY C 648       4.623  -9.221   3.262  1.00  0.00           C
ATOM   1984  C   GLY C 648       4.701  -8.116   2.225  1.00  0.00           C
ATOM   1985  O   GLY C 648       3.766  -7.946   1.446  1.00  0.00           O
ATOM   1986  N   SER C 649       5.819  -7.372   2.170  1.00  0.00           N
ATOM   1987  CA  SER C 649       5.913  -6.298   1.189  1.00  0.00           C
ATOM   1988  C   SER C 649       5.888  -6.838  -0.228  1.00  0.00           C
ATOM   1989  O   SER C 649       5.266  -6.252  -1.120  1.00  0.00           O
ATOM   1990  CB  SER C 649       7.197  -5.495   1.391  1.00  0.00           C
ATOM   1991  OG  SER C 649       8.346  -6.232   1.091  1.00  0.00           O
ATOM   1992  N   LEU C 650       6.462  -8.020  -0.420  1.00  0.00           N
ATOM   1993  CA  LEU C 650       6.470  -8.605  -1.745  1.00  0.00           C
ATOM   1994  C   LEU C 650       5.134  -9.234  -2.083  1.00  0.00           C
ATOM   1995  O   LEU C 650       4.628  -9.070  -3.198  1.00  0.00           O
ATOM   1996  CB  LEU C 650       7.589  -9.637  -1.852  1.00  0.00           C
ATOM   1997  CG  LEU C 650       9.004  -9.063  -1.814  1.00  0.00           C
ATOM   1998  CD1 LEU C 650      10.006 -10.201  -1.780  1.00  0.00           C
ATOM   1999  CD2 LEU C 650       9.196  -8.185  -3.056  1.00  0.00           C
ATOM   2000  N   MET C 651       4.537  -9.928  -1.119  1.00  0.00           N
ATOM   2001  CA  MET C 651       3.256 -10.558  -1.377  1.00  0.00           C
ATOM   2002  C   MET C 651       2.186  -9.515  -1.631  1.00  0.00           C
ATOM   2003  O   MET C 651       1.380  -9.646  -2.557  1.00  0.00           O
ATOM   2004  CB  MET C 651       2.865 -11.465  -0.225  1.00  0.00           C
ATOM   2005  CG  MET C 651       3.736 -12.694  -0.100  1.00  0.00           C
ATOM   2006  SD  MET C 651       3.320 -13.653   1.309  1.00  0.00           S
ATOM   2007  CE  MET C 651       1.796 -14.165   0.770  1.00  0.00           C
ATOM   2008  N   TYR C 652       2.207  -8.449  -0.848  1.00  0.00           N
ATOM   2009  CA  TYR C 652       1.208  -7.422  -0.987  1.00  0.00           C
ATOM   2010  C   TYR C 652       1.417  -6.771  -2.345  1.00  0.00           C
ATOM   2011  O   TYR C 652       0.462  -6.594  -3.094  1.00  0.00           O
ATOM   2012  CB  TYR C 652       1.294  -6.473   0.207  1.00  0.00           C
ATOM   2013  CG  TYR C 652       0.122  -5.535   0.413  1.00  0.00           C
ATOM   2014  CD1 TYR C 652       0.223  -4.179   0.227  1.00  0.00           C
ATOM   2015  CD2 TYR C 652      -1.077  -6.079   0.835  1.00  0.00           C
ATOM   2016  CE1 TYR C 652      -0.839  -3.357   0.462  1.00  0.00           C
ATOM   2017  CE2 TYR C 652      -2.149  -5.261   1.069  1.00  0.00           C
ATOM   2018  CZ  TYR C 652      -2.036  -3.909   0.887  1.00  0.00           C
ATOM   2019  OH  TYR C 652      -3.110  -3.108   1.099  1.00  0.00           O
ATOM   2020  N   ALA C 653       2.670  -6.500  -2.723  1.00  0.00           N
ATOM   2021  CA  ALA C 653       2.923  -5.927  -4.033  1.00  0.00           C
ATOM   2022  C   ALA C 653       2.402  -6.828  -5.152  1.00  0.00           C
ATOM   2023  O   ALA C 653       1.870  -6.322  -6.149  1.00  0.00           O
ATOM   2024  CB  ALA C 653       4.409  -5.657  -4.199  1.00  0.00           C
ATOM   2025  N   SER C 654       2.508  -8.158  -4.999  1.00  0.00           N
ATOM   2026  CA  SER C 654       2.006  -9.045  -6.031  1.00  0.00           C
ATOM   2027  C   SER C 654       0.477  -8.990  -6.142  1.00  0.00           C
ATOM   2028  O   SER C 654      -0.077  -9.099  -7.244  1.00  0.00           O
ATOM   2029  CB  SER C 654       2.431 -10.485  -5.778  1.00  0.00           C
ATOM   2030  OG  SER C 654       1.732 -11.065  -4.713  1.00  0.00           O
ATOM   2031  N   ILE C 655      -0.207  -8.717  -5.023  1.00  0.00           N
ATOM   2032  CA  ILE C 655      -1.663  -8.585  -5.041  1.00  0.00           C
ATOM   2033  C   ILE C 655      -2.027  -7.346  -5.826  1.00  0.00           C
ATOM   2034  O   ILE C 655      -2.856  -7.399  -6.736  1.00  0.00           O
ATOM   2035  CB  ILE C 655      -2.303  -8.476  -3.624  1.00  0.00           C
ATOM   2036  CG1 ILE C 655      -2.166  -9.773  -2.845  1.00  0.00           C
ATOM   2037  CG2 ILE C 655      -3.788  -8.109  -3.764  1.00  0.00           C
ATOM   2038  CD1 ILE C 655      -2.483  -9.709  -1.388  1.00  0.00           C
ATOM   2039  N   PHE C 656      -1.362  -6.235  -5.508  1.00  0.00           N
ATOM   2040  CA  PHE C 656      -1.646  -4.974  -6.181  1.00  0.00           C
ATOM   2041  C   PHE C 656      -1.308  -5.014  -7.643  1.00  0.00           C
ATOM   2042  O   PHE C 656      -2.057  -4.498  -8.474  1.00  0.00           O
ATOM   2043  CB  PHE C 656      -0.878  -3.833  -5.527  1.00  0.00           C
ATOM   2044  CG  PHE C 656      -1.534  -3.399  -4.330  1.00  0.00           C
ATOM   2045  CD1 PHE C 656      -2.149  -2.187  -4.214  1.00  0.00           C
ATOM   2046  CD2 PHE C 656      -1.611  -4.231  -3.350  1.00  0.00           C
ATOM   2047  CE1 PHE C 656      -2.810  -1.880  -3.063  1.00  0.00           C
ATOM   2048  CE2 PHE C 656      -2.254  -3.959  -2.286  1.00  0.00           C
ATOM   2049  CZ  PHE C 656      -2.864  -2.792  -2.119  1.00  0.00           C
ATOM   2050  N   GLY C 657      -0.190  -5.641  -7.981  1.00  0.00           N
ATOM   2051  CA  GLY C 657       0.213  -5.730  -9.367  1.00  0.00           C
ATOM   2052  C   GLY C 657      -0.820  -6.488 -10.193  1.00  0.00           C
ATOM   2053  O   GLY C 657      -1.186  -6.050 -11.290  1.00  0.00           O
ATOM   2054  N   ASN C 658      -1.345  -7.598  -9.652  1.00  0.00           N
ATOM   2055  CA  ASN C 658      -2.338  -8.360 -10.398  1.00  0.00           C
ATOM   2056  C   ASN C 658      -3.685  -7.667 -10.424  1.00  0.00           C
ATOM   2057  O   ASN C 658      -4.337  -7.637 -11.467  1.00  0.00           O
ATOM   2058  CB  ASN C 658      -2.478  -9.767  -9.851  1.00  0.00           C
ATOM   2059  CG  ASN C 658      -1.357 -10.671 -10.284  1.00  0.00           C
ATOM   2060  OD1 ASN C 658      -1.356 -11.184 -11.420  1.00  0.00           O
ATOM   2061  ND2 ASN C 658      -0.407 -10.866  -9.422  1.00  0.00           N
ATOM   2062  N   VAL C 659      -4.093  -7.039  -9.328  1.00  0.00           N
ATOM   2063  CA  VAL C 659      -5.370  -6.342  -9.355  1.00  0.00           C
ATOM   2064  C   VAL C 659      -5.310  -5.200 -10.362  1.00  0.00           C
ATOM   2065  O   VAL C 659      -6.235  -5.010 -11.153  1.00  0.00           O
ATOM   2066  CB  VAL C 659      -5.762  -5.843  -7.958  1.00  0.00           C
ATOM   2067  CG1 VAL C 659      -6.960  -4.935  -8.049  1.00  0.00           C
ATOM   2068  CG2 VAL C 659      -6.112  -7.033  -7.084  1.00  0.00           C
ATOM   2069  N   SER C 660      -4.207  -4.449 -10.362  1.00  0.00           N
ATOM   2070  CA  SER C 660      -4.040  -3.352 -11.299  1.00  0.00           C
ATOM   2071  C   SER C 660      -4.092  -3.863 -12.739  1.00  0.00           C
ATOM   2072  O   SER C 660      -4.785  -3.284 -13.579  1.00  0.00           O
ATOM   2073  CB  SER C 660      -2.729  -2.638 -11.032  1.00  0.00           C
ATOM   2074  OG  SER C 660      -2.538  -1.582 -11.932  1.00  0.00           O
ATOM   2075  N   ALA C 661      -3.377  -4.957 -13.035  1.00  0.00           N
ATOM   2076  CA  ALA C 661      -3.396  -5.507 -14.390  1.00  0.00           C
ATOM   2077  C   ALA C 661      -4.815  -5.926 -14.808  1.00  0.00           C
ATOM   2078  O   ALA C 661      -5.234  -5.671 -15.943  1.00  0.00           O
ATOM   2079  CB  ALA C 661      -2.453  -6.699 -14.475  1.00  0.00           C
ATOM   2080  N   ILE C 662      -5.580  -6.515 -13.879  1.00  0.00           N
ATOM   2081  CA  ILE C 662      -6.946  -6.940 -14.177  1.00  0.00           C
ATOM   2082  C   ILE C 662      -7.818  -5.732 -14.491  1.00  0.00           C
ATOM   2083  O   ILE C 662      -8.548  -5.726 -15.489  1.00  0.00           O
ATOM   2084  CB  ILE C 662      -7.549  -7.752 -13.008  1.00  0.00           C
ATOM   2085  CG1 ILE C 662      -6.820  -9.122 -12.863  1.00  0.00           C
ATOM   2086  CG2 ILE C 662      -9.039  -7.956 -13.238  1.00  0.00           C
ATOM   2087  CD1 ILE C 662      -7.127  -9.857 -11.542  1.00  0.00           C
ATOM   2088  N   ILE C 663      -7.706  -4.692 -13.669  1.00  0.00           N
ATOM   2089  CA  ILE C 663      -8.456  -3.461 -13.865  1.00  0.00           C
ATOM   2090  C   ILE C 663      -8.125  -2.796 -15.196  1.00  0.00           C
ATOM   2091  O   ILE C 663      -9.022  -2.380 -15.936  1.00  0.00           O
ATOM   2092  CB  ILE C 663      -8.232  -2.510 -12.671  1.00  0.00           C
ATOM   2093  CG1 ILE C 663      -8.938  -3.094 -11.449  1.00  0.00           C
ATOM   2094  CG2 ILE C 663      -8.679  -1.116 -12.945  1.00  0.00           C
ATOM   2095  CD1 ILE C 663      -8.581  -2.421 -10.185  1.00  0.00           C
ATOM   2096  N   GLN C 664      -6.852  -2.725 -15.547  1.00  0.00           N
ATOM   2097  CA  GLN C 664      -6.511  -2.118 -16.822  1.00  0.00           C
ATOM   2098  C   GLN C 664      -7.102  -2.897 -17.992  1.00  0.00           C
ATOM   2099  O   GLN C 664      -7.576  -2.298 -18.960  1.00  0.00           O
ATOM   2100  CB  GLN C 664      -5.002  -2.007 -16.962  1.00  0.00           C
ATOM   2101  CG  GLN C 664      -4.423  -0.983 -16.038  1.00  0.00           C
ATOM   2102  CD  GLN C 664      -2.941  -0.935 -16.064  1.00  0.00           C
ATOM   2103  OE1 GLN C 664      -2.244  -1.665 -16.773  1.00  0.00           O
ATOM   2104  NE2 GLN C 664      -2.413  -0.058 -15.247  1.00  0.00           N
ATOM   2105  N   ARG C 665      -7.120  -4.228 -17.903  1.00  0.00           N
ATOM   2106  CA  ARG C 665      -7.701  -5.006 -18.988  1.00  0.00           C
ATOM   2107  C   ARG C 665      -9.213  -4.803 -19.061  1.00  0.00           C
ATOM   2108  O   ARG C 665      -9.762  -4.587 -20.149  1.00  0.00           O
ATOM   2109  CB  ARG C 665      -7.398  -6.471 -18.807  1.00  0.00           C
ATOM   2110  CG  ARG C 665      -5.960  -6.811 -19.003  1.00  0.00           C
ATOM   2111  CD  ARG C 665      -5.701  -8.209 -18.721  1.00  0.00           C
ATOM   2112  NE  ARG C 665      -4.317  -8.460 -18.714  1.00  0.00           N
ATOM   2113  CZ  ARG C 665      -3.762  -9.610 -18.391  1.00  0.00           C
ATOM   2114  NH1 ARG C 665      -4.493 -10.661 -18.086  1.00  0.00           N
ATOM   2115  NH2 ARG C 665      -2.485  -9.679 -18.378  1.00  0.00           N
ATOM   2116  N   LEU C 666      -9.876  -4.754 -17.899  1.00  0.00           N
ATOM   2117  CA  LEU C 666     -11.324  -4.557 -17.846  1.00  0.00           C
ATOM   2118  C   LEU C 666     -11.764  -3.258 -18.459  1.00  0.00           C
ATOM   2119  O   LEU C 666     -12.795  -3.200 -19.130  1.00  0.00           O
ATOM   2120  CB  LEU C 666     -11.819  -4.608 -16.401  1.00  0.00           C
ATOM   2121  CG  LEU C 666     -11.882  -5.979 -15.773  1.00  0.00           C
ATOM   2122  CD1 LEU C 666     -12.057  -5.865 -14.282  1.00  0.00           C
ATOM   2123  CD2 LEU C 666     -13.101  -6.688 -16.359  1.00  0.00           C
ATOM   2124  N   TYR C 667     -10.979  -2.219 -18.283  1.00  0.00           N
ATOM   2125  CA  TYR C 667     -11.379  -0.956 -18.844  1.00  0.00           C
ATOM   2126  C   TYR C 667     -10.693  -0.627 -20.167  1.00  0.00           C
ATOM   2127  O   TYR C 667     -10.825   0.500 -20.651  1.00  0.00           O
ATOM   2128  CB  TYR C 667     -11.100   0.176 -17.889  1.00  0.00           C
ATOM   2129  CG  TYR C 667     -11.857   0.229 -16.604  1.00  0.00           C
ATOM   2130  CD1 TYR C 667     -13.182   0.612 -16.630  1.00  0.00           C
ATOM   2131  CD2 TYR C 667     -11.240  -0.034 -15.391  1.00  0.00           C
ATOM   2132  CE1 TYR C 667     -13.900   0.714 -15.460  1.00  0.00           C
ATOM   2133  CE2 TYR C 667     -11.974   0.074 -14.216  1.00  0.00           C
ATOM   2134  CZ  TYR C 667     -13.284   0.439 -14.252  1.00  0.00           C
ATOM   2135  OH  TYR C 667     -13.992   0.542 -13.083  1.00  0.00           O
ATOM   2136  N   SER C 668      -9.979  -1.581 -20.781  1.00  0.00           N
ATOM   2137  CA  SER C 668      -9.293  -1.265 -22.031  1.00  0.00           C
ATOM   2138  C   SER C 668     -10.261  -0.887 -23.154  1.00  0.00           C
ATOM   2139  O   SER C 668      -9.970  -0.018 -23.981  1.00  0.00           O
ATOM   2140  CB  SER C 668      -8.458  -2.462 -22.453  1.00  0.00           C
ATOM   2141  OG  SER C 668      -9.272  -3.582 -22.723  1.00  0.00           O
ATOM   2142  N   GLY C 669     -11.442  -1.505 -23.155  1.00  0.00           N
ATOM   2143  CA  GLY C 669     -12.472  -1.229 -24.153  1.00  0.00           C
ATOM   2144  C   GLY C 669     -12.997   0.188 -23.999  1.00  0.00           C
ATOM   2145  O   GLY C 669     -13.086   0.953 -24.966  1.00  0.00           O
ATOM   2146  N   THR C 670     -13.363   0.509 -22.764  1.00  0.00           N
ATOM   2147  CA  THR C 670     -13.937   1.791 -22.408  1.00  0.00           C
ATOM   2148  C   THR C 670     -12.930   2.906 -22.671  1.00  0.00           C
ATOM   2149  O   THR C 670     -13.275   3.951 -23.229  1.00  0.00           O
ATOM   2150  CB  THR C 670     -14.388   1.766 -20.932  1.00  0.00           C
ATOM   2151  OG1 THR C 670     -15.379   0.745 -20.755  1.00  0.00           O
ATOM   2152  CG2 THR C 670     -14.980   3.084 -20.527  1.00  0.00           C
ATOM   2153  N   ALA C 671     -11.675   2.685 -22.284  1.00  0.00           N
ATOM   2154  CA  ALA C 671     -10.644   3.681 -22.508  1.00  0.00           C
ATOM   2155  C   ALA C 671     -10.464   3.965 -23.990  1.00  0.00           C
ATOM   2156  O   ALA C 671     -10.327   5.128 -24.399  1.00  0.00           O
ATOM   2157  CB  ALA C 671      -9.332   3.193 -21.942  1.00  0.00           C
ATOM   2158  N   ARG C 672     -10.477   2.905 -24.811  1.00  0.00           N
ATOM   2159  CA  ARG C 672     -10.325   3.069 -26.247  1.00  0.00           C
ATOM   2160  C   ARG C 672     -11.490   3.891 -26.805  1.00  0.00           C
ATOM   2161  O   ARG C 672     -11.280   4.805 -27.606  1.00  0.00           O
ATOM   2162  CB  ARG C 672     -10.206   1.716 -26.929  1.00  0.00           C
ATOM   2163  CG  ARG C 672      -9.879   1.760 -28.422  1.00  0.00           C
ATOM   2164  CD  ARG C 672      -9.718   0.372 -29.005  1.00  0.00           C
ATOM   2165  NE  ARG C 672     -10.933  -0.431 -28.869  1.00  0.00           N
ATOM   2166  CZ  ARG C 672     -11.108  -1.667 -29.362  1.00  0.00           C
ATOM   2167  NH1 ARG C 672     -10.156  -2.239 -30.045  1.00  0.00           N
ATOM   2168  NH2 ARG C 672     -12.245  -2.315 -29.168  1.00  0.00           N
ATOM   2169  N   TYR C 673     -12.716   3.611 -26.332  1.00  0.00           N
ATOM   2170  CA  TYR C 673     -13.899   4.364 -26.759  1.00  0.00           C
ATOM   2171  C   TYR C 673     -13.740   5.834 -26.495  1.00  0.00           C
ATOM   2172  O   TYR C 673     -13.953   6.659 -27.390  1.00  0.00           O
ATOM   2173  CB  TYR C 673     -15.163   3.886 -26.042  1.00  0.00           C
ATOM   2174  CG  TYR C 673     -16.401   4.736 -26.304  1.00  0.00           C
ATOM   2175  CD1 TYR C 673     -16.856   5.597 -25.322  1.00  0.00           C
ATOM   2176  CD2 TYR C 673     -17.058   4.680 -27.508  1.00  0.00           C
ATOM   2177  CE1 TYR C 673     -17.982   6.365 -25.544  1.00  0.00           C
ATOM   2178  CE2 TYR C 673     -18.182   5.435 -27.743  1.00  0.00           C
ATOM   2179  CZ  TYR C 673     -18.649   6.273 -26.762  1.00  0.00           C
ATOM   2180  OH  TYR C 673     -19.776   7.016 -26.980  1.00  0.00           O
ATOM   2181  N   HIS C 674     -13.363   6.170 -25.268  1.00  0.00           N
ATOM   2182  CA  HIS C 674     -13.234   7.564 -24.900  1.00  0.00           C
ATOM   2183  C   HIS C 674     -12.103   8.237 -25.630  1.00  0.00           C
ATOM   2184  O   HIS C 674     -12.229   9.394 -26.028  1.00  0.00           O
ATOM   2185  CB  HIS C 674     -13.046   7.723 -23.406  1.00  0.00           C
ATOM   2186  CG  HIS C 674     -14.265   7.464 -22.696  1.00  0.00           C
ATOM   2187  ND1 HIS C 674     -15.404   8.218 -22.882  1.00  0.00           N
ATOM   2188  CD2 HIS C 674     -14.564   6.546 -21.793  1.00  0.00           C
ATOM   2189  CE1 HIS C 674     -16.344   7.751 -22.122  1.00  0.00           C
ATOM   2190  NE2 HIS C 674     -15.854   6.734 -21.453  1.00  0.00           N
ATOM   2191  N   THR C 675     -11.000   7.529 -25.837  1.00  0.00           N
ATOM   2192  CA  THR C 675      -9.887   8.125 -26.541  1.00  0.00           C
ATOM   2193  C   THR C 675     -10.303   8.468 -27.965  1.00  0.00           C
ATOM   2194  O   THR C 675     -10.064   9.583 -28.441  1.00  0.00           O
ATOM   2195  CB  THR C 675      -8.693   7.165 -26.575  1.00  0.00           C
ATOM   2196  OG1 THR C 675      -8.280   6.878 -25.228  1.00  0.00           O
ATOM   2197  CG2 THR C 675      -7.543   7.793 -27.359  1.00  0.00           C
ATOM   2198  N   GLN C 676     -10.953   7.527 -28.647  1.00  0.00           N
ATOM   2199  CA  GLN C 676     -11.370   7.797 -30.010  1.00  0.00           C
ATOM   2200  C   GLN C 676     -12.450   8.876 -30.056  1.00  0.00           C
ATOM   2201  O   GLN C 676     -12.426   9.734 -30.941  1.00  0.00           O
ATOM   2202  CB  GLN C 676     -11.833   6.533 -30.711  1.00  0.00           C
ATOM   2203  CG  GLN C 676     -10.743   5.536 -31.012  1.00  0.00           C
ATOM   2204  CD  GLN C 676     -11.260   4.366 -31.822  1.00  0.00           C
ATOM   2205  OE1 GLN C 676     -12.442   4.318 -32.166  1.00  0.00           O
ATOM   2206  NE2 GLN C 676     -10.388   3.415 -32.137  1.00  0.00           N
ATOM   2207  N   MET C 677     -13.373   8.872 -29.090  1.00  0.00           N
ATOM   2208  CA  MET C 677     -14.397   9.904 -29.062  1.00  0.00           C
ATOM   2209  C   MET C 677     -13.774  11.268 -28.861  1.00  0.00           C
ATOM   2210  O   MET C 677     -14.175  12.244 -29.497  1.00  0.00           O
ATOM   2211  CB  MET C 677     -15.399   9.657 -27.945  1.00  0.00           C
ATOM   2212  CG  MET C 677     -16.471  10.718 -27.881  1.00  0.00           C
ATOM   2213  SD  MET C 677     -17.477  10.782 -29.340  1.00  0.00           S
ATOM   2214  CE  MET C 677     -18.530   9.446 -28.934  1.00  0.00           C
ATOM   2215  N   LEU C 678     -12.784  11.343 -27.971  1.00  0.00           N
ATOM   2216  CA  LEU C 678     -12.104  12.589 -27.688  1.00  0.00           C
ATOM   2217  C   LEU C 678     -11.520  13.107 -28.999  1.00  0.00           C
ATOM   2218  O   LEU C 678     -11.667  14.282 -29.326  1.00  0.00           O
ATOM   2219  CB  LEU C 678     -10.926  12.398 -26.735  1.00  0.00           C
ATOM   2220  CG  LEU C 678     -10.233  13.688 -26.288  1.00  0.00           C
ATOM   2221  CD1 LEU C 678     -11.156  14.435 -25.326  1.00  0.00           C
ATOM   2222  CD2 LEU C 678      -8.902  13.391 -25.722  1.00  0.00           C
ATOM   2223  N   ARG C 679     -10.853  12.211 -29.759  1.00  0.00           N
ATOM   2224  CA  ARG C 679     -10.218  12.598 -31.017  1.00  0.00           C
ATOM   2225  C   ARG C 679     -11.238  13.119 -32.017  1.00  0.00           C
ATOM   2226  O   ARG C 679     -10.995  14.120 -32.695  1.00  0.00           O
ATOM   2227  CB  ARG C 679      -9.484  11.420 -31.643  1.00  0.00           C
ATOM   2228  CG  ARG C 679      -8.226  10.978 -30.916  1.00  0.00           C
ATOM   2229  CD  ARG C 679      -7.623   9.766 -31.545  1.00  0.00           C
ATOM   2230  NE  ARG C 679      -6.447   9.303 -30.823  1.00  0.00           N
ATOM   2231  CZ  ARG C 679      -5.736   8.198 -31.134  1.00  0.00           C
ATOM   2232  NH1 ARG C 679      -6.081   7.456 -32.161  1.00  0.00           N
ATOM   2233  NH2 ARG C 679      -4.690   7.856 -30.406  1.00  0.00           N
ATOM   2234  N   VAL C 680     -12.410  12.488 -32.068  1.00  0.00           N
ATOM   2235  CA  VAL C 680     -13.460  12.962 -32.955  1.00  0.00           C
ATOM   2236  C   VAL C 680     -13.929  14.342 -32.513  1.00  0.00           C
ATOM   2237  O   VAL C 680     -14.076  15.248 -33.334  1.00  0.00           O
ATOM   2238  CB  VAL C 680     -14.652  11.980 -32.992  1.00  0.00           C
ATOM   2239  CG1 VAL C 680     -15.820  12.601 -33.756  1.00  0.00           C
ATOM   2240  CG2 VAL C 680     -14.221  10.682 -33.678  1.00  0.00           C
ATOM   2241  N   ARG C 681     -14.144  14.523 -31.212  1.00  0.00           N
ATOM   2242  CA  ARG C 681     -14.586  15.816 -30.714  1.00  0.00           C
ATOM   2243  C   ARG C 681     -13.548  16.905 -30.965  1.00  0.00           C
ATOM   2244  O   ARG C 681     -13.903  18.025 -31.343  1.00  0.00           O
ATOM   2245  CB  ARG C 681     -14.906  15.729 -29.234  1.00  0.00           C
ATOM   2246  CG  ARG C 681     -16.175  14.950 -28.910  1.00  0.00           C
ATOM   2247  CD  ARG C 681     -16.388  14.831 -27.447  1.00  0.00           C
ATOM   2248  NE  ARG C 681     -17.630  14.146 -27.141  1.00  0.00           N
ATOM   2249  CZ  ARG C 681     -18.017  13.762 -25.910  1.00  0.00           C
ATOM   2250  NH1 ARG C 681     -17.248  13.995 -24.869  1.00  0.00           N
ATOM   2251  NH2 ARG C 681     -19.176  13.153 -25.749  1.00  0.00           N
ATOM   2252  N   GLU C 682     -12.265  16.582 -30.790  1.00  0.00           N
ATOM   2253  CA  GLU C 682     -11.201  17.537 -31.060  1.00  0.00           C
ATOM   2254  C   GLU C 682     -11.115  17.858 -32.546  1.00  0.00           C
ATOM   2255  O   GLU C 682     -10.896  19.007 -32.918  1.00  0.00           O
ATOM   2256  CB  GLU C 682      -9.871  17.019 -30.543  1.00  0.00           C
ATOM   2257  CG  GLU C 682      -9.696  17.059 -29.018  1.00  0.00           C
ATOM   2258  CD  GLU C 682      -9.570  18.476 -28.493  1.00  0.00           C
ATOM   2259  OE1 GLU C 682      -9.783  18.695 -27.323  1.00  0.00           O
ATOM   2260  OE2 GLU C 682      -9.245  19.342 -29.278  1.00  0.00           O
ATOM   2261  N   PHE C 683     -11.328  16.862 -33.404  1.00  0.00           N
ATOM   2262  CA  PHE C 683     -11.350  17.074 -34.846  1.00  0.00           C
ATOM   2263  C   PHE C 683     -12.448  18.085 -35.182  1.00  0.00           C
ATOM   2264  O   PHE C 683     -12.226  19.079 -35.883  1.00  0.00           O
ATOM   2265  CB  PHE C 683     -11.604  15.753 -35.567  1.00  0.00           C
ATOM   2266  CG  PHE C 683     -11.719  15.842 -37.050  1.00  0.00           C
ATOM   2267  CD1 PHE C 683     -12.968  15.920 -37.660  1.00  0.00           C
ATOM   2268  CD2 PHE C 683     -10.593  15.808 -37.846  1.00  0.00           C
ATOM   2269  CE1 PHE C 683     -13.074  15.984 -39.034  1.00  0.00           C
ATOM   2270  CE2 PHE C 683     -10.694  15.868 -39.218  1.00  0.00           C
ATOM   2271  CZ  PHE C 683     -11.929  15.963 -39.814  1.00  0.00           C
ATOM   2272  N   ILE C 684     -13.645  17.845 -34.643  1.00  0.00           N
ATOM   2273  CA  ILE C 684     -14.784  18.724 -34.867  1.00  0.00           C
ATOM   2274  C   ILE C 684     -14.512  20.131 -34.360  1.00  0.00           C
ATOM   2275  O   ILE C 684     -14.781  21.117 -35.055  1.00  0.00           O
ATOM   2276  CB  ILE C 684     -16.025  18.150 -34.171  1.00  0.00           C
ATOM   2277  CG1 ILE C 684     -16.472  16.859 -34.903  1.00  0.00           C
ATOM   2278  CG2 ILE C 684     -17.124  19.184 -34.061  1.00  0.00           C
ATOM   2279  CD1 ILE C 684     -17.494  16.030 -34.152  1.00  0.00           C
ATOM   2280  N   ARG C 685     -13.968  20.242 -33.150  1.00  0.00           N
ATOM   2281  CA  ARG C 685     -13.628  21.542 -32.596  1.00  0.00           C
ATOM   2282  C   ARG C 685     -12.579  22.272 -33.441  1.00  0.00           C
ATOM   2283  O   ARG C 685     -12.763  23.431 -33.811  1.00  0.00           O
ATOM   2284  CB  ARG C 685     -13.109  21.389 -31.179  1.00  0.00           C
ATOM   2285  CG  ARG C 685     -12.710  22.683 -30.510  1.00  0.00           C
ATOM   2286  CD  ARG C 685     -12.255  22.471 -29.114  1.00  0.00           C
ATOM   2287  NE  ARG C 685     -11.686  23.691 -28.558  1.00  0.00           N
ATOM   2288  CZ  ARG C 685     -11.122  23.794 -27.341  1.00  0.00           C
ATOM   2289  NH1 ARG C 685     -11.072  22.749 -26.545  1.00  0.00           N
ATOM   2290  NH2 ARG C 685     -10.614  24.949 -26.949  1.00  0.00           N
ATOM   2291  N   PHE C 686     -11.503  21.573 -33.784  1.00  0.00           N
ATOM   2292  CA  PHE C 686     -10.380  22.114 -34.541  1.00  0.00           C
ATOM   2293  C   PHE C 686     -10.815  22.703 -35.869  1.00  0.00           C
ATOM   2294  O   PHE C 686     -10.450  23.829 -36.213  1.00  0.00           O
ATOM   2295  CB  PHE C 686      -9.326  21.030 -34.758  1.00  0.00           C
ATOM   2296  CG  PHE C 686      -8.170  21.457 -35.577  1.00  0.00           C
ATOM   2297  CD1 PHE C 686      -8.102  21.083 -36.878  1.00  0.00           C
ATOM   2298  CD2 PHE C 686      -7.146  22.229 -35.054  1.00  0.00           C
ATOM   2299  CE1 PHE C 686      -7.063  21.448 -37.661  1.00  0.00           C
ATOM   2300  CE2 PHE C 686      -6.098  22.598 -35.850  1.00  0.00           C
ATOM   2301  CZ  PHE C 686      -6.084  22.187 -37.161  1.00  0.00           C
ATOM   2302  N   HIS C 687     -11.618  21.958 -36.612  1.00  0.00           N
ATOM   2303  CA  HIS C 687     -12.074  22.428 -37.904  1.00  0.00           C
ATOM   2304  C   HIS C 687     -13.372  23.225 -37.820  1.00  0.00           C
ATOM   2305  O   HIS C 687     -13.952  23.585 -38.849  1.00  0.00           O
ATOM   2306  CB  HIS C 687     -12.259  21.266 -38.861  1.00  0.00           C
ATOM   2307  CG  HIS C 687     -10.987  20.614 -39.293  1.00  0.00           C
ATOM   2308  ND1 HIS C 687     -10.040  21.268 -40.059  1.00  0.00           N
ATOM   2309  CD2 HIS C 687     -10.528  19.367 -39.117  1.00  0.00           C
ATOM   2310  CE1 HIS C 687      -9.056  20.439 -40.339  1.00  0.00           C
ATOM   2311  NE2 HIS C 687      -9.319  19.279 -39.780  1.00  0.00           N
ATOM   2312  N   GLN C 688     -13.847  23.480 -36.600  1.00  0.00           N
ATOM   2313  CA  GLN C 688     -15.071  24.217 -36.370  1.00  0.00           C
ATOM   2314  C   GLN C 688     -16.234  23.678 -37.179  1.00  0.00           C
ATOM   2315  O   GLN C 688     -16.928  24.439 -37.855  1.00  0.00           O
ATOM   2316  CB  GLN C 688     -14.845  25.701 -36.652  1.00  0.00           C
ATOM   2317  CG  GLN C 688     -13.802  26.321 -35.734  1.00  0.00           C
ATOM   2318  CD  GLN C 688     -13.573  27.788 -36.006  1.00  0.00           C
ATOM   2319  OE1 GLN C 688     -14.291  28.410 -36.794  1.00  0.00           O
ATOM   2320  NE2 GLN C 688     -12.578  28.365 -35.340  1.00  0.00           N
ATOM   2321  N   ILE C 689     -16.445  22.364 -37.128  1.00  0.00           N
ATOM   2322  CA  ILE C 689     -17.535  21.790 -37.892  1.00  0.00           C
ATOM   2323  C   ILE C 689     -18.864  22.102 -37.193  1.00  0.00           C
ATOM   2324  O   ILE C 689     -19.032  21.769 -36.021  1.00  0.00           O
ATOM   2325  CB  ILE C 689     -17.355  20.271 -38.078  1.00  0.00           C
ATOM   2326  CG1 ILE C 689     -16.082  20.003 -38.895  1.00  0.00           C
ATOM   2327  CG2 ILE C 689     -18.570  19.687 -38.708  1.00  0.00           C
ATOM   2328  CD1 ILE C 689     -15.668  18.545 -38.980  1.00  0.00           C
ATOM   2329  N   PRO C 690     -19.806  22.793 -37.858  1.00  0.00           N
ATOM   2330  CA  PRO C 690     -21.090  23.206 -37.335  1.00  0.00           C
ATOM   2331  C   PRO C 690     -22.090  22.074 -37.314  1.00  0.00           C
ATOM   2332  O   PRO C 690     -21.888  21.039 -37.954  1.00  0.00           O
ATOM   2333  CB  PRO C 690     -21.515  24.296 -38.318  1.00  0.00           C
ATOM   2334  CG  PRO C 690     -20.926  23.859 -39.620  1.00  0.00           C
ATOM   2335  CD  PRO C 690     -19.597  23.230 -39.252  1.00  0.00           C
ATOM   2336  N   ASN C 691     -23.190  22.301 -36.621  1.00  0.00           N
ATOM   2337  CA  ASN C 691     -24.338  21.421 -36.706  1.00  0.00           C
ATOM   2338  C   ASN C 691     -25.010  21.667 -38.056  1.00  0.00           C
ATOM   2339  O   ASN C 691     -24.885  22.757 -38.607  1.00  0.00           O
ATOM   2340  CB  ASN C 691     -25.319  21.682 -35.571  1.00  0.00           C
ATOM   2341  CG  ASN C 691     -24.859  21.188 -34.231  1.00  0.00           C
ATOM   2342  OD1 ASN C 691     -24.182  20.168 -34.117  1.00  0.00           O
ATOM   2343  ND2 ASN C 691     -25.219  21.901 -33.200  1.00  0.00           N
ATOM   2344  N   PRO C 692     -25.716  20.678 -38.610  1.00  0.00           N
ATOM   2345  CA  PRO C 692     -25.945  19.298 -38.191  1.00  0.00           C
ATOM   2346  C   PRO C 692     -24.792  18.335 -38.464  1.00  0.00           C
ATOM   2347  O   PRO C 692     -24.823  17.204 -37.979  1.00  0.00           O
ATOM   2348  CB  PRO C 692     -27.171  18.922 -39.021  1.00  0.00           C
ATOM   2349  CG  PRO C 692     -27.029  19.735 -40.283  1.00  0.00           C
ATOM   2350  CD  PRO C 692     -26.414  21.043 -39.840  1.00  0.00           C
ATOM   2351  N   LEU C 693     -23.786  18.753 -39.246  1.00  0.00           N
ATOM   2352  CA  LEU C 693     -22.708  17.827 -39.597  1.00  0.00           C
ATOM   2353  C   LEU C 693     -22.036  17.324 -38.331  1.00  0.00           C
ATOM   2354  O   LEU C 693     -21.801  16.127 -38.192  1.00  0.00           O
ATOM   2355  CB  LEU C 693     -21.694  18.462 -40.565  1.00  0.00           C
ATOM   2356  CG  LEU C 693     -20.500  17.526 -40.987  1.00  0.00           C
ATOM   2357  CD1 LEU C 693     -21.048  16.273 -41.672  1.00  0.00           C
ATOM   2358  CD2 LEU C 693     -19.553  18.254 -41.971  1.00  0.00           C
ATOM   2359  N   ARG C 694     -21.753  18.227 -37.394  1.00  0.00           N
ATOM   2360  CA  ARG C 694     -21.172  17.816 -36.121  1.00  0.00           C
ATOM   2361  C   ARG C 694     -21.931  16.684 -35.453  1.00  0.00           C
ATOM   2362  O   ARG C 694     -21.346  15.667 -35.073  1.00  0.00           O
ATOM   2363  CB  ARG C 694     -21.151  18.983 -35.158  1.00  0.00           C
ATOM   2364  CG  ARG C 694     -20.802  18.610 -33.725  1.00  0.00           C
ATOM   2365  CD  ARG C 694     -20.728  19.779 -32.826  1.00  0.00           C
ATOM   2366  NE  ARG C 694     -20.496  19.383 -31.424  1.00  0.00           N
ATOM   2367  CZ  ARG C 694     -20.469  20.252 -30.391  1.00  0.00           C
ATOM   2368  NH1 ARG C 694     -20.649  21.539 -30.606  1.00  0.00           N
ATOM   2369  NH2 ARG C 694     -20.264  19.814 -29.163  1.00  0.00           N
ATOM   2370  N   GLN C 695     -23.239  16.856 -35.305  1.00  0.00           N
ATOM   2371  CA  GLN C 695     -24.038  15.851 -34.640  1.00  0.00           C
ATOM   2372  C   GLN C 695     -24.012  14.551 -35.432  1.00  0.00           C
ATOM   2373  O   GLN C 695     -23.875  13.474 -34.854  1.00  0.00           O
ATOM   2374  CB  GLN C 695     -25.457  16.373 -34.415  1.00  0.00           C
ATOM   2375  CG  GLN C 695     -26.343  15.456 -33.590  1.00  0.00           C
ATOM   2376  CD  GLN C 695     -27.683  16.104 -33.243  1.00  0.00           C
ATOM   2377  OE1 GLN C 695     -28.013  17.182 -33.755  1.00  0.00           O
ATOM   2378  NE2 GLN C 695     -28.455  15.468 -32.370  1.00  0.00           N
ATOM   2379  N   ARG C 696     -24.061  14.643 -36.767  1.00  0.00           N
ATOM   2380  CA  ARG C 696     -24.026  13.435 -37.580  1.00  0.00           C
ATOM   2381  C   ARG C 696     -22.708  12.690 -37.385  1.00  0.00           C
ATOM   2382  O   ARG C 696     -22.682  11.459 -37.350  1.00  0.00           O
ATOM   2383  CB  ARG C 696     -24.209  13.755 -39.067  1.00  0.00           C
ATOM   2384  CG  ARG C 696     -25.614  14.243 -39.435  1.00  0.00           C
ATOM   2385  CD  ARG C 696     -25.781  14.607 -40.887  1.00  0.00           C
ATOM   2386  NE  ARG C 696     -25.842  13.442 -41.790  1.00  0.00           N
ATOM   2387  CZ  ARG C 696     -25.880  13.545 -43.140  1.00  0.00           C
ATOM   2388  NH1 ARG C 696     -25.845  14.728 -43.697  1.00  0.00           N
ATOM   2389  NH2 ARG C 696     -25.945  12.498 -43.932  1.00  0.00           N
ATOM   2390  N   LEU C 697     -21.604  13.423 -37.239  1.00  0.00           N
ATOM   2391  CA  LEU C 697     -20.318  12.765 -37.053  1.00  0.00           C
ATOM   2392  C   LEU C 697     -20.237  12.067 -35.695  1.00  0.00           C
ATOM   2393  O   LEU C 697     -19.772  10.922 -35.603  1.00  0.00           O
ATOM   2394  CB  LEU C 697     -19.184  13.790 -37.161  1.00  0.00           C
ATOM   2395  CG  LEU C 697     -19.002  14.404 -38.544  1.00  0.00           C
ATOM   2396  CD1 LEU C 697     -17.934  15.497 -38.479  1.00  0.00           C
ATOM   2397  CD2 LEU C 697     -18.674  13.325 -39.520  1.00  0.00           C
ATOM   2398  N   GLU C 698     -20.742  12.721 -34.641  1.00  0.00           N
ATOM   2399  CA  GLU C 698     -20.691  12.105 -33.319  1.00  0.00           C
ATOM   2400  C   GLU C 698     -21.629  10.901 -33.250  1.00  0.00           C
ATOM   2401  O   GLU C 698     -21.249   9.847 -32.733  1.00  0.00           O
ATOM   2402  CB  GLU C 698     -21.056  13.118 -32.223  1.00  0.00           C
ATOM   2403  CG  GLU C 698     -20.020  14.248 -32.010  1.00  0.00           C
ATOM   2404  CD  GLU C 698     -20.442  15.268 -30.947  1.00  0.00           C
ATOM   2405  OE1 GLU C 698     -19.691  16.196 -30.685  1.00  0.00           O
ATOM   2406  OE2 GLU C 698     -21.507  15.111 -30.393  1.00  0.00           O
ATOM   2407  N   GLU C 699     -22.834  11.031 -33.817  1.00  0.00           N
ATOM   2408  CA  GLU C 699     -23.789   9.929 -33.805  1.00  0.00           C
ATOM   2409  C   GLU C 699     -23.282   8.763 -34.626  1.00  0.00           C
ATOM   2410  O   GLU C 699     -23.417   7.603 -34.225  1.00  0.00           O
ATOM   2411  CB  GLU C 699     -25.152  10.374 -34.334  1.00  0.00           C
ATOM   2412  CG  GLU C 699     -25.904  11.312 -33.406  1.00  0.00           C
ATOM   2413  CD  GLU C 699     -27.205  11.804 -33.976  1.00  0.00           C
ATOM   2414  OE1 GLU C 699     -27.908  12.487 -33.262  1.00  0.00           O
ATOM   2415  OE2 GLU C 699     -27.507  11.498 -35.109  1.00  0.00           O
ATOM   2416  N   TYR C 700     -22.661   9.059 -35.767  1.00  0.00           N
ATOM   2417  CA  TYR C 700     -22.108   8.010 -36.593  1.00  0.00           C
ATOM   2418  C   TYR C 700     -21.105   7.213 -35.788  1.00  0.00           C
ATOM   2419  O   TYR C 700     -21.176   5.984 -35.739  1.00  0.00           O
ATOM   2420  CB  TYR C 700     -21.419   8.558 -37.837  1.00  0.00           C
ATOM   2421  CG  TYR C 700     -20.788   7.454 -38.614  1.00  0.00           C
ATOM   2422  CD1 TYR C 700     -19.438   7.201 -38.474  1.00  0.00           C
ATOM   2423  CD2 TYR C 700     -21.563   6.674 -39.452  1.00  0.00           C
ATOM   2424  CE1 TYR C 700     -18.863   6.166 -39.155  1.00  0.00           C
ATOM   2425  CE2 TYR C 700     -20.992   5.637 -40.139  1.00  0.00           C
ATOM   2426  CZ  TYR C 700     -19.654   5.374 -39.991  1.00  0.00           C
ATOM   2427  OH  TYR C 700     -19.089   4.323 -40.684  1.00  0.00           O
ATOM   2428  N   PHE C 701     -20.165   7.913 -35.151  1.00  0.00           N
ATOM   2429  CA  PHE C 701     -19.143   7.259 -34.355  1.00  0.00           C
ATOM   2430  C   PHE C 701     -19.759   6.404 -33.249  1.00  0.00           C
ATOM   2431  O   PHE C 701     -19.392   5.238 -33.078  1.00  0.00           O
ATOM   2432  CB  PHE C 701     -18.183   8.274 -33.738  1.00  0.00           C
ATOM   2433  CG  PHE C 701     -17.141   7.621 -32.874  1.00  0.00           C
ATOM   2434  CD1 PHE C 701     -17.309   7.569 -31.524  1.00  0.00           C
ATOM   2435  CD2 PHE C 701     -16.009   7.049 -33.414  1.00  0.00           C
ATOM   2436  CE1 PHE C 701     -16.392   6.963 -30.700  1.00  0.00           C
ATOM   2437  CE2 PHE C 701     -15.084   6.436 -32.594  1.00  0.00           C
ATOM   2438  CZ  PHE C 701     -15.292   6.396 -31.229  1.00  0.00           C
ATOM   2439  N   GLN C 702     -20.704   6.975 -32.490  1.00  0.00           N
ATOM   2440  CA  GLN C 702     -21.311   6.242 -31.383  1.00  0.00           C
ATOM   2441  C   GLN C 702     -22.028   5.000 -31.879  1.00  0.00           C
ATOM   2442  O   GLN C 702     -21.968   3.939 -31.241  1.00  0.00           O
ATOM   2443  CB  GLN C 702     -22.327   7.117 -30.640  1.00  0.00           C
ATOM   2444  CG  GLN C 702     -21.717   8.235 -29.868  1.00  0.00           C
ATOM   2445  CD  GLN C 702     -22.719   9.143 -29.202  1.00  0.00           C
ATOM   2446  OE1 GLN C 702     -23.931   9.003 -29.370  1.00  0.00           O
ATOM   2447  NE2 GLN C 702     -22.215  10.103 -28.436  1.00  0.00           N
ATOM   2448  N   HIS C 703     -22.677   5.114 -33.034  1.00  0.00           N
ATOM   2449  CA  HIS C 703     -23.415   4.002 -33.579  1.00  0.00           C
ATOM   2450  C   HIS C 703     -22.451   2.926 -34.047  1.00  0.00           C
ATOM   2451  O   HIS C 703     -22.596   1.757 -33.669  1.00  0.00           O
ATOM   2452  CB  HIS C 703     -24.318   4.426 -34.748  1.00  0.00           C
ATOM   2453  CG  HIS C 703     -25.130   3.281 -35.205  1.00  0.00           C
ATOM   2454  ND1 HIS C 703     -24.637   2.309 -36.030  1.00  0.00           N
ATOM   2455  CD2 HIS C 703     -26.386   2.900 -34.890  1.00  0.00           C
ATOM   2456  CE1 HIS C 703     -25.529   1.372 -36.173  1.00  0.00           C
ATOM   2457  NE2 HIS C 703     -26.608   1.705 -35.509  1.00  0.00           N
ATOM   2458  N   ALA C 704     -21.457   3.314 -34.849  1.00  0.00           N
ATOM   2459  CA  ALA C 704     -20.506   2.363 -35.390  1.00  0.00           C
ATOM   2460  C   ALA C 704     -19.790   1.622 -34.271  1.00  0.00           C
ATOM   2461  O   ALA C 704     -19.560   0.406 -34.352  1.00  0.00           O
ATOM   2462  CB  ALA C 704     -19.497   3.100 -36.260  1.00  0.00           C
ATOM   2463  N   TRP C 705     -19.451   2.343 -33.197  1.00  0.00           N
ATOM   2464  CA  TRP C 705     -18.784   1.717 -32.077  1.00  0.00           C
ATOM   2465  C   TRP C 705     -19.685   0.653 -31.473  1.00  0.00           C
ATOM   2466  O   TRP C 705     -19.255  -0.491 -31.295  1.00  0.00           O
ATOM   2467  CB  TRP C 705     -18.407   2.731 -31.001  1.00  0.00           C
ATOM   2468  CG  TRP C 705     -17.609   2.113 -29.896  1.00  0.00           C
ATOM   2469  CD1 TRP C 705     -18.074   1.532 -28.753  1.00  0.00           C
ATOM   2470  CD2 TRP C 705     -16.170   2.043 -29.821  1.00  0.00           C
ATOM   2471  NE1 TRP C 705     -17.023   1.095 -27.986  1.00  0.00           N
ATOM   2472  CE2 TRP C 705     -15.855   1.402 -28.622  1.00  0.00           C
ATOM   2473  CE3 TRP C 705     -15.142   2.468 -30.649  1.00  0.00           C
ATOM   2474  CZ2 TRP C 705     -14.561   1.182 -28.244  1.00  0.00           C
ATOM   2475  CZ3 TRP C 705     -13.855   2.235 -30.240  1.00  0.00           C
ATOM   2476  CH2 TRP C 705     -13.590   1.624 -29.085  1.00  0.00           C
ATOM   2477  N   SER C 706     -20.935   1.026 -31.134  1.00  0.00           N
ATOM   2478  CA  SER C 706     -21.842   0.087 -30.485  1.00  0.00           C
ATOM   2479  C   SER C 706     -22.205  -1.098 -31.370  1.00  0.00           C
ATOM   2480  O   SER C 706     -22.409  -2.209 -30.881  1.00  0.00           O
ATOM   2481  CB  SER C 706     -23.125   0.804 -30.092  1.00  0.00           C
ATOM   2482  OG  SER C 706     -23.893   1.158 -31.222  1.00  0.00           O
ATOM   2483  N   TYR C 707     -22.221  -0.877 -32.679  1.00  0.00           N
ATOM   2484  CA  TYR C 707     -22.571  -1.909 -33.634  1.00  0.00           C
ATOM   2485  C   TYR C 707     -21.483  -2.972 -33.731  1.00  0.00           C
ATOM   2486  O   TYR C 707     -21.761  -4.170 -33.687  1.00  0.00           O
ATOM   2487  CB  TYR C 707     -22.917  -1.244 -34.968  1.00  0.00           C
ATOM   2488  CG  TYR C 707     -23.409  -2.160 -36.045  1.00  0.00           C
ATOM   2489  CD1 TYR C 707     -22.678  -2.356 -37.189  1.00  0.00           C
ATOM   2490  CD2 TYR C 707     -24.611  -2.824 -35.864  1.00  0.00           C
ATOM   2491  CE1 TYR C 707     -23.155  -3.196 -38.162  1.00  0.00           C
ATOM   2492  CE2 TYR C 707     -25.080  -3.688 -36.830  1.00  0.00           C
ATOM   2493  CZ  TYR C 707     -24.355  -3.879 -37.977  1.00  0.00           C
ATOM   2494  OH  TYR C 707     -24.806  -4.749 -38.950  1.00  0.00           O
ATOM   2495  N   THR C 708     -20.233  -2.533 -33.835  1.00  0.00           N
ATOM   2496  CA  THR C 708     -19.106  -3.445 -33.975  1.00  0.00           C
ATOM   2497  C   THR C 708     -18.367  -3.709 -32.661  1.00  0.00           C
ATOM   2498  O   THR C 708     -17.399  -4.464 -32.629  1.00  0.00           O
ATOM   2499  CB  THR C 708     -18.127  -2.890 -35.019  1.00  0.00           C
ATOM   2500  OG1 THR C 708     -17.664  -1.593 -34.600  1.00  0.00           O
ATOM   2501  CG2 THR C 708     -18.822  -2.780 -36.358  1.00  0.00           C
ATOM   2502  N   ASN C 709     -18.789  -3.053 -31.584  1.00  0.00           N
ATOM   2503  CA  ASN C 709     -18.179  -3.151 -30.257  1.00  0.00           C
ATOM   2504  C   ASN C 709     -16.700  -2.770 -30.336  1.00  0.00           C
ATOM   2505  O   ASN C 709     -15.836  -3.361 -29.685  1.00  0.00           O
ATOM   2506  CB  ASN C 709     -18.397  -4.546 -29.678  1.00  0.00           C
ATOM   2507  CG  ASN C 709     -18.273  -4.602 -28.168  1.00  0.00           C
ATOM   2508  OD1 ASN C 709     -18.550  -3.620 -27.467  1.00  0.00           O
ATOM   2509  ND2 ASN C 709     -17.905  -5.748 -27.653  1.00  0.00           N
ATOM   2510  N   GLY C 710     -16.423  -1.792 -31.190  1.00  0.00           N
ATOM   2511  CA  GLY C 710     -15.082  -1.256 -31.390  1.00  0.00           C
ATOM   2512  C   GLY C 710     -14.141  -2.160 -32.211  1.00  0.00           C
ATOM   2513  O   GLY C 710     -12.945  -1.870 -32.312  1.00  0.00           O
ATOM   2514  N   ILE C 711     -14.651  -3.246 -32.791  1.00  0.00           N
ATOM   2515  CA  ILE C 711     -13.800  -4.184 -33.518  1.00  0.00           C
ATOM   2516  C   ILE C 711     -13.663  -3.910 -35.007  1.00  0.00           C
ATOM   2517  O   ILE C 711     -14.637  -3.733 -35.744  1.00  0.00           O
ATOM   2518  CB  ILE C 711     -14.306  -5.623 -33.321  1.00  0.00           C
ATOM   2519  CG1 ILE C 711     -14.241  -5.966 -31.862  1.00  0.00           C
ATOM   2520  CG2 ILE C 711     -13.479  -6.639 -34.154  1.00  0.00           C
ATOM   2521  CD1 ILE C 711     -14.948  -7.209 -31.548  1.00  0.00           C
ATOM   2522  N   ASP C 712     -12.420  -3.901 -35.469  1.00  0.00           N
ATOM   2523  CA  ASP C 712     -12.175  -3.714 -36.880  1.00  0.00           C
ATOM   2524  C   ASP C 712     -12.392  -5.039 -37.573  1.00  0.00           C
ATOM   2525  O   ASP C 712     -11.509  -5.896 -37.638  1.00  0.00           O
ATOM   2526  CB  ASP C 712     -10.769  -3.167 -37.130  1.00  0.00           C
ATOM   2527  CG  ASP C 712     -10.439  -2.935 -38.617  1.00  0.00           C
ATOM   2528  OD1 ASP C 712     -11.127  -3.479 -39.459  1.00  0.00           O
ATOM   2529  OD2 ASP C 712      -9.477  -2.264 -38.896  1.00  0.00           O
ATOM   2530  N   MET C 713     -13.590  -5.181 -38.109  1.00  0.00           N
ATOM   2531  CA  MET C 713     -14.022  -6.428 -38.706  1.00  0.00           C
ATOM   2532  C   MET C 713     -13.134  -6.820 -39.890  1.00  0.00           C
ATOM   2533  O   MET C 713     -12.936  -8.012 -40.149  1.00  0.00           O
ATOM   2534  CB  MET C 713     -15.467  -6.259 -39.172  1.00  0.00           C
ATOM   2535  CG  MET C 713     -16.482  -6.006 -38.034  1.00  0.00           C
ATOM   2536  SD  MET C 713     -16.614  -7.362 -36.862  1.00  0.00           S
ATOM   2537  CE  MET C 713     -17.618  -6.631 -35.590  1.00  0.00           C
ATOM   2538  N   ASN C 714     -12.588  -5.829 -40.604  1.00  0.00           N
ATOM   2539  CA  ASN C 714     -11.728  -6.131 -41.740  1.00  0.00           C
ATOM   2540  C   ASN C 714     -10.392  -6.634 -41.233  1.00  0.00           C
ATOM   2541  O   ASN C 714      -9.817  -7.577 -41.782  1.00  0.00           O
ATOM   2542  CB  ASN C 714     -11.551  -4.924 -42.639  1.00  0.00           C
ATOM   2543  CG  ASN C 714     -12.778  -4.628 -43.465  1.00  0.00           C
ATOM   2544  OD1 ASN C 714     -13.615  -5.509 -43.699  1.00  0.00           O
ATOM   2545  ND2 ASN C 714     -12.901  -3.406 -43.917  1.00  0.00           N
ATOM   2546  N   ALA C 715      -9.903  -6.029 -40.156  1.00  0.00           N
ATOM   2547  CA  ALA C 715      -8.637  -6.479 -39.585  1.00  0.00           C
ATOM   2548  C   ALA C 715      -8.743  -7.927 -39.121  1.00  0.00           C
ATOM   2549  O   ALA C 715      -7.799  -8.705 -39.266  1.00  0.00           O
ATOM   2550  CB  ALA C 715      -8.221  -5.610 -38.423  1.00  0.00           C
ATOM   2551  N   VAL C 716      -9.903  -8.301 -38.569  1.00  0.00           N
ATOM   2552  CA  VAL C 716     -10.082  -9.675 -38.118  1.00  0.00           C
ATOM   2553  C   VAL C 716     -10.104 -10.612 -39.320  1.00  0.00           C
ATOM   2554  O   VAL C 716      -9.400 -11.621 -39.341  1.00  0.00           O
ATOM   2555  CB  VAL C 716     -11.379  -9.848 -37.293  1.00  0.00           C
ATOM   2556  CG1 VAL C 716     -11.602 -11.336 -36.991  1.00  0.00           C
ATOM   2557  CG2 VAL C 716     -11.282  -9.052 -35.993  1.00  0.00           C
ATOM   2558  N   LEU C 717     -10.862 -10.248 -40.357  1.00  0.00           N
ATOM   2559  CA  LEU C 717     -10.957 -11.065 -41.562  1.00  0.00           C
ATOM   2560  C   LEU C 717      -9.571 -11.315 -42.167  1.00  0.00           C
ATOM   2561  O   LEU C 717      -9.215 -12.447 -42.497  1.00  0.00           O
ATOM   2562  CB  LEU C 717     -11.855 -10.372 -42.594  1.00  0.00           C
ATOM   2563  CG  LEU C 717     -12.086 -11.123 -43.919  1.00  0.00           C
ATOM   2564  CD1 LEU C 717     -12.811 -12.436 -43.634  1.00  0.00           C
ATOM   2565  CD2 LEU C 717     -12.897 -10.257 -44.858  1.00  0.00           C
ATOM   2566  N   LYS C 718      -8.758 -10.262 -42.254  1.00  0.00           N
ATOM   2567  CA  LYS C 718      -7.418 -10.356 -42.826  1.00  0.00           C
ATOM   2568  C   LYS C 718      -6.461 -11.271 -42.058  1.00  0.00           C
ATOM   2569  O   LYS C 718      -5.409 -11.635 -42.586  1.00  0.00           O
ATOM   2570  CB  LYS C 718      -6.788  -8.976 -43.008  1.00  0.00           C
ATOM   2571  CG  LYS C 718      -7.419  -8.140 -44.126  1.00  0.00           C
ATOM   2572  CD  LYS C 718      -6.727  -6.791 -44.271  1.00  0.00           C
ATOM   2573  CE  LYS C 718      -7.323  -5.982 -45.417  1.00  0.00           C
ATOM   2574  NZ  LYS C 718      -6.646  -4.663 -45.578  1.00  0.00           N
ATOM   2575  N   GLY C 719      -6.785 -11.619 -40.807  1.00  0.00           N
ATOM   2576  CA  GLY C 719      -5.926 -12.486 -40.016  1.00  0.00           C
ATOM   2577  C   GLY C 719      -6.095 -13.962 -40.392  1.00  0.00           C
ATOM   2578  O   GLY C 719      -5.334 -14.818 -39.935  1.00  0.00           O
ATOM   2579  N   PHE C 720      -7.075 -14.257 -41.239  1.00  0.00           N
ATOM   2580  CA  PHE C 720      -7.343 -15.615 -41.683  1.00  0.00           C
ATOM   2581  C   PHE C 720      -6.712 -15.810 -43.063  1.00  0.00           C
ATOM   2582  O   PHE C 720      -6.451 -14.835 -43.757  1.00  0.00           O
ATOM   2583  CB  PHE C 720      -8.858 -15.885 -41.697  1.00  0.00           C
ATOM   2584  CG  PHE C 720      -9.452 -15.956 -40.319  1.00  0.00           C
ATOM   2585  CD1 PHE C 720      -9.268 -17.085 -39.523  1.00  0.00           C
ATOM   2586  CD2 PHE C 720     -10.212 -14.913 -39.821  1.00  0.00           C
ATOM   2587  CE1 PHE C 720      -9.818 -17.157 -38.248  1.00  0.00           C
ATOM   2588  CE2 PHE C 720     -10.771 -14.983 -38.555  1.00  0.00           C
ATOM   2589  CZ  PHE C 720     -10.569 -16.103 -37.767  1.00  0.00           C
ATOM   2590  N   PRO C 721      -6.397 -17.035 -43.477  1.00  0.00           N
ATOM   2591  CA  PRO C 721      -5.852 -17.362 -44.771  1.00  0.00           C
ATOM   2592  C   PRO C 721      -6.898 -17.064 -45.807  1.00  0.00           C
ATOM   2593  O   PRO C 721      -8.092 -17.050 -45.498  1.00  0.00           O
ATOM   2594  CB  PRO C 721      -5.513 -18.848 -44.645  1.00  0.00           C
ATOM   2595  CG  PRO C 721      -6.399 -19.335 -43.558  1.00  0.00           C
ATOM   2596  CD  PRO C 721      -6.525 -18.149 -42.608  1.00  0.00           C
ATOM   2597  N   GLU C 722      -6.465 -16.858 -47.038  1.00  0.00           N
ATOM   2598  CA  GLU C 722      -7.383 -16.479 -48.100  1.00  0.00           C
ATOM   2599  C   GLU C 722      -8.520 -17.480 -48.303  1.00  0.00           C
ATOM   2600  O   GLU C 722      -9.654 -17.080 -48.568  1.00  0.00           O
ATOM   2601  CB  GLU C 722      -6.596 -16.316 -49.405  1.00  0.00           C
ATOM   2602  CG  GLU C 722      -5.664 -15.094 -49.433  1.00  0.00           C
ATOM   2603  CD  GLU C 722      -4.799 -15.005 -50.695  1.00  0.00           C
ATOM   2604  OE1 GLU C 722      -4.133 -14.009 -50.865  1.00  0.00           O
ATOM   2605  OE2 GLU C 722      -4.798 -15.941 -51.474  1.00  0.00           O
ATOM   2606  N   CYS C 723      -8.252 -18.778 -48.158  1.00  0.00           N
ATOM   2607  CA  CYS C 723      -9.333 -19.743 -48.338  1.00  0.00           C
ATOM   2608  C   CYS C 723     -10.446 -19.517 -47.304  1.00  0.00           C
ATOM   2609  O   CYS C 723     -11.623 -19.440 -47.664  1.00  0.00           O
ATOM   2610  CB  CYS C 723      -8.841 -21.178 -48.254  1.00  0.00           C
ATOM   2611  SG  CYS C 723     -10.159 -22.361 -48.587  1.00  0.00           S
ATOM   2612  N   LEU C 724     -10.072 -19.390 -46.022  1.00  0.00           N
ATOM   2613  CA  LEU C 724     -11.064 -19.106 -44.984  1.00  0.00           C
ATOM   2614  C   LEU C 724     -11.722 -17.762 -45.195  1.00  0.00           C
ATOM   2615  O   LEU C 724     -12.918 -17.617 -44.949  1.00  0.00           O
ATOM   2616  CB  LEU C 724     -10.477 -19.196 -43.560  1.00  0.00           C
ATOM   2617  CG  LEU C 724     -10.229 -20.628 -43.010  1.00  0.00           C
ATOM   2618  CD1 LEU C 724      -9.417 -20.598 -41.709  1.00  0.00           C
ATOM   2619  CD2 LEU C 724     -11.611 -21.248 -42.701  1.00  0.00           C
ATOM   2620  N   GLN C 725     -10.981 -16.768 -45.680  1.00  0.00           N
ATOM   2621  CA  GLN C 725     -11.624 -15.481 -45.879  1.00  0.00           C
ATOM   2622  C   GLN C 725     -12.743 -15.617 -46.899  1.00  0.00           C
ATOM   2623  O   GLN C 725     -13.830 -15.063 -46.715  1.00  0.00           O
ATOM   2624  CB  GLN C 725     -10.635 -14.429 -46.371  1.00  0.00           C
ATOM   2625  CG  GLN C 725      -9.605 -13.999 -45.351  1.00  0.00           C
ATOM   2626  CD  GLN C 725      -8.629 -12.984 -45.925  1.00  0.00           C
ATOM   2627  OE1 GLN C 725      -8.992 -12.191 -46.800  1.00  0.00           O
ATOM   2628  NE2 GLN C 725      -7.396 -12.986 -45.457  1.00  0.00           N
ATOM   2629  N   ALA C 726     -12.499 -16.388 -47.963  1.00  0.00           N
ATOM   2630  CA  ALA C 726     -13.519 -16.609 -48.981  1.00  0.00           C
ATOM   2631  C   ALA C 726     -14.721 -17.339 -48.409  1.00  0.00           C
ATOM   2632  O   ALA C 726     -15.860 -16.975 -48.706  1.00  0.00           O
ATOM   2633  CB  ALA C 726     -12.930 -17.374 -50.140  1.00  0.00           C
ATOM   2634  N   ASP C 727     -14.490 -18.338 -47.547  1.00  0.00           N
ATOM   2635  CA  ASP C 727     -15.610 -19.062 -46.938  1.00  0.00           C
ATOM   2636  C   ASP C 727     -16.445 -18.132 -46.068  1.00  0.00           C
ATOM   2637  O   ASP C 727     -17.683 -18.184 -46.079  1.00  0.00           O
ATOM   2638  CB  ASP C 727     -15.107 -20.230 -46.083  1.00  0.00           C
ATOM   2639  CG  ASP C 727     -14.574 -21.415 -46.896  1.00  0.00           C
ATOM   2640  OD1 ASP C 727     -14.832 -21.472 -48.073  1.00  0.00           O
ATOM   2641  OD2 ASP C 727     -13.908 -22.255 -46.332  1.00  0.00           O
ATOM   2642  N   ILE C 728     -15.761 -17.247 -45.347  1.00  0.00           N
ATOM   2643  CA  ILE C 728     -16.439 -16.295 -44.497  1.00  0.00           C
ATOM   2644  C   ILE C 728     -17.242 -15.340 -45.352  1.00  0.00           C
ATOM   2645  O   ILE C 728     -18.422 -15.131 -45.096  1.00  0.00           O
ATOM   2646  CB  ILE C 728     -15.443 -15.502 -43.630  1.00  0.00           C
ATOM   2647  CG1 ILE C 728     -14.752 -16.406 -42.593  1.00  0.00           C
ATOM   2648  CG2 ILE C 728     -16.169 -14.386 -42.931  1.00  0.00           C
ATOM   2649  CD1 ILE C 728     -13.544 -15.729 -41.947  1.00  0.00           C
ATOM   2650  N   CYS C 729     -16.627 -14.802 -46.404  1.00  0.00           N
ATOM   2651  CA  CYS C 729     -17.295 -13.852 -47.278  1.00  0.00           C
ATOM   2652  C   CYS C 729     -18.480 -14.476 -48.001  1.00  0.00           C
ATOM   2653  O   CYS C 729     -19.506 -13.828 -48.214  1.00  0.00           O
ATOM   2654  CB  CYS C 729     -16.311 -13.300 -48.298  1.00  0.00           C
ATOM   2655  SG  CYS C 729     -15.042 -12.273 -47.572  1.00  0.00           S
ATOM   2656  N   LEU C 730     -18.367 -15.745 -48.374  1.00  0.00           N
ATOM   2657  CA  LEU C 730     -19.451 -16.408 -49.077  1.00  0.00           C
ATOM   2658  C   LEU C 730     -20.629 -16.479 -48.103  1.00  0.00           C
ATOM   2659  O   LEU C 730     -21.766 -16.184 -48.472  1.00  0.00           O
ATOM   2660  CB  LEU C 730     -18.964 -17.744 -49.640  1.00  0.00           C
ATOM   2661  CG  LEU C 730     -19.872 -18.423 -50.666  1.00  0.00           C
ATOM   2662  CD1 LEU C 730     -18.991 -19.117 -51.671  1.00  0.00           C
ATOM   2663  CD2 LEU C 730     -20.778 -19.421 -50.000  1.00  0.00           C
ATOM   2664  N   HIS C 731     -20.354 -16.849 -46.847  1.00  0.00           N
ATOM   2665  CA  HIS C 731     -21.377 -16.831 -45.806  1.00  0.00           C
ATOM   2666  C   HIS C 731     -21.971 -15.424 -45.616  1.00  0.00           C
ATOM   2667  O   HIS C 731     -23.194 -15.256 -45.604  1.00  0.00           O
ATOM   2668  CB  HIS C 731     -20.835 -17.330 -44.459  1.00  0.00           C
ATOM   2669  CG  HIS C 731     -21.834 -17.179 -43.358  1.00  0.00           C
ATOM   2670  ND1 HIS C 731     -22.943 -17.986 -43.239  1.00  0.00           N
ATOM   2671  CD2 HIS C 731     -21.903 -16.289 -42.339  1.00  0.00           C
ATOM   2672  CE1 HIS C 731     -23.658 -17.588 -42.202  1.00  0.00           C
ATOM   2673  NE2 HIS C 731     -23.044 -16.565 -41.638  1.00  0.00           N
ATOM   2674  N   LEU C 732     -21.113 -14.402 -45.504  1.00  0.00           N
ATOM   2675  CA  LEU C 732     -21.573 -13.039 -45.235  1.00  0.00           C
ATOM   2676  C   LEU C 732     -22.505 -12.528 -46.331  1.00  0.00           C
ATOM   2677  O   LEU C 732     -23.452 -11.786 -46.057  1.00  0.00           O
ATOM   2678  CB  LEU C 732     -20.385 -12.059 -45.152  1.00  0.00           C
ATOM   2679  CG  LEU C 732     -19.424 -12.266 -43.985  1.00  0.00           C
ATOM   2680  CD1 LEU C 732     -18.267 -11.255 -44.059  1.00  0.00           C
ATOM   2681  CD2 LEU C 732     -20.158 -12.185 -42.770  1.00  0.00           C
ATOM   2682  N   ASN C 733     -22.253 -12.951 -47.567  1.00  0.00           N
ATOM   2683  CA  ASN C 733     -23.037 -12.536 -48.716  1.00  0.00           C
ATOM   2684  C   ASN C 733     -24.013 -13.630 -49.164  1.00  0.00           C
ATOM   2685  O   ASN C 733     -24.580 -13.535 -50.255  1.00  0.00           O
ATOM   2686  CB  ASN C 733     -22.099 -12.182 -49.858  1.00  0.00           C
ATOM   2687  CG  ASN C 733     -21.235 -10.991 -49.534  1.00  0.00           C
ATOM   2688  OD1 ASN C 733     -21.719  -9.904 -49.263  1.00  0.00           O
ATOM   2689  ND2 ASN C 733     -19.949 -11.202 -49.546  1.00  0.00           N
ATOM   2690  N   ARG C 734     -24.241 -14.647 -48.327  1.00  0.00           N
ATOM   2691  CA  ARG C 734     -25.108 -15.766 -48.682  1.00  0.00           C
ATOM   2692  C   ARG C 734     -26.492 -15.340 -49.143  1.00  0.00           C
ATOM   2693  O   ARG C 734     -26.973 -15.790 -50.180  1.00  0.00           O
ATOM   2694  CB  ARG C 734     -25.246 -16.715 -47.501  1.00  0.00           C
ATOM   2695  CG  ARG C 734     -26.130 -17.914 -47.739  1.00  0.00           C
ATOM   2696  CD  ARG C 734     -26.185 -18.819 -46.553  1.00  0.00           C
ATOM   2697  NE  ARG C 734     -27.114 -19.932 -46.766  1.00  0.00           N
ATOM   2698  CZ  ARG C 734     -27.287 -20.966 -45.909  1.00  0.00           C
ATOM   2699  NH1 ARG C 734     -26.600 -21.019 -44.789  1.00  0.00           N
ATOM   2700  NH2 ARG C 734     -28.149 -21.931 -46.189  1.00  0.00           N
ATOM   2701  N   SER C 735     -27.140 -14.450 -48.395  1.00  0.00           N
ATOM   2702  CA  SER C 735     -28.486 -14.023 -48.766  1.00  0.00           C
ATOM   2703  C   SER C 735     -28.487 -13.381 -50.153  1.00  0.00           C
ATOM   2704  O   SER C 735     -29.348 -13.651 -50.990  1.00  0.00           O
ATOM   2705  CB  SER C 735     -29.029 -13.060 -47.726  1.00  0.00           C
ATOM   2706  OG  SER C 735     -30.322 -12.630 -48.058  1.00  0.00           O
ATOM   2707  N   LEU C 736     -27.510 -12.530 -50.411  1.00  0.00           N
ATOM   2708  CA  LEU C 736     -27.445 -11.868 -51.698  1.00  0.00           C
ATOM   2709  C   LEU C 736     -27.259 -12.866 -52.835  1.00  0.00           C
ATOM   2710  O   LEU C 736     -28.002 -12.869 -53.827  1.00  0.00           O
ATOM   2711  CB  LEU C 736     -26.255 -10.899 -51.720  1.00  0.00           C
ATOM   2712  CG  LEU C 736     -26.034 -10.209 -53.034  1.00  0.00           C
ATOM   2713  CD1 LEU C 736     -27.192  -9.389 -53.305  1.00  0.00           C
ATOM   2714  CD2 LEU C 736     -24.792  -9.388 -53.006  1.00  0.00           C
ATOM   2715  N   LEU C 737     -26.264 -13.730 -52.671  1.00  0.00           N
ATOM   2716  CA  LEU C 737     -25.862 -14.659 -53.710  1.00  0.00           C
ATOM   2717  C   LEU C 737     -26.930 -15.716 -54.012  1.00  0.00           C
ATOM   2718  O   LEU C 737     -27.043 -16.178 -55.147  1.00  0.00           O
ATOM   2719  CB  LEU C 737     -24.545 -15.326 -53.295  1.00  0.00           C
ATOM   2720  CG  LEU C 737     -23.314 -14.351 -53.185  1.00  0.00           C
ATOM   2721  CD1 LEU C 737     -22.087 -15.142 -52.661  1.00  0.00           C
ATOM   2722  CD2 LEU C 737     -23.051 -13.635 -54.532  1.00  0.00           C
ATOM   2723  N   GLN C 738     -27.704 -16.120 -53.002  1.00  0.00           N
ATOM   2724  CA  GLN C 738     -28.740 -17.129 -53.207  1.00  0.00           C
ATOM   2725  C   GLN C 738     -30.079 -16.563 -53.678  1.00  0.00           C
ATOM   2726  O   GLN C 738     -30.809 -17.239 -54.411  1.00  0.00           O
ATOM   2727  CB  GLN C 738     -28.960 -17.943 -51.924  1.00  0.00           C
ATOM   2728  CG  GLN C 738     -27.758 -18.790 -51.539  1.00  0.00           C
ATOM   2729  CD  GLN C 738     -27.935 -19.637 -50.273  1.00  0.00           C
ATOM   2730  OE1 GLN C 738     -28.661 -19.332 -49.320  1.00  0.00           O
ATOM   2731  NE2 GLN C 738     -27.221 -20.759 -50.267  1.00  0.00           N
ATOM   2732  N   HIS C 739     -30.417 -15.335 -53.280  1.00  0.00           N
ATOM   2733  CA  HIS C 739     -31.731 -14.812 -53.626  1.00  0.00           C
ATOM   2734  C   HIS C 739     -31.768 -13.876 -54.834  1.00  0.00           C
ATOM   2735  O   HIS C 739     -32.824 -13.721 -55.451  1.00  0.00           O
ATOM   2736  CB  HIS C 739     -32.338 -14.112 -52.408  1.00  0.00           C
ATOM   2737  CG  HIS C 739     -32.613 -15.067 -51.255  1.00  0.00           C
ATOM   2738  ND1 HIS C 739     -31.704 -15.302 -50.252  1.00  0.00           N
ATOM   2739  CD2 HIS C 739     -33.686 -15.832 -50.969  1.00  0.00           C
ATOM   2740  CE1 HIS C 739     -32.199 -16.168 -49.398  1.00  0.00           C
ATOM   2741  NE2 HIS C 739     -33.404 -16.509 -49.806  1.00  0.00           N
ATOM   2742  N   CYS C 740     -30.648 -13.263 -55.212  1.00  0.00           N
ATOM   2743  CA  CYS C 740     -30.709 -12.385 -56.372  1.00  0.00           C
ATOM   2744  C   CYS C 740     -30.456 -13.157 -57.665  1.00  0.00           C
ATOM   2745  O   CYS C 740     -29.468 -13.881 -57.815  1.00  0.00           O
ATOM   2746  CB  CYS C 740     -29.759 -11.194 -56.230  1.00  0.00           C
ATOM   2747  SG  CYS C 740     -30.238 -10.040 -54.958  1.00  0.00           S
ATOM   2748  N   LYS C 741     -31.359 -12.952 -58.626  1.00  0.00           N
ATOM   2749  CA  LYS C 741     -31.358 -13.651 -59.914  1.00  0.00           C
ATOM   2750  C   LYS C 741     -30.030 -13.692 -60.682  1.00  0.00           C
ATOM   2751  O   LYS C 741     -29.637 -14.778 -61.118  1.00  0.00           O
ATOM   2752  CB  LYS C 741     -32.453 -13.080 -60.831  1.00  0.00           C
ATOM   2753  CG  LYS C 741     -33.866 -13.441 -60.424  1.00  0.00           C
ATOM   2754  CD  LYS C 741     -34.885 -12.809 -61.373  1.00  0.00           C
ATOM   2755  CE  LYS C 741     -36.312 -13.143 -60.963  1.00  0.00           C
ATOM   2756  NZ  LYS C 741     -37.311 -12.494 -61.859  1.00  0.00           N
ATOM   2757  N   PRO C 742     -29.265 -12.591 -60.811  1.00  0.00           N
ATOM   2758  CA  PRO C 742     -28.038 -12.529 -61.569  1.00  0.00           C
ATOM   2759  C   PRO C 742     -26.977 -13.512 -61.097  1.00  0.00           C
ATOM   2760  O   PRO C 742     -26.077 -13.844 -61.862  1.00  0.00           O
ATOM   2761  CB  PRO C 742     -27.575 -11.091 -61.331  1.00  0.00           C
ATOM   2762  CG  PRO C 742     -28.826 -10.361 -60.963  1.00  0.00           C
ATOM   2763  CD  PRO C 742     -29.593 -11.302 -60.168  1.00  0.00           C
ATOM   2764  N   PHE C 743     -27.074 -14.009 -59.856  1.00  0.00           N
ATOM   2765  CA  PHE C 743     -26.034 -14.888 -59.345  1.00  0.00           C
ATOM   2766  C   PHE C 743     -26.398 -16.381 -59.372  1.00  0.00           C
ATOM   2767  O   PHE C 743     -25.544 -17.230 -59.105  1.00  0.00           O
ATOM   2768  CB  PHE C 743     -25.708 -14.478 -57.906  1.00  0.00           C
ATOM   2769  CG  PHE C 743     -25.229 -13.043 -57.768  1.00  0.00           C
ATOM   2770  CD1 PHE C 743     -23.990 -12.631 -58.234  1.00  0.00           C
ATOM   2771  CD2 PHE C 743     -26.047 -12.108 -57.152  1.00  0.00           C
ATOM   2772  CE1 PHE C 743     -23.598 -11.302 -58.089  1.00  0.00           C
ATOM   2773  CE2 PHE C 743     -25.661 -10.793 -57.004  1.00  0.00           C
ATOM   2774  CZ  PHE C 743     -24.439 -10.391 -57.478  1.00  0.00           C
ATOM   2775  N   ARG C 744     -27.636 -16.728 -59.745  1.00  0.00           N
ATOM   2776  CA  ARG C 744     -28.069 -18.134 -59.677  1.00  0.00           C
ATOM   2777  C   ARG C 744     -27.308 -19.093 -60.601  1.00  0.00           C
ATOM   2778  O   ARG C 744     -27.202 -20.284 -60.312  1.00  0.00           O
ATOM   2779  CB  ARG C 744     -29.563 -18.267 -59.951  1.00  0.00           C
ATOM   2780  CG  ARG C 744     -30.477 -17.756 -58.827  1.00  0.00           C
ATOM   2781  CD  ARG C 744     -31.924 -17.927 -59.164  1.00  0.00           C
ATOM   2782  NE  ARG C 744     -32.796 -17.465 -58.086  1.00  0.00           N
ATOM   2783  CZ  ARG C 744     -34.143 -17.405 -58.159  1.00  0.00           C
ATOM   2784  NH1 ARG C 744     -34.765 -17.786 -59.256  1.00  0.00           N
ATOM   2785  NH2 ARG C 744     -34.843 -16.969 -57.128  1.00  0.00           N
ATOM   2786  N   GLY C 745     -26.804 -18.594 -61.722  1.00  0.00           N
ATOM   2787  CA  GLY C 745     -26.092 -19.436 -62.679  1.00  0.00           C
ATOM   2788  C   GLY C 745     -24.580 -19.497 -62.441  1.00  0.00           C
ATOM   2789  O   GLY C 745     -23.848 -20.067 -63.250  1.00  0.00           O
ATOM   2790  N   ALA C 746     -24.096 -18.871 -61.370  1.00  0.00           N
ATOM   2791  CA  ALA C 746     -22.658 -18.834 -61.114  1.00  0.00           C
ATOM   2792  C   ALA C 746     -22.137 -20.155 -60.578  1.00  0.00           C
ATOM   2793  O   ALA C 746     -22.824 -20.859 -59.835  1.00  0.00           O
ATOM   2794  CB  ALA C 746     -22.346 -17.739 -60.124  1.00  0.00           C
ATOM   2795  N   THR C 747     -20.881 -20.459 -60.896  1.00  0.00           N
ATOM   2796  CA  THR C 747     -20.229 -21.623 -60.315  1.00  0.00           C
ATOM   2797  C   THR C 747     -19.792 -21.273 -58.909  1.00  0.00           C
ATOM   2798  O   THR C 747     -19.700 -20.090 -58.582  1.00  0.00           O
ATOM   2799  CB  THR C 747     -18.998 -22.041 -61.147  1.00  0.00           C
ATOM   2800  OG1 THR C 747     -18.011 -20.961 -61.164  1.00  0.00           O
ATOM   2801  CG2 THR C 747     -19.420 -22.359 -62.573  1.00  0.00           C
ATOM   2802  N   LYS C 748     -19.460 -22.279 -58.095  1.00  0.00           N
ATOM   2803  CA  LYS C 748     -19.002 -22.011 -56.733  1.00  0.00           C
ATOM   2804  C   LYS C 748     -17.754 -21.134 -56.744  1.00  0.00           C
ATOM   2805  O   LYS C 748     -17.630 -20.200 -55.951  1.00  0.00           O
ATOM   2806  CB  LYS C 748     -18.761 -23.320 -55.984  1.00  0.00           C
ATOM   2807  CG  LYS C 748     -18.390 -23.160 -54.514  1.00  0.00           C
ATOM   2808  CD  LYS C 748     -18.293 -24.524 -53.830  1.00  0.00           C
ATOM   2809  CE  LYS C 748     -17.912 -24.404 -52.363  1.00  0.00           C
ATOM   2810  NZ  LYS C 748     -17.865 -25.736 -51.697  1.00  0.00           N
ATOM   2811  N   GLY C 749     -16.842 -21.418 -57.672  1.00  0.00           N
ATOM   2812  CA  GLY C 749     -15.607 -20.650 -57.820  1.00  0.00           C
ATOM   2813  C   GLY C 749     -15.933 -19.189 -58.090  1.00  0.00           C
ATOM   2814  O   GLY C 749     -15.400 -18.280 -57.438  1.00  0.00           O
ATOM   2815  N   CYS C 750     -16.821 -18.959 -59.059  1.00  0.00           N
ATOM   2816  CA  CYS C 750     -17.211 -17.600 -59.393  1.00  0.00           C
ATOM   2817  C   CYS C 750     -17.804 -16.890 -58.182  1.00  0.00           C
ATOM   2818  O   CYS C 750     -17.454 -15.741 -57.897  1.00  0.00           O
ATOM   2819  CB  CYS C 750     -18.206 -17.578 -60.539  1.00  0.00           C
ATOM   2820  SG  CYS C 750     -18.664 -15.916 -61.047  1.00  0.00           S
ATOM   2821  N   LEU C 751     -18.702 -17.563 -57.461  1.00  0.00           N
ATOM   2822  CA  LEU C 751     -19.332 -16.943 -56.304  1.00  0.00           C
ATOM   2823  C   LEU C 751     -18.314 -16.593 -55.226  1.00  0.00           C
ATOM   2824  O   LEU C 751     -18.397 -15.520 -54.627  1.00  0.00           O
ATOM   2825  CB  LEU C 751     -20.389 -17.881 -55.727  1.00  0.00           C
ATOM   2826  CG  LEU C 751     -21.606 -18.075 -56.608  1.00  0.00           C
ATOM   2827  CD1 LEU C 751     -22.482 -19.151 -56.037  1.00  0.00           C
ATOM   2828  CD2 LEU C 751     -22.365 -16.763 -56.707  1.00  0.00           C
ATOM   2829  N   ARG C 752     -17.321 -17.460 -55.006  1.00  0.00           N
ATOM   2830  CA  ARG C 752     -16.278 -17.172 -54.027  1.00  0.00           C
ATOM   2831  C   ARG C 752     -15.490 -15.926 -54.441  1.00  0.00           C
ATOM   2832  O   ARG C 752     -15.213 -15.038 -53.624  1.00  0.00           O
ATOM   2833  CB  ARG C 752     -15.340 -18.373 -53.906  1.00  0.00           C
ATOM   2834  CG  ARG C 752     -15.926 -19.598 -53.181  1.00  0.00           C
ATOM   2835  CD  ARG C 752     -15.075 -20.820 -53.326  1.00  0.00           C
ATOM   2836  NE  ARG C 752     -13.771 -20.652 -52.764  1.00  0.00           N
ATOM   2837  CZ  ARG C 752     -13.484 -20.833 -51.464  1.00  0.00           C
ATOM   2838  NH1 ARG C 752     -14.446 -21.195 -50.656  1.00  0.00           N
ATOM   2839  NH2 ARG C 752     -12.262 -20.661 -51.008  1.00  0.00           N
ATOM   2840  N   ALA C 753     -15.164 -15.826 -55.736  1.00  0.00           N
ATOM   2841  CA  ALA C 753     -14.428 -14.670 -56.239  1.00  0.00           C
ATOM   2842  C   ALA C 753     -15.226 -13.384 -56.047  1.00  0.00           C
ATOM   2843  O   ALA C 753     -14.673 -12.355 -55.652  1.00  0.00           O
ATOM   2844  CB  ALA C 753     -14.097 -14.861 -57.712  1.00  0.00           C
ATOM   2845  N   LEU C 754     -16.538 -13.447 -56.296  1.00  0.00           N
ATOM   2846  CA  LEU C 754     -17.393 -12.281 -56.120  1.00  0.00           C
ATOM   2847  C   LEU C 754     -17.551 -11.912 -54.653  1.00  0.00           C
ATOM   2848  O   LEU C 754     -17.482 -10.731 -54.292  1.00  0.00           O
ATOM   2849  CB  LEU C 754     -18.782 -12.553 -56.726  1.00  0.00           C
ATOM   2850  CG  LEU C 754     -18.845 -12.619 -58.257  1.00  0.00           C
ATOM   2851  CD1 LEU C 754     -20.195 -13.151 -58.703  1.00  0.00           C
ATOM   2852  CD2 LEU C 754     -18.612 -11.198 -58.819  1.00  0.00           C
ATOM   2853  N   ALA C 755     -17.706 -12.918 -53.795  1.00  0.00           N
ATOM   2854  CA  ALA C 755     -17.922 -12.685 -52.376  1.00  0.00           C
ATOM   2855  C   ALA C 755     -16.763 -11.908 -51.762  1.00  0.00           C
ATOM   2856  O   ALA C 755     -16.975 -11.005 -50.959  1.00  0.00           O
ATOM   2857  CB  ALA C 755     -18.105 -14.008 -51.663  1.00  0.00           C
ATOM   2858  N   MET C 756     -15.538 -12.219 -52.193  1.00  0.00           N
ATOM   2859  CA  MET C 756     -14.325 -11.530 -51.738  1.00  0.00           C
ATOM   2860  C   MET C 756     -14.258 -10.055 -52.147  1.00  0.00           C
ATOM   2861  O   MET C 756     -13.478  -9.286 -51.581  1.00  0.00           O
ATOM   2862  CB  MET C 756     -13.090 -12.274 -52.247  1.00  0.00           C
ATOM   2863  CG  MET C 756     -12.804 -13.590 -51.540  1.00  0.00           C
ATOM   2864  SD  MET C 756     -12.383 -13.355 -49.800  1.00  0.00           S
ATOM   2865  CE  MET C 756     -10.762 -12.632 -49.913  1.00  0.00           C
ATOM   2866  N   LYS C 757     -15.028  -9.672 -53.167  1.00  0.00           N
ATOM   2867  CA  LYS C 757     -15.025  -8.310 -53.672  1.00  0.00           C
ATOM   2868  C   LYS C 757     -16.163  -7.482 -53.095  1.00  0.00           C
ATOM   2869  O   LYS C 757     -16.097  -6.251 -53.074  1.00  0.00           O
ATOM   2870  CB  LYS C 757     -15.082  -8.301 -55.191  1.00  0.00           C
ATOM   2871  CG  LYS C 757     -13.879  -8.971 -55.878  1.00  0.00           C
ATOM   2872  CD  LYS C 757     -12.561  -8.270 -55.515  1.00  0.00           C
ATOM   2873  CE  LYS C 757     -11.386  -8.830 -56.306  1.00  0.00           C
ATOM   2874  NZ  LYS C 757     -10.101  -8.140 -55.961  1.00  0.00           N
ATOM   2875  N   PHE C 758     -17.209  -8.140 -52.607  1.00  0.00           N
ATOM   2876  CA  PHE C 758     -18.296  -7.371 -52.014  1.00  0.00           C
ATOM   2877  C   PHE C 758     -17.909  -6.779 -50.672  1.00  0.00           C
ATOM   2878  O   PHE C 758     -17.277  -7.429 -49.839  1.00  0.00           O
ATOM   2879  CB  PHE C 758     -19.570  -8.196 -51.807  1.00  0.00           C
ATOM   2880  CG  PHE C 758     -20.440  -8.338 -52.990  1.00  0.00           C
ATOM   2881  CD1 PHE C 758     -21.314  -7.306 -53.255  1.00  0.00           C
ATOM   2882  CD2 PHE C 758     -20.448  -9.453 -53.812  1.00  0.00           C
ATOM   2883  CE1 PHE C 758     -22.165  -7.353 -54.313  1.00  0.00           C
ATOM   2884  CE2 PHE C 758     -21.315  -9.510 -54.895  1.00  0.00           C
ATOM   2885  CZ  PHE C 758     -22.169  -8.446 -55.140  1.00  0.00           C
ATOM   2886  N   LYS C 759     -18.344  -5.548 -50.448  1.00  0.00           N
ATOM   2887  CA  LYS C 759     -18.144  -4.889 -49.175  1.00  0.00           C
ATOM   2888  C   LYS C 759     -19.493  -4.639 -48.541  1.00  0.00           C
ATOM   2889  O   LYS C 759     -20.443  -4.240 -49.220  1.00  0.00           O
ATOM   2890  CB  LYS C 759     -17.387  -3.571 -49.365  1.00  0.00           C
ATOM   2891  CG  LYS C 759     -15.958  -3.747 -49.886  1.00  0.00           C
ATOM   2892  CD  LYS C 759     -15.215  -2.416 -49.992  1.00  0.00           C
ATOM   2893  CE  LYS C 759     -13.793  -2.628 -50.515  1.00  0.00           C
ATOM   2894  NZ  LYS C 759     -13.018  -1.356 -50.573  1.00  0.00           N
ATOM   2895  N   THR C 760     -19.586  -4.835 -47.239  1.00  0.00           N
ATOM   2896  CA  THR C 760     -20.852  -4.562 -46.590  1.00  0.00           C
ATOM   2897  C   THR C 760     -20.790  -3.205 -45.922  1.00  0.00           C
ATOM   2898  O   THR C 760     -19.793  -2.861 -45.283  1.00  0.00           O
ATOM   2899  CB  THR C 760     -21.195  -5.675 -45.579  1.00  0.00           C
ATOM   2900  OG1 THR C 760     -20.134  -5.809 -44.625  1.00  0.00           O
ATOM   2901  CG2 THR C 760     -21.392  -6.982 -46.293  1.00  0.00           C
ATOM   2902  N   THR C 761     -21.869  -2.450 -46.061  1.00  0.00           N
ATOM   2903  CA  THR C 761     -21.974  -1.128 -45.473  1.00  0.00           C
ATOM   2904  C   THR C 761     -23.251  -0.987 -44.668  1.00  0.00           C
ATOM   2905  O   THR C 761     -24.329  -1.392 -45.108  1.00  0.00           O
ATOM   2906  CB  THR C 761     -21.913  -0.027 -46.559  1.00  0.00           C
ATOM   2907  OG1 THR C 761     -20.669  -0.125 -47.270  1.00  0.00           O
ATOM   2908  CG2 THR C 761     -22.027   1.374 -45.932  1.00  0.00           C
ATOM   2909  N   HIS C 762     -23.122  -0.406 -43.486  1.00  0.00           N
ATOM   2910  CA  HIS C 762     -24.269  -0.138 -42.633  1.00  0.00           C
ATOM   2911  C   HIS C 762     -24.535   1.355 -42.615  1.00  0.00           C
ATOM   2912  O   HIS C 762     -23.618   2.145 -42.369  1.00  0.00           O
ATOM   2913  CB  HIS C 762     -24.022  -0.609 -41.197  1.00  0.00           C
ATOM   2914  CG  HIS C 762     -25.178  -0.349 -40.305  1.00  0.00           C
ATOM   2915  ND1 HIS C 762     -26.302  -1.114 -40.315  1.00  0.00           N
ATOM   2916  CD2 HIS C 762     -25.397   0.610 -39.412  1.00  0.00           C
ATOM   2917  CE1 HIS C 762     -27.162  -0.647 -39.460  1.00  0.00           C
ATOM   2918  NE2 HIS C 762     -26.646   0.398 -38.900  1.00  0.00           N
ATOM   2919  N   ALA C 763     -25.782   1.751 -42.863  1.00  0.00           N
ATOM   2920  CA  ALA C 763     -26.093   3.168 -42.828  1.00  0.00           C
ATOM   2921  C   ALA C 763     -27.297   3.438 -41.921  1.00  0.00           C
ATOM   2922  O   ALA C 763     -28.292   2.716 -41.970  1.00  0.00           O
ATOM   2923  CB  ALA C 763     -26.403   3.666 -44.229  1.00  0.00           C
ATOM   2924  N   PRO C 764     -27.238   4.468 -41.067  1.00  0.00           N
ATOM   2925  CA  PRO C 764     -28.315   4.909 -40.214  1.00  0.00           C
ATOM   2926  C   PRO C 764     -29.367   5.683 -41.007  1.00  0.00           C
ATOM   2927  O   PRO C 764     -29.064   6.174 -42.099  1.00  0.00           O
ATOM   2928  CB  PRO C 764     -27.582   5.759 -39.174  1.00  0.00           C
ATOM   2929  CG  PRO C 764     -26.393   6.316 -39.906  1.00  0.00           C
ATOM   2930  CD  PRO C 764     -25.976   5.230 -40.878  1.00  0.00           C
ATOM   2931  N   PRO C 765     -30.589   5.829 -40.481  1.00  0.00           N
ATOM   2932  CA  PRO C 765     -31.648   6.618 -41.049  1.00  0.00           C
ATOM   2933  C   PRO C 765     -31.172   8.030 -41.255  1.00  0.00           C
ATOM   2934  O   PRO C 765     -30.534   8.614 -40.376  1.00  0.00           O
ATOM   2935  CB  PRO C 765     -32.705   6.594 -39.945  1.00  0.00           C
ATOM   2936  CG  PRO C 765     -32.443   5.329 -39.204  1.00  0.00           C
ATOM   2937  CD  PRO C 765     -30.957   5.164 -39.239  1.00  0.00           C
ATOM   2938  N   GLY C 766     -31.516   8.592 -42.389  1.00  0.00           N
ATOM   2939  CA  GLY C 766     -31.179   9.956 -42.725  1.00  0.00           C
ATOM   2940  C   GLY C 766     -29.826  10.088 -43.397  1.00  0.00           C
ATOM   2941  O   GLY C 766     -29.492  11.168 -43.889  1.00  0.00           O
ATOM   2942  N   ASP C 767     -29.033   9.014 -43.447  1.00  0.00           N
ATOM   2943  CA  ASP C 767     -27.740   9.203 -44.061  1.00  0.00           C
ATOM   2944  C   ASP C 767     -27.910   9.307 -45.565  1.00  0.00           C
ATOM   2945  O   ASP C 767     -28.841   8.744 -46.143  1.00  0.00           O
ATOM   2946  CB  ASP C 767     -26.786   8.061 -43.715  1.00  0.00           C
ATOM   2947  CG  ASP C 767     -25.320   8.481 -43.838  1.00  0.00           C
ATOM   2948  OD1 ASP C 767     -25.080   9.640 -44.187  1.00  0.00           O
ATOM   2949  OD2 ASP C 767     -24.451   7.667 -43.589  1.00  0.00           O
ATOM   2950  N   THR C 768     -26.954   9.937 -46.216  1.00  0.00           N
ATOM   2951  CA  THR C 768     -27.012  10.032 -47.672  1.00  0.00           C
ATOM   2952  C   THR C 768     -25.911   9.156 -48.188  1.00  0.00           C
ATOM   2953  O   THR C 768     -24.768   9.262 -47.773  1.00  0.00           O
ATOM   2954  CB  THR C 768     -26.898  11.477 -48.215  1.00  0.00           C
ATOM   2955  OG1 THR C 768     -27.973  12.277 -47.697  1.00  0.00           O
ATOM   2956  CG2 THR C 768     -27.030  11.452 -49.761  1.00  0.00           C
ATOM   2957  N   LEU C 769     -26.267   8.254 -49.058  1.00  0.00           N
ATOM   2958  CA  LEU C 769     -25.336   7.289 -49.584  1.00  0.00           C
ATOM   2959  C   LEU C 769     -24.673   7.828 -50.831  1.00  0.00           C
ATOM   2960  O   LEU C 769     -23.469   7.663 -51.035  1.00  0.00           O
ATOM   2961  CB  LEU C 769     -26.141   6.037 -49.892  1.00  0.00           C
ATOM   2962  CG  LEU C 769     -26.821   5.417 -48.666  1.00  0.00           C
ATOM   2963  CD1 LEU C 769     -27.759   4.342 -49.123  1.00  0.00           C
ATOM   2964  CD2 LEU C 769     -25.756   4.858 -47.733  1.00  0.00           C
ATOM   2965  N   VAL C 770     -25.493   8.446 -51.677  1.00  0.00           N
ATOM   2966  CA  VAL C 770     -25.048   8.997 -52.957  1.00  0.00           C
ATOM   2967  C   VAL C 770     -25.634  10.398 -53.147  1.00  0.00           C
ATOM   2968  O   VAL C 770     -26.820  10.598 -52.883  1.00  0.00           O
ATOM   2969  CB  VAL C 770     -25.483   8.079 -54.138  1.00  0.00           C
ATOM   2970  CG1 VAL C 770     -24.992   8.657 -55.475  1.00  0.00           C
ATOM   2971  CG2 VAL C 770     -24.962   6.636 -53.934  1.00  0.00           C
ATOM   2972  N   HIS C 771     -24.836  11.364 -53.602  1.00  0.00           N
ATOM   2973  CA  HIS C 771     -25.389  12.689 -53.892  1.00  0.00           C
ATOM   2974  C   HIS C 771     -25.499  12.913 -55.389  1.00  0.00           C
ATOM   2975  O   HIS C 771     -24.734  12.348 -56.174  1.00  0.00           O
ATOM   2976  CB  HIS C 771     -24.536  13.801 -53.291  1.00  0.00           C
ATOM   2977  CG  HIS C 771     -24.594  13.881 -51.813  1.00  0.00           C
ATOM   2978  ND1 HIS C 771     -25.384  14.799 -51.144  1.00  0.00           N
ATOM   2979  CD2 HIS C 771     -23.979  13.159 -50.865  1.00  0.00           C
ATOM   2980  CE1 HIS C 771     -25.220  14.643 -49.845  1.00  0.00           C
ATOM   2981  NE2 HIS C 771     -24.370  13.661 -49.651  1.00  0.00           N
ATOM   2982  N   ALA C 772     -26.440  13.742 -55.794  1.00  0.00           N
ATOM   2983  CA  ALA C 772     -26.573  14.051 -57.202  1.00  0.00           C
ATOM   2984  C   ALA C 772     -25.256  14.611 -57.718  1.00  0.00           C
ATOM   2985  O   ALA C 772     -24.637  15.473 -57.086  1.00  0.00           O
ATOM   2986  CB  ALA C 772     -27.710  15.025 -57.426  1.00  0.00           C
ATOM   2987  N   GLY C 773     -24.838  14.124 -58.878  1.00  0.00           N
ATOM   2988  CA  GLY C 773     -23.600  14.524 -59.520  1.00  0.00           C
ATOM   2989  C   GLY C 773     -22.421  13.602 -59.178  1.00  0.00           C
ATOM   2990  O   GLY C 773     -21.400  13.643 -59.864  1.00  0.00           O
ATOM   2991  N   ASP C 774     -22.548  12.774 -58.131  1.00  0.00           N
ATOM   2992  CA  ASP C 774     -21.473  11.854 -57.743  1.00  0.00           C
ATOM   2993  C   ASP C 774     -21.195  10.806 -58.800  1.00  0.00           C
ATOM   2994  O   ASP C 774     -22.101  10.358 -59.505  1.00  0.00           O
ATOM   2995  CB  ASP C 774     -21.763  11.126 -56.423  1.00  0.00           C
ATOM   2996  CG  ASP C 774     -21.564  11.947 -55.124  1.00  0.00           C
ATOM   2997  OD1 ASP C 774     -20.997  13.018 -55.136  1.00  0.00           O
ATOM   2998  OD2 ASP C 774     -21.973  11.442 -54.092  1.00  0.00           O
ATOM   2999  N   LEU C 775     -19.945  10.380 -58.889  1.00  0.00           N
ATOM   3000  CA  LEU C 775     -19.591   9.324 -59.824  1.00  0.00           C
ATOM   3001  C   LEU C 775     -20.150   7.972 -59.412  1.00  0.00           C
ATOM   3002  O   LEU C 775     -20.003   7.522 -58.271  1.00  0.00           O
ATOM   3003  CB  LEU C 775     -18.077   9.254 -59.930  1.00  0.00           C
ATOM   3004  CG  LEU C 775     -17.456  10.451 -60.583  1.00  0.00           C
ATOM   3005  CD1 LEU C 775     -16.027  10.424 -60.346  1.00  0.00           C
ATOM   3006  CD2 LEU C 775     -17.743  10.410 -62.099  1.00  0.00           C
ATOM   3007  N   LEU C 776     -20.735   7.285 -60.373  1.00  0.00           N
ATOM   3008  CA  LEU C 776     -21.305   5.971 -60.136  1.00  0.00           C
ATOM   3009  C   LEU C 776     -20.254   4.879 -60.272  1.00  0.00           C
ATOM   3010  O   LEU C 776     -20.155   4.203 -61.288  1.00  0.00           O
ATOM   3011  CB  LEU C 776     -22.490   5.750 -61.080  1.00  0.00           C
ATOM   3012  CG  LEU C 776     -23.664   6.752 -60.879  1.00  0.00           C
ATOM   3013  CD1 LEU C 776     -24.725   6.536 -61.935  1.00  0.00           C
ATOM   3014  CD2 LEU C 776     -24.272   6.549 -59.492  1.00  0.00           C
ATOM   3015  N   THR C 777     -19.459   4.718 -59.226  1.00  0.00           N
ATOM   3016  CA  THR C 777     -18.338   3.777 -59.258  1.00  0.00           C
ATOM   3017  C   THR C 777     -18.674   2.360 -58.756  1.00  0.00           C
ATOM   3018  O   THR C 777     -17.801   1.484 -58.746  1.00  0.00           O
ATOM   3019  CB  THR C 777     -17.144   4.345 -58.469  1.00  0.00           C
ATOM   3020  OG1 THR C 777     -17.516   4.544 -57.097  1.00  0.00           O
ATOM   3021  CG2 THR C 777     -16.719   5.685 -59.077  1.00  0.00           C
ATOM   3022  N   ALA C 778     -19.927   2.135 -58.343  1.00  0.00           N
ATOM   3023  CA  ALA C 778     -20.322   0.837 -57.786  1.00  0.00           C
ATOM   3024  C   ALA C 778     -21.807   0.518 -57.948  1.00  0.00           C
ATOM   3025  O   ALA C 778     -22.642   1.407 -58.137  1.00  0.00           O
ATOM   3026  CB  ALA C 778     -20.003   0.788 -56.300  1.00  0.00           C
ATOM   3027  N   LEU C 779     -22.105  -0.776 -57.843  1.00  0.00           N
ATOM   3028  CA  LEU C 779     -23.468  -1.315 -57.751  1.00  0.00           C
ATOM   3029  C   LEU C 779     -23.823  -1.612 -56.324  1.00  0.00           C
ATOM   3030  O   LEU C 779     -23.001  -2.118 -55.550  1.00  0.00           O
ATOM   3031  CB  LEU C 779     -23.669  -2.578 -58.610  1.00  0.00           C
ATOM   3032  CG  LEU C 779     -23.858  -2.372 -60.108  1.00  0.00           C
ATOM   3033  CD1 LEU C 779     -23.673  -3.657 -60.855  1.00  0.00           C
ATOM   3034  CD2 LEU C 779     -25.331  -1.957 -60.323  1.00  0.00           C
ATOM   3035  N   TYR C 780     -25.062  -1.295 -55.973  1.00  0.00           N
ATOM   3036  CA  TYR C 780     -25.524  -1.534 -54.627  1.00  0.00           C
ATOM   3037  C   TYR C 780     -26.720  -2.473 -54.603  1.00  0.00           C
ATOM   3038  O   TYR C 780     -27.677  -2.324 -55.370  1.00  0.00           O
ATOM   3039  CB  TYR C 780     -25.937  -0.212 -54.022  1.00  0.00           C
ATOM   3040  CG  TYR C 780     -24.840   0.828 -53.912  1.00  0.00           C
ATOM   3041  CD1 TYR C 780     -24.137   0.985 -52.737  1.00  0.00           C
ATOM   3042  CD2 TYR C 780     -24.555   1.639 -55.013  1.00  0.00           C
ATOM   3043  CE1 TYR C 780     -23.154   1.954 -52.652  1.00  0.00           C
ATOM   3044  CE2 TYR C 780     -23.573   2.601 -54.929  1.00  0.00           C
ATOM   3045  CZ  TYR C 780     -22.872   2.762 -53.753  1.00  0.00           C
ATOM   3046  OH  TYR C 780     -21.892   3.733 -53.664  1.00  0.00           O
ATOM   3047  N   PHE C 781     -26.678  -3.405 -53.662  1.00  0.00           N
ATOM   3048  CA  PHE C 781     -27.753  -4.358 -53.436  1.00  0.00           C
ATOM   3049  C   PHE C 781     -28.310  -4.145 -52.037  1.00  0.00           C
ATOM   3050  O   PHE C 781     -27.566  -4.174 -51.048  1.00  0.00           O
ATOM   3051  CB  PHE C 781     -27.201  -5.771 -53.560  1.00  0.00           C
ATOM   3052  CG  PHE C 781     -26.660  -6.114 -54.920  1.00  0.00           C
ATOM   3053  CD1 PHE C 781     -27.411  -6.806 -55.837  1.00  0.00           C
ATOM   3054  CD2 PHE C 781     -25.390  -5.701 -55.290  1.00  0.00           C
ATOM   3055  CE1 PHE C 781     -26.910  -7.104 -57.088  1.00  0.00           C
ATOM   3056  CE2 PHE C 781     -24.890  -5.984 -56.544  1.00  0.00           C
ATOM   3057  CZ  PHE C 781     -25.652  -6.689 -57.444  1.00  0.00           C
ATOM   3058  N   ILE C 782     -29.612  -3.929 -51.931  1.00  0.00           N
ATOM   3059  CA  ILE C 782     -30.158  -3.667 -50.610  1.00  0.00           C
ATOM   3060  C   ILE C 782     -30.508  -4.980 -49.929  1.00  0.00           C
ATOM   3061  O   ILE C 782     -31.328  -5.756 -50.425  1.00  0.00           O
ATOM   3062  CB  ILE C 782     -31.410  -2.791 -50.713  1.00  0.00           C
ATOM   3063  CG1 ILE C 782     -31.070  -1.478 -51.394  1.00  0.00           C
ATOM   3064  CG2 ILE C 782     -31.986  -2.513 -49.293  1.00  0.00           C
ATOM   3065  CD1 ILE C 782     -32.274  -0.715 -51.760  1.00  0.00           C
ATOM   3066  N   SER C 783     -29.873  -5.247 -48.796  1.00  0.00           N
ATOM   3067  CA  SER C 783     -30.112  -6.485 -48.067  1.00  0.00           C
ATOM   3068  C   SER C 783     -31.234  -6.282 -47.076  1.00  0.00           C
ATOM   3069  O   SER C 783     -32.108  -7.133 -46.909  1.00  0.00           O
ATOM   3070  CB  SER C 783     -28.871  -6.915 -47.328  1.00  0.00           C
ATOM   3071  OG  SER C 783     -29.093  -8.092 -46.609  1.00  0.00           O
ATOM   3072  N   ARG C 784     -31.174  -5.148 -46.391  1.00  0.00           N
ATOM   3073  CA  ARG C 784     -32.155  -4.825 -45.363  1.00  0.00           C
ATOM   3074  C   ARG C 784     -32.416  -3.333 -45.313  1.00  0.00           C
ATOM   3075  O   ARG C 784     -31.491  -2.538 -45.474  1.00  0.00           O
ATOM   3076  CB  ARG C 784     -31.687  -5.258 -43.975  1.00  0.00           C
ATOM   3077  CG  ARG C 784     -32.772  -5.184 -42.884  1.00  0.00           C
ATOM   3078  CD  ARG C 784     -32.302  -5.638 -41.541  1.00  0.00           C
ATOM   3079  NE  ARG C 784     -31.413  -4.659 -40.927  1.00  0.00           N
ATOM   3080  CZ  ARG C 784     -30.998  -4.684 -39.647  1.00  0.00           C
ATOM   3081  NH1 ARG C 784     -31.391  -5.644 -38.838  1.00  0.00           N
ATOM   3082  NH2 ARG C 784     -30.193  -3.737 -39.210  1.00  0.00           N
ATOM   3083  N   GLY C 785     -33.666  -2.968 -45.038  1.00  0.00           N
ATOM   3084  CA  GLY C 785     -34.047  -1.577 -44.838  1.00  0.00           C
ATOM   3085  C   GLY C 785     -34.559  -0.932 -46.099  1.00  0.00           C
ATOM   3086  O   GLY C 785     -34.666  -1.588 -47.137  1.00  0.00           O
ATOM   3087  N   SER C 786     -34.916   0.339 -45.987  1.00  0.00           N
ATOM   3088  CA  SER C 786     -35.425   1.055 -47.140  1.00  0.00           C
ATOM   3089  C   SER C 786     -34.680   2.353 -47.365  1.00  0.00           C
ATOM   3090  O   SER C 786     -34.222   3.021 -46.422  1.00  0.00           O
ATOM   3091  CB  SER C 786     -36.911   1.318 -46.971  1.00  0.00           C
ATOM   3092  OG  SER C 786     -37.166   2.122 -45.853  1.00  0.00           O
ATOM   3093  N   ILE C 787     -34.586   2.711 -48.635  1.00  0.00           N
ATOM   3094  CA  ILE C 787     -33.928   3.935 -49.046  1.00  0.00           C
ATOM   3095  C   ILE C 787     -34.841   4.716 -49.971  1.00  0.00           C
ATOM   3096  O   ILE C 787     -35.742   4.155 -50.601  1.00  0.00           O
ATOM   3097  CB  ILE C 787     -32.577   3.654 -49.767  1.00  0.00           C
ATOM   3098  CG1 ILE C 787     -32.815   2.902 -51.019  1.00  0.00           C
ATOM   3099  CG2 ILE C 787     -31.594   2.854 -48.890  1.00  0.00           C
ATOM   3100  CD1 ILE C 787     -31.583   2.769 -51.833  1.00  0.00           C
ATOM   3101  N   GLU C 788     -34.566   5.993 -50.118  1.00  0.00           N
ATOM   3102  CA  GLU C 788     -35.343   6.803 -51.029  1.00  0.00           C
ATOM   3103  C   GLU C 788     -34.444   7.531 -51.993  1.00  0.00           C
ATOM   3104  O   GLU C 788     -33.329   7.949 -51.657  1.00  0.00           O
ATOM   3105  CB  GLU C 788     -36.190   7.813 -50.251  1.00  0.00           C
ATOM   3106  CG  GLU C 788     -35.381   8.751 -49.381  1.00  0.00           C
ATOM   3107  CD  GLU C 788     -36.212   9.699 -48.611  1.00  0.00           C
ATOM   3108  OE1 GLU C 788     -35.656  10.486 -47.916  1.00  0.00           O
ATOM   3109  OE2 GLU C 788     -37.411   9.639 -48.692  1.00  0.00           O
ATOM   3110  N   ILE C 789     -34.961   7.708 -53.195  1.00  0.00           N
ATOM   3111  CA  ILE C 789     -34.267   8.440 -54.222  1.00  0.00           C
ATOM   3112  C   ILE C 789     -34.972   9.748 -54.454  1.00  0.00           C
ATOM   3113  O   ILE C 789     -36.180   9.778 -54.736  1.00  0.00           O
ATOM   3114  CB  ILE C 789     -34.147   7.635 -55.507  1.00  0.00           C
ATOM   3115  CG1 ILE C 789     -33.389   6.353 -55.181  1.00  0.00           C
ATOM   3116  CG2 ILE C 789     -33.405   8.469 -56.557  1.00  0.00           C
ATOM   3117  CD1 ILE C 789     -33.315   5.409 -56.267  1.00  0.00           C
ATOM   3118  N   LEU C 790     -34.204  10.813 -54.295  1.00  0.00           N
ATOM   3119  CA  LEU C 790     -34.666  12.185 -54.352  1.00  0.00           C
ATOM   3120  C   LEU C 790     -34.096  12.983 -55.519  1.00  0.00           C
ATOM   3121  O   LEU C 790     -32.893  12.946 -55.792  1.00  0.00           O
ATOM   3122  CB  LEU C 790     -34.188  12.823 -53.055  1.00  0.00           C
ATOM   3123  CG  LEU C 790     -34.731  12.222 -51.787  1.00  0.00           C
ATOM   3124  CD1 LEU C 790     -33.892  12.631 -50.647  1.00  0.00           C
ATOM   3125  CD2 LEU C 790     -36.120  12.763 -51.559  1.00  0.00           C
ATOM   3126  N   ARG C 791     -34.944  13.760 -56.175  1.00  0.00           N
ATOM   3127  CA  ARG C 791     -34.478  14.679 -57.211  1.00  0.00           C
ATOM   3128  C   ARG C 791     -35.041  16.064 -56.933  1.00  0.00           C
ATOM   3129  O   ARG C 791     -36.245  16.279 -57.047  1.00  0.00           O
ATOM   3130  CB  ARG C 791     -34.887  14.242 -58.620  1.00  0.00           C
ATOM   3131  CG  ARG C 791     -34.282  12.925 -59.131  1.00  0.00           C
ATOM   3132  CD  ARG C 791     -34.696  12.643 -60.557  1.00  0.00           C
ATOM   3133  NE  ARG C 791     -34.284  11.320 -61.009  1.00  0.00           N
ATOM   3134  CZ  ARG C 791     -34.658  10.769 -62.184  1.00  0.00           C
ATOM   3135  NH1 ARG C 791     -35.434  11.435 -63.007  1.00  0.00           N
ATOM   3136  NH2 ARG C 791     -34.260   9.561 -62.509  1.00  0.00           N
ATOM   3137  N   GLY C 792     -34.208  16.996 -56.468  1.00  0.00           N
ATOM   3138  CA  GLY C 792     -34.718  18.348 -56.211  1.00  0.00           C
ATOM   3139  C   GLY C 792     -35.757  18.409 -55.085  1.00  0.00           C
ATOM   3140  O   GLY C 792     -36.652  19.239 -55.134  1.00  0.00           O
ATOM   3141  N   ASP C 793     -35.632  17.537 -54.091  1.00  0.00           N
ATOM   3142  CA  ASP C 793     -36.565  17.364 -52.958  1.00  0.00           C
ATOM   3143  C   ASP C 793     -37.855  16.607 -53.282  1.00  0.00           C
ATOM   3144  O   ASP C 793     -38.745  16.522 -52.431  1.00  0.00           O
ATOM   3145  CB  ASP C 793     -37.016  18.708 -52.340  1.00  0.00           C
ATOM   3146  CG  ASP C 793     -35.890  19.544 -51.788  1.00  0.00           C
ATOM   3147  OD1 ASP C 793     -34.960  18.969 -51.279  1.00  0.00           O
ATOM   3148  OD2 ASP C 793     -35.968  20.751 -51.857  1.00  0.00           O
ATOM   3149  N   VAL C 794     -37.940  15.982 -54.446  1.00  0.00           N
ATOM   3150  CA  VAL C 794     -39.094  15.146 -54.729  1.00  0.00           C
ATOM   3151  C   VAL C 794     -38.708  13.679 -54.657  1.00  0.00           C
ATOM   3152  O   VAL C 794     -37.701  13.265 -55.235  1.00  0.00           O
ATOM   3153  CB  VAL C 794     -39.667  15.477 -56.115  1.00  0.00           C
ATOM   3154  CG1 VAL C 794     -40.850  14.555 -56.436  1.00  0.00           C
ATOM   3155  CG2 VAL C 794     -40.083  16.939 -56.133  1.00  0.00           C
ATOM   3156  N   VAL C 795     -39.491  12.874 -53.937  1.00  0.00           N
ATOM   3157  CA  VAL C 795     -39.167  11.453 -53.891  1.00  0.00           C
ATOM   3158  C   VAL C 795     -39.632  10.848 -55.197  1.00  0.00           C
ATOM   3159  O   VAL C 795     -40.802  10.955 -55.562  1.00  0.00           O
ATOM   3160  CB  VAL C 795     -39.859  10.725 -52.716  1.00  0.00           C
ATOM   3161  CG1 VAL C 795     -39.543   9.220 -52.784  1.00  0.00           C
ATOM   3162  CG2 VAL C 795     -39.381  11.279 -51.390  1.00  0.00           C
ATOM   3163  N   VAL C 796     -38.700  10.235 -55.897  1.00  0.00           N
ATOM   3164  CA  VAL C 796     -38.941   9.639 -57.194  1.00  0.00           C
ATOM   3165  C   VAL C 796     -39.201   8.163 -57.012  1.00  0.00           C
ATOM   3166  O   VAL C 796     -40.055   7.574 -57.679  1.00  0.00           O
ATOM   3167  CB  VAL C 796     -37.741   9.862 -58.120  1.00  0.00           C
ATOM   3168  CG1 VAL C 796     -37.966   9.166 -59.450  1.00  0.00           C
ATOM   3169  CG2 VAL C 796     -37.535  11.334 -58.300  1.00  0.00           C
ATOM   3170  N   ALA C 797     -38.424   7.553 -56.124  1.00  0.00           N
ATOM   3171  CA  ALA C 797     -38.571   6.127 -55.886  1.00  0.00           C
ATOM   3172  C   ALA C 797     -38.220   5.741 -54.461  1.00  0.00           C
ATOM   3173  O   ALA C 797     -37.376   6.362 -53.812  1.00  0.00           O
ATOM   3174  CB  ALA C 797     -37.682   5.345 -56.847  1.00  0.00           C
ATOM   3175  N   ILE C 798     -38.859   4.683 -53.990  1.00  0.00           N
ATOM   3176  CA  ILE C 798     -38.521   4.085 -52.708  1.00  0.00           C
ATOM   3177  C   ILE C 798     -38.112   2.655 -52.972  1.00  0.00           C
ATOM   3178  O   ILE C 798     -38.856   1.898 -53.601  1.00  0.00           O
ATOM   3179  CB  ILE C 798     -39.677   4.149 -51.692  1.00  0.00           C
ATOM   3180  CG1 ILE C 798     -40.049   5.620 -51.421  1.00  0.00           C
ATOM   3181  CG2 ILE C 798     -39.261   3.447 -50.394  1.00  0.00           C
ATOM   3182  CD1 ILE C 798     -41.279   5.799 -50.578  1.00  0.00           C
ATOM   3183  N   LEU C 799     -36.908   2.317 -52.550  1.00  0.00           N
ATOM   3184  CA  LEU C 799     -36.361   0.993 -52.786  1.00  0.00           C
ATOM   3185  C   LEU C 799     -36.258   0.229 -51.480  1.00  0.00           C
ATOM   3186  O   LEU C 799     -36.095   0.824 -50.408  1.00  0.00           O
ATOM   3187  CB  LEU C 799     -34.995   1.081 -53.466  1.00  0.00           C
ATOM   3188  CG  LEU C 799     -34.943   1.849 -54.796  1.00  0.00           C
ATOM   3189  CD1 LEU C 799     -33.530   1.869 -55.293  1.00  0.00           C
ATOM   3190  CD2 LEU C 799     -35.833   1.189 -55.789  1.00  0.00           C
ATOM   3191  N   GLY C 800     -36.348  -1.089 -51.557  1.00  0.00           N
ATOM   3192  CA  GLY C 800     -36.228  -1.898 -50.350  1.00  0.00           C
ATOM   3193  C   GLY C 800     -35.435  -3.172 -50.565  1.00  0.00           C
ATOM   3194  O   GLY C 800     -34.545  -3.241 -51.410  1.00  0.00           O
ATOM   3195  N   LYS C 801     -35.747  -4.169 -49.759  1.00  0.00           N
ATOM   3196  CA  LYS C 801     -35.025  -5.428 -49.767  1.00  0.00           C
ATOM   3197  C   LYS C 801     -34.993  -6.066 -51.148  1.00  0.00           C
ATOM   3198  O   LYS C 801     -36.025  -6.200 -51.801  1.00  0.00           O
ATOM   3199  CB  LYS C 801     -35.652  -6.380 -48.756  1.00  0.00           C
ATOM   3200  CG  LYS C 801     -34.961  -7.703 -48.643  1.00  0.00           C
ATOM   3201  CD  LYS C 801     -35.561  -8.553 -47.547  1.00  0.00           C
ATOM   3202  CE  LYS C 801     -34.835  -9.876 -47.428  1.00  0.00           C
ATOM   3203  NZ  LYS C 801     -35.416 -10.734 -46.359  1.00  0.00           N
ATOM   3204  N   ASN C 802     -33.794  -6.478 -51.558  1.00  0.00           N
ATOM   3205  CA  ASN C 802     -33.460  -7.120 -52.830  1.00  0.00           C
ATOM   3206  C   ASN C 802     -33.515  -6.188 -54.036  1.00  0.00           C
ATOM   3207  O   ASN C 802     -33.347  -6.634 -55.172  1.00  0.00           O
ATOM   3208  CB  ASN C 802     -34.353  -8.324 -53.104  1.00  0.00           C
ATOM   3209  CG  ASN C 802     -34.262  -9.392 -52.056  1.00  0.00           C
ATOM   3210  OD1 ASN C 802     -33.189  -9.668 -51.510  1.00  0.00           O
ATOM   3211  ND2 ASN C 802     -35.383 -10.011 -51.769  1.00  0.00           N
ATOM   3212  N   ASP C 803     -33.674  -4.892 -53.806  1.00  0.00           N
ATOM   3213  CA  ASP C 803     -33.592  -3.968 -54.918  1.00  0.00           C
ATOM   3214  C   ASP C 803     -32.152  -3.662 -55.255  1.00  0.00           C
ATOM   3215  O   ASP C 803     -31.247  -3.738 -54.411  1.00  0.00           O
ATOM   3216  CB  ASP C 803     -34.393  -2.694 -54.676  1.00  0.00           C
ATOM   3217  CG  ASP C 803     -35.864  -2.912 -54.844  1.00  0.00           C
ATOM   3218  OD1 ASP C 803     -36.214  -3.641 -55.757  1.00  0.00           O
ATOM   3219  OD2 ASP C 803     -36.647  -2.337 -54.105  1.00  0.00           O
ATOM   3220  N   ILE C 804     -31.945  -3.326 -56.516  1.00  0.00           N
ATOM   3221  CA  ILE C 804     -30.611  -3.007 -57.007  1.00  0.00           C
ATOM   3222  C   ILE C 804     -30.586  -1.604 -57.586  1.00  0.00           C
ATOM   3223  O   ILE C 804     -31.466  -1.243 -58.380  1.00  0.00           O
ATOM   3224  CB  ILE C 804     -30.170  -4.017 -58.086  1.00  0.00           C
ATOM   3225  CG1 ILE C 804     -30.213  -5.418 -57.520  1.00  0.00           C
ATOM   3226  CG2 ILE C 804     -28.709  -3.703 -58.555  1.00  0.00           C
ATOM   3227  CD1 ILE C 804     -30.023  -6.496 -58.563  1.00  0.00           C
ATOM   3228  N   PHE C 805     -29.567  -0.832 -57.238  1.00  0.00           N
ATOM   3229  CA  PHE C 805     -29.466   0.495 -57.826  1.00  0.00           C
ATOM   3230  C   PHE C 805     -28.022   0.796 -58.208  1.00  0.00           C
ATOM   3231  O   PHE C 805     -27.072   0.212 -57.674  1.00  0.00           O
ATOM   3232  CB  PHE C 805     -30.035   1.568 -56.887  1.00  0.00           C
ATOM   3233  CG  PHE C 805     -29.300   1.782 -55.572  1.00  0.00           C
ATOM   3234  CD1 PHE C 805     -29.604   1.057 -54.422  1.00  0.00           C
ATOM   3235  CD2 PHE C 805     -28.315   2.732 -55.499  1.00  0.00           C
ATOM   3236  CE1 PHE C 805     -28.921   1.307 -53.230  1.00  0.00           C
ATOM   3237  CE2 PHE C 805     -27.635   2.998 -54.323  1.00  0.00           C
ATOM   3238  CZ  PHE C 805     -27.942   2.286 -53.180  1.00  0.00           C
ATOM   3239  N   GLY C 806     -27.867   1.707 -59.166  1.00  0.00           N
ATOM   3240  CA  GLY C 806     -26.534   2.061 -59.676  1.00  0.00           C
ATOM   3241  C   GLY C 806     -26.633   2.318 -61.175  1.00  0.00           C
ATOM   3242  O   GLY C 806     -27.547   3.006 -61.630  1.00  0.00           O
ATOM   3243  N   GLU C 807     -25.676   1.803 -61.948  1.00  0.00           N
ATOM   3244  CA  GLU C 807     -25.736   1.978 -63.398  1.00  0.00           C
ATOM   3245  C   GLU C 807     -25.426   0.639 -64.075  1.00  0.00           C
ATOM   3246  O   GLU C 807     -24.748  -0.221 -63.505  1.00  0.00           O
ATOM   3247  CB  GLU C 807     -24.720   3.026 -63.901  1.00  0.00           C
ATOM   3248  CG  GLU C 807     -23.288   2.628 -63.748  1.00  0.00           C
ATOM   3249  CD  GLU C 807     -22.298   3.649 -64.299  1.00  0.00           C
ATOM   3250  OE1 GLU C 807     -21.128   3.405 -64.183  1.00  0.00           O
ATOM   3251  OE2 GLU C 807     -22.702   4.657 -64.858  1.00  0.00           O
ATOM   3252  N   PRO C 808     -25.901   0.413 -65.298  1.00  0.00           N
ATOM   3253  CA  PRO C 808     -25.604  -0.751 -66.093  1.00  0.00           C
ATOM   3254  C   PRO C 808     -24.184  -0.659 -66.595  1.00  0.00           C
ATOM   3255  O   PRO C 808     -23.907  -0.148 -67.680  1.00  0.00           O
ATOM   3256  CB  PRO C 808     -26.661  -0.699 -67.183  1.00  0.00           C
ATOM   3257  CG  PRO C 808     -26.965   0.747 -67.335  1.00  0.00           C
ATOM   3258  CD  PRO C 808     -26.859   1.333 -65.939  1.00  0.00           C
ATOM   3259  N   LEU C 809     -23.291  -1.194 -65.785  1.00  0.00           N
ATOM   3260  CA  LEU C 809     -21.849  -1.121 -65.971  1.00  0.00           C
ATOM   3261  C   LEU C 809     -21.380  -1.698 -67.317  1.00  0.00           C
ATOM   3262  O   LEU C 809     -20.329  -1.312 -67.817  1.00  0.00           O
ATOM   3263  CB  LEU C 809     -21.192  -1.918 -64.840  1.00  0.00           C
ATOM   3264  CG  LEU C 809     -21.398  -1.365 -63.420  1.00  0.00           C
ATOM   3265  CD1 LEU C 809     -20.828  -2.334 -62.451  1.00  0.00           C
ATOM   3266  CD2 LEU C 809     -20.760  -0.056 -63.291  1.00  0.00           C
ATOM   3267  N   ASN C 810     -22.141  -2.624 -67.904  1.00  0.00           N
ATOM   3268  CA  ASN C 810     -21.754  -3.213 -69.187  1.00  0.00           C
ATOM   3269  C   ASN C 810     -22.116  -2.381 -70.406  1.00  0.00           C
ATOM   3270  O   ASN C 810     -21.724  -2.720 -71.524  1.00  0.00           O
ATOM   3271  CB  ASN C 810     -22.420  -4.547 -69.351  1.00  0.00           C
ATOM   3272  CG  ASN C 810     -23.946  -4.437 -69.375  1.00  0.00           C
ATOM   3273  OD1 ASN C 810     -24.539  -3.679 -68.593  1.00  0.00           O
ATOM   3274  ND2 ASN C 810     -24.583  -5.189 -70.235  1.00  0.00           N
ATOM   3275  N   LEU C 811     -22.832  -1.283 -70.204  1.00  0.00           N
ATOM   3276  CA  LEU C 811     -23.246  -0.472 -71.334  1.00  0.00           C
ATOM   3277  C   LEU C 811     -22.361   0.736 -71.524  1.00  0.00           C
ATOM   3278  O   LEU C 811     -22.384   1.366 -72.583  1.00  0.00           O
ATOM   3279  CB  LEU C 811     -24.703  -0.036 -71.183  1.00  0.00           C
ATOM   3280  CG  LEU C 811     -25.721  -1.173 -71.115  1.00  0.00           C
ATOM   3281  CD1 LEU C 811     -27.103  -0.588 -70.931  1.00  0.00           C
ATOM   3282  CD2 LEU C 811     -25.637  -2.012 -72.380  1.00  0.00           C
ATOM   3283  N   TYR C 812     -21.596   1.085 -70.500  1.00  0.00           N
ATOM   3284  CA  TYR C 812     -20.803   2.294 -70.592  1.00  0.00           C
ATOM   3285  C   TYR C 812     -19.371   2.046 -70.177  1.00  0.00           C
ATOM   3286  O   TYR C 812     -19.135   1.466 -69.131  1.00  0.00           O
ATOM   3287  CB  TYR C 812     -21.405   3.358 -69.688  1.00  0.00           C
ATOM   3288  CG  TYR C 812     -22.853   3.655 -69.984  1.00  0.00           C
ATOM   3289  CD1 TYR C 812     -23.177   4.493 -71.026  1.00  0.00           C
ATOM   3290  CD2 TYR C 812     -23.861   3.123 -69.182  1.00  0.00           C
ATOM   3291  CE1 TYR C 812     -24.492   4.792 -71.290  1.00  0.00           C
ATOM   3292  CE2 TYR C 812     -25.179   3.438 -69.454  1.00  0.00           C
ATOM   3293  CZ  TYR C 812     -25.490   4.259 -70.500  1.00  0.00           C
ATOM   3294  OH  TYR C 812     -26.805   4.565 -70.764  1.00  0.00           O
ATOM   3295  N   ALA C 813     -18.414   2.501 -70.988  1.00  0.00           N
ATOM   3296  CA  ALA C 813     -16.980   2.374 -70.686  1.00  0.00           C
ATOM   3297  C   ALA C 813     -16.544   3.171 -69.455  1.00  0.00           C
ATOM   3298  O   ALA C 813     -15.659   2.749 -68.710  1.00  0.00           O
ATOM   3299  CB  ALA C 813     -16.156   2.815 -71.873  1.00  0.00           C
ATOM   3300  N   ARG C 814     -17.166   4.322 -69.244  1.00  0.00           N
ATOM   3301  CA  ARG C 814     -16.794   5.193 -68.143  1.00  0.00           C
ATOM   3302  C   ARG C 814     -17.998   5.377 -67.236  1.00  0.00           C
ATOM   3303  O   ARG C 814     -19.133   5.381 -67.731  1.00  0.00           O
ATOM   3304  CB  ARG C 814     -16.328   6.548 -68.678  1.00  0.00           C
ATOM   3305  CG  ARG C 814     -15.018   6.519 -69.453  1.00  0.00           C
ATOM   3306  CD  ARG C 814     -14.587   7.894 -69.860  1.00  0.00           C
ATOM   3307  NE  ARG C 814     -13.331   7.875 -70.599  1.00  0.00           N
ATOM   3308  CZ  ARG C 814     -12.636   8.974 -70.966  1.00  0.00           C
ATOM   3309  NH1 ARG C 814     -13.079  10.174 -70.660  1.00  0.00           N
ATOM   3310  NH2 ARG C 814     -11.502   8.842 -71.631  1.00  0.00           N
ATOM   3311  N   PRO C 815     -17.790   5.584 -65.923  1.00  0.00           N
ATOM   3312  CA  PRO C 815     -18.854   5.760 -64.959  1.00  0.00           C
ATOM   3313  C   PRO C 815     -19.628   7.029 -65.223  1.00  0.00           C
ATOM   3314  O   PRO C 815     -19.046   8.058 -65.580  1.00  0.00           O
ATOM   3315  CB  PRO C 815     -18.094   5.828 -63.621  1.00  0.00           C
ATOM   3316  CG  PRO C 815     -16.676   6.266 -63.983  1.00  0.00           C
ATOM   3317  CD  PRO C 815     -16.417   5.658 -65.353  1.00  0.00           C
ATOM   3318  N   GLY C 816     -20.935   6.974 -64.993  1.00  0.00           N
ATOM   3319  CA  GLY C 816     -21.774   8.145 -65.143  1.00  0.00           C
ATOM   3320  C   GLY C 816     -21.862   8.925 -63.851  1.00  0.00           C
ATOM   3321  O   GLY C 816     -21.116   8.672 -62.901  1.00  0.00           O
ATOM   3322  N   LYS C 817     -22.787   9.874 -63.818  1.00  0.00           N
ATOM   3323  CA  LYS C 817     -22.986  10.722 -62.653  1.00  0.00           C
ATOM   3324  C   LYS C 817     -24.390  10.494 -62.148  1.00  0.00           C
ATOM   3325  O   LYS C 817     -25.306  10.339 -62.955  1.00  0.00           O
ATOM   3326  CB  LYS C 817     -22.795  12.166 -63.065  1.00  0.00           C
ATOM   3327  CG  LYS C 817     -21.422  12.432 -63.577  1.00  0.00           C
ATOM   3328  CD  LYS C 817     -21.337  13.751 -64.222  1.00  0.00           C
ATOM   3329  CE  LYS C 817     -20.030  13.860 -64.926  1.00  0.00           C
ATOM   3330  NZ  LYS C 817     -20.033  14.950 -65.822  1.00  0.00           N
ATOM   3331  N   SER C 818     -24.582  10.488 -60.842  1.00  0.00           N
ATOM   3332  CA  SER C 818     -25.927  10.291 -60.332  1.00  0.00           C
ATOM   3333  C   SER C 818     -26.873  11.428 -60.712  1.00  0.00           C
ATOM   3334  O   SER C 818     -26.551  12.609 -60.554  1.00  0.00           O
ATOM   3335  CB  SER C 818     -25.952  10.161 -58.835  1.00  0.00           C
ATOM   3336  OG  SER C 818     -27.285   9.991 -58.429  1.00  0.00           O
ATOM   3337  N   ASN C 819     -28.090  11.068 -61.092  1.00  0.00           N
ATOM   3338  CA  ASN C 819     -29.144  12.025 -61.404  1.00  0.00           C
ATOM   3339  C   ASN C 819     -30.008  12.359 -60.191  1.00  0.00           C
ATOM   3340  O   ASN C 819     -31.020  13.051 -60.317  1.00  0.00           O
ATOM   3341  CB  ASN C 819     -29.970  11.519 -62.571  1.00  0.00           C
ATOM   3342  CG  ASN C 819     -30.727  10.256 -62.274  1.00  0.00           C
ATOM   3343  OD1 ASN C 819     -30.846   9.808 -61.123  1.00  0.00           O
ATOM   3344  ND2 ASN C 819     -31.209   9.640 -63.325  1.00  0.00           N
ATOM   3345  N   GLY C 820     -29.585  11.914 -59.007  1.00  0.00           N
ATOM   3346  CA  GLY C 820     -30.344  12.197 -57.799  1.00  0.00           C
ATOM   3347  C   GLY C 820     -29.629  11.761 -56.529  1.00  0.00           C
ATOM   3348  O   GLY C 820     -28.535  11.186 -56.552  1.00  0.00           O
ATOM   3349  N   ASP C 821     -30.248  12.073 -55.404  1.00  0.00           N
ATOM   3350  CA  ASP C 821     -29.673  11.762 -54.112  1.00  0.00           C
ATOM   3351  C   ASP C 821     -30.265  10.452 -53.609  1.00  0.00           C
ATOM   3352  O   ASP C 821     -31.459  10.199 -53.776  1.00  0.00           O
ATOM   3353  CB  ASP C 821     -29.983  12.889 -53.116  1.00  0.00           C
ATOM   3354  CG  ASP C 821     -29.366  14.267 -53.462  1.00  0.00           C
ATOM   3355  OD1 ASP C 821     -28.263  14.331 -53.947  1.00  0.00           O
ATOM   3356  OD2 ASP C 821     -30.047  15.248 -53.273  1.00  0.00           O
ATOM   3357  N   VAL C 822     -29.450   9.632 -52.966  1.00  0.00           N
ATOM   3358  CA  VAL C 822     -29.933   8.388 -52.388  1.00  0.00           C
ATOM   3359  C   VAL C 822     -29.769   8.467 -50.879  1.00  0.00           C
ATOM   3360  O   VAL C 822     -28.641   8.588 -50.390  1.00  0.00           O
ATOM   3361  CB  VAL C 822     -29.140   7.186 -52.918  1.00  0.00           C
ATOM   3362  CG1 VAL C 822     -29.677   5.949 -52.301  1.00  0.00           C
ATOM   3363  CG2 VAL C 822     -29.217   7.122 -54.432  1.00  0.00           C
ATOM   3364  N   ARG C 823     -30.889   8.399 -50.157  1.00  0.00           N
ATOM   3365  CA  ARG C 823     -30.912   8.578 -48.704  1.00  0.00           C
ATOM   3366  C   ARG C 823     -31.567   7.423 -47.950  1.00  0.00           C
ATOM   3367  O   ARG C 823     -32.559   6.845 -48.383  1.00  0.00           O
ATOM   3368  CB  ARG C 823     -31.600   9.904 -48.364  1.00  0.00           C
ATOM   3369  CG  ARG C 823     -31.671  10.267 -46.877  1.00  0.00           C
ATOM   3370  CD  ARG C 823     -32.191  11.648 -46.650  1.00  0.00           C
ATOM   3371  NE  ARG C 823     -33.550  11.831 -47.129  1.00  0.00           N
ATOM   3372  CZ  ARG C 823     -34.251  12.989 -47.070  1.00  0.00           C
ATOM   3373  NH1 ARG C 823     -33.723  14.045 -46.530  1.00  0.00           N
ATOM   3374  NH2 ARG C 823     -35.476  13.047 -47.553  1.00  0.00           N
ATOM   3375  N   ALA C 824     -30.970   7.029 -46.833  1.00  0.00           N
ATOM   3376  CA  ALA C 824     -31.536   5.943 -46.042  1.00  0.00           C
ATOM   3377  C   ALA C 824     -32.779   6.406 -45.282  1.00  0.00           C
ATOM   3378  O   ALA C 824     -32.754   7.426 -44.592  1.00  0.00           O
ATOM   3379  CB  ALA C 824     -30.487   5.418 -45.067  1.00  0.00           C
ATOM   3380  N   LEU C 825     -33.854   5.624 -45.341  1.00  0.00           N
ATOM   3381  CA  LEU C 825     -35.054   5.892 -44.541  1.00  0.00           C
ATOM   3382  C   LEU C 825     -34.977   5.186 -43.208  1.00  0.00           C
ATOM   3383  O   LEU C 825     -35.376   5.722 -42.172  1.00  0.00           O
ATOM   3384  CB  LEU C 825     -36.321   5.465 -45.283  1.00  0.00           C
ATOM   3385  CG  LEU C 825     -36.714   6.296 -46.474  1.00  0.00           C
ATOM   3386  CD1 LEU C 825     -37.821   5.602 -47.255  1.00  0.00           C
ATOM   3387  CD2 LEU C 825     -37.233   7.622 -45.924  1.00  0.00           C
ATOM   3388  N   THR C 826     -34.450   3.975 -43.250  1.00  0.00           N
ATOM   3389  CA  THR C 826     -34.316   3.150 -42.062  1.00  0.00           C
ATOM   3390  C   THR C 826     -32.884   2.722 -41.940  1.00  0.00           C
ATOM   3391  O   THR C 826     -32.042   3.112 -42.748  1.00  0.00           O
ATOM   3392  CB  THR C 826     -35.175   1.880 -42.121  1.00  0.00           C
ATOM   3393  OG1 THR C 826     -34.624   0.969 -43.108  1.00  0.00           O
ATOM   3394  CG2 THR C 826     -36.598   2.240 -42.478  1.00  0.00           C
ATOM   3395  N   TYR C 827     -32.580   1.950 -40.916  1.00  0.00           N
ATOM   3396  CA  TYR C 827     -31.251   1.401 -40.892  1.00  0.00           C
ATOM   3397  C   TYR C 827     -31.180   0.549 -42.133  1.00  0.00           C
ATOM   3398  O   TYR C 827     -32.136  -0.188 -42.420  1.00  0.00           O
ATOM   3399  CB  TYR C 827     -31.020   0.586 -39.623  1.00  0.00           C
ATOM   3400  CG  TYR C 827     -30.820   1.441 -38.414  1.00  0.00           C
ATOM   3401  CD1 TYR C 827     -29.595   2.029 -38.214  1.00  0.00           C
ATOM   3402  CD2 TYR C 827     -31.853   1.677 -37.528  1.00  0.00           C
ATOM   3403  CE1 TYR C 827     -29.379   2.856 -37.138  1.00  0.00           C
ATOM   3404  CE2 TYR C 827     -31.643   2.506 -36.439  1.00  0.00           C
ATOM   3405  CZ  TYR C 827     -30.407   3.096 -36.246  1.00  0.00           C
ATOM   3406  OH  TYR C 827     -30.200   3.930 -35.172  1.00  0.00           O
ATOM   3407  N   CYS C 828     -30.090   0.674 -42.874  1.00  0.00           N
ATOM   3408  CA  CYS C 828     -29.937  -0.089 -44.091  1.00  0.00           C
ATOM   3409  C   CYS C 828     -28.635  -0.858 -44.149  1.00  0.00           C
ATOM   3410  O   CYS C 828     -27.568  -0.340 -43.809  1.00  0.00           O
ATOM   3411  CB  CYS C 828     -30.017   0.827 -45.315  1.00  0.00           C
ATOM   3412  SG  CYS C 828     -31.582   1.690 -45.478  1.00  0.00           S
ATOM   3413  N   ASP C 829     -28.747  -2.099 -44.604  1.00  0.00           N
ATOM   3414  CA  ASP C 829     -27.607  -2.977 -44.843  1.00  0.00           C
ATOM   3415  C   ASP C 829     -27.445  -3.143 -46.335  1.00  0.00           C
ATOM   3416  O   ASP C 829     -28.361  -3.642 -47.012  1.00  0.00           O
ATOM   3417  CB  ASP C 829     -27.770  -4.346 -44.182  1.00  0.00           C
ATOM   3418  CG  ASP C 829     -27.691  -4.307 -42.662  1.00  0.00           C
ATOM   3419  OD1 ASP C 829     -27.255  -3.335 -42.135  1.00  0.00           O
ATOM   3420  OD2 ASP C 829     -28.102  -5.257 -42.042  1.00  0.00           O
ATOM   3421  N   LEU C 830     -26.327  -2.657 -46.851  1.00  0.00           N
ATOM   3422  CA  LEU C 830     -26.090  -2.678 -48.279  1.00  0.00           C
ATOM   3423  C   LEU C 830     -24.875  -3.522 -48.643  1.00  0.00           C
ATOM   3424  O   LEU C 830     -23.867  -3.531 -47.927  1.00  0.00           O
ATOM   3425  CB  LEU C 830     -25.858  -1.240 -48.734  1.00  0.00           C
ATOM   3426  CG  LEU C 830     -26.981  -0.246 -48.374  1.00  0.00           C
ATOM   3427  CD1 LEU C 830     -26.545   1.102 -48.704  1.00  0.00           C
ATOM   3428  CD2 LEU C 830     -28.250  -0.577 -49.122  1.00  0.00           C
ATOM   3429  N   HIS C 831     -24.945  -4.178 -49.794  1.00  0.00           N
ATOM   3430  CA  HIS C 831     -23.792  -4.876 -50.346  1.00  0.00           C
ATOM   3431  C   HIS C 831     -23.311  -4.077 -51.538  1.00  0.00           C
ATOM   3432  O   HIS C 831     -24.074  -3.821 -52.474  1.00  0.00           O
ATOM   3433  CB  HIS C 831     -24.120  -6.298 -50.782  1.00  0.00           C
ATOM   3434  CG  HIS C 831     -24.550  -7.194 -49.706  1.00  0.00           C
ATOM   3435  ND1 HIS C 831     -23.674  -7.772 -48.853  1.00  0.00           N
ATOM   3436  CD2 HIS C 831     -25.767  -7.628 -49.347  1.00  0.00           C
ATOM   3437  CE1 HIS C 831     -24.320  -8.546 -48.002  1.00  0.00           C
ATOM   3438  NE2 HIS C 831     -25.596  -8.476 -48.273  1.00  0.00           N
ATOM   3439  N   LYS C 832     -22.078  -3.618 -51.463  1.00  0.00           N
ATOM   3440  CA  LYS C 832     -21.498  -2.779 -52.494  1.00  0.00           C
ATOM   3441  C   LYS C 832     -20.395  -3.493 -53.247  1.00  0.00           C
ATOM   3442  O   LYS C 832     -19.522  -4.122 -52.639  1.00  0.00           O
ATOM   3443  CB  LYS C 832     -20.925  -1.508 -51.862  1.00  0.00           C
ATOM   3444  CG  LYS C 832     -20.295  -0.523 -52.840  1.00  0.00           C
ATOM   3445  CD  LYS C 832     -19.717   0.687 -52.098  1.00  0.00           C
ATOM   3446  CE  LYS C 832     -19.081   1.683 -53.047  1.00  0.00           C
ATOM   3447  NZ  LYS C 832     -18.489   2.857 -52.328  1.00  0.00           N
ATOM   3448  N   ILE C 833     -20.410  -3.396 -54.571  1.00  0.00           N
ATOM   3449  CA  ILE C 833     -19.299  -3.956 -55.325  1.00  0.00           C
ATOM   3450  C   ILE C 833     -18.832  -2.935 -56.345  1.00  0.00           C
ATOM   3451  O   ILE C 833     -19.618  -2.385 -57.126  1.00  0.00           O
ATOM   3452  CB  ILE C 833     -19.687  -5.277 -56.021  1.00  0.00           C
ATOM   3453  CG1 ILE C 833     -18.466  -5.904 -56.732  1.00  0.00           C
ATOM   3454  CG2 ILE C 833     -20.820  -5.016 -57.023  1.00  0.00           C
ATOM   3455  CD1 ILE C 833     -18.673  -7.368 -57.121  1.00  0.00           C
ATOM   3456  N   HIS C 834     -17.535  -2.691 -56.351  1.00  0.00           N
ATOM   3457  CA  HIS C 834     -16.968  -1.716 -57.257  1.00  0.00           C
ATOM   3458  C   HIS C 834     -16.989  -2.191 -58.685  1.00  0.00           C
ATOM   3459  O   HIS C 834     -16.795  -3.380 -58.957  1.00  0.00           O
ATOM   3460  CB  HIS C 834     -15.539  -1.363 -56.827  1.00  0.00           C
ATOM   3461  CG  HIS C 834     -15.469  -0.440 -55.639  1.00  0.00           C
ATOM   3462  ND1 HIS C 834     -15.770   0.899 -55.739  1.00  0.00           N
ATOM   3463  CD2 HIS C 834     -15.153  -0.653 -54.340  1.00  0.00           C
ATOM   3464  CE1 HIS C 834     -15.626   1.477 -54.572  1.00  0.00           C
ATOM   3465  NE2 HIS C 834     -15.256   0.564 -53.696  1.00  0.00           N
ATOM   3466  N   ARG C 835     -17.160  -1.242 -59.594  1.00  0.00           N
ATOM   3467  CA  ARG C 835     -17.133  -1.510 -61.020  1.00  0.00           C
ATOM   3468  C   ARG C 835     -15.936  -2.322 -61.476  1.00  0.00           C
ATOM   3469  O   ARG C 835     -16.090  -3.356 -62.129  1.00  0.00           O
ATOM   3470  CB  ARG C 835     -17.145  -0.196 -61.775  1.00  0.00           C
ATOM   3471  CG  ARG C 835     -16.982  -0.335 -63.245  1.00  0.00           C
ATOM   3472  CD  ARG C 835     -17.109   0.951 -63.967  1.00  0.00           C
ATOM   3473  NE  ARG C 835     -16.892   0.715 -65.327  1.00  0.00           N
ATOM   3474  CZ  ARG C 835     -17.610   1.202 -66.314  1.00  0.00           C
ATOM   3475  NH1 ARG C 835     -18.640   1.998 -66.097  1.00  0.00           N
ATOM   3476  NH2 ARG C 835     -17.290   0.844 -67.511  1.00  0.00           N
ATOM   3477  N   ASP C 836     -14.744  -1.879 -61.092  1.00  0.00           N
ATOM   3478  CA  ASP C 836     -13.517  -2.538 -61.515  1.00  0.00           C
ATOM   3479  C   ASP C 836     -13.428  -3.971 -61.008  1.00  0.00           C
ATOM   3480  O   ASP C 836     -12.960  -4.862 -61.716  1.00  0.00           O
ATOM   3481  CB  ASP C 836     -12.326  -1.733 -61.010  1.00  0.00           C
ATOM   3482  CG  ASP C 836     -12.185  -0.398 -61.736  1.00  0.00           C
ATOM   3483  OD1 ASP C 836     -12.796  -0.233 -62.771  1.00  0.00           O
ATOM   3484  OD2 ASP C 836     -11.500   0.455 -61.231  1.00  0.00           O
ATOM   3485  N   ASP C 837     -13.909  -4.202 -59.793  1.00  0.00           N
ATOM   3486  CA  ASP C 837     -13.834  -5.525 -59.194  1.00  0.00           C
ATOM   3487  C   ASP C 837     -14.813  -6.477 -59.864  1.00  0.00           C
ATOM   3488  O   ASP C 837     -14.491  -7.634 -60.143  1.00  0.00           O
ATOM   3489  CB  ASP C 837     -14.152  -5.425 -57.711  1.00  0.00           C
ATOM   3490  CG  ASP C 837     -13.057  -4.739 -56.878  1.00  0.00           C
ATOM   3491  OD1 ASP C 837     -11.918  -4.724 -57.293  1.00  0.00           O
ATOM   3492  OD2 ASP C 837     -13.378  -4.229 -55.834  1.00  0.00           O
ATOM   3493  N   LEU C 838     -16.001  -5.980 -60.181  1.00  0.00           N
ATOM   3494  CA  LEU C 838     -16.983  -6.815 -60.845  1.00  0.00           C
ATOM   3495  C   LEU C 838     -16.488  -7.205 -62.225  1.00  0.00           C
ATOM   3496  O   LEU C 838     -16.526  -8.380 -62.597  1.00  0.00           O
ATOM   3497  CB  LEU C 838     -18.322  -6.097 -60.976  1.00  0.00           C
ATOM   3498  CG  LEU C 838     -19.411  -6.886 -61.715  1.00  0.00           C
ATOM   3499  CD1 LEU C 838     -19.737  -8.183 -60.969  1.00  0.00           C
ATOM   3500  CD2 LEU C 838     -20.606  -6.029 -61.850  1.00  0.00           C
ATOM   3501  N   LEU C 839     -16.010  -6.219 -62.988  1.00  0.00           N
ATOM   3502  CA  LEU C 839     -15.562  -6.487 -64.342  1.00  0.00           C
ATOM   3503  C   LEU C 839     -14.368  -7.438 -64.348  1.00  0.00           C
ATOM   3504  O   LEU C 839     -14.287  -8.326 -65.200  1.00  0.00           O
ATOM   3505  CB  LEU C 839     -15.209  -5.169 -65.033  1.00  0.00           C
ATOM   3506  CG  LEU C 839     -16.414  -4.235 -65.311  1.00  0.00           C
ATOM   3507  CD1 LEU C 839     -15.905  -2.910 -65.842  1.00  0.00           C
ATOM   3508  CD2 LEU C 839     -17.375  -4.905 -66.288  1.00  0.00           C
ATOM   3509  N   GLU C 840     -13.454  -7.292 -63.378  1.00  0.00           N
ATOM   3510  CA  GLU C 840     -12.308  -8.190 -63.300  1.00  0.00           C
ATOM   3511  C   GLU C 840     -12.765  -9.635 -63.085  1.00  0.00           C
ATOM   3512  O   GLU C 840     -12.313 -10.555 -63.776  1.00  0.00           O
ATOM   3513  CB  GLU C 840     -11.370  -7.763 -62.166  1.00  0.00           C
ATOM   3514  CG  GLU C 840     -10.105  -8.607 -62.033  1.00  0.00           C
ATOM   3515  CD  GLU C 840      -9.182  -8.145 -60.915  1.00  0.00           C
ATOM   3516  OE1 GLU C 840      -8.144  -8.737 -60.744  1.00  0.00           O
ATOM   3517  OE2 GLU C 840      -9.510  -7.200 -60.241  1.00  0.00           O
ATOM   3518  N   VAL C 841     -13.691  -9.843 -62.149  1.00  0.00           N
ATOM   3519  CA  VAL C 841     -14.146 -11.199 -61.892  1.00  0.00           C
ATOM   3520  C   VAL C 841     -14.884 -11.761 -63.101  1.00  0.00           C
ATOM   3521  O   VAL C 841     -14.618 -12.891 -63.518  1.00  0.00           O
ATOM   3522  CB  VAL C 841     -15.056 -11.271 -60.648  1.00  0.00           C
ATOM   3523  CG1 VAL C 841     -15.645 -12.676 -60.534  1.00  0.00           C
ATOM   3524  CG2 VAL C 841     -14.248 -10.941 -59.385  1.00  0.00           C
ATOM   3525  N   LEU C 842     -15.775 -10.975 -63.701  1.00  0.00           N
ATOM   3526  CA  LEU C 842     -16.534 -11.477 -64.837  1.00  0.00           C
ATOM   3527  C   LEU C 842     -15.600 -11.813 -65.999  1.00  0.00           C
ATOM   3528  O   LEU C 842     -15.817 -12.784 -66.721  1.00  0.00           O
ATOM   3529  CB  LEU C 842     -17.593 -10.457 -65.256  1.00  0.00           C
ATOM   3530  CG  LEU C 842     -18.733 -10.221 -64.219  1.00  0.00           C
ATOM   3531  CD1 LEU C 842     -19.623  -9.127 -64.734  1.00  0.00           C
ATOM   3532  CD2 LEU C 842     -19.510 -11.506 -63.951  1.00  0.00           C
ATOM   3533  N   ASP C 843     -14.521 -11.044 -66.163  1.00  0.00           N
ATOM   3534  CA  ASP C 843     -13.541 -11.339 -67.198  1.00  0.00           C
ATOM   3535  C   ASP C 843     -12.859 -12.685 -66.940  1.00  0.00           C
ATOM   3536  O   ASP C 843     -12.536 -13.409 -67.887  1.00  0.00           O
ATOM   3537  CB  ASP C 843     -12.503 -10.214 -67.294  1.00  0.00           C
ATOM   3538  CG  ASP C 843     -11.577 -10.316 -68.518  1.00  0.00           C
ATOM   3539  OD1 ASP C 843     -12.085 -10.342 -69.621  1.00  0.00           O
ATOM   3540  OD2 ASP C 843     -10.375 -10.319 -68.348  1.00  0.00           O
ATOM   3541  N   MET C 844     -12.669 -13.059 -65.661  1.00  0.00           N
ATOM   3542  CA  MET C 844     -12.031 -14.345 -65.390  1.00  0.00           C
ATOM   3543  C   MET C 844     -13.011 -15.518 -65.445  1.00  0.00           C
ATOM   3544  O   MET C 844     -12.594 -16.680 -65.522  1.00  0.00           O
ATOM   3545  CB  MET C 844     -11.260 -14.333 -64.076  1.00  0.00           C
ATOM   3546  CG  MET C 844     -10.051 -13.409 -64.139  1.00  0.00           C
ATOM   3547  SD  MET C 844      -8.880 -13.642 -62.827  1.00  0.00           S
ATOM   3548  CE  MET C 844      -9.704 -12.978 -61.401  1.00  0.00           C
ATOM   3549  N   TYR C 845     -14.306 -15.210 -65.492  1.00  0.00           N
ATOM   3550  CA  TYR C 845     -15.373 -16.205 -65.625  1.00  0.00           C
ATOM   3551  C   TYR C 845     -16.331 -15.861 -66.793  1.00  0.00           C
ATOM   3552  O   TYR C 845     -17.526 -15.621 -66.564  1.00  0.00           O
ATOM   3553  CB  TYR C 845     -16.153 -16.313 -64.302  1.00  0.00           C
ATOM   3554  CG  TYR C 845     -15.322 -16.817 -63.104  1.00  0.00           C
ATOM   3555  CD1 TYR C 845     -15.203 -18.175 -62.870  1.00  0.00           C
ATOM   3556  CD2 TYR C 845     -14.673 -15.936 -62.267  1.00  0.00           C
ATOM   3557  CE1 TYR C 845     -14.448 -18.642 -61.804  1.00  0.00           C
ATOM   3558  CE2 TYR C 845     -13.920 -16.393 -61.214  1.00  0.00           C
ATOM   3559  CZ  TYR C 845     -13.808 -17.737 -60.980  1.00  0.00           C
ATOM   3560  OH  TYR C 845     -13.072 -18.177 -59.921  1.00  0.00           O
ATOM   3561  N   PRO C 846     -15.867 -15.903 -68.065  1.00  0.00           N
ATOM   3562  CA  PRO C 846     -16.622 -15.492 -69.238  1.00  0.00           C
ATOM   3563  C   PRO C 846     -17.876 -16.322 -69.490  1.00  0.00           C
ATOM   3564  O   PRO C 846     -18.842 -15.829 -70.071  1.00  0.00           O
ATOM   3565  CB  PRO C 846     -15.608 -15.688 -70.375  1.00  0.00           C
ATOM   3566  CG  PRO C 846     -14.615 -16.699 -69.848  1.00  0.00           C
ATOM   3567  CD  PRO C 846     -14.524 -16.424 -68.371  1.00  0.00           C
ATOM   3568  N   GLU C 847     -17.904 -17.560 -68.989  1.00  0.00           N
ATOM   3569  CA  GLU C 847     -19.064 -18.432 -69.174  1.00  0.00           C
ATOM   3570  C   GLU C 847     -20.259 -17.979 -68.342  1.00  0.00           C
ATOM   3571  O   GLU C 847     -21.394 -18.392 -68.580  1.00  0.00           O
ATOM   3572  CB  GLU C 847     -18.728 -19.886 -68.820  1.00  0.00           C
ATOM   3573  CG  GLU C 847     -18.401 -20.141 -67.352  1.00  0.00           C
ATOM   3574  CD  GLU C 847     -16.967 -19.987 -67.026  1.00  0.00           C
ATOM   3575  OE1 GLU C 847     -16.603 -20.330 -65.920  1.00  0.00           O
ATOM   3576  OE2 GLU C 847     -16.192 -19.578 -67.863  1.00  0.00           O
ATOM   3577  N   PHE C 848     -19.987 -17.119 -67.370  1.00  0.00           N
ATOM   3578  CA  PHE C 848     -20.965 -16.596 -66.444  1.00  0.00           C
ATOM   3579  C   PHE C 848     -21.334 -15.176 -66.793  1.00  0.00           C
ATOM   3580  O   PHE C 848     -22.467 -14.752 -66.559  1.00  0.00           O
ATOM   3581  CB  PHE C 848     -20.467 -16.686 -65.009  1.00  0.00           C
ATOM   3582  CG  PHE C 848     -21.411 -16.070 -64.043  1.00  0.00           C
ATOM   3583  CD1 PHE C 848     -21.023 -14.935 -63.360  1.00  0.00           C
ATOM   3584  CD2 PHE C 848     -22.686 -16.564 -63.843  1.00  0.00           C
ATOM   3585  CE1 PHE C 848     -21.859 -14.315 -62.478  1.00  0.00           C
ATOM   3586  CE2 PHE C 848     -23.535 -15.929 -62.960  1.00  0.00           C
ATOM   3587  CZ  PHE C 848     -23.108 -14.807 -62.279  1.00  0.00           C
ATOM   3588  N   SER C 849     -20.381 -14.440 -67.351  1.00  0.00           N
ATOM   3589  CA  SER C 849     -20.591 -13.034 -67.668  1.00  0.00           C
ATOM   3590  C   SER C 849     -21.843 -12.783 -68.522  1.00  0.00           C
ATOM   3591  O   SER C 849     -22.659 -11.932 -68.166  1.00  0.00           O
ATOM   3592  CB  SER C 849     -19.356 -12.500 -68.376  1.00  0.00           C
ATOM   3593  OG  SER C 849     -19.498 -11.147 -68.718  1.00  0.00           O
ATOM   3594  N   ASP C 850     -22.050 -13.543 -69.604  1.00  0.00           N
ATOM   3595  CA  ASP C 850     -23.251 -13.316 -70.427  1.00  0.00           C
ATOM   3596  C   ASP C 850     -24.547 -13.544 -69.649  1.00  0.00           C
ATOM   3597  O   ASP C 850     -25.524 -12.799 -69.798  1.00  0.00           O
ATOM   3598  CB  ASP C 850     -23.248 -14.240 -71.645  1.00  0.00           C
ATOM   3599  CG  ASP C 850     -22.229 -13.849 -72.700  1.00  0.00           C
ATOM   3600  OD1 ASP C 850     -21.725 -12.747 -72.645  1.00  0.00           O
ATOM   3601  OD2 ASP C 850     -21.957 -14.659 -73.555  1.00  0.00           O
ATOM   3602  N   HIS C 851     -24.547 -14.571 -68.801  1.00  0.00           N
ATOM   3603  CA  HIS C 851     -25.712 -14.899 -67.998  1.00  0.00           C
ATOM   3604  C   HIS C 851     -26.005 -13.746 -67.064  1.00  0.00           C
ATOM   3605  O   HIS C 851     -27.138 -13.246 -67.012  1.00  0.00           O
ATOM   3606  CB  HIS C 851     -25.505 -16.183 -67.185  1.00  0.00           C
ATOM   3607  CG  HIS C 851     -26.694 -16.543 -66.339  1.00  0.00           C
ATOM   3608  ND1 HIS C 851     -27.854 -17.076 -66.868  1.00  0.00           N
ATOM   3609  CD2 HIS C 851     -26.912 -16.423 -65.007  1.00  0.00           C
ATOM   3610  CE1 HIS C 851     -28.729 -17.274 -65.896  1.00  0.00           C
ATOM   3611  NE2 HIS C 851     -28.184 -16.888 -64.761  1.00  0.00           N
ATOM   3612  N   PHE C 852     -24.958 -13.307 -66.362  1.00  0.00           N
ATOM   3613  CA  PHE C 852     -25.054 -12.241 -65.387  1.00  0.00           C
ATOM   3614  C   PHE C 852     -25.668 -11.000 -66.013  1.00  0.00           C
ATOM   3615  O   PHE C 852     -26.628 -10.441 -65.475  1.00  0.00           O
ATOM   3616  CB  PHE C 852     -23.662 -11.898 -64.846  1.00  0.00           C
ATOM   3617  CG  PHE C 852     -23.643 -10.775 -63.860  1.00  0.00           C
ATOM   3618  CD1 PHE C 852     -23.294  -9.503 -64.256  1.00  0.00           C
ATOM   3619  CD2 PHE C 852     -23.981 -10.988 -62.529  1.00  0.00           C
ATOM   3620  CE1 PHE C 852     -23.285  -8.467 -63.358  1.00  0.00           C
ATOM   3621  CE2 PHE C 852     -23.972  -9.948 -61.627  1.00  0.00           C
ATOM   3622  CZ  PHE C 852     -23.624  -8.682 -62.043  1.00  0.00           C
ATOM   3623  N   TRP C 853     -25.140 -10.571 -67.159  1.00  0.00           N
ATOM   3624  CA  TRP C 853     -25.638  -9.340 -67.749  1.00  0.00           C
ATOM   3625  C   TRP C 853     -27.067  -9.470 -68.262  1.00  0.00           C
ATOM   3626  O   TRP C 853     -27.839  -8.514 -68.187  1.00  0.00           O
ATOM   3627  CB  TRP C 853     -24.744  -8.876 -68.892  1.00  0.00           C
ATOM   3628  CG  TRP C 853     -23.379  -8.474 -68.443  1.00  0.00           C
ATOM   3629  CD1 TRP C 853     -22.201  -9.029 -68.832  1.00  0.00           C
ATOM   3630  CD2 TRP C 853     -23.039  -7.467 -67.465  1.00  0.00           C
ATOM   3631  NE1 TRP C 853     -21.154  -8.421 -68.190  1.00  0.00           N
ATOM   3632  CE2 TRP C 853     -21.647  -7.469 -67.347  1.00  0.00           C
ATOM   3633  CE3 TRP C 853     -23.791  -6.572 -66.685  1.00  0.00           C
ATOM   3634  CZ2 TRP C 853     -20.983  -6.607 -66.487  1.00  0.00           C
ATOM   3635  CZ3 TRP C 853     -23.112  -5.705 -65.822  1.00  0.00           C
ATOM   3636  CH2 TRP C 853     -21.744  -5.732 -65.731  1.00  0.00           C
ATOM   3637  N   SER C 854     -27.447 -10.648 -68.770  1.00  0.00           N
ATOM   3638  CA  SER C 854     -28.803 -10.797 -69.277  1.00  0.00           C
ATOM   3639  C   SER C 854     -29.815 -10.920 -68.140  1.00  0.00           C
ATOM   3640  O   SER C 854     -30.992 -10.590 -68.309  1.00  0.00           O
ATOM   3641  CB  SER C 854     -28.895 -12.029 -70.161  1.00  0.00           C
ATOM   3642  OG  SER C 854     -28.777 -13.212 -69.411  1.00  0.00           O
ATOM   3643  N   SER C 855     -29.345 -11.367 -66.971  1.00  0.00           N
ATOM   3644  CA  SER C 855     -30.201 -11.542 -65.814  1.00  0.00           C
ATOM   3645  C   SER C 855     -30.183 -10.345 -64.863  1.00  0.00           C
ATOM   3646  O   SER C 855     -31.048 -10.231 -63.992  1.00  0.00           O
ATOM   3647  CB  SER C 855     -29.776 -12.790 -65.077  1.00  0.00           C
ATOM   3648  OG  SER C 855     -29.939 -13.921 -65.879  1.00  0.00           O
ATOM   3649  N   LEU C 856     -29.227  -9.432 -65.043  1.00  0.00           N
ATOM   3650  CA  LEU C 856     -29.139  -8.277 -64.165  1.00  0.00           C
ATOM   3651  C   LEU C 856     -30.200  -7.253 -64.485  1.00  0.00           C
ATOM   3652  O   LEU C 856     -30.235  -6.673 -65.569  1.00  0.00           O
ATOM   3653  CB  LEU C 856     -27.750  -7.616 -64.259  1.00  0.00           C
ATOM   3654  CG  LEU C 856     -27.513  -6.362 -63.341  1.00  0.00           C
ATOM   3655  CD1 LEU C 856     -27.559  -6.776 -61.866  1.00  0.00           C
ATOM   3656  CD2 LEU C 856     -26.171  -5.721 -63.688  1.00  0.00           C
ATOM   3657  N   GLU C 857     -31.050  -7.005 -63.501  1.00  0.00           N
ATOM   3658  CA  GLU C 857     -32.101  -6.020 -63.624  1.00  0.00           C
ATOM   3659  C   GLU C 857     -31.923  -4.981 -62.542  1.00  0.00           C
ATOM   3660  O   GLU C 857     -32.123  -5.260 -61.363  1.00  0.00           O
ATOM   3661  CB  GLU C 857     -33.508  -6.637 -63.518  1.00  0.00           C
ATOM   3662  CG  GLU C 857     -33.918  -7.559 -64.674  1.00  0.00           C
ATOM   3663  CD  GLU C 857     -35.343  -8.104 -64.530  1.00  0.00           C
ATOM   3664  OE1 GLU C 857     -35.784  -8.819 -65.404  1.00  0.00           O
ATOM   3665  OE2 GLU C 857     -35.980  -7.805 -63.542  1.00  0.00           O
ATOM   3666  N   ILE C 858     -31.522  -3.789 -62.944  1.00  0.00           N
ATOM   3667  CA  ILE C 858     -31.301  -2.721 -61.987  1.00  0.00           C
ATOM   3668  C   ILE C 858     -32.656  -2.090 -61.722  1.00  0.00           C
ATOM   3669  O   ILE C 858     -33.355  -1.709 -62.662  1.00  0.00           O
ATOM   3670  CB  ILE C 858     -30.269  -1.705 -62.517  1.00  0.00           C
ATOM   3671  CG1 ILE C 858     -28.930  -2.414 -62.722  1.00  0.00           C
ATOM   3672  CG2 ILE C 858     -30.102  -0.561 -61.554  1.00  0.00           C
ATOM   3673  CD1 ILE C 858     -27.925  -1.583 -63.425  1.00  0.00           C
ATOM   3674  N   THR C 859     -33.055  -2.040 -60.453  1.00  0.00           N
ATOM   3675  CA  THR C 859     -34.375  -1.556 -60.091  1.00  0.00           C
ATOM   3676  C   THR C 859     -34.456  -0.074 -60.425  1.00  0.00           C
ATOM   3677  O   THR C 859     -35.452   0.408 -60.970  1.00  0.00           O
ATOM   3678  CB  THR C 859     -34.678  -1.759 -58.586  1.00  0.00           C
ATOM   3679  OG1 THR C 859     -34.564  -3.160 -58.215  1.00  0.00           O
ATOM   3680  CG2 THR C 859     -36.103  -1.329 -58.334  1.00  0.00           C
ATOM   3681  N   PHE C 860     -33.388   0.648 -60.080  1.00  0.00           N
ATOM   3682  CA  PHE C 860     -33.351   2.074 -60.359  1.00  0.00           C
ATOM   3683  C   PHE C 860     -31.997   2.507 -60.923  1.00  0.00           C
ATOM   3684  O   PHE C 860     -30.957   2.411 -60.254  1.00  0.00           O
ATOM   3685  CB  PHE C 860     -33.636   2.890 -59.113  1.00  0.00           C
ATOM   3686  CG  PHE C 860     -33.884   4.335 -59.412  1.00  0.00           C
ATOM   3687  CD1 PHE C 860     -32.855   5.229 -59.638  1.00  0.00           C
ATOM   3688  CD2 PHE C 860     -35.186   4.807 -59.444  1.00  0.00           C
ATOM   3689  CE1 PHE C 860     -33.136   6.567 -59.897  1.00  0.00           C
ATOM   3690  CE2 PHE C 860     -35.459   6.131 -59.693  1.00  0.00           C
ATOM   3691  CZ  PHE C 860     -34.438   7.009 -59.917  1.00  0.00           C
ATOM   3692  N   ASN C 861     -32.028   2.992 -62.154  1.00  0.00           N
ATOM   3693  CA  ASN C 861     -30.841   3.463 -62.846  1.00  0.00           C
ATOM   3694  C   ASN C 861     -30.552   4.900 -62.423  1.00  0.00           C
ATOM   3695  O   ASN C 861     -31.342   5.802 -62.706  1.00  0.00           O
ATOM   3696  CB  ASN C 861     -31.018   3.363 -64.353  1.00  0.00           C
ATOM   3697  CG  ASN C 861     -29.764   3.715 -65.149  1.00  0.00           C
ATOM   3698  OD1 ASN C 861     -28.774   4.259 -64.642  1.00  0.00           O
ATOM   3699  ND2 ASN C 861     -29.808   3.415 -66.428  1.00  0.00           N
ATOM   3700  N   LEU C 862     -29.452   5.107 -61.708  1.00  0.00           N
ATOM   3701  CA  LEU C 862     -29.100   6.431 -61.207  1.00  0.00           C
ATOM   3702  C   LEU C 862     -28.446   7.314 -62.254  1.00  0.00           C
ATOM   3703  O   LEU C 862     -28.154   8.467 -61.962  1.00  0.00           O
ATOM   3704  CB  LEU C 862     -28.143   6.350 -60.004  1.00  0.00           C
ATOM   3705  CG  LEU C 862     -28.688   5.802 -58.687  1.00  0.00           C
ATOM   3706  CD1 LEU C 862     -27.537   5.657 -57.705  1.00  0.00           C
ATOM   3707  CD2 LEU C 862     -29.704   6.794 -58.124  1.00  0.00           C
ATOM   3708  N   ARG C 863     -28.188   6.788 -63.446  1.00  0.00           N
ATOM   3709  CA  ARG C 863     -27.530   7.578 -64.480  1.00  0.00           C
ATOM   3710  C   ARG C 863     -28.528   8.400 -65.293  1.00  0.00           C
ATOM   3711  O   ARG C 863     -29.672   7.991 -65.487  1.00  0.00           O
ATOM   3712  OXT ARG C 863     -28.248   9.559 -65.593  1.00  0.00           O
ATOM   3713  CB  ARG C 863     -26.720   6.673 -65.402  1.00  0.00           C
ATOM   3714  CG  ARG C 863     -25.954   7.381 -66.502  1.00  0.00           C
ATOM   3715  CD  ARG C 863     -24.993   6.461 -67.177  1.00  0.00           C
ATOM   3716  NE  ARG C 863     -24.271   7.119 -68.255  1.00  0.00           N
ATOM   3717  CZ  ARG C 863     -22.972   6.889 -68.559  1.00  0.00           C
ATOM   3718  NH1 ARG C 863     -22.240   6.047 -67.822  1.00  0.00           N
ATOM   3719  NH2 ARG C 863     -22.420   7.529 -69.578  1.00  0.00           N
TER    3720      ARG C 863
ATOM   3721  N   TRP A 398       2.111  51.394 -20.266  1.00  0.00           N
ATOM   3722  CA  TRP A 398       3.191  50.432 -20.130  1.00  0.00           C
ATOM   3723  C   TRP A 398       2.605  49.040 -19.935  1.00  0.00           C
ATOM   3724  O   TRP A 398       1.877  48.791 -18.974  1.00  0.00           O
ATOM   3725  CB  TRP A 398       4.073  50.809 -18.916  1.00  0.00           C
ATOM   3726  CG  TRP A 398       5.366  50.005 -18.749  1.00  0.00           C
ATOM   3727  CD1 TRP A 398       6.418  50.015 -19.616  1.00  0.00           C
ATOM   3728  CD2 TRP A 398       5.763  49.124 -17.656  1.00  0.00           C
ATOM   3729  NE1 TRP A 398       7.431  49.208 -19.151  1.00  0.00           N
ATOM   3730  CE2 TRP A 398       7.051  48.656 -17.956  1.00  0.00           C
ATOM   3731  CE3 TRP A 398       5.150  48.711 -16.472  1.00  0.00           C
ATOM   3732  CZ2 TRP A 398       7.736  47.791 -17.114  1.00  0.00           C
ATOM   3733  CZ3 TRP A 398       5.841  47.857 -15.630  1.00  0.00           C
ATOM   3734  CH2 TRP A 398       7.102  47.402 -15.943  1.00  0.00           C
ATOM   3735  N   THR A 399       2.905  48.136 -20.855  1.00  0.00           N
ATOM   3736  CA  THR A 399       2.468  46.750 -20.719  1.00  0.00           C
ATOM   3737  C   THR A 399       3.692  45.859 -20.622  1.00  0.00           C
ATOM   3738  O   THR A 399       4.713  46.116 -21.261  1.00  0.00           O
ATOM   3739  CB  THR A 399       1.525  46.303 -21.868  1.00  0.00           C
ATOM   3740  OG1 THR A 399       2.151  46.570 -23.143  1.00  0.00           O
ATOM   3741  CG2 THR A 399       0.154  46.969 -21.772  1.00  0.00           C
ATOM   3742  N   ILE A 400       3.569  44.808 -19.838  1.00  0.00           N
ATOM   3743  CA  ILE A 400       4.636  43.857 -19.609  1.00  0.00           C
ATOM   3744  C   ILE A 400       4.404  42.587 -20.390  1.00  0.00           C
ATOM   3745  O   ILE A 400       3.341  41.976 -20.294  1.00  0.00           O
ATOM   3746  CB  ILE A 400       4.730  43.497 -18.106  1.00  0.00           C
ATOM   3747  CG1 ILE A 400       5.041  44.729 -17.265  1.00  0.00           C
ATOM   3748  CG2 ILE A 400       5.785  42.409 -17.855  1.00  0.00           C
ATOM   3749  CD1 ILE A 400       4.881  44.443 -15.790  1.00  0.00           C
ATOM   3750  N   LEU A 401       5.377  42.201 -21.192  1.00  0.00           N
ATOM   3751  CA  LEU A 401       5.246  40.969 -21.943  1.00  0.00           C
ATOM   3752  C   LEU A 401       5.223  39.791 -20.992  1.00  0.00           C
ATOM   3753  O   LEU A 401       6.116  39.645 -20.147  1.00  0.00           O
ATOM   3754  CB  LEU A 401       6.407  40.864 -22.928  1.00  0.00           C
ATOM   3755  CG  LEU A 401       6.321  41.837 -24.097  1.00  0.00           C
ATOM   3756  CD1 LEU A 401       7.651  41.931 -24.788  1.00  0.00           C
ATOM   3757  CD2 LEU A 401       5.267  41.304 -25.077  1.00  0.00           C
ATOM   3758  N   HIS A 402       4.276  38.895 -21.203  1.00  0.00           N
ATOM   3759  CA  HIS A 402       4.146  37.702 -20.371  1.00  0.00           C
ATOM   3760  C   HIS A 402       5.371  36.775 -20.384  1.00  0.00           C
ATOM   3761  O   HIS A 402       5.569  36.003 -19.447  1.00  0.00           O
ATOM   3762  CB  HIS A 402       2.904  36.912 -20.791  1.00  0.00           C
ATOM   3763  CG  HIS A 402       2.963  36.367 -22.189  1.00  0.00           C
ATOM   3764  ND1 HIS A 402       2.717  37.149 -23.312  1.00  0.00           N
ATOM   3765  CD2 HIS A 402       3.244  35.123 -22.648  1.00  0.00           C
ATOM   3766  CE1 HIS A 402       2.844  36.402 -24.393  1.00  0.00           C
ATOM   3767  NE2 HIS A 402       3.164  35.169 -24.018  1.00  0.00           N
ATOM   3768  N   TYR A 403       6.182  36.838 -21.440  1.00  0.00           N
ATOM   3769  CA  TYR A 403       7.371  35.995 -21.528  1.00  0.00           C
ATOM   3770  C   TYR A 403       8.658  36.701 -21.070  1.00  0.00           C
ATOM   3771  O   TYR A 403       9.754  36.170 -21.265  1.00  0.00           O
ATOM   3772  CB  TYR A 403       7.543  35.454 -22.949  1.00  0.00           C
ATOM   3773  CG  TYR A 403       7.624  36.504 -24.032  1.00  0.00           C
ATOM   3774  CD1 TYR A 403       6.493  36.857 -24.721  1.00  0.00           C
ATOM   3775  CD2 TYR A 403       8.841  37.086 -24.356  1.00  0.00           C
ATOM   3776  CE1 TYR A 403       6.551  37.782 -25.731  1.00  0.00           C
ATOM   3777  CE2 TYR A 403       8.909  38.018 -25.371  1.00  0.00           C
ATOM   3778  CZ  TYR A 403       7.767  38.365 -26.060  1.00  0.00           C
ATOM   3779  OH  TYR A 403       7.831  39.290 -27.079  1.00  0.00           O
ATOM   3780  N   SER A 404       8.552  37.902 -20.482  1.00  0.00           N
ATOM   3781  CA  SER A 404       9.766  38.598 -20.059  1.00  0.00           C
ATOM   3782  C   SER A 404      10.431  37.914 -18.854  1.00  0.00           C
ATOM   3783  O   SER A 404       9.728  37.343 -18.015  1.00  0.00           O
ATOM   3784  CB  SER A 404       9.429  40.030 -19.664  1.00  0.00           C
ATOM   3785  OG  SER A 404       8.610  40.076 -18.513  1.00  0.00           O
ATOM   3786  N   PRO A 405      11.776  37.997 -18.701  1.00  0.00           N
ATOM   3787  CA  PRO A 405      12.529  37.548 -17.536  1.00  0.00           C
ATOM   3788  C   PRO A 405      11.985  38.139 -16.253  1.00  0.00           C
ATOM   3789  O   PRO A 405      11.925  37.475 -15.221  1.00  0.00           O
ATOM   3790  CB  PRO A 405      13.926  38.100 -17.822  1.00  0.00           C
ATOM   3791  CG  PRO A 405      14.010  38.144 -19.319  1.00  0.00           C
ATOM   3792  CD  PRO A 405      12.625  38.546 -19.777  1.00  0.00           C
ATOM   3793  N   PHE A 406      11.534  39.393 -16.336  1.00  0.00           N
ATOM   3794  CA  PHE A 406      10.973  40.062 -15.178  1.00  0.00           C
ATOM   3795  C   PHE A 406       9.767  39.326 -14.679  1.00  0.00           C
ATOM   3796  O   PHE A 406       9.669  39.009 -13.488  1.00  0.00           O
ATOM   3797  CB  PHE A 406      10.589  41.503 -15.481  1.00  0.00           C
ATOM   3798  CG  PHE A 406       9.829  42.138 -14.340  1.00  0.00           C
ATOM   3799  CD1 PHE A 406       8.444  42.289 -14.423  1.00  0.00           C
ATOM   3800  CD2 PHE A 406      10.472  42.551 -13.179  1.00  0.00           C
ATOM   3801  CE1 PHE A 406       7.722  42.842 -13.379  1.00  0.00           C
ATOM   3802  CE2 PHE A 406       9.748  43.105 -12.130  1.00  0.00           C
ATOM   3803  CZ  PHE A 406       8.371  43.248 -12.234  1.00  0.00           C
ATOM   3804  N   LYS A 407       8.840  39.044 -15.592  1.00  0.00           N
ATOM   3805  CA  LYS A 407       7.633  38.365 -15.191  1.00  0.00           C
ATOM   3806  C   LYS A 407       7.983  36.987 -14.641  1.00  0.00           C
ATOM   3807  O   LYS A 407       7.427  36.560 -13.633  1.00  0.00           O
ATOM   3808  CB  LYS A 407       6.644  38.299 -16.360  1.00  0.00           C
ATOM   3809  CG  LYS A 407       5.337  37.616 -16.033  1.00  0.00           C
ATOM   3810  CD  LYS A 407       4.555  38.347 -14.938  1.00  0.00           C
ATOM   3811  CE  LYS A 407       3.224  37.637 -14.692  1.00  0.00           C
ATOM   3812  NZ  LYS A 407       2.561  38.069 -13.442  1.00  0.00           N
ATOM   3813  N   ALA A 408       8.945  36.299 -15.255  1.00  0.00           N
ATOM   3814  CA  ALA A 408       9.308  34.981 -14.741  1.00  0.00           C
ATOM   3815  C   ALA A 408       9.821  35.042 -13.290  1.00  0.00           C
ATOM   3816  O   ALA A 408       9.423  34.231 -12.442  1.00  0.00           O
ATOM   3817  CB  ALA A 408      10.373  34.368 -15.627  1.00  0.00           C
ATOM   3818  N   VAL A 409      10.657  36.034 -12.976  1.00  0.00           N
ATOM   3819  CA  VAL A 409      11.180  36.153 -11.618  1.00  0.00           C
ATOM   3820  C   VAL A 409      10.078  36.519 -10.645  1.00  0.00           C
ATOM   3821  O   VAL A 409       9.987  35.950  -9.550  1.00  0.00           O
ATOM   3822  CB  VAL A 409      12.310  37.187 -11.541  1.00  0.00           C
ATOM   3823  CG1 VAL A 409      12.696  37.424 -10.080  1.00  0.00           C
ATOM   3824  CG2 VAL A 409      13.516  36.671 -12.324  1.00  0.00           C
ATOM   3825  N   TRP A 410       9.242  37.476 -11.043  1.00  0.00           N
ATOM   3826  CA  TRP A 410       8.129  37.914 -10.224  1.00  0.00           C
ATOM   3827  C   TRP A 410       7.261  36.712  -9.884  1.00  0.00           C
ATOM   3828  O   TRP A 410       6.879  36.505  -8.733  1.00  0.00           O
ATOM   3829  CB  TRP A 410       7.307  38.972 -10.950  1.00  0.00           C
ATOM   3830  CG  TRP A 410       6.207  39.496 -10.123  1.00  0.00           C
ATOM   3831  CD1 TRP A 410       4.912  39.154 -10.208  1.00  0.00           C
ATOM   3832  CD2 TRP A 410       6.292  40.477  -9.065  1.00  0.00           C
ATOM   3833  NE1 TRP A 410       4.183  39.828  -9.286  1.00  0.00           N
ATOM   3834  CE2 TRP A 410       5.007  40.641  -8.566  1.00  0.00           C
ATOM   3835  CE3 TRP A 410       7.339  41.210  -8.515  1.00  0.00           C
ATOM   3836  CZ2 TRP A 410       4.724  41.512  -7.520  1.00  0.00           C
ATOM   3837  CZ3 TRP A 410       7.061  42.088  -7.478  1.00  0.00           C
ATOM   3838  CH2 TRP A 410       5.782  42.232  -6.993  1.00  0.00           C
ATOM   3839  N   ASP A 411       6.951  35.907 -10.889  1.00  0.00           N
ATOM   3840  CA  ASP A 411       6.148  34.731 -10.677  1.00  0.00           C
ATOM   3841  C   ASP A 411       6.737  33.745  -9.665  1.00  0.00           C
ATOM   3842  O   ASP A 411       5.994  33.175  -8.856  1.00  0.00           O
ATOM   3843  CB  ASP A 411       5.951  34.037 -11.988  1.00  0.00           C
ATOM   3844  CG  ASP A 411       4.896  34.667 -12.920  1.00  0.00           C
ATOM   3845  OD1 ASP A 411       4.130  35.509 -12.501  1.00  0.00           O
ATOM   3846  OD2 ASP A 411       4.807  34.192 -14.039  1.00  0.00           O
ATOM   3847  N   TRP A 412       8.060  33.568  -9.666  1.00  0.00           N
ATOM   3848  CA  TRP A 412       8.682  32.683  -8.679  1.00  0.00           C
ATOM   3849  C   TRP A 412       8.578  33.279  -7.283  1.00  0.00           C
ATOM   3850  O   TRP A 412       8.351  32.568  -6.297  1.00  0.00           O
ATOM   3851  CB  TRP A 412      10.146  32.431  -9.034  1.00  0.00           C
ATOM   3852  CG  TRP A 412      10.347  31.306  -9.991  1.00  0.00           C
ATOM   3853  CD1 TRP A 412      10.681  31.362 -11.312  1.00  0.00           C
ATOM   3854  CD2 TRP A 412      10.267  29.903  -9.653  1.00  0.00           C
ATOM   3855  NE1 TRP A 412      10.794  30.087 -11.823  1.00  0.00           N
ATOM   3856  CE2 TRP A 412      10.548  29.183 -10.815  1.00  0.00           C
ATOM   3857  CE3 TRP A 412       9.993  29.211  -8.469  1.00  0.00           C
ATOM   3858  CZ2 TRP A 412      10.556  27.793 -10.833  1.00  0.00           C
ATOM   3859  CZ3 TRP A 412      10.005  27.822  -8.487  1.00  0.00           C
ATOM   3860  CH2 TRP A 412      10.275  27.132  -9.639  1.00  0.00           C
ATOM   3861  N   LEU A 413       8.689  34.595  -7.201  1.00  0.00           N
ATOM   3862  CA  LEU A 413       8.571  35.277  -5.925  1.00  0.00           C
ATOM   3863  C   LEU A 413       7.175  35.075  -5.357  1.00  0.00           C
ATOM   3864  O   LEU A 413       7.013  34.733  -4.181  1.00  0.00           O
ATOM   3865  CB  LEU A 413       8.859  36.761  -6.098  1.00  0.00           C
ATOM   3866  CG  LEU A 413       8.760  37.607  -4.867  1.00  0.00           C
ATOM   3867  CD1 LEU A 413       9.763  37.118  -3.831  1.00  0.00           C
ATOM   3868  CD2 LEU A 413       9.029  39.035  -5.276  1.00  0.00           C
ATOM   3869  N   ILE A 414       6.164  35.260  -6.202  1.00  0.00           N
ATOM   3870  CA  ILE A 414       4.795  35.098  -5.754  1.00  0.00           C
ATOM   3871  C   ILE A 414       4.562  33.651  -5.329  1.00  0.00           C
ATOM   3872  O   ILE A 414       3.910  33.407  -4.316  1.00  0.00           O
ATOM   3873  CB  ILE A 414       3.786  35.534  -6.830  1.00  0.00           C
ATOM   3874  CG1 ILE A 414       3.929  37.059  -7.114  1.00  0.00           C
ATOM   3875  CG2 ILE A 414       2.377  35.216  -6.370  1.00  0.00           C
ATOM   3876  CD1 ILE A 414       3.685  37.954  -5.910  1.00  0.00           C
ATOM   3877  N   LEU A 415       5.104  32.683  -6.076  1.00  0.00           N
ATOM   3878  CA  LEU A 415       4.943  31.279  -5.707  1.00  0.00           C
ATOM   3879  C   LEU A 415       5.459  31.036  -4.279  1.00  0.00           C
ATOM   3880  O   LEU A 415       4.772  30.413  -3.463  1.00  0.00           O
ATOM   3881  CB  LEU A 415       5.685  30.376  -6.697  1.00  0.00           C
ATOM   3882  CG  LEU A 415       5.581  28.886  -6.428  1.00  0.00           C
ATOM   3883  CD1 LEU A 415       4.147  28.481  -6.534  1.00  0.00           C
ATOM   3884  CD2 LEU A 415       6.439  28.134  -7.412  1.00  0.00           C
ATOM   3885  N   LEU A 416       6.651  31.555  -3.960  1.00  0.00           N
ATOM   3886  CA  LEU A 416       7.187  31.423  -2.603  1.00  0.00           C
ATOM   3887  C   LEU A 416       6.301  32.076  -1.558  1.00  0.00           C
ATOM   3888  O   LEU A 416       6.091  31.504  -0.481  1.00  0.00           O
ATOM   3889  CB  LEU A 416       8.604  32.006  -2.525  1.00  0.00           C
ATOM   3890  CG  LEU A 416       9.703  31.149  -3.126  1.00  0.00           C
ATOM   3891  CD1 LEU A 416      10.968  31.954  -3.309  1.00  0.00           C
ATOM   3892  CD2 LEU A 416       9.981  30.014  -2.123  1.00  0.00           C
ATOM   3893  N   LEU A 417       5.757  33.254  -1.865  1.00  0.00           N
ATOM   3894  CA  LEU A 417       4.887  33.925  -0.909  1.00  0.00           C
ATOM   3895  C   LEU A 417       3.610  33.112  -0.686  1.00  0.00           C
ATOM   3896  O   LEU A 417       3.124  33.000   0.442  1.00  0.00           O
ATOM   3897  CB  LEU A 417       4.542  35.330  -1.395  1.00  0.00           C
ATOM   3898  CG  LEU A 417       5.729  36.305  -1.445  1.00  0.00           C
ATOM   3899  CD1 LEU A 417       5.272  37.605  -2.050  1.00  0.00           C
ATOM   3900  CD2 LEU A 417       6.279  36.504  -0.078  1.00  0.00           C
ATOM   3901  N   VAL A 418       3.083  32.491  -1.745  1.00  0.00           N
ATOM   3902  CA  VAL A 418       1.879  31.681  -1.592  1.00  0.00           C
ATOM   3903  C   VAL A 418       2.162  30.493  -0.678  1.00  0.00           C
ATOM   3904  O   VAL A 418       1.380  30.223   0.242  1.00  0.00           O
ATOM   3905  CB  VAL A 418       1.330  31.185  -2.951  1.00  0.00           C
ATOM   3906  CG1 VAL A 418       0.211  30.181  -2.721  1.00  0.00           C
ATOM   3907  CG2 VAL A 418       0.779  32.354  -3.748  1.00  0.00           C
ATOM   3908  N   ILE A 419       3.304  29.826  -0.885  1.00  0.00           N
ATOM   3909  CA  ILE A 419       3.685  28.680  -0.062  1.00  0.00           C
ATOM   3910  C   ILE A 419       3.832  29.101   1.396  1.00  0.00           C
ATOM   3911  O   ILE A 419       3.337  28.425   2.303  1.00  0.00           O
ATOM   3912  CB  ILE A 419       4.995  28.061  -0.565  1.00  0.00           C
ATOM   3913  CG1 ILE A 419       4.762  27.414  -1.947  1.00  0.00           C
ATOM   3914  CG2 ILE A 419       5.495  27.031   0.451  1.00  0.00           C
ATOM   3915  CD1 ILE A 419       6.038  27.051  -2.675  1.00  0.00           C
ATOM   3916  N   TYR A 420       4.485  30.236   1.628  1.00  0.00           N
ATOM   3917  CA  TYR A 420       4.626  30.752   2.977  1.00  0.00           C
ATOM   3918  C   TYR A 420       3.272  30.897   3.652  1.00  0.00           C
ATOM   3919  O   TYR A 420       3.082  30.428   4.783  1.00  0.00           O
ATOM   3920  CB  TYR A 420       5.351  32.098   2.968  1.00  0.00           C
ATOM   3921  CG  TYR A 420       5.377  32.787   4.317  1.00  0.00           C
ATOM   3922  CD1 TYR A 420       4.490  33.834   4.573  1.00  0.00           C
ATOM   3923  CD2 TYR A 420       6.257  32.371   5.301  1.00  0.00           C
ATOM   3924  CE1 TYR A 420       4.493  34.461   5.808  1.00  0.00           C
ATOM   3925  CE2 TYR A 420       6.260  32.997   6.533  1.00  0.00           C
ATOM   3926  CZ  TYR A 420       5.389  34.034   6.788  1.00  0.00           C
ATOM   3927  OH  TYR A 420       5.413  34.636   8.016  1.00  0.00           O
ATOM   3928  N   THR A 421       2.319  31.544   2.974  1.00  0.00           N
ATOM   3929  CA  THR A 421       1.027  31.751   3.603  1.00  0.00           C
ATOM   3930  C   THR A 421       0.272  30.442   3.797  1.00  0.00           C
ATOM   3931  O   THR A 421      -0.416  30.271   4.809  1.00  0.00           O
ATOM   3932  CB  THR A 421       0.160  32.712   2.769  1.00  0.00           C
ATOM   3933  OG1 THR A 421      -0.061  32.173   1.448  1.00  0.00           O
ATOM   3934  CG2 THR A 421       0.850  34.040   2.668  1.00  0.00           C
ATOM   3935  N   ALA A 422       0.469  29.483   2.882  1.00  0.00           N
ATOM   3936  CA  ALA A 422      -0.173  28.179   2.963  1.00  0.00           C
ATOM   3937  C   ALA A 422       0.234  27.437   4.230  1.00  0.00           C
ATOM   3938  O   ALA A 422      -0.552  26.681   4.804  1.00  0.00           O
ATOM   3939  CB  ALA A 422       0.155  27.348   1.737  1.00  0.00           C
ATOM   3940  N   VAL A 423       1.474  27.633   4.657  1.00  0.00           N
ATOM   3941  CA  VAL A 423       1.967  26.974   5.855  1.00  0.00           C
ATOM   3942  C   VAL A 423       1.648  27.774   7.125  1.00  0.00           C
ATOM   3943  O   VAL A 423       1.089  27.243   8.102  1.00  0.00           O
ATOM   3944  CB  VAL A 423       3.492  26.778   5.740  1.00  0.00           C
ATOM   3945  CG1 VAL A 423       4.047  26.188   7.031  1.00  0.00           C
ATOM   3946  CG2 VAL A 423       3.793  25.862   4.559  1.00  0.00           C
ATOM   3947  N   PHE A 424       2.009  29.053   7.110  1.00  0.00           N
ATOM   3948  CA  PHE A 424       1.887  29.887   8.285  1.00  0.00           C
ATOM   3949  C   PHE A 424       0.443  30.150   8.696  1.00  0.00           C
ATOM   3950  O   PHE A 424       0.125  30.117   9.886  1.00  0.00           O
ATOM   3951  CB  PHE A 424       2.647  31.202   8.103  1.00  0.00           C
ATOM   3952  CG  PHE A 424       2.668  32.006   9.360  1.00  0.00           C
ATOM   3953  CD1 PHE A 424       1.894  33.136   9.497  1.00  0.00           C
ATOM   3954  CD2 PHE A 424       3.452  31.595  10.441  1.00  0.00           C
ATOM   3955  CE1 PHE A 424       1.887  33.843  10.674  1.00  0.00           C
ATOM   3956  CE2 PHE A 424       3.441  32.299  11.620  1.00  0.00           C
ATOM   3957  CZ  PHE A 424       2.641  33.425  11.728  1.00  0.00           C
ATOM   3958  N   THR A 425      -0.434  30.469   7.744  1.00  0.00           N
ATOM   3959  CA  THR A 425      -1.794  30.808   8.107  1.00  0.00           C
ATOM   3960  C   THR A 425      -2.459  29.756   9.023  1.00  0.00           C
ATOM   3961  O   THR A 425      -2.830  30.124  10.146  1.00  0.00           O
ATOM   3962  CB  THR A 425      -2.627  31.205   6.863  1.00  0.00           C
ATOM   3963  OG1 THR A 425      -2.044  32.363   6.280  1.00  0.00           O
ATOM   3964  CG2 THR A 425      -4.034  31.463   7.253  1.00  0.00           C
ATOM   3965  N   PRO A 426      -2.667  28.474   8.607  1.00  0.00           N
ATOM   3966  CA  PRO A 426      -3.222  27.422   9.434  1.00  0.00           C
ATOM   3967  C   PRO A 426      -2.495  27.281  10.764  1.00  0.00           C
ATOM   3968  O   PRO A 426      -3.116  27.039  11.804  1.00  0.00           O
ATOM   3969  CB  PRO A 426      -2.967  26.176   8.587  1.00  0.00           C
ATOM   3970  CG  PRO A 426      -2.988  26.673   7.209  1.00  0.00           C
ATOM   3971  CD  PRO A 426      -2.322  27.999   7.254  1.00  0.00           C
ATOM   3972  N   TYR A 427      -1.169  27.467  10.758  1.00  0.00           N
ATOM   3973  CA  TYR A 427      -0.442  27.346  12.004  1.00  0.00           C
ATOM   3974  C   TYR A 427      -0.897  28.404  12.990  1.00  0.00           C
ATOM   3975  O   TYR A 427      -1.193  28.110  14.153  1.00  0.00           O
ATOM   3976  CB  TYR A 427       1.067  27.442  11.794  1.00  0.00           C
ATOM   3977  CG  TYR A 427       1.880  27.346  13.089  1.00  0.00           C
ATOM   3978  CD1 TYR A 427       2.398  28.506  13.663  1.00  0.00           C
ATOM   3979  CD2 TYR A 427       2.109  26.105  13.700  1.00  0.00           C
ATOM   3980  CE1 TYR A 427       3.140  28.431  14.829  1.00  0.00           C
ATOM   3981  CE2 TYR A 427       2.855  26.037  14.872  1.00  0.00           C
ATOM   3982  CZ  TYR A 427       3.370  27.194  15.431  1.00  0.00           C
ATOM   3983  OH  TYR A 427       4.116  27.129  16.587  1.00  0.00           O
ATOM   3984  N   SER A 428      -0.915  29.661  12.541  1.00  0.00           N
ATOM   3985  CA  SER A 428      -1.258  30.731  13.459  1.00  0.00           C
ATOM   3986  C   SER A 428      -2.705  30.631  13.916  1.00  0.00           C
ATOM   3987  O   SER A 428      -3.010  30.861  15.090  1.00  0.00           O
ATOM   3988  CB  SER A 428      -1.079  32.077  12.781  1.00  0.00           C
ATOM   3989  OG  SER A 428      -2.072  32.288  11.807  1.00  0.00           O
ATOM   3990  N   ALA A 429      -3.587  30.201  13.010  1.00  0.00           N
ATOM   3991  CA  ALA A 429      -5.001  30.061  13.313  1.00  0.00           C
ATOM   3992  C   ALA A 429      -5.237  29.001  14.386  1.00  0.00           C
ATOM   3993  O   ALA A 429      -6.137  29.129  15.203  1.00  0.00           O
ATOM   3994  CB  ALA A 429      -5.773  29.727  12.037  1.00  0.00           C
ATOM   3995  N   ALA A 430      -4.459  27.923  14.367  1.00  0.00           N
ATOM   3996  CA  ALA A 430      -4.662  26.858  15.338  1.00  0.00           C
ATOM   3997  C   ALA A 430      -3.858  27.032  16.632  1.00  0.00           C
ATOM   3998  O   ALA A 430      -4.399  26.823  17.716  1.00  0.00           O
ATOM   3999  CB  ALA A 430      -4.303  25.531  14.696  1.00  0.00           C
ATOM   4000  N   PHE A 431      -2.579  27.412  16.528  1.00  0.00           N
ATOM   4001  CA  PHE A 431      -1.682  27.450  17.685  1.00  0.00           C
ATOM   4002  C   PHE A 431      -1.419  28.805  18.338  1.00  0.00           C
ATOM   4003  O   PHE A 431      -1.035  28.839  19.507  1.00  0.00           O
ATOM   4004  CB  PHE A 431      -0.316  26.855  17.300  1.00  0.00           C
ATOM   4005  CG  PHE A 431      -0.314  25.366  17.013  1.00  0.00           C
ATOM   4006  CD1 PHE A 431      -0.045  24.455  18.032  1.00  0.00           C
ATOM   4007  CD2 PHE A 431      -0.587  24.878  15.751  1.00  0.00           C
ATOM   4008  CE1 PHE A 431      -0.039  23.098  17.790  1.00  0.00           C
ATOM   4009  CE2 PHE A 431      -0.593  23.522  15.507  1.00  0.00           C
ATOM   4010  CZ  PHE A 431      -0.316  22.630  16.527  1.00  0.00           C
ATOM   4011  N   LEU A 432      -1.568  29.924  17.623  1.00  0.00           N
ATOM   4012  CA  LEU A 432      -1.184  31.198  18.225  1.00  0.00           C
ATOM   4013  C   LEU A 432      -2.363  32.042  18.747  1.00  0.00           C
ATOM   4014  O   LEU A 432      -2.145  33.054  19.412  1.00  0.00           O
ATOM   4015  CB  LEU A 432      -0.327  32.000  17.227  1.00  0.00           C
ATOM   4016  CG  LEU A 432       1.018  31.300  16.790  1.00  0.00           C
ATOM   4017  CD1 LEU A 432       1.748  32.162  15.731  1.00  0.00           C
ATOM   4018  CD2 LEU A 432       1.898  31.083  18.028  1.00  0.00           C
ATOM   4019  N   LEU A 433      -3.613  31.637  18.491  1.00  0.00           N
ATOM   4020  CA  LEU A 433      -4.747  32.449  18.969  1.00  0.00           C
ATOM   4021  C   LEU A 433      -4.898  32.615  20.498  1.00  0.00           C
ATOM   4022  O   LEU A 433      -5.112  33.733  20.968  1.00  0.00           O
ATOM   4023  CB  LEU A 433      -6.098  31.902  18.439  1.00  0.00           C
ATOM   4024  CG  LEU A 433      -6.473  32.181  16.965  1.00  0.00           C
ATOM   4025  CD1 LEU A 433      -7.655  31.346  16.562  1.00  0.00           C
ATOM   4026  CD2 LEU A 433      -6.913  33.634  16.852  1.00  0.00           C
ATOM   4027  N   LYS A 434      -4.758  31.545  21.301  1.00  0.00           N
ATOM   4028  CA  LYS A 434      -5.003  31.710  22.752  1.00  0.00           C
ATOM   4029  C   LYS A 434      -3.852  32.111  23.671  1.00  0.00           C
ATOM   4030  O   LYS A 434      -4.093  32.366  24.853  1.00  0.00           O
ATOM   4031  CB  LYS A 434      -5.636  30.490  23.428  1.00  0.00           C
ATOM   4032  CG  LYS A 434      -7.077  30.182  23.098  1.00  0.00           C
ATOM   4033  CD  LYS A 434      -7.586  29.075  24.047  1.00  0.00           C
ATOM   4034  CE  LYS A 434      -9.061  28.778  23.856  1.00  0.00           C
ATOM   4035  NZ  LYS A 434      -9.563  27.777  24.848  1.00  0.00           N
ATOM   4036  N   GLU A 435      -2.619  32.232  23.198  1.00  0.00           N
ATOM   4037  CA  GLU A 435      -1.578  32.625  24.162  1.00  0.00           C
ATOM   4038  C   GLU A 435      -1.810  34.004  24.771  1.00  0.00           C
ATOM   4039  O   GLU A 435      -1.272  34.316  25.835  1.00  0.00           O
ATOM   4040  CB  GLU A 435      -0.147  32.537  23.633  1.00  0.00           C
ATOM   4041  CG  GLU A 435       0.431  31.137  23.578  1.00  0.00           C
ATOM   4042  CD  GLU A 435       1.896  31.148  23.222  1.00  0.00           C
ATOM   4043  OE1 GLU A 435       2.611  30.298  23.699  1.00  0.00           O
ATOM   4044  OE2 GLU A 435       2.300  32.001  22.471  1.00  0.00           O
ATOM   4045  N   THR A 436      -2.611  34.830  24.124  1.00  0.00           N
ATOM   4046  CA  THR A 436      -2.892  36.150  24.646  1.00  0.00           C
ATOM   4047  C   THR A 436      -3.782  36.181  25.909  1.00  0.00           C
ATOM   4048  O   THR A 436      -3.889  37.237  26.530  1.00  0.00           O
ATOM   4049  CB  THR A 436      -3.507  37.042  23.546  1.00  0.00           C
ATOM   4050  OG1 THR A 436      -4.669  36.405  22.987  1.00  0.00           O
ATOM   4051  CG2 THR A 436      -2.508  37.348  22.464  1.00  0.00           C
ATOM   4052  N   GLU A 437      -4.440  35.073  26.304  1.00  0.00           N
ATOM   4053  CA  GLU A 437      -5.274  35.163  27.520  1.00  0.00           C
ATOM   4054  C   GLU A 437      -4.562  35.078  28.886  1.00  0.00           C
ATOM   4055  O   GLU A 437      -5.003  35.732  29.828  1.00  0.00           O
ATOM   4056  CB  GLU A 437      -6.411  34.126  27.555  1.00  0.00           C
ATOM   4057  CG  GLU A 437      -7.567  34.365  26.585  1.00  0.00           C
ATOM   4058  CD  GLU A 437      -8.733  33.390  26.803  1.00  0.00           C
ATOM   4059  OE1 GLU A 437      -9.810  33.666  26.327  1.00  0.00           O
ATOM   4060  OE2 GLU A 437      -8.539  32.384  27.452  1.00  0.00           O
ATOM   4061  N   GLU A 438      -3.520  34.253  29.048  1.00  0.00           N
ATOM   4062  CA  GLU A 438      -2.957  34.111  30.405  1.00  0.00           C
ATOM   4063  C   GLU A 438      -1.999  35.192  30.892  1.00  0.00           C
ATOM   4064  O   GLU A 438      -2.028  35.547  32.070  1.00  0.00           O
ATOM   4065  CB  GLU A 438      -2.242  32.772  30.610  1.00  0.00           C
ATOM   4066  CG  GLU A 438      -3.137  31.559  30.693  1.00  0.00           C
ATOM   4067  CD  GLU A 438      -2.357  30.293  30.972  1.00  0.00           C
ATOM   4068  OE1 GLU A 438      -2.969  29.292  31.221  1.00  0.00           O
ATOM   4069  OE2 GLU A 438      -1.147  30.332  30.928  1.00  0.00           O
ATOM   4070  N   GLY A 439      -1.110  35.692  30.052  1.00  0.00           N
ATOM   4071  CA  GLY A 439      -0.169  36.652  30.599  1.00  0.00           C
ATOM   4072  C   GLY A 439      -0.888  37.986  30.689  1.00  0.00           C
ATOM   4073  O   GLY A 439      -1.997  38.102  30.173  1.00  0.00           O
ATOM   4074  N   PRO A 440      -0.290  39.014  31.304  1.00  0.00           N
ATOM   4075  CA  PRO A 440      -0.843  40.337  31.405  1.00  0.00           C
ATOM   4076  C   PRO A 440      -1.058  40.718  29.971  1.00  0.00           C
ATOM   4077  O   PRO A 440      -0.349  40.185  29.115  1.00  0.00           O
ATOM   4078  CB  PRO A 440       0.291  41.153  32.026  1.00  0.00           C
ATOM   4079  CG  PRO A 440       1.133  40.132  32.753  1.00  0.00           C
ATOM   4080  CD  PRO A 440       1.026  38.858  31.924  1.00  0.00           C
ATOM   4081  N   PRO A 441      -1.974  41.613  29.641  1.00  0.00           N
ATOM   4082  CA  PRO A 441      -2.166  42.007  28.287  1.00  0.00           C
ATOM   4083  C   PRO A 441      -0.787  42.404  27.852  1.00  0.00           C
ATOM   4084  O   PRO A 441      -0.127  43.170  28.558  1.00  0.00           O
ATOM   4085  CB  PRO A 441      -3.056  43.244  28.433  1.00  0.00           C
ATOM   4086  CG  PRO A 441      -3.801  43.004  29.729  1.00  0.00           C
ATOM   4087  CD  PRO A 441      -2.791  42.305  30.629  1.00  0.00           C
ATOM   4088  N   ALA A 442      -0.322  41.934  26.723  1.00  0.00           N
ATOM   4089  CA  ALA A 442       0.983  42.412  26.346  1.00  0.00           C
ATOM   4090  C   ALA A 442       0.764  43.902  26.198  1.00  0.00           C
ATOM   4091  O   ALA A 442      -0.331  44.305  25.797  1.00  0.00           O
ATOM   4092  CB  ALA A 442       1.500  41.745  25.084  1.00  0.00           C
ATOM   4093  N   THR A 443       1.757  44.722  26.496  1.00  0.00           N
ATOM   4094  CA  THR A 443       1.569  46.158  26.351  1.00  0.00           C
ATOM   4095  C   THR A 443       1.179  46.562  24.940  1.00  0.00           C
ATOM   4096  O   THR A 443       1.276  45.770  24.007  1.00  0.00           O
ATOM   4097  CB  THR A 443       2.836  46.923  26.789  1.00  0.00           C
ATOM   4098  OG1 THR A 443       3.966  46.388  26.091  1.00  0.00           O
ATOM   4099  CG2 THR A 443       3.050  46.902  28.258  1.00  0.00           C
ATOM   4100  N   GLU A 444       0.817  47.848  24.787  1.00  0.00           N
ATOM   4101  CA  GLU A 444       0.308  48.519  23.570  1.00  0.00           C
ATOM   4102  C   GLU A 444       0.989  48.268  22.247  1.00  0.00           C
ATOM   4103  O   GLU A 444       0.589  48.839  21.233  1.00  0.00           O
ATOM   4104  CB  GLU A 444       0.435  50.041  23.695  1.00  0.00           C
ATOM   4105  CG  GLU A 444      -0.448  50.749  24.655  1.00  0.00           C
ATOM   4106  CD  GLU A 444      -0.170  52.254  24.628  1.00  0.00           C
ATOM   4107  OE1 GLU A 444      -0.994  53.002  25.094  1.00  0.00           O
ATOM   4108  OE2 GLU A 444       0.875  52.641  24.144  1.00  0.00           O
ATOM   4109  N   CYS A 445       2.069  47.557  22.230  1.00  0.00           N
ATOM   4110  CA  CYS A 445       2.781  47.462  20.983  1.00  0.00           C
ATOM   4111  C   CYS A 445       1.802  46.719  20.047  1.00  0.00           C
ATOM   4112  O   CYS A 445       1.488  45.548  20.265  1.00  0.00           O
ATOM   4113  CB  CYS A 445       4.107  46.732  21.261  1.00  0.00           C
ATOM   4114  SG  CYS A 445       5.436  46.941  20.058  1.00  0.00           S
ATOM   4115  N   GLY A 446       1.223  47.455  19.078  1.00  0.00           N
ATOM   4116  CA  GLY A 446       0.065  46.994  18.292  1.00  0.00           C
ATOM   4117  C   GLY A 446       0.401  45.965  17.243  1.00  0.00           C
ATOM   4118  O   GLY A 446       1.418  45.293  17.348  1.00  0.00           O
ATOM   4119  N   TYR A 447      -0.430  45.832  16.198  1.00  0.00           N
ATOM   4120  CA  TYR A 447      -0.137  44.811  15.177  1.00  0.00           C
ATOM   4121  C   TYR A 447       1.292  44.896  14.691  1.00  0.00           C
ATOM   4122  O   TYR A 447       1.934  43.877  14.487  1.00  0.00           O
ATOM   4123  CB  TYR A 447      -1.044  44.874  13.946  1.00  0.00           C
ATOM   4124  CG  TYR A 447      -2.229  43.912  13.910  1.00  0.00           C
ATOM   4125  CD1 TYR A 447      -2.659  43.473  12.684  1.00  0.00           C
ATOM   4126  CD2 TYR A 447      -2.877  43.467  15.042  1.00  0.00           C
ATOM   4127  CE1 TYR A 447      -3.744  42.634  12.570  1.00  0.00           C
ATOM   4128  CE2 TYR A 447      -4.000  42.625  14.917  1.00  0.00           C
ATOM   4129  CZ  TYR A 447      -4.425  42.224  13.689  1.00  0.00           C
ATOM   4130  OH  TYR A 447      -5.526  41.415  13.582  1.00  0.00           O
ATOM   4131  N   ALA A 448       1.808  46.107  14.535  1.00  0.00           N
ATOM   4132  CA  ALA A 448       3.160  46.336  14.041  1.00  0.00           C
ATOM   4133  C   ALA A 448       4.252  45.660  14.877  1.00  0.00           C
ATOM   4134  O   ALA A 448       5.371  45.484  14.400  1.00  0.00           O
ATOM   4135  CB  ALA A 448       3.443  47.825  14.018  1.00  0.00           C
ATOM   4136  N   CYS A 449       3.982  45.357  16.138  1.00  0.00           N
ATOM   4137  CA  CYS A 449       5.001  44.784  16.985  1.00  0.00           C
ATOM   4138  C   CYS A 449       5.223  43.302  16.872  1.00  0.00           C
ATOM   4139  O   CYS A 449       6.234  42.808  17.368  1.00  0.00           O
ATOM   4140  CB  CYS A 449       4.688  45.110  18.385  1.00  0.00           C
ATOM   4141  SG  CYS A 449       4.785  46.809  18.573  1.00  0.00           S
ATOM   4142  N   GLN A 450       4.297  42.560  16.283  1.00  0.00           N
ATOM   4143  CA  GLN A 450       4.614  41.153  16.129  1.00  0.00           C
ATOM   4144  C   GLN A 450       5.308  41.054  14.779  1.00  0.00           C
ATOM   4145  O   GLN A 450       4.682  41.345  13.763  1.00  0.00           O
ATOM   4146  CB  GLN A 450       3.400  40.221  16.242  1.00  0.00           C
ATOM   4147  CG  GLN A 450       2.829  40.119  17.666  1.00  0.00           C
ATOM   4148  CD  GLN A 450       1.691  39.094  17.796  1.00  0.00           C
ATOM   4149  OE1 GLN A 450       1.030  38.749  16.812  1.00  0.00           O
ATOM   4150  NE2 GLN A 450       1.467  38.605  19.017  1.00  0.00           N
ATOM   4151  N   PRO A 451       6.583  40.624  14.695  1.00  0.00           N
ATOM   4152  CA  PRO A 451       7.348  40.537  13.462  1.00  0.00           C
ATOM   4153  C   PRO A 451       6.553  39.811  12.404  1.00  0.00           C
ATOM   4154  O   PRO A 451       6.583  40.164  11.229  1.00  0.00           O
ATOM   4155  CB  PRO A 451       8.540  39.681  13.889  1.00  0.00           C
ATOM   4156  CG  PRO A 451       8.714  39.993  15.343  1.00  0.00           C
ATOM   4157  CD  PRO A 451       7.315  40.143  15.882  1.00  0.00           C
ATOM   4158  N   LEU A 452       5.792  38.820  12.848  1.00  0.00           N
ATOM   4159  CA  LEU A 452       4.957  38.029  11.980  1.00  0.00           C
ATOM   4160  C   LEU A 452       3.850  38.862  11.359  1.00  0.00           C
ATOM   4161  O   LEU A 452       3.506  38.667  10.201  1.00  0.00           O
ATOM   4162  CB  LEU A 452       4.441  36.847  12.794  1.00  0.00           C
ATOM   4163  CG  LEU A 452       5.548  35.824  13.107  1.00  0.00           C
ATOM   4164  CD1 LEU A 452       5.112  34.834  14.182  1.00  0.00           C
ATOM   4165  CD2 LEU A 452       5.874  35.096  11.793  1.00  0.00           C
ATOM   4166  N   ALA A 453       3.283  39.798  12.118  1.00  0.00           N
ATOM   4167  CA  ALA A 453       2.231  40.660  11.599  1.00  0.00           C
ATOM   4168  C   ALA A 453       2.799  41.557  10.512  1.00  0.00           C
ATOM   4169  O   ALA A 453       2.148  41.809   9.492  1.00  0.00           O
ATOM   4170  CB  ALA A 453       1.631  41.492  12.701  1.00  0.00           C
ATOM   4171  N   VAL A 454       4.037  42.015  10.721  1.00  0.00           N
ATOM   4172  CA  VAL A 454       4.688  42.882   9.744  1.00  0.00           C
ATOM   4173  C   VAL A 454       4.940  42.094   8.474  1.00  0.00           C
ATOM   4174  O   VAL A 454       4.684  42.579   7.371  1.00  0.00           O
ATOM   4175  CB  VAL A 454       6.000  43.461  10.271  1.00  0.00           C
ATOM   4176  CG1 VAL A 454       6.705  44.218   9.143  1.00  0.00           C
ATOM   4177  CG2 VAL A 454       5.702  44.363  11.470  1.00  0.00           C
ATOM   4178  N   VAL A 455       5.415  40.860   8.630  1.00  0.00           N
ATOM   4179  CA  VAL A 455       5.638  40.020   7.472  1.00  0.00           C
ATOM   4180  C   VAL A 455       4.323  39.793   6.748  1.00  0.00           C
ATOM   4181  O   VAL A 455       4.271  39.922   5.530  1.00  0.00           O
ATOM   4182  CB  VAL A 455       6.269  38.679   7.872  1.00  0.00           C
ATOM   4183  CG1 VAL A 455       6.286  37.731   6.678  1.00  0.00           C
ATOM   4184  CG2 VAL A 455       7.686  38.927   8.360  1.00  0.00           C
ATOM   4185  N   ASP A 456       3.245  39.490   7.476  1.00  0.00           N
ATOM   4186  CA  ASP A 456       1.961  39.301   6.813  1.00  0.00           C
ATOM   4187  C   ASP A 456       1.525  40.560   6.064  1.00  0.00           C
ATOM   4188  O   ASP A 456       1.011  40.467   4.951  1.00  0.00           O
ATOM   4189  CB  ASP A 456       0.878  38.877   7.808  1.00  0.00           C
ATOM   4190  CG  ASP A 456       0.993  37.406   8.271  1.00  0.00           C
ATOM   4191  OD1 ASP A 456       1.715  36.659   7.653  1.00  0.00           O
ATOM   4192  OD2 ASP A 456       0.318  37.042   9.209  1.00  0.00           O
ATOM   4193  N   LEU A 457       1.780  41.745   6.634  1.00  0.00           N
ATOM   4194  CA  LEU A 457       1.412  42.990   5.965  1.00  0.00           C
ATOM   4195  C   LEU A 457       2.156  43.075   4.638  1.00  0.00           C
ATOM   4196  O   LEU A 457       1.570  43.372   3.594  1.00  0.00           O
ATOM   4197  CB  LEU A 457       1.811  44.215   6.789  1.00  0.00           C
ATOM   4198  CG  LEU A 457       1.414  45.559   6.183  1.00  0.00           C
ATOM   4199  CD1 LEU A 457      -0.106  45.673   6.187  1.00  0.00           C
ATOM   4200  CD2 LEU A 457       2.087  46.675   6.925  1.00  0.00           C
ATOM   4201  N   ILE A 458       3.459  42.791   4.678  1.00  0.00           N
ATOM   4202  CA  ILE A 458       4.286  42.848   3.486  1.00  0.00           C
ATOM   4203  C   ILE A 458       3.784  41.860   2.452  1.00  0.00           C
ATOM   4204  O   ILE A 458       3.676  42.192   1.271  1.00  0.00           O
ATOM   4205  CB  ILE A 458       5.756  42.556   3.813  1.00  0.00           C
ATOM   4206  CG1 ILE A 458       6.339  43.708   4.652  1.00  0.00           C
ATOM   4207  CG2 ILE A 458       6.542  42.352   2.517  1.00  0.00           C
ATOM   4208  CD1 ILE A 458       7.680  43.387   5.274  1.00  0.00           C
ATOM   4209  N   VAL A 459       3.451  40.652   2.890  1.00  0.00           N
ATOM   4210  CA  VAL A 459       2.949  39.651   1.973  1.00  0.00           C
ATOM   4211  C   VAL A 459       1.655  40.143   1.316  1.00  0.00           C
ATOM   4212  O   VAL A 459       1.504  40.044   0.095  1.00  0.00           O
ATOM   4213  CB  VAL A 459       2.699  38.331   2.722  1.00  0.00           C
ATOM   4214  CG1 VAL A 459       2.010  37.398   1.854  1.00  0.00           C
ATOM   4215  CG2 VAL A 459       4.012  37.713   3.174  1.00  0.00           C
ATOM   4216  N   ASP A 460       0.732  40.709   2.101  1.00  0.00           N
ATOM   4217  CA  ASP A 460      -0.514  41.214   1.529  1.00  0.00           C
ATOM   4218  C   ASP A 460      -0.246  42.311   0.498  1.00  0.00           C
ATOM   4219  O   ASP A 460      -0.845  42.314  -0.582  1.00  0.00           O
ATOM   4220  CB  ASP A 460      -1.437  41.736   2.637  1.00  0.00           C
ATOM   4221  CG  ASP A 460      -2.077  40.603   3.483  1.00  0.00           C
ATOM   4222  OD1 ASP A 460      -2.028  39.450   3.048  1.00  0.00           O
ATOM   4223  OD2 ASP A 460      -2.581  40.897   4.561  1.00  0.00           O
ATOM   4224  N   ILE A 461       0.717  43.183   0.784  1.00  0.00           N
ATOM   4225  CA  ILE A 461       1.064  44.244  -0.148  1.00  0.00           C
ATOM   4226  C   ILE A 461       1.580  43.648  -1.447  1.00  0.00           C
ATOM   4227  O   ILE A 461       1.205  44.097  -2.530  1.00  0.00           O
ATOM   4228  CB  ILE A 461       2.090  45.212   0.455  1.00  0.00           C
ATOM   4229  CG1 ILE A 461       1.427  46.013   1.608  1.00  0.00           C
ATOM   4230  CG2 ILE A 461       2.629  46.136  -0.636  1.00  0.00           C
ATOM   4231  CD1 ILE A 461       2.407  46.775   2.473  1.00  0.00           C
ATOM   4232  N   MET A 462       2.438  42.633  -1.352  1.00  0.00           N
ATOM   4233  CA  MET A 462       2.985  41.996  -2.546  1.00  0.00           C
ATOM   4234  C   MET A 462       1.885  41.381  -3.416  1.00  0.00           C
ATOM   4235  O   MET A 462       1.959  41.442  -4.649  1.00  0.00           O
ATOM   4236  CB  MET A 462       4.000  40.943  -2.130  1.00  0.00           C
ATOM   4237  CG  MET A 462       5.284  41.518  -1.541  1.00  0.00           C
ATOM   4238  SD  MET A 462       6.199  42.501  -2.705  1.00  0.00           S
ATOM   4239  CE  MET A 462       6.741  41.178  -3.751  1.00  0.00           C
ATOM   4240  N   PHE A 463       0.831  40.838  -2.795  1.00  0.00           N
ATOM   4241  CA  PHE A 463      -0.263  40.280  -3.589  1.00  0.00           C
ATOM   4242  C   PHE A 463      -1.074  41.383  -4.260  1.00  0.00           C
ATOM   4243  O   PHE A 463      -1.511  41.229  -5.405  1.00  0.00           O
ATOM   4244  CB  PHE A 463      -1.148  39.360  -2.755  1.00  0.00           C
ATOM   4245  CG  PHE A 463      -0.498  38.023  -2.562  1.00  0.00           C
ATOM   4246  CD1 PHE A 463      -0.465  37.113  -3.604  1.00  0.00           C
ATOM   4247  CD2 PHE A 463       0.092  37.672  -1.382  1.00  0.00           C
ATOM   4248  CE1 PHE A 463       0.146  35.897  -3.452  1.00  0.00           C
ATOM   4249  CE2 PHE A 463       0.710  36.447  -1.241  1.00  0.00           C
ATOM   4250  CZ  PHE A 463       0.739  35.574  -2.264  1.00  0.00           C
ATOM   4251  N   ILE A 464      -1.223  42.520  -3.587  1.00  0.00           N
ATOM   4252  CA  ILE A 464      -1.929  43.640  -4.191  1.00  0.00           C
ATOM   4253  C   ILE A 464      -1.147  44.112  -5.411  1.00  0.00           C
ATOM   4254  O   ILE A 464      -1.720  44.369  -6.476  1.00  0.00           O
ATOM   4255  CB  ILE A 464      -2.140  44.778  -3.190  1.00  0.00           C
ATOM   4256  CG1 ILE A 464      -3.138  44.311  -2.107  1.00  0.00           C
ATOM   4257  CG2 ILE A 464      -2.633  46.022  -3.923  1.00  0.00           C
ATOM   4258  CD1 ILE A 464      -3.219  45.221  -0.905  1.00  0.00           C
ATOM   4259  N   VAL A 465       0.175  44.201  -5.259  1.00  0.00           N
ATOM   4260  CA  VAL A 465       1.028  44.600  -6.363  1.00  0.00           C
ATOM   4261  C   VAL A 465       0.893  43.604  -7.507  1.00  0.00           C
ATOM   4262  O   VAL A 465       0.821  43.999  -8.671  1.00  0.00           O
ATOM   4263  CB  VAL A 465       2.494  44.711  -5.927  1.00  0.00           C
ATOM   4264  CG1 VAL A 465       3.367  44.919  -7.148  1.00  0.00           C
ATOM   4265  CG2 VAL A 465       2.646  45.875  -4.956  1.00  0.00           C
ATOM   4266  N   ASP A 466       0.849  42.307  -7.196  1.00  0.00           N
ATOM   4267  CA  ASP A 466       0.701  41.311  -8.245  1.00  0.00           C
ATOM   4268  C   ASP A 466      -0.612  41.487  -9.018  1.00  0.00           C
ATOM   4269  O   ASP A 466      -0.634  41.323 -10.241  1.00  0.00           O
ATOM   4270  CB  ASP A 466       0.801  39.908  -7.653  1.00  0.00           C
ATOM   4271  CG  ASP A 466       0.835  38.843  -8.700  1.00  0.00           C
ATOM   4272  OD1 ASP A 466       1.668  38.928  -9.549  1.00  0.00           O
ATOM   4273  OD2 ASP A 466       0.097  37.908  -8.623  1.00  0.00           O
ATOM   4274  N   ILE A 467      -1.690  41.888  -8.333  1.00  0.00           N
ATOM   4275  CA  ILE A 467      -2.952  42.130  -9.033  1.00  0.00           C
ATOM   4276  C   ILE A 467      -2.766  43.283 -10.020  1.00  0.00           C
ATOM   4277  O   ILE A 467      -3.190  43.205 -11.182  1.00  0.00           O
ATOM   4278  CB  ILE A 467      -4.121  42.416  -8.057  1.00  0.00           C
ATOM   4279  CG1 ILE A 467      -4.474  41.139  -7.262  1.00  0.00           C
ATOM   4280  CG2 ILE A 467      -5.328  42.929  -8.812  1.00  0.00           C
ATOM   4281  CD1 ILE A 467      -5.428  41.362  -6.103  1.00  0.00           C
ATOM   4282  N   LEU A 468      -2.098  44.346  -9.569  1.00  0.00           N
ATOM   4283  CA  LEU A 468      -1.864  45.502 -10.426  1.00  0.00           C
ATOM   4284  C   LEU A 468      -1.011  45.112 -11.640  1.00  0.00           C
ATOM   4285  O   LEU A 468      -1.257  45.564 -12.761  1.00  0.00           O
ATOM   4286  CB  LEU A 468      -1.165  46.596  -9.616  1.00  0.00           C
ATOM   4287  CG  LEU A 468      -2.014  47.208  -8.494  1.00  0.00           C
ATOM   4288  CD1 LEU A 468      -1.153  48.151  -7.658  1.00  0.00           C
ATOM   4289  CD2 LEU A 468      -3.205  47.920  -9.098  1.00  0.00           C
ATOM   4290  N   ILE A 469      -0.032  44.233 -11.429  1.00  0.00           N
ATOM   4291  CA  ILE A 469       0.802  43.740 -12.522  1.00  0.00           C
ATOM   4292  C   ILE A 469      -0.020  42.914 -13.518  1.00  0.00           C
ATOM   4293  O   ILE A 469       0.138  43.074 -14.731  1.00  0.00           O
ATOM   4294  CB  ILE A 469       2.030  42.966 -12.006  1.00  0.00           C
ATOM   4295  CG1 ILE A 469       2.999  43.946 -11.312  1.00  0.00           C
ATOM   4296  CG2 ILE A 469       2.726  42.220 -13.136  1.00  0.00           C
ATOM   4297  CD1 ILE A 469       4.083  43.267 -10.558  1.00  0.00           C
ATOM   4298  N   ASN A 470      -0.918  42.045 -13.031  1.00  0.00           N
ATOM   4299  CA  ASN A 470      -1.749  41.239 -13.933  1.00  0.00           C
ATOM   4300  C   ASN A 470      -2.600  42.105 -14.868  1.00  0.00           C
ATOM   4301  O   ASN A 470      -2.751  41.785 -16.048  1.00  0.00           O
ATOM   4302  CB  ASN A 470      -2.620  40.265 -13.165  1.00  0.00           C
ATOM   4303  CG  ASN A 470      -1.860  39.070 -12.656  1.00  0.00           C
ATOM   4304  OD1 ASN A 470      -0.770  38.743 -13.166  1.00  0.00           O
ATOM   4305  ND2 ASN A 470      -2.408  38.393 -11.673  1.00  0.00           N
ATOM   4306  N   PHE A 471      -3.042  43.271 -14.399  1.00  0.00           N
ATOM   4307  CA  PHE A 471      -3.824  44.177 -15.248  1.00  0.00           C
ATOM   4308  C   PHE A 471      -3.011  44.762 -16.413  1.00  0.00           C
ATOM   4309  O   PHE A 471      -3.580  45.295 -17.369  1.00  0.00           O
ATOM   4310  CB  PHE A 471      -4.426  45.325 -14.436  1.00  0.00           C
ATOM   4311  CG  PHE A 471      -5.691  44.977 -13.706  1.00  0.00           C
ATOM   4312  CD1 PHE A 471      -6.852  44.813 -14.435  1.00  0.00           C
ATOM   4313  CD2 PHE A 471      -5.746  44.837 -12.333  1.00  0.00           C
ATOM   4314  CE1 PHE A 471      -8.052  44.512 -13.827  1.00  0.00           C
ATOM   4315  CE2 PHE A 471      -6.946  44.537 -11.709  1.00  0.00           C
ATOM   4316  CZ  PHE A 471      -8.102  44.374 -12.464  1.00  0.00           C
ATOM   4317  N   ARG A 472      -1.687  44.725 -16.299  1.00  0.00           N
ATOM   4318  CA  ARG A 472      -0.785  45.262 -17.299  1.00  0.00           C
ATOM   4319  C   ARG A 472       0.080  44.192 -17.949  1.00  0.00           C
ATOM   4320  O   ARG A 472       1.092  44.535 -18.559  1.00  0.00           O
ATOM   4321  CB  ARG A 472       0.126  46.315 -16.689  1.00  0.00           C
ATOM   4322  CG  ARG A 472      -0.567  47.554 -16.133  1.00  0.00           C
ATOM   4323  CD  ARG A 472      -1.117  48.398 -17.240  1.00  0.00           C
ATOM   4324  NE  ARG A 472      -1.713  49.628 -16.761  1.00  0.00           N
ATOM   4325  CZ  ARG A 472      -2.157  50.616 -17.563  1.00  0.00           C
ATOM   4326  NH1 ARG A 472      -2.054  50.494 -18.867  1.00  0.00           N
ATOM   4327  NH2 ARG A 472      -2.689  51.705 -17.037  1.00  0.00           N
ATOM   4328  N   THR A 473      -0.284  42.918 -17.804  1.00  0.00           N
ATOM   4329  CA  THR A 473       0.516  41.849 -18.393  1.00  0.00           C
ATOM   4330  C   THR A 473      -0.186  41.339 -19.641  1.00  0.00           C
ATOM   4331  O   THR A 473      -1.401  41.133 -19.637  1.00  0.00           O
ATOM   4332  CB  THR A 473       0.771  40.692 -17.402  1.00  0.00           C
ATOM   4333  OG1 THR A 473       1.466  41.184 -16.241  1.00  0.00           O
ATOM   4334  CG2 THR A 473       1.666  39.624 -18.071  1.00  0.00           C
ATOM   4335  N   THR A 474       0.570  41.151 -20.717  1.00  0.00           N
ATOM   4336  CA  THR A 474      -0.046  40.729 -21.967  1.00  0.00           C
ATOM   4337  C   THR A 474      -0.527  39.301 -21.853  1.00  0.00           C
ATOM   4338  O   THR A 474      -0.138  38.576 -20.937  1.00  0.00           O
ATOM   4339  CB  THR A 474       0.946  40.846 -23.157  1.00  0.00           C
ATOM   4340  OG1 THR A 474       2.098  39.939 -22.993  1.00  0.00           O
ATOM   4341  CG2 THR A 474       1.468  42.293 -23.237  1.00  0.00           C
ATOM   4342  N   TYR A 475      -1.370  38.885 -22.783  1.00  0.00           N
ATOM   4343  CA  TYR A 475      -1.826  37.502 -22.744  1.00  0.00           C
ATOM   4344  C   TYR A 475      -1.956  36.982 -24.149  1.00  0.00           C
ATOM   4345  O   TYR A 475      -2.001  37.754 -25.107  1.00  0.00           O
ATOM   4346  CB  TYR A 475      -3.170  37.348 -21.993  1.00  0.00           C
ATOM   4347  CG  TYR A 475      -4.409  37.937 -22.695  1.00  0.00           C
ATOM   4348  CD1 TYR A 475      -4.748  39.267 -22.544  1.00  0.00           C
ATOM   4349  CD2 TYR A 475      -5.208  37.111 -23.481  1.00  0.00           C
ATOM   4350  CE1 TYR A 475      -5.875  39.773 -23.187  1.00  0.00           C
ATOM   4351  CE2 TYR A 475      -6.325  37.612 -24.113  1.00  0.00           C
ATOM   4352  CZ  TYR A 475      -6.657  38.936 -23.970  1.00  0.00           C
ATOM   4353  OH  TYR A 475      -7.771  39.435 -24.608  1.00  0.00           O
ATOM   4354  N   VAL A 476      -2.017  35.672 -24.278  1.00  0.00           N
ATOM   4355  CA  VAL A 476      -2.166  35.076 -25.587  1.00  0.00           C
ATOM   4356  C   VAL A 476      -3.594  34.599 -25.766  1.00  0.00           C
ATOM   4357  O   VAL A 476      -4.132  33.884 -24.919  1.00  0.00           O
ATOM   4358  CB  VAL A 476      -1.175  33.918 -25.757  1.00  0.00           C
ATOM   4359  CG1 VAL A 476      -1.345  33.305 -27.098  1.00  0.00           C
ATOM   4360  CG2 VAL A 476       0.211  34.432 -25.582  1.00  0.00           C
ATOM   4361  N   ASN A 477      -4.220  35.051 -26.837  1.00  0.00           N
ATOM   4362  CA  ASN A 477      -5.598  34.716 -27.128  1.00  0.00           C
ATOM   4363  C   ASN A 477      -5.694  33.295 -27.665  1.00  0.00           C
ATOM   4364  O   ASN A 477      -4.687  32.658 -27.971  1.00  0.00           O
ATOM   4365  CB  ASN A 477      -6.201  35.730 -28.095  1.00  0.00           C
ATOM   4366  CG  ASN A 477      -7.735  35.799 -28.056  1.00  0.00           C
ATOM   4367  OD1 ASN A 477      -8.397  34.976 -27.412  1.00  0.00           O
ATOM   4368  ND2 ASN A 477      -8.292  36.759 -28.744  1.00  0.00           N
ATOM   4369  N   ALA A 478      -6.919  32.822 -27.830  1.00  0.00           N
ATOM   4370  CA  ALA A 478      -7.234  31.497 -28.357  1.00  0.00           C
ATOM   4371  C   ALA A 478      -6.646  31.278 -29.748  1.00  0.00           C
ATOM   4372  O   ALA A 478      -6.368  30.149 -30.143  1.00  0.00           O
ATOM   4373  CB  ALA A 478      -8.738  31.312 -28.414  1.00  0.00           C
ATOM   4374  N   ASN A 479      -6.439  32.364 -30.484  1.00  0.00           N
ATOM   4375  CA  ASN A 479      -5.909  32.309 -31.839  1.00  0.00           C
ATOM   4376  C   ASN A 479      -4.382  32.455 -31.857  1.00  0.00           C
ATOM   4377  O   ASN A 479      -3.790  32.712 -32.904  1.00  0.00           O
ATOM   4378  CB  ASN A 479      -6.543  33.386 -32.696  1.00  0.00           C
ATOM   4379  CG  ASN A 479      -8.013  33.143 -32.938  1.00  0.00           C
ATOM   4380  OD1 ASN A 479      -8.495  32.005 -32.899  1.00  0.00           O
ATOM   4381  ND2 ASN A 479      -8.733  34.198 -33.215  1.00  0.00           N
ATOM   4382  N   GLU A 480      -3.758  32.322 -30.683  1.00  0.00           N
ATOM   4383  CA  GLU A 480      -2.315  32.432 -30.463  1.00  0.00           C
ATOM   4384  C   GLU A 480      -1.745  33.792 -30.818  1.00  0.00           C
ATOM   4385  O   GLU A 480      -0.564  33.916 -31.147  1.00  0.00           O
ATOM   4386  CB  GLU A 480      -1.515  31.351 -31.203  1.00  0.00           C
ATOM   4387  CG  GLU A 480      -1.790  29.927 -30.759  1.00  0.00           C
ATOM   4388  CD  GLU A 480      -0.861  28.921 -31.415  1.00  0.00           C
ATOM   4389  OE1 GLU A 480      -0.758  27.829 -30.919  1.00  0.00           O
ATOM   4390  OE2 GLU A 480      -0.250  29.256 -32.405  1.00  0.00           O
ATOM   4391  N   GLU A 481      -2.569  34.816 -30.695  1.00  0.00           N
ATOM   4392  CA  GLU A 481      -2.120  36.174 -30.914  1.00  0.00           C
ATOM   4393  C   GLU A 481      -1.877  36.836 -29.577  1.00  0.00           C
ATOM   4394  O   GLU A 481      -2.628  36.621 -28.620  1.00  0.00           O
ATOM   4395  CB  GLU A 481      -3.137  36.967 -31.741  1.00  0.00           C
ATOM   4396  CG  GLU A 481      -3.292  36.473 -33.188  1.00  0.00           C
ATOM   4397  CD  GLU A 481      -4.286  37.281 -34.003  1.00  0.00           C
ATOM   4398  OE1 GLU A 481      -4.386  37.054 -35.190  1.00  0.00           O
ATOM   4399  OE2 GLU A 481      -4.948  38.120 -33.434  1.00  0.00           O
ATOM   4400  N   VAL A 482      -0.844  37.661 -29.504  1.00  0.00           N
ATOM   4401  CA  VAL A 482      -0.579  38.353 -28.258  1.00  0.00           C
ATOM   4402  C   VAL A 482      -1.413  39.609 -28.205  1.00  0.00           C
ATOM   4403  O   VAL A 482      -1.372  40.435 -29.121  1.00  0.00           O
ATOM   4404  CB  VAL A 482       0.915  38.712 -28.118  1.00  0.00           C
ATOM   4405  CG1 VAL A 482       1.145  39.497 -26.801  1.00  0.00           C
ATOM   4406  CG2 VAL A 482       1.736  37.440 -28.151  1.00  0.00           C
ATOM   4407  N   VAL A 483      -2.172  39.743 -27.140  1.00  0.00           N
ATOM   4408  CA  VAL A 483      -3.007  40.899 -26.951  1.00  0.00           C
ATOM   4409  C   VAL A 483      -2.302  41.814 -25.985  1.00  0.00           C
ATOM   4410  O   VAL A 483      -2.032  41.441 -24.838  1.00  0.00           O
ATOM   4411  CB  VAL A 483      -4.373  40.498 -26.387  1.00  0.00           C
ATOM   4412  CG1 VAL A 483      -5.245  41.755 -26.165  1.00  0.00           C
ATOM   4413  CG2 VAL A 483      -5.036  39.501 -27.332  1.00  0.00           C
ATOM   4414  N   SER A 484      -1.958  43.000 -26.473  1.00  0.00           N
ATOM   4415  CA  SER A 484      -1.229  43.963 -25.672  1.00  0.00           C
ATOM   4416  C   SER A 484      -2.072  45.174 -25.315  1.00  0.00           C
ATOM   4417  O   SER A 484      -1.606  46.066 -24.619  1.00  0.00           O
ATOM   4418  CB  SER A 484       0.038  44.398 -26.388  1.00  0.00           C
ATOM   4419  OG  SER A 484      -0.252  45.057 -27.597  1.00  0.00           O
ATOM   4420  N   HIS A 485      -3.298  45.252 -25.832  1.00  0.00           N
ATOM   4421  CA  HIS A 485      -4.099  46.435 -25.547  1.00  0.00           C
ATOM   4422  C   HIS A 485      -4.564  46.372 -24.073  1.00  0.00           C
ATOM   4423  O   HIS A 485      -5.265  45.418 -23.715  1.00  0.00           O
ATOM   4424  CB  HIS A 485      -5.330  46.474 -26.454  1.00  0.00           C
ATOM   4425  CG  HIS A 485      -5.937  47.834 -26.574  1.00  0.00           C
ATOM   4426  ND1 HIS A 485      -6.505  48.526 -25.507  1.00  0.00           N
ATOM   4427  CD2 HIS A 485      -6.073  48.634 -27.664  1.00  0.00           C
ATOM   4428  CE1 HIS A 485      -6.943  49.702 -25.951  1.00  0.00           C
ATOM   4429  NE2 HIS A 485      -6.694  49.783 -27.253  1.00  0.00           N
ATOM   4430  N   PRO A 486      -4.287  47.381 -23.220  1.00  0.00           N
ATOM   4431  CA  PRO A 486      -4.682  47.444 -21.819  1.00  0.00           C
ATOM   4432  C   PRO A 486      -6.176  47.251 -21.577  1.00  0.00           C
ATOM   4433  O   PRO A 486      -6.585  46.717 -20.542  1.00  0.00           O
ATOM   4434  CB  PRO A 486      -4.281  48.870 -21.432  1.00  0.00           C
ATOM   4435  CG  PRO A 486      -3.145  49.207 -22.353  1.00  0.00           C
ATOM   4436  CD  PRO A 486      -3.494  48.548 -23.661  1.00  0.00           C
ATOM   4437  N   GLY A 487      -7.014  47.691 -22.531  1.00  0.00           N
ATOM   4438  CA  GLY A 487      -8.457  47.574 -22.349  1.00  0.00           C
ATOM   4439  C   GLY A 487      -8.873  46.120 -22.298  1.00  0.00           C
ATOM   4440  O   GLY A 487      -9.556  45.665 -21.375  1.00  0.00           O
ATOM   4441  N   ARG A 488      -8.454  45.389 -23.322  1.00  0.00           N
ATOM   4442  CA  ARG A 488      -8.795  43.990 -23.461  1.00  0.00           C
ATOM   4443  C   ARG A 488      -8.143  43.157 -22.375  1.00  0.00           C
ATOM   4444  O   ARG A 488      -8.735  42.187 -21.889  1.00  0.00           O
ATOM   4445  CB  ARG A 488      -8.386  43.487 -24.827  1.00  0.00           C
ATOM   4446  CG  ARG A 488      -9.205  44.075 -25.969  1.00  0.00           C
ATOM   4447  CD  ARG A 488      -8.812  43.515 -27.285  1.00  0.00           C
ATOM   4448  NE  ARG A 488      -9.525  44.156 -28.384  1.00  0.00           N
ATOM   4449  CZ  ARG A 488      -9.449  43.776 -29.676  1.00  0.00           C
ATOM   4450  NH1 ARG A 488      -8.721  42.737 -30.017  1.00  0.00           N
ATOM   4451  NH2 ARG A 488     -10.108  44.451 -30.601  1.00  0.00           N
ATOM   4452  N   ILE A 489      -6.937  43.550 -21.952  1.00  0.00           N
ATOM   4453  CA  ILE A 489      -6.261  42.814 -20.894  1.00  0.00           C
ATOM   4454  C   ILE A 489      -7.079  42.907 -19.612  1.00  0.00           C
ATOM   4455  O   ILE A 489      -7.343  41.891 -18.958  1.00  0.00           O
ATOM   4456  CB  ILE A 489      -4.831  43.348 -20.652  1.00  0.00           C
ATOM   4457  CG1 ILE A 489      -3.916  43.050 -21.876  1.00  0.00           C
ATOM   4458  CG2 ILE A 489      -4.242  42.715 -19.388  1.00  0.00           C
ATOM   4459  CD1 ILE A 489      -2.594  43.793 -21.850  1.00  0.00           C
ATOM   4460  N   ALA A 490      -7.523  44.118 -19.264  1.00  0.00           N
ATOM   4461  CA  ALA A 490      -8.321  44.295 -18.061  1.00  0.00           C
ATOM   4462  C   ALA A 490      -9.630  43.517 -18.104  1.00  0.00           C
ATOM   4463  O   ALA A 490     -10.012  42.908 -17.103  1.00  0.00           O
ATOM   4464  CB  ALA A 490      -8.619  45.765 -17.862  1.00  0.00           C
ATOM   4465  N   VAL A 491     -10.304  43.494 -19.256  1.00  0.00           N
ATOM   4466  CA  VAL A 491     -11.567  42.767 -19.352  1.00  0.00           C
ATOM   4467  C   VAL A 491     -11.354  41.268 -19.223  1.00  0.00           C
ATOM   4468  O   VAL A 491     -12.086  40.586 -18.498  1.00  0.00           O
ATOM   4469  CB  VAL A 491     -12.292  43.079 -20.667  1.00  0.00           C
ATOM   4470  CG1 VAL A 491     -13.504  42.164 -20.812  1.00  0.00           C
ATOM   4471  CG2 VAL A 491     -12.730  44.541 -20.665  1.00  0.00           C
ATOM   4472  N   HIS A 492     -10.333  40.751 -19.907  1.00  0.00           N
ATOM   4473  CA  HIS A 492     -10.005  39.335 -19.845  1.00  0.00           C
ATOM   4474  C   HIS A 492      -9.729  38.916 -18.405  1.00  0.00           C
ATOM   4475  O   HIS A 492     -10.265  37.912 -17.917  1.00  0.00           O
ATOM   4476  CB  HIS A 492      -8.788  39.037 -20.737  1.00  0.00           C
ATOM   4477  CG  HIS A 492      -8.352  37.603 -20.738  1.00  0.00           C
ATOM   4478  ND1 HIS A 492      -7.391  37.106 -19.874  1.00  0.00           N
ATOM   4479  CD2 HIS A 492      -8.755  36.556 -21.490  1.00  0.00           C
ATOM   4480  CE1 HIS A 492      -7.229  35.820 -20.097  1.00  0.00           C
ATOM   4481  NE2 HIS A 492      -8.043  35.460 -21.073  1.00  0.00           N
ATOM   4482  N   TYR A 493      -8.917  39.701 -17.710  1.00  0.00           N
ATOM   4483  CA  TYR A 493      -8.558  39.381 -16.345  1.00  0.00           C
ATOM   4484  C   TYR A 493      -9.769  39.476 -15.427  1.00  0.00           C
ATOM   4485  O   TYR A 493      -9.970  38.600 -14.574  1.00  0.00           O
ATOM   4486  CB  TYR A 493      -7.396  40.271 -15.894  1.00  0.00           C
ATOM   4487  CG  TYR A 493      -6.876  39.987 -14.502  1.00  0.00           C
ATOM   4488  CD1 TYR A 493      -6.781  40.999 -13.578  1.00  0.00           C
ATOM   4489  CD2 TYR A 493      -6.515  38.695 -14.149  1.00  0.00           C
ATOM   4490  CE1 TYR A 493      -6.296  40.748 -12.321  1.00  0.00           C
ATOM   4491  CE2 TYR A 493      -6.045  38.434 -12.879  1.00  0.00           C
ATOM   4492  CZ  TYR A 493      -5.928  39.457 -11.971  1.00  0.00           C
ATOM   4493  OH  TYR A 493      -5.420  39.198 -10.724  1.00  0.00           O
ATOM   4494  N   PHE A 494     -10.586  40.517 -15.615  1.00  0.00           N
ATOM   4495  CA  PHE A 494     -11.760  40.754 -14.791  1.00  0.00           C
ATOM   4496  C   PHE A 494     -12.721  39.555 -14.879  1.00  0.00           C
ATOM   4497  O   PHE A 494     -13.279  39.119 -13.870  1.00  0.00           O
ATOM   4498  CB  PHE A 494     -12.469  42.033 -15.216  1.00  0.00           C
ATOM   4499  CG  PHE A 494     -13.452  42.518 -14.211  1.00  0.00           C
ATOM   4500  CD1 PHE A 494     -14.808  42.281 -14.300  1.00  0.00           C
ATOM   4501  CD2 PHE A 494     -12.970  43.271 -13.143  1.00  0.00           C
ATOM   4502  CE1 PHE A 494     -15.666  42.781 -13.325  1.00  0.00           C
ATOM   4503  CE2 PHE A 494     -13.814  43.769 -12.183  1.00  0.00           C
ATOM   4504  CZ  PHE A 494     -15.163  43.524 -12.269  1.00  0.00           C
ATOM   4505  N   LYS A 495     -12.919  39.031 -16.097  1.00  0.00           N
ATOM   4506  CA  LYS A 495     -13.800  37.881 -16.324  1.00  0.00           C
ATOM   4507  C   LYS A 495     -13.200  36.535 -15.911  1.00  0.00           C
ATOM   4508  O   LYS A 495     -13.933  35.563 -15.703  1.00  0.00           O
ATOM   4509  CB  LYS A 495     -14.201  37.785 -17.794  1.00  0.00           C
ATOM   4510  CG  LYS A 495     -15.130  38.872 -18.279  1.00  0.00           C
ATOM   4511  CD  LYS A 495     -15.497  38.655 -19.738  1.00  0.00           C
ATOM   4512  CE  LYS A 495     -16.503  39.688 -20.220  1.00  0.00           C
ATOM   4513  NZ  LYS A 495     -16.874  39.479 -21.651  1.00  0.00           N
ATOM   4514  N   GLY A 496     -11.881  36.477 -15.803  1.00  0.00           N
ATOM   4515  CA  GLY A 496     -11.168  35.258 -15.484  1.00  0.00           C
ATOM   4516  C   GLY A 496     -10.887  35.085 -13.995  1.00  0.00           C
ATOM   4517  O   GLY A 496     -11.762  34.728 -13.206  1.00  0.00           O
ATOM   4518  N   TRP A 497      -9.637  35.283 -13.625  1.00  0.00           N
ATOM   4519  CA  TRP A 497      -9.195  35.008 -12.273  1.00  0.00           C
ATOM   4520  C   TRP A 497      -9.187  36.189 -11.291  1.00  0.00           C
ATOM   4521  O   TRP A 497      -8.900  35.995 -10.107  1.00  0.00           O
ATOM   4522  CB  TRP A 497      -7.816  34.427 -12.380  1.00  0.00           C
ATOM   4523  CG  TRP A 497      -7.771  33.155 -13.220  1.00  0.00           C
ATOM   4524  CD1 TRP A 497      -7.240  33.028 -14.470  1.00  0.00           C
ATOM   4525  CD2 TRP A 497      -8.258  31.834 -12.860  1.00  0.00           C
ATOM   4526  NE1 TRP A 497      -7.340  31.724 -14.896  1.00  0.00           N
ATOM   4527  CE2 TRP A 497      -7.949  30.980 -13.913  1.00  0.00           C
ATOM   4528  CE3 TRP A 497      -8.891  31.322 -11.737  1.00  0.00           C
ATOM   4529  CZ2 TRP A 497      -8.244  29.625 -13.867  1.00  0.00           C
ATOM   4530  CZ3 TRP A 497      -9.186  29.972 -11.677  1.00  0.00           C
ATOM   4531  CH2 TRP A 497      -8.868  29.142 -12.713  1.00  0.00           C
ATOM   4532  N   PHE A 498      -9.555  37.386 -11.745  1.00  0.00           N
ATOM   4533  CA  PHE A 498      -9.560  38.561 -10.878  1.00  0.00           C
ATOM   4534  C   PHE A 498     -10.353  38.402  -9.595  1.00  0.00           C
ATOM   4535  O   PHE A 498      -9.882  38.776  -8.526  1.00  0.00           O
ATOM   4536  CB  PHE A 498     -10.103  39.768 -11.627  1.00  0.00           C
ATOM   4537  CG  PHE A 498     -10.310  40.994 -10.777  1.00  0.00           C
ATOM   4538  CD1 PHE A 498     -11.591  41.387 -10.406  1.00  0.00           C
ATOM   4539  CD2 PHE A 498      -9.240  41.733 -10.316  1.00  0.00           C
ATOM   4540  CE1 PHE A 498     -11.786  42.499  -9.610  1.00  0.00           C
ATOM   4541  CE2 PHE A 498      -9.432  42.841  -9.519  1.00  0.00           C
ATOM   4542  CZ  PHE A 498     -10.706  43.228  -9.170  1.00  0.00           C
ATOM   4543  N   LEU A 499     -11.568  37.897  -9.688  1.00  0.00           N
ATOM   4544  CA  LEU A 499     -12.442  37.824  -8.530  1.00  0.00           C
ATOM   4545  C   LEU A 499     -11.771  36.957  -7.435  1.00  0.00           C
ATOM   4546  O   LEU A 499     -11.701  37.350  -6.267  1.00  0.00           O
ATOM   4547  CB  LEU A 499     -13.807  37.315  -8.998  1.00  0.00           C
ATOM   4548  CG  LEU A 499     -14.997  37.548  -8.079  1.00  0.00           C
ATOM   4549  CD1 LEU A 499     -16.246  37.583  -8.969  1.00  0.00           C
ATOM   4550  CD2 LEU A 499     -15.099  36.494  -7.019  1.00  0.00           C
ATOM   4551  N   ILE A 500     -11.260  35.776  -7.807  1.00  0.00           N
ATOM   4552  CA  ILE A 500     -10.593  34.905  -6.833  1.00  0.00           C
ATOM   4553  C   ILE A 500      -9.364  35.593  -6.241  1.00  0.00           C
ATOM   4554  O   ILE A 500      -9.142  35.541  -5.025  1.00  0.00           O
ATOM   4555  CB  ILE A 500     -10.167  33.557  -7.467  1.00  0.00           C
ATOM   4556  CG1 ILE A 500     -11.415  32.738  -7.812  1.00  0.00           C
ATOM   4557  CG2 ILE A 500      -9.252  32.757  -6.493  1.00  0.00           C
ATOM   4558  CD1 ILE A 500     -11.145  31.545  -8.687  1.00  0.00           C
ATOM   4559  N   ASP A 501      -8.565  36.231  -7.095  1.00  0.00           N
ATOM   4560  CA  ASP A 501      -7.366  36.914  -6.638  1.00  0.00           C
ATOM   4561  C   ASP A 501      -7.684  38.072  -5.687  1.00  0.00           C
ATOM   4562  O   ASP A 501      -6.998  38.268  -4.677  1.00  0.00           O
ATOM   4563  CB  ASP A 501      -6.630  37.448  -7.850  1.00  0.00           C
ATOM   4564  CG  ASP A 501      -5.993  36.354  -8.704  1.00  0.00           C
ATOM   4565  OD1 ASP A 501      -5.862  35.225  -8.284  1.00  0.00           O
ATOM   4566  OD2 ASP A 501      -5.499  36.698  -9.757  1.00  0.00           O
ATOM   4567  N   MET A 502      -8.741  38.819  -5.994  1.00  0.00           N
ATOM   4568  CA  MET A 502      -9.146  39.944  -5.178  1.00  0.00           C
ATOM   4569  C   MET A 502      -9.536  39.477  -3.795  1.00  0.00           C
ATOM   4570  O   MET A 502      -9.057  40.017  -2.804  1.00  0.00           O
ATOM   4571  CB  MET A 502     -10.305  40.694  -5.809  1.00  0.00           C
ATOM   4572  CG  MET A 502     -10.758  41.898  -5.005  1.00  0.00           C
ATOM   4573  SD  MET A 502     -12.253  42.625  -5.656  1.00  0.00           S
ATOM   4574  CE  MET A 502     -13.394  41.329  -5.161  1.00  0.00           C
ATOM   4575  N   VAL A 503     -10.380  38.443  -3.721  1.00  0.00           N
ATOM   4576  CA  VAL A 503     -10.818  37.948  -2.424  1.00  0.00           C
ATOM   4577  C   VAL A 503      -9.633  37.459  -1.617  1.00  0.00           C
ATOM   4578  O   VAL A 503      -9.475  37.792  -0.442  1.00  0.00           O
ATOM   4579  CB  VAL A 503     -11.834  36.804  -2.595  1.00  0.00           C
ATOM   4580  CG1 VAL A 503     -12.114  36.141  -1.235  1.00  0.00           C
ATOM   4581  CG2 VAL A 503     -13.124  37.370  -3.203  1.00  0.00           C
ATOM   4582  N   ALA A 504      -8.767  36.705  -2.272  1.00  0.00           N
ATOM   4583  CA  ALA A 504      -7.572  36.168  -1.666  1.00  0.00           C
ATOM   4584  C   ALA A 504      -6.617  37.261  -1.150  1.00  0.00           C
ATOM   4585  O   ALA A 504      -5.846  37.027  -0.217  1.00  0.00           O
ATOM   4586  CB  ALA A 504      -6.884  35.295  -2.669  1.00  0.00           C
ATOM   4587  N   ALA A 505      -6.605  38.427  -1.798  1.00  0.00           N
ATOM   4588  CA  ALA A 505      -5.736  39.537  -1.416  1.00  0.00           C
ATOM   4589  C   ALA A 505      -6.302  40.411  -0.287  1.00  0.00           C
ATOM   4590  O   ALA A 505      -5.632  41.347   0.147  1.00  0.00           O
ATOM   4591  CB  ALA A 505      -5.450  40.408  -2.625  1.00  0.00           C
ATOM   4592  N   ILE A 506      -7.513  40.141   0.198  1.00  0.00           N
ATOM   4593  CA  ILE A 506      -8.070  41.007   1.230  1.00  0.00           C
ATOM   4594  C   ILE A 506      -7.440  40.764   2.607  1.00  0.00           C
ATOM   4595  O   ILE A 506      -7.465  39.641   3.119  1.00  0.00           O
ATOM   4596  CB  ILE A 506      -9.595  40.825   1.352  1.00  0.00           C
ATOM   4597  CG1 ILE A 506     -10.274  41.255   0.078  1.00  0.00           C
ATOM   4598  CG2 ILE A 506     -10.138  41.572   2.549  1.00  0.00           C
ATOM   4599  CD1 ILE A 506     -11.733  40.883   0.014  1.00  0.00           C
ATOM   4600  N   PRO A 507      -6.886  41.797   3.271  1.00  0.00           N
ATOM   4601  CA  PRO A 507      -6.270  41.718   4.576  1.00  0.00           C
ATOM   4602  C   PRO A 507      -7.347  41.657   5.648  1.00  0.00           C
ATOM   4603  O   PRO A 507      -7.575  42.623   6.386  1.00  0.00           O
ATOM   4604  CB  PRO A 507      -5.445  42.995   4.647  1.00  0.00           C
ATOM   4605  CG  PRO A 507      -6.210  43.984   3.818  1.00  0.00           C
ATOM   4606  CD  PRO A 507      -6.807  43.160   2.675  1.00  0.00           C
ATOM   4607  N   PHE A 508      -7.981  40.493   5.762  1.00  0.00           N
ATOM   4608  CA  PHE A 508      -9.105  40.304   6.682  1.00  0.00           C
ATOM   4609  C   PHE A 508      -8.685  40.590   8.131  1.00  0.00           C
ATOM   4610  O   PHE A 508      -9.490  41.042   8.950  1.00  0.00           O
ATOM   4611  CB  PHE A 508      -9.625  38.862   6.579  1.00  0.00           C
ATOM   4612  CG  PHE A 508     -10.373  38.553   5.294  1.00  0.00           C
ATOM   4613  CD1 PHE A 508     -11.661  39.022   5.090  1.00  0.00           C
ATOM   4614  CD2 PHE A 508      -9.778  37.797   4.286  1.00  0.00           C
ATOM   4615  CE1 PHE A 508     -12.338  38.742   3.911  1.00  0.00           C
ATOM   4616  CE2 PHE A 508     -10.451  37.521   3.108  1.00  0.00           C
ATOM   4617  CZ  PHE A 508     -11.731  37.993   2.921  1.00  0.00           C
ATOM   4618  N   ASP A 509      -7.407  40.380   8.432  1.00  0.00           N
ATOM   4619  CA  ASP A 509      -6.865  40.636   9.760  1.00  0.00           C
ATOM   4620  C   ASP A 509      -6.970  42.120  10.152  1.00  0.00           C
ATOM   4621  O   ASP A 509      -7.216  42.449  11.310  1.00  0.00           O
ATOM   4622  CB  ASP A 509      -5.401  40.237   9.786  1.00  0.00           C
ATOM   4623  CG  ASP A 509      -5.222  38.796   9.675  1.00  0.00           C
ATOM   4624  OD1 ASP A 509      -6.180  38.081   9.832  1.00  0.00           O
ATOM   4625  OD2 ASP A 509      -4.121  38.376   9.411  1.00  0.00           O
ATOM   4626  N   LEU A 510      -6.777  43.026   9.182  1.00  0.00           N
ATOM   4627  CA  LEU A 510      -6.842  44.462   9.455  1.00  0.00           C
ATOM   4628  C   LEU A 510      -8.283  44.916   9.551  1.00  0.00           C
ATOM   4629  O   LEU A 510      -8.626  45.787  10.354  1.00  0.00           O
ATOM   4630  CB  LEU A 510      -6.088  45.260   8.377  1.00  0.00           C
ATOM   4631  CG  LEU A 510      -4.552  45.159   8.418  1.00  0.00           C
ATOM   4632  CD1 LEU A 510      -3.940  45.742   7.167  1.00  0.00           C
ATOM   4633  CD2 LEU A 510      -4.067  45.973   9.612  1.00  0.00           C
ATOM   4634  N   LEU A 511      -9.136  44.312   8.731  1.00  0.00           N
ATOM   4635  CA  LEU A 511     -10.551  44.659   8.733  1.00  0.00           C
ATOM   4636  C   LEU A 511     -11.299  44.266  10.011  1.00  0.00           C
ATOM   4637  O   LEU A 511     -12.128  45.034  10.500  1.00  0.00           O
ATOM   4638  CB  LEU A 511     -11.221  44.003   7.519  1.00  0.00           C
ATOM   4639  CG  LEU A 511     -10.885  44.628   6.161  1.00  0.00           C
ATOM   4640  CD1 LEU A 511     -11.307  43.707   5.046  1.00  0.00           C
ATOM   4641  CD2 LEU A 511     -11.663  45.948   6.042  1.00  0.00           C
ATOM   4642  N   ILE A 512     -11.019  43.074  10.554  1.00  0.00           N
ATOM   4643  CA  ILE A 512     -11.761  42.589  11.724  1.00  0.00           C
ATOM   4644  C   ILE A 512     -11.107  42.744  13.105  1.00  0.00           C
ATOM   4645  O   ILE A 512     -11.469  42.011  14.018  1.00  0.00           O
ATOM   4646  CB  ILE A 512     -12.133  41.118  11.574  1.00  0.00           C
ATOM   4647  CG1 ILE A 512     -12.998  40.950  10.394  1.00  0.00           C
ATOM   4648  CG2 ILE A 512     -12.949  40.678  12.821  1.00  0.00           C
ATOM   4649  CD1 ILE A 512     -13.190  39.555  10.050  1.00  0.00           C
ATOM   4650  N   PHE A 513     -10.225  43.698  13.328  1.00  0.00           N
ATOM   4651  CA  PHE A 513      -9.670  43.800  14.686  1.00  0.00           C
ATOM   4652  C   PHE A 513     -10.689  43.973  15.809  1.00  0.00           C
ATOM   4653  O   PHE A 513     -10.486  43.473  16.914  1.00  0.00           O
ATOM   4654  CB  PHE A 513      -8.840  45.043  14.875  1.00  0.00           C
ATOM   4655  CG  PHE A 513      -7.411  45.086  14.741  1.00  0.00           C
ATOM   4656  CD1 PHE A 513      -6.732  45.230  15.937  1.00  0.00           C
ATOM   4657  CD2 PHE A 513      -6.747  45.134  13.559  1.00  0.00           C
ATOM   4658  CE1 PHE A 513      -5.443  45.471  15.961  1.00  0.00           C
ATOM   4659  CE2 PHE A 513      -5.430  45.387  13.587  1.00  0.00           C
ATOM   4660  CZ  PHE A 513      -4.807  45.595  14.792  1.00  0.00           C
ATOM   4661  N   GLY A 514     -11.714  44.778  15.565  1.00  0.00           N
ATOM   4662  CA  GLY A 514     -12.673  45.155  16.596  1.00  0.00           C
ATOM   4663  C   GLY A 514     -13.717  44.142  17.105  1.00  0.00           C
ATOM   4664  O   GLY A 514     -13.809  43.924  18.312  1.00  0.00           O
ATOM   4665  N   SER A 515     -14.586  43.621  16.231  1.00  0.00           N
ATOM   4666  CA  SER A 515     -15.799  42.982  16.770  1.00  0.00           C
ATOM   4667  C   SER A 515     -16.022  41.462  16.763  1.00  0.00           C
ATOM   4668  O   SER A 515     -16.660  40.950  17.682  1.00  0.00           O
ATOM   4669  CB  SER A 515     -16.976  43.502  15.971  1.00  0.00           C
ATOM   4670  OG  SER A 515     -16.876  43.071  14.633  1.00  0.00           O
ATOM   4671  N   GLY A 516     -15.562  40.744  15.741  1.00  0.00           N
ATOM   4672  CA  GLY A 516     -16.001  39.342  15.561  1.00  0.00           C
ATOM   4673  C   GLY A 516     -15.334  38.294  16.439  1.00  0.00           C
ATOM   4674  O   GLY A 516     -14.283  38.545  17.029  1.00  0.00           O
ATOM   4675  N   SER A 517     -15.929  37.080  16.469  1.00  0.00           N
ATOM   4676  CA  SER A 517     -15.371  35.983  17.258  1.00  0.00           C
ATOM   4677  C   SER A 517     -14.023  35.580  16.700  1.00  0.00           C
ATOM   4678  O   SER A 517     -13.825  35.607  15.481  1.00  0.00           O
ATOM   4679  CB  SER A 517     -16.303  34.766  17.222  1.00  0.00           C
ATOM   4680  OG  SER A 517     -16.361  34.178  15.927  1.00  0.00           O
ATOM   4681  N   GLU A 518     -13.143  35.085  17.573  1.00  0.00           N
ATOM   4682  CA  GLU A 518     -11.821  34.630  17.151  1.00  0.00           C
ATOM   4683  C   GLU A 518     -11.914  33.481  16.167  1.00  0.00           C
ATOM   4684  O   GLU A 518     -11.105  33.379  15.241  1.00  0.00           O
ATOM   4685  CB  GLU A 518     -10.971  34.235  18.365  1.00  0.00           C
ATOM   4686  CG  GLU A 518     -10.502  35.422  19.220  1.00  0.00           C
ATOM   4687  CD  GLU A 518      -9.711  35.019  20.456  1.00  0.00           C
ATOM   4688  OE1 GLU A 518      -9.130  35.885  21.070  1.00  0.00           O
ATOM   4689  OE2 GLU A 518      -9.705  33.856  20.790  1.00  0.00           O
ATOM   4690  N   GLU A 519     -12.916  32.624  16.358  1.00  0.00           N
ATOM   4691  CA  GLU A 519     -13.111  31.484  15.478  1.00  0.00           C
ATOM   4692  C   GLU A 519     -13.420  31.932  14.045  1.00  0.00           C
ATOM   4693  O   GLU A 519     -12.860  31.377  13.093  1.00  0.00           O
ATOM   4694  CB  GLU A 519     -14.230  30.596  16.018  1.00  0.00           C
ATOM   4695  CG  GLU A 519     -13.864  29.845  17.308  1.00  0.00           C
ATOM   4696  CD  GLU A 519     -15.010  29.044  17.882  1.00  0.00           C
ATOM   4697  OE1 GLU A 519     -14.788  28.303  18.813  1.00  0.00           O
ATOM   4698  OE2 GLU A 519     -16.108  29.181  17.392  1.00  0.00           O
ATOM   4699  N   LEU A 520     -14.259  32.976  13.886  1.00  0.00           N
ATOM   4700  CA  LEU A 520     -14.518  33.526  12.550  1.00  0.00           C
ATOM   4701  C   LEU A 520     -13.296  34.146  11.932  1.00  0.00           C
ATOM   4702  O   LEU A 520     -13.068  33.994  10.730  1.00  0.00           O
ATOM   4703  CB  LEU A 520     -15.670  34.531  12.574  1.00  0.00           C
ATOM   4704  CG  LEU A 520     -17.051  33.923  12.646  1.00  0.00           C
ATOM   4705  CD1 LEU A 520     -18.077  34.955  13.034  1.00  0.00           C
ATOM   4706  CD2 LEU A 520     -17.381  33.430  11.218  1.00  0.00           C
ATOM   4707  N   ILE A 521     -12.483  34.811  12.742  1.00  0.00           N
ATOM   4708  CA  ILE A 521     -11.278  35.422  12.207  1.00  0.00           C
ATOM   4709  C   ILE A 521     -10.391  34.311  11.656  1.00  0.00           C
ATOM   4710  O   ILE A 521      -9.866  34.420  10.542  1.00  0.00           O
ATOM   4711  CB  ILE A 521     -10.553  36.237  13.286  1.00  0.00           C
ATOM   4712  CG1 ILE A 521     -11.422  37.445  13.659  1.00  0.00           C
ATOM   4713  CG2 ILE A 521      -9.197  36.686  12.767  1.00  0.00           C
ATOM   4714  CD1 ILE A 521     -10.983  38.184  14.907  1.00  0.00           C
ATOM   4715  N   GLY A 522     -10.260  33.223  12.421  1.00  0.00           N
ATOM   4716  CA  GLY A 522      -9.499  32.064  11.978  1.00  0.00           C
ATOM   4717  C   GLY A 522     -10.023  31.561  10.650  1.00  0.00           C
ATOM   4718  O   GLY A 522      -9.251  31.392   9.704  1.00  0.00           O
ATOM   4719  N   LEU A 523     -11.339  31.309  10.544  1.00  0.00           N
ATOM   4720  CA  LEU A 523     -11.816  30.870   9.221  1.00  0.00           C
ATOM   4721  C   LEU A 523     -11.564  31.870   8.101  1.00  0.00           C
ATOM   4722  O   LEU A 523     -11.186  31.478   7.005  1.00  0.00           O
ATOM   4723  CB  LEU A 523     -13.313  30.576   9.109  1.00  0.00           C
ATOM   4724  CG  LEU A 523     -13.766  29.139   9.273  1.00  0.00           C
ATOM   4725  CD1 LEU A 523     -13.812  28.770  10.714  1.00  0.00           C
ATOM   4726  CD2 LEU A 523     -15.076  28.968   8.552  1.00  0.00           C
ATOM   4727  N   LEU A 524     -11.740  33.157   8.347  1.00  0.00           N
ATOM   4728  CA  LEU A 524     -11.517  34.134   7.283  1.00  0.00           C
ATOM   4729  C   LEU A 524     -10.087  34.135   6.811  1.00  0.00           C
ATOM   4730  O   LEU A 524      -9.819  34.277   5.617  1.00  0.00           O
ATOM   4731  CB  LEU A 524     -11.973  35.498   7.740  1.00  0.00           C
ATOM   4732  CG  LEU A 524     -13.472  35.618   7.796  1.00  0.00           C
ATOM   4733  CD1 LEU A 524     -13.837  36.807   8.511  1.00  0.00           C
ATOM   4734  CD2 LEU A 524     -13.984  35.725   6.356  1.00  0.00           C
ATOM   4735  N   LYS A 525      -9.153  33.886   7.716  1.00  0.00           N
ATOM   4736  CA  LYS A 525      -7.768  33.794   7.309  1.00  0.00           C
ATOM   4737  C   LYS A 525      -7.544  32.665   6.297  1.00  0.00           C
ATOM   4738  O   LYS A 525      -6.623  32.739   5.481  1.00  0.00           O
ATOM   4739  CB  LYS A 525      -6.835  33.607   8.500  1.00  0.00           C
ATOM   4740  CG  LYS A 525      -6.617  34.820   9.369  1.00  0.00           C
ATOM   4741  CD  LYS A 525      -5.643  34.499  10.516  1.00  0.00           C
ATOM   4742  CE  LYS A 525      -5.250  35.767  11.249  1.00  0.00           C
ATOM   4743  NZ  LYS A 525      -4.365  35.549  12.419  1.00  0.00           N
ATOM   4744  N   THR A 526      -8.402  31.637   6.285  1.00  0.00           N
ATOM   4745  CA  THR A 526      -8.198  30.517   5.379  1.00  0.00           C
ATOM   4746  C   THR A 526      -8.570  30.910   3.956  1.00  0.00           C
ATOM   4747  O   THR A 526      -8.247  30.200   3.011  1.00  0.00           O
ATOM   4748  CB  THR A 526      -8.986  29.254   5.798  1.00  0.00           C
ATOM   4749  OG1 THR A 526     -10.389  29.496   5.748  1.00  0.00           O
ATOM   4750  CG2 THR A 526      -8.595  28.860   7.209  1.00  0.00           C
ATOM   4751  N   ALA A 527      -9.215  32.070   3.772  1.00  0.00           N
ATOM   4752  CA  ALA A 527      -9.546  32.571   2.440  1.00  0.00           C
ATOM   4753  C   ALA A 527      -8.257  32.780   1.653  1.00  0.00           C
ATOM   4754  O   ALA A 527      -8.233  32.713   0.428  1.00  0.00           O
ATOM   4755  CB  ALA A 527     -10.328  33.869   2.520  1.00  0.00           C
ATOM   4756  N   ARG A 528      -7.157  33.023   2.367  1.00  0.00           N
ATOM   4757  CA  ARG A 528      -5.863  33.247   1.746  1.00  0.00           C
ATOM   4758  C   ARG A 528      -5.378  31.973   1.059  1.00  0.00           C
ATOM   4759  O   ARG A 528      -4.535  32.010   0.166  1.00  0.00           O
ATOM   4760  CB  ARG A 528      -4.850  33.692   2.782  1.00  0.00           C
ATOM   4761  CG  ARG A 528      -5.116  35.076   3.360  1.00  0.00           C
ATOM   4762  CD  ARG A 528      -4.100  35.454   4.380  1.00  0.00           C
ATOM   4763  NE  ARG A 528      -4.329  36.796   4.908  1.00  0.00           N
ATOM   4764  CZ  ARG A 528      -3.569  37.392   5.855  1.00  0.00           C
ATOM   4765  NH1 ARG A 528      -2.540  36.762   6.366  1.00  0.00           N
ATOM   4766  NH2 ARG A 528      -3.853  38.606   6.262  1.00  0.00           N
ATOM   4767  N   LEU A 529      -5.933  30.820   1.433  1.00  0.00           N
ATOM   4768  CA  LEU A 529      -5.516  29.566   0.839  1.00  0.00           C
ATOM   4769  C   LEU A 529      -6.052  29.452  -0.586  1.00  0.00           C
ATOM   4770  O   LEU A 529      -5.585  28.625  -1.362  1.00  0.00           O
ATOM   4771  CB  LEU A 529      -5.987  28.376   1.686  1.00  0.00           C
ATOM   4772  CG  LEU A 529      -5.360  28.276   3.094  1.00  0.00           C
ATOM   4773  CD1 LEU A 529      -5.999  27.136   3.864  1.00  0.00           C
ATOM   4774  CD2 LEU A 529      -3.890  28.063   2.957  1.00  0.00           C
ATOM   4775  N   LEU A 530      -6.976  30.334  -0.984  1.00  0.00           N
ATOM   4776  CA  LEU A 530      -7.476  30.354  -2.358  1.00  0.00           C
ATOM   4777  C   LEU A 530      -6.355  30.725  -3.321  1.00  0.00           C
ATOM   4778  O   LEU A 530      -6.411  30.422  -4.512  1.00  0.00           O
ATOM   4779  CB  LEU A 530      -8.646  31.325  -2.501  1.00  0.00           C
ATOM   4780  CG  LEU A 530      -9.940  30.893  -1.825  1.00  0.00           C
ATOM   4781  CD1 LEU A 530     -10.929  32.053  -1.841  1.00  0.00           C
ATOM   4782  CD2 LEU A 530     -10.506  29.686  -2.598  1.00  0.00           C
ATOM   4783  N   ARG A 531      -5.292  31.342  -2.797  1.00  0.00           N
ATOM   4784  CA  ARG A 531      -4.130  31.736  -3.578  1.00  0.00           C
ATOM   4785  C   ARG A 531      -3.427  30.489  -4.113  1.00  0.00           C
ATOM   4786  O   ARG A 531      -2.691  30.551  -5.098  1.00  0.00           O
ATOM   4787  CB  ARG A 531      -3.148  32.506  -2.707  1.00  0.00           C
ATOM   4788  CG  ARG A 531      -3.666  33.821  -2.213  1.00  0.00           C
ATOM   4789  CD  ARG A 531      -2.768  34.495  -1.263  1.00  0.00           C
ATOM   4790  NE  ARG A 531      -3.359  35.736  -0.686  1.00  0.00           N
ATOM   4791  CZ  ARG A 531      -2.789  36.441   0.299  1.00  0.00           C
ATOM   4792  NH1 ARG A 531      -1.679  36.020   0.785  1.00  0.00           N
ATOM   4793  NH2 ARG A 531      -3.368  37.524   0.769  1.00  0.00           N
ATOM   4794  N   LEU A 532      -3.700  29.320  -3.506  1.00  0.00           N
ATOM   4795  CA  LEU A 532      -3.030  28.093  -3.896  1.00  0.00           C
ATOM   4796  C   LEU A 532      -3.501  27.689  -5.300  1.00  0.00           C
ATOM   4797  O   LEU A 532      -2.802  26.963  -6.009  1.00  0.00           O
ATOM   4798  CB  LEU A 532      -3.400  26.914  -2.987  1.00  0.00           C
ATOM   4799  CG  LEU A 532      -2.274  25.914  -2.699  1.00  0.00           C
ATOM   4800  CD1 LEU A 532      -1.355  26.532  -1.642  1.00  0.00           C
ATOM   4801  CD2 LEU A 532      -2.817  24.595  -2.312  1.00  0.00           C
ATOM   4802  N   VAL A 533      -4.655  28.205  -5.736  1.00  0.00           N
ATOM   4803  CA  VAL A 533      -5.196  27.889  -7.049  1.00  0.00           C
ATOM   4804  C   VAL A 533      -4.193  28.322  -8.116  1.00  0.00           C
ATOM   4805  O   VAL A 533      -4.069  27.688  -9.168  1.00  0.00           O
ATOM   4806  CB  VAL A 533      -6.563  28.567  -7.270  1.00  0.00           C
ATOM   4807  CG1 VAL A 533      -7.012  28.376  -8.721  1.00  0.00           C
ATOM   4808  CG2 VAL A 533      -7.592  27.971  -6.297  1.00  0.00           C
ATOM   4809  N   ARG A 534      -3.500  29.434  -7.869  1.00  0.00           N
ATOM   4810  CA  ARG A 534      -2.522  29.938  -8.815  1.00  0.00           C
ATOM   4811  C   ARG A 534      -1.377  28.956  -9.016  1.00  0.00           C
ATOM   4812  O   ARG A 534      -0.759  28.906 -10.087  1.00  0.00           O
ATOM   4813  CB  ARG A 534      -1.949  31.261  -8.349  1.00  0.00           C
ATOM   4814  CG  ARG A 534      -2.883  32.447  -8.450  1.00  0.00           C
ATOM   4815  CD  ARG A 534      -2.213  33.667  -7.966  1.00  0.00           C
ATOM   4816  NE  ARG A 534      -2.962  34.880  -8.245  1.00  0.00           N
ATOM   4817  CZ  ARG A 534      -2.448  36.094  -8.040  1.00  0.00           C
ATOM   4818  NH1 ARG A 534      -1.275  36.183  -7.523  1.00  0.00           N
ATOM   4819  NH2 ARG A 534      -3.086  37.184  -8.376  1.00  0.00           N
ATOM   4820  N   VAL A 535      -1.070  28.177  -7.983  1.00  0.00           N
ATOM   4821  CA  VAL A 535       0.032  27.256  -8.066  1.00  0.00           C
ATOM   4822  C   VAL A 535      -0.363  26.196  -9.069  1.00  0.00           C
ATOM   4823  O   VAL A 535       0.411  25.852  -9.960  1.00  0.00           O
ATOM   4824  CB  VAL A 535       0.310  26.619  -6.695  1.00  0.00           C
ATOM   4825  CG1 VAL A 535       1.371  25.589  -6.841  1.00  0.00           C
ATOM   4826  CG2 VAL A 535       0.653  27.702  -5.696  1.00  0.00           C
ATOM   4827  N   ALA A 536      -1.606  25.727  -8.956  1.00  0.00           N
ATOM   4828  CA  ALA A 536      -2.109  24.702  -9.861  1.00  0.00           C
ATOM   4829  C   ALA A 536      -2.028  25.151 -11.317  1.00  0.00           C
ATOM   4830  O   ALA A 536      -1.698  24.359 -12.199  1.00  0.00           O
ATOM   4831  CB  ALA A 536      -3.543  24.358  -9.513  1.00  0.00           C
ATOM   4832  N   ARG A 537      -2.275  26.435 -11.574  1.00  0.00           N
ATOM   4833  CA  ARG A 537      -2.237  26.921 -12.952  1.00  0.00           C
ATOM   4834  C   ARG A 537      -0.805  26.875 -13.503  1.00  0.00           C
ATOM   4835  O   ARG A 537      -0.589  26.557 -14.674  1.00  0.00           O
ATOM   4836  CB  ARG A 537      -2.701  28.355 -13.022  1.00  0.00           C
ATOM   4837  CG  ARG A 537      -4.125  28.568 -12.622  1.00  0.00           C
ATOM   4838  CD  ARG A 537      -4.436  29.978 -12.661  1.00  0.00           C
ATOM   4839  NE  ARG A 537      -5.376  30.296 -11.657  1.00  0.00           N
ATOM   4840  CZ  ARG A 537      -5.601  31.538 -11.256  1.00  0.00           C
[truncated: 793,009 more chars]
