# Supplementary material for: Harnessing AlphaFold to reveal hERG channel conformational state secrets
Source: eLife. 2025 Jul 14;13:RP104901. doi: 10.7554/eLife.104901 (PMC12259024; doi:10.7554/eLife.104901)
Supplement: Supplementary file 4. [file elife-104901-supp4.pdb]

REMARK hERG channel open-state AlphaFold ic3 structural model
REMARK K. Ngo et al 2024-25
SEQRES   1 A  466  TRP THR ILE LEU HIS TYR SER PRO PHE LYS ALA VAL TRP
SEQRES   2 A  466  ASP TRP LEU ILE LEU LEU LEU VAL ILE TYR THR ALA VAL
SEQRES   3 A  466  PHE THR PRO TYR SER ALA ALA PHE LEU LEU LYS GLU THR
SEQRES   4 A  466  GLU GLU GLY PRO PRO ALA THR GLU CYS GLY TYR ALA CYS
SEQRES   5 A  466  GLN PRO LEU ALA VAL VAL ASP LEU ILE VAL ASP ILE MET
SEQRES   6 A  466  PHE ILE VAL ASP ILE LEU ILE ASN PHE ARG THR THR TYR
SEQRES   7 A  466  VAL ASN ALA ASN GLU GLU VAL VAL SER HIS PRO GLY ARG
SEQRES   8 A  466  ILE ALA VAL HIS TYR PHE LYS GLY TRP PHE LEU ILE ASP
SEQRES   9 A  466  MET VAL ALA ALA ILE PRO PHE ASP LEU LEU ILE PHE GLY
SEQRES  10 A  466  SER GLY SER GLU GLU LEU ILE GLY LEU LEU LYS THR ALA
SEQRES  11 A  466  ARG LEU LEU ARG LEU VAL ARG VAL ALA ARG LYS LEU ASP
SEQRES  12 A  466  ARG TYR SER GLU TYR GLY ALA ALA VAL LEU PHE LEU LEU
SEQRES  13 A  466  MET CYS THR PHE ALA LEU ILE ALA HIS TRP LEU ALA CYS
SEQRES  14 A  466  ILE TRP TYR ALA ILE GLY ASN MET GLU GLN PRO HIS MET
SEQRES  15 A  466  ASP SER ARG ILE GLY TRP LEU HIS ASN LEU GLY ASP GLN
SEQRES  16 A  466  ILE GLY LYS PRO TYR ASN SER SER GLY LEU GLY GLY PRO
SEQRES  17 A  466  SER ILE LYS ASP LYS TYR VAL THR ALA LEU TYR PHE THR
SEQRES  18 A  466  PHE SER SER LEU THR SER VAL GLY PHE GLY ASN VAL SER
SEQRES  19 A  466  PRO ASN THR ASN SER GLU LYS ILE PHE SER ILE CYS VAL
SEQRES  20 A  466  MET LEU ILE GLY SER LEU MET TYR ALA SER ILE PHE GLY
SEQRES  21 A  466  ASN VAL SER ALA ILE ILE GLN ARG LEU TYR SER GLY THR
SEQRES  22 A  466  ALA ARG TYR HIS THR GLN MET LEU ARG VAL ARG GLU PHE
SEQRES  23 A  466  ILE ARG PHE HIS GLN ILE PRO ASN PRO LEU ARG GLN ARG
SEQRES  24 A  466  LEU GLU GLU TYR PHE GLN HIS ALA TRP SER TYR THR ASN
SEQRES  25 A  466  GLY ILE ASP MET ASN ALA VAL LEU LYS GLY PHE PRO GLU
SEQRES  26 A  466  CYS LEU GLN ALA ASP ILE CYS LEU HIS LEU ASN ARG SER
SEQRES  27 A  466  LEU LEU GLN HIS CYS LYS PRO PHE ARG GLY ALA THR LYS
SEQRES  28 A  466  GLY CYS LEU ARG ALA LEU ALA MET LYS PHE LYS THR THR
SEQRES  29 A  466  HIS ALA PRO PRO GLY ASP THR LEU VAL HIS ALA GLY ASP
SEQRES  30 A  466  LEU LEU THR ALA LEU TYR PHE ILE SER ARG GLY SER ILE
SEQRES  31 A  466  GLU ILE LEU ARG GLY ASP VAL VAL VAL ALA ILE LEU GLY
SEQRES  32 A  466  LYS ASN ASP ILE PHE GLY GLU PRO LEU ASN LEU TYR ALA
SEQRES  33 A  466  ARG PRO GLY LYS SER ASN GLY ASP VAL ARG ALA LEU THR
SEQRES  34 A  466  TYR CYS ASP LEU HIS LYS ILE HIS ARG ASP ASP LEU LEU
SEQRES  35 A  466  GLU VAL LEU ASP MET TYR PRO GLU PHE SER ASP HIS PHE
SEQRES  36 A  466  TRP SER SER LEU GLU ILE THR PHE ASN LEU ARG
SEQRES   1 B  466  TRP THR ILE LEU HIS TYR SER PRO PHE LYS ALA VAL TRP
SEQRES   2 B  466  ASP TRP LEU ILE LEU LEU LEU VAL ILE TYR THR ALA VAL
SEQRES   3 B  466  PHE THR PRO TYR SER ALA ALA PHE LEU LEU LYS GLU THR
SEQRES   4 B  466  GLU GLU GLY PRO PRO ALA THR GLU CYS GLY TYR ALA CYS
SEQRES   5 B  466  GLN PRO LEU ALA VAL VAL ASP LEU ILE VAL ASP ILE MET
SEQRES   6 B  466  PHE ILE VAL ASP ILE LEU ILE ASN PHE ARG THR THR TYR
SEQRES   7 B  466  VAL ASN ALA ASN GLU GLU VAL VAL SER HIS PRO GLY ARG
SEQRES   8 B  466  ILE ALA VAL HIS TYR PHE LYS GLY TRP PHE LEU ILE ASP
SEQRES   9 B  466  MET VAL ALA ALA ILE PRO PHE ASP LEU LEU ILE PHE GLY
SEQRES  10 B  466  SER GLY SER GLU GLU LEU ILE GLY LEU LEU LYS THR ALA
SEQRES  11 B  466  ARG LEU LEU ARG LEU VAL ARG VAL ALA ARG LYS LEU ASP
SEQRES  12 B  466  ARG TYR SER GLU TYR GLY ALA ALA VAL LEU PHE LEU LEU
SEQRES  13 B  466  MET CYS THR PHE ALA LEU ILE ALA HIS TRP LEU ALA CYS
SEQRES  14 B  466  ILE TRP TYR ALA ILE GLY ASN MET GLU GLN PRO HIS MET
SEQRES  15 B  466  ASP SER ARG ILE GLY TRP LEU HIS ASN LEU GLY ASP GLN
SEQRES  16 B  466  ILE GLY LYS PRO TYR ASN SER SER GLY LEU GLY GLY PRO
SEQRES  17 B  466  SER ILE LYS ASP LYS TYR VAL THR ALA LEU TYR PHE THR
SEQRES  18 B  466  PHE SER SER LEU THR SER VAL GLY PHE GLY ASN VAL SER
SEQRES  19 B  466  PRO ASN THR ASN SER GLU LYS ILE PHE SER ILE CYS VAL
SEQRES  20 B  466  MET LEU ILE GLY SER LEU MET TYR ALA SER ILE PHE GLY
SEQRES  21 B  466  ASN VAL SER ALA ILE ILE GLN ARG LEU TYR SER GLY THR
SEQRES  22 B  466  ALA ARG TYR HIS THR GLN MET LEU ARG VAL ARG GLU PHE
SEQRES  23 B  466  ILE ARG PHE HIS GLN ILE PRO ASN PRO LEU ARG GLN ARG
SEQRES  24 B  466  LEU GLU GLU TYR PHE GLN HIS ALA TRP SER TYR THR ASN
SEQRES  25 B  466  GLY ILE ASP MET ASN ALA VAL LEU LYS GLY PHE PRO GLU
SEQRES  26 B  466  CYS LEU GLN ALA ASP ILE CYS LEU HIS LEU ASN ARG SER
SEQRES  27 B  466  LEU LEU GLN HIS CYS LYS PRO PHE ARG GLY ALA THR LYS
SEQRES  28 B  466  GLY CYS LEU ARG ALA LEU ALA MET LYS PHE LYS THR THR
SEQRES  29 B  466  HIS ALA PRO PRO GLY ASP THR LEU VAL HIS ALA GLY ASP
SEQRES  30 B  466  LEU LEU THR ALA LEU TYR PHE ILE SER ARG GLY SER ILE
SEQRES  31 B  466  GLU ILE LEU ARG GLY ASP VAL VAL VAL ALA ILE LEU GLY
SEQRES  32 B  466  LYS ASN ASP ILE PHE GLY GLU PRO LEU ASN LEU TYR ALA
SEQRES  33 B  466  ARG PRO GLY LYS SER ASN GLY ASP VAL ARG ALA LEU THR
SEQRES  34 B  466  TYR CYS ASP LEU HIS LYS ILE HIS ARG ASP ASP LEU LEU
SEQRES  35 B  466  GLU VAL LEU ASP MET TYR PRO GLU PHE SER ASP HIS PHE
SEQRES  36 B  466  TRP SER SER LEU GLU ILE THR PHE ASN LEU ARG
SEQRES   1 C  466  TRP THR ILE LEU HIS TYR SER PRO PHE LYS ALA VAL TRP
SEQRES   2 C  466  ASP TRP LEU ILE LEU LEU LEU VAL ILE TYR THR ALA VAL
SEQRES   3 C  466  PHE THR PRO TYR SER ALA ALA PHE LEU LEU LYS GLU THR
SEQRES   4 C  466  GLU GLU GLY PRO PRO ALA THR GLU CYS GLY TYR ALA CYS
SEQRES   5 C  466  GLN PRO LEU ALA VAL VAL ASP LEU ILE VAL ASP ILE MET
SEQRES   6 C  466  PHE ILE VAL ASP ILE LEU ILE ASN PHE ARG THR THR TYR
SEQRES   7 C  466  VAL ASN ALA ASN GLU GLU VAL VAL SER HIS PRO GLY ARG
SEQRES   8 C  466  ILE ALA VAL HIS TYR PHE LYS GLY TRP PHE LEU ILE ASP
SEQRES   9 C  466  MET VAL ALA ALA ILE PRO PHE ASP LEU LEU ILE PHE GLY
SEQRES  10 C  466  SER GLY SER GLU GLU LEU ILE GLY LEU LEU LYS THR ALA
SEQRES  11 C  466  ARG LEU LEU ARG LEU VAL ARG VAL ALA ARG LYS LEU ASP
SEQRES  12 C  466  ARG TYR SER GLU TYR GLY ALA ALA VAL LEU PHE LEU LEU
SEQRES  13 C  466  MET CYS THR PHE ALA LEU ILE ALA HIS TRP LEU ALA CYS
SEQRES  14 C  466  ILE TRP TYR ALA ILE GLY ASN MET GLU GLN PRO HIS MET
SEQRES  15 C  466  ASP SER ARG ILE GLY TRP LEU HIS ASN LEU GLY ASP GLN
SEQRES  16 C  466  ILE GLY LYS PRO TYR ASN SER SER GLY LEU GLY GLY PRO
SEQRES  17 C  466  SER ILE LYS ASP LYS TYR VAL THR ALA LEU TYR PHE THR
SEQRES  18 C  466  PHE SER SER LEU THR SER VAL GLY PHE GLY ASN VAL SER
SEQRES  19 C  466  PRO ASN THR ASN SER GLU LYS ILE PHE SER ILE CYS VAL
SEQRES  20 C  466  MET LEU ILE GLY SER LEU MET TYR ALA SER ILE PHE GLY
SEQRES  21 C  466  ASN VAL SER ALA ILE ILE GLN ARG LEU TYR SER GLY THR
SEQRES  22 C  466  ALA ARG TYR HIS THR GLN MET LEU ARG VAL ARG GLU PHE
SEQRES  23 C  466  ILE ARG PHE HIS GLN ILE PRO ASN PRO LEU ARG GLN ARG
SEQRES  24 C  466  LEU GLU GLU TYR PHE GLN HIS ALA TRP SER TYR THR ASN
SEQRES  25 C  466  GLY ILE ASP MET ASN ALA VAL LEU LYS GLY PHE PRO GLU
SEQRES  26 C  466  CYS LEU GLN ALA ASP ILE CYS LEU HIS LEU ASN ARG SER
SEQRES  27 C  466  LEU LEU GLN HIS CYS LYS PRO PHE ARG GLY ALA THR LYS
SEQRES  28 C  466  GLY CYS LEU ARG ALA LEU ALA MET LYS PHE LYS THR THR
SEQRES  29 C  466  HIS ALA PRO PRO GLY ASP THR LEU VAL HIS ALA GLY ASP
SEQRES  30 C  466  LEU LEU THR ALA LEU TYR PHE ILE SER ARG GLY SER ILE
SEQRES  31 C  466  GLU ILE LEU ARG GLY ASP VAL VAL VAL ALA ILE LEU GLY
SEQRES  32 C  466  LYS ASN ASP ILE PHE GLY GLU PRO LEU ASN LEU TYR ALA
SEQRES  33 C  466  ARG PRO GLY LYS SER ASN GLY ASP VAL ARG ALA LEU THR
SEQRES  34 C  466  TYR CYS ASP LEU HIS LYS ILE HIS ARG ASP ASP LEU LEU
SEQRES  35 C  466  GLU VAL LEU ASP MET TYR PRO GLU PHE SER ASP HIS PHE
SEQRES  36 C  466  TRP SER SER LEU GLU ILE THR PHE ASN LEU ARG
SEQRES   1 D  466  TRP THR ILE LEU HIS TYR SER PRO PHE LYS ALA VAL TRP
SEQRES   2 D  466  ASP TRP LEU ILE LEU LEU LEU VAL ILE TYR THR ALA VAL
SEQRES   3 D  466  PHE THR PRO TYR SER ALA ALA PHE LEU LEU LYS GLU THR
SEQRES   4 D  466  GLU GLU GLY PRO PRO ALA THR GLU CYS GLY TYR ALA CYS
SEQRES   5 D  466  GLN PRO LEU ALA VAL VAL ASP LEU ILE VAL ASP ILE MET
SEQRES   6 D  466  PHE ILE VAL ASP ILE LEU ILE ASN PHE ARG THR THR TYR
SEQRES   7 D  466  VAL ASN ALA ASN GLU GLU VAL VAL SER HIS PRO GLY ARG
SEQRES   8 D  466  ILE ALA VAL HIS TYR PHE LYS GLY TRP PHE LEU ILE ASP
SEQRES   9 D  466  MET VAL ALA ALA ILE PRO PHE ASP LEU LEU ILE PHE GLY
SEQRES  10 D  466  SER GLY SER GLU GLU LEU ILE GLY LEU LEU LYS THR ALA
SEQRES  11 D  466  ARG LEU LEU ARG LEU VAL ARG VAL ALA ARG LYS LEU ASP
SEQRES  12 D  466  ARG TYR SER GLU TYR GLY ALA ALA VAL LEU PHE LEU LEU
SEQRES  13 D  466  MET CYS THR PHE ALA LEU ILE ALA HIS TRP LEU ALA CYS
SEQRES  14 D  466  ILE TRP TYR ALA ILE GLY ASN MET GLU GLN PRO HIS MET
SEQRES  15 D  466  ASP SER ARG ILE GLY TRP LEU HIS ASN LEU GLY ASP GLN
SEQRES  16 D  466  ILE GLY LYS PRO TYR ASN SER SER GLY LEU GLY GLY PRO
SEQRES  17 D  466  SER ILE LYS ASP LYS TYR VAL THR ALA LEU TYR PHE THR
SEQRES  18 D  466  PHE SER SER LEU THR SER VAL GLY PHE GLY ASN VAL SER
SEQRES  19 D  466  PRO ASN THR ASN SER GLU LYS ILE PHE SER ILE CYS VAL
SEQRES  20 D  466  MET LEU ILE GLY SER LEU MET TYR ALA SER ILE PHE GLY
SEQRES  21 D  466  ASN VAL SER ALA ILE ILE GLN ARG LEU TYR SER GLY THR
SEQRES  22 D  466  ALA ARG TYR HIS THR GLN MET LEU ARG VAL ARG GLU PHE
SEQRES  23 D  466  ILE ARG PHE HIS GLN ILE PRO ASN PRO LEU ARG GLN ARG
SEQRES  24 D  466  LEU GLU GLU TYR PHE GLN HIS ALA TRP SER TYR THR ASN
SEQRES  25 D  466  GLY ILE ASP MET ASN ALA VAL LEU LYS GLY PHE PRO GLU
SEQRES  26 D  466  CYS LEU GLN ALA ASP ILE CYS LEU HIS LEU ASN ARG SER
SEQRES  27 D  466  LEU LEU GLN HIS CYS LYS PRO PHE ARG GLY ALA THR LYS
SEQRES  28 D  466  GLY CYS LEU ARG ALA LEU ALA MET LYS PHE LYS THR THR
SEQRES  29 D  466  HIS ALA PRO PRO GLY ASP THR LEU VAL HIS ALA GLY ASP
SEQRES  30 D  466  LEU LEU THR ALA LEU TYR PHE ILE SER ARG GLY SER ILE
SEQRES  31 D  466  GLU ILE LEU ARG GLY ASP VAL VAL VAL ALA ILE LEU GLY
SEQRES  32 D  466  LYS ASN ASP ILE PHE GLY GLU PRO LEU ASN LEU TYR ALA
SEQRES  33 D  466  ARG PRO GLY LYS SER ASN GLY ASP VAL ARG ALA LEU THR
SEQRES  34 D  466  TYR CYS ASP LEU HIS LYS ILE HIS ARG ASP ASP LEU LEU
SEQRES  35 D  466  GLU VAL LEU ASP MET TYR PRO GLU PHE SER ASP HIS PHE
SEQRES  36 D  466  TRP SER SER LEU GLU ILE THR PHE ASN LEU ARG
HELIX    1   1 PRO A  405  PHE A  431  1                                  27
HELIX    2   2 TYR A  447  CYS A  449  1                                   3
HELIX    3   3 PRO A  451  ASP A  460  1                                  10
HELIX    4   4 ILE A  461  PHE A  463  1                                   3
HELIX    5   5 ILE A  464  ARG A  472  1                                   9
HELIX    6   6 PRO A  486  GLY A  496  1                                  11
HELIX    7   7 TRP A  497  MET A  502  1                                   6
HELIX    8   8 VAL A  503  ALA A  505  1                                   3
HELIX    9   9 PHE A  508  LEU A  511  1                                   4
HELIX   10  10 GLU A  518  LEU A  523  1                                   6
HELIX   11  11 LEU A  524  ARG A  534  1                                  11
HELIX   12  12 ALA A  536  LYS A  538  1                                   3
HELIX   13  13 LEU A  539  ARG A  541  1                                   3
HELIX   14  14 TYR A  542  GLU A  544  1                                   3
HELIX   15  15 GLY A  546  GLU A  575  1                                  30
HELIX   16  16 GLN A  576  HIS A  578  1                                   3
HELIX   17  17 TRP A  585  ILE A  593  1                                   9
HELIX   18  18 ILE A  607  LEU A  622  1                                  16
HELIX   19  19 ASN A  635  PHE A  656  1                                  22
HELIX   20  20 GLY A  657  LEU A  666  1                                  10
HELIX   21  21 SER A  668  HIS A  687  1                                  20
HELIX   22  22 ASN A  691  THR A  708  1                                  18
HELIX   23  23 MET A  713  VAL A  716  1                                   4
HELIX   24  24 LEU A  717  GLY A  719  1                                   3
HELIX   25  25 GLU A  722  LEU A  732  1                                  11
HELIX   26  26 ARG A  734  LEU A  737  1                                   4
HELIX   27  27 LYS A  741  ARG A  744  1                                   4
HELIX   28  28 LYS A  748  LEU A  754  1                                   7
HELIX   29  29 ALA A  755  LYS A  757  1                                   3
HELIX   30  30 ARG A  835  MET A  844  1                                  10
HELIX   31  31 PRO A  846  PHE A  848  1                                   3
HELIX   32  32 SER A  849  SER A  855  1                                   7
HELIX   33  33 PRO B  405  PHE B  431  1                                  27
HELIX   34  34 LYS B  434  THR B  436  1                                   3
HELIX   35  35 PRO B  451  ARG B  472  1                                  22
HELIX   36  36 PRO B  486  GLY B  496  1                                  11
HELIX   37  37 TRP B  497  MET B  502  1                                   6
HELIX   38  38 VAL B  503  ALA B  505  1                                   3
HELIX   39  39 PHE B  508  LEU B  511  1                                   4
HELIX   40  40 GLU B  518  LEU B  523  1                                   6
HELIX   41  41 LEU B  524  ARG B  534  1                                  11
HELIX   42  42 ALA B  536  LYS B  538  1                                   3
HELIX   43  43 LEU B  539  ARG B  541  1                                   3
HELIX   44  44 TYR B  542  GLU B  544  1                                   3
HELIX   45  45 GLY B  546  GLU B  575  1                                  30
HELIX   46  46 GLN B  576  HIS B  578  1                                   3
HELIX   47  47 TRP B  585  ILE B  593  1                                   9
HELIX   48  48 ILE B  607  LEU B  622  1                                  16
HELIX   49  49 ASN B  635  PHE B  656  1                                  22
HELIX   50  50 GLY B  657  LEU B  666  1                                  10
HELIX   51  51 SER B  668  HIS B  687  1                                  20
HELIX   52  52 ASN B  691  THR B  708  1                                  18
HELIX   53  53 MET B  713  VAL B  716  1                                   4
HELIX   54  54 LEU B  717  GLY B  719  1                                   3
HELIX   55  55 GLU B  722  LEU B  732  1                                  11
HELIX   56  56 ARG B  734  LEU B  737  1                                   4
HELIX   57  57 LYS B  741  ARG B  744  1                                   4
HELIX   58  58 LYS B  748  LEU B  754  1                                   7
HELIX   59  59 ALA B  755  LYS B  757  1                                   3
HELIX   60  60 ARG B  835  MET B  844  1                                  10
HELIX   61  61 PRO B  846  SER B  855  1                                  10
HELIX   62  62 PRO C  405  PHE C  431  1                                  27
HELIX   63  63 TYR C  447  CYS C  449  1                                   3
HELIX   64  64 PRO C  451  ASP C  460  1                                  10
HELIX   65  65 ILE C  461  PHE C  463  1                                   3
HELIX   66  66 ILE C  464  ARG C  472  1                                   9
HELIX   67  67 PRO C  486  LYS C  495  1                                  10
HELIX   68  68 PHE C  498  MET C  502  1                                   5
HELIX   69  69 VAL C  503  ALA C  505  1                                   3
HELIX   70  70 PHE C  508  LEU C  511  1                                   4
HELIX   71  71 GLU C  518  LEU C  523  1                                   6
HELIX   72  72 LEU C  524  ARG C  534  1                                  11
HELIX   73  73 ALA C  536  LYS C  538  1                                   3
HELIX   74  74 LEU C  539  ARG C  541  1                                   3
HELIX   75  75 TYR C  542  GLU C  544  1                                   3
HELIX   76  76 GLY C  546  GLU C  575  1                                  30
HELIX   77  77 GLN C  576  HIS C  578  1                                   3
HELIX   78  78 TRP C  585  GLN C  592  1                                   8
HELIX   79  79 ILE C  607  LEU C  622  1                                  16
HELIX   80  80 ASN C  635  LEU C  666  1                                  32
HELIX   81  81 SER C  668  HIS C  687  1                                  20
HELIX   82  82 ASN C  691  THR C  708  1                                  18
HELIX   83  83 MET C  713  VAL C  716  1                                   4
HELIX   84  84 LEU C  717  GLY C  719  1                                   3
HELIX   85  85 GLU C  722  LEU C  732  1                                  11
HELIX   86  86 ARG C  734  LEU C  737  1                                   4
HELIX   87  87 LYS C  741  ARG C  744  1                                   4
HELIX   88  88 LYS C  748  LEU C  754  1                                   7
HELIX   89  89 ALA C  755  LYS C  757  1                                   3
HELIX   90  90 ARG C  835  MET C  844  1                                  10
HELIX   91  91 PRO C  846  PHE C  848  1                                   3
HELIX   92  92 SER C  849  SER C  855  1                                   7
HELIX   93  93 PRO D  405  PHE D  431  1                                  27
HELIX   94  94 PRO D  451  ASP D  460  1                                  10
HELIX   95  95 ILE D  461  PHE D  463  1                                   3
HELIX   96  96 ILE D  464  ARG D  472  1                                   9
HELIX   97  97 PRO D  486  GLY D  496  1                                  11
HELIX   98  98 TRP D  497  MET D  502  1                                   6
HELIX   99  99 VAL D  503  ALA D  505  1                                   3
HELIX  100 100 PHE D  508  LEU D  511  1                                   4
HELIX  101 101 GLU D  518  LEU D  523  1                                   6
HELIX  102 102 LEU D  524  ARG D  534  1                                  11
HELIX  103 103 ALA D  536  LYS D  538  1                                   3
HELIX  104 104 LEU D  539  ARG D  541  1                                   3
HELIX  105 105 TYR D  542  GLU D  544  1                                   3
HELIX  106 106 GLY D  546  GLU D  575  1                                  30
HELIX  107 107 GLN D  576  HIS D  578  1                                   3
HELIX  108 108 TRP D  585  ILE D  593  1                                   9
HELIX  109 109 ILE D  607  LEU D  622  1                                  16
HELIX  110 110 ASN D  635  PHE D  656  1                                  22
HELIX  111 111 GLY D  657  LEU D  666  1                                  10
HELIX  112 112 SER D  668  HIS D  687  1                                  20
HELIX  113 113 ASN D  691  THR D  708  1                                  18
HELIX  114 114 MET D  713  VAL D  716  1                                   4
HELIX  115 115 LEU D  717  GLY D  719  1                                   3
HELIX  116 116 GLU D  722  LEU D  732  1                                  11
HELIX  117 117 ARG D  734  LEU D  737  1                                   4
HELIX  118 118 LYS D  741  ARG D  744  1                                   4
HELIX  119 119 LYS D  748  LYS D  757  1                                  10
HELIX  120 120 ARG D  835  MET D  844  1                                  10
HELIX  121 121 PRO D  846  SER D  855  1                                  10
SHEET    1   1 1 LYS A 759  ALA A 763  0
SHEET    2   2 1 ALA A 778  ILE A 782  0
SHEET    3   3 1 ILE A 787  ARG A 791  0
SHEET    4   4 1 VAL A 794  LEU A 799  0
SHEET    5   5 1 ASP A 821  ALA A 824  0
SHEET    6   6 1 CYS A 828  HIS A 834  0
SHEET    7   7 1 LYS B 759  ALA B 763  0
SHEET    8   8 1 ALA B 778  ILE B 782  0
SHEET    9   9 1 ILE B 787  ARG B 791  0
SHEET   10  10 1 VAL B 794  LEU B 799  0
SHEET   11  11 1 ASP B 821  ALA B 824  0
SHEET   12  12 1 CYS B 828  HIS B 834  0
SHEET   13  13 1 LYS C 759  ALA C 763  0
SHEET   14  14 1 ALA C 778  ILE C 782  0
SHEET   15  15 1 ILE C 787  ARG C 791  0
SHEET   16  16 1 VAL C 794  LEU C 799  0
SHEET   17  17 1 ASP C 821  ALA C 824  0
SHEET   18  18 1 CYS C 828  HIS C 834  0
SHEET   19  19 1 LYS D 759  ALA D 763  0
SHEET   20  20 1 ALA D 778  ILE D 782  0
SHEET   21  21 1 ILE D 787  ARG D 791  0
SHEET   22  22 1 VAL D 794  LEU D 799  0
SHEET   23  23 1 ASP D 821  ALA D 824  0
SHEET   24  24 1 CYS D 828  HIS D 834  0
ATOM      1  N   TRP A 398      23.016  21.516 -39.312  1.00 87.06           N
ATOM      2  CA  TRP A 398      21.750  20.797 -39.219  1.00 87.06           C
ATOM      3  C   TRP A 398      21.625  20.078 -37.875  1.00 87.06           C
ATOM      4  CB  TRP A 398      21.609  19.797 -40.375  1.00 87.06           C
ATOM      5  O   TRP A 398      22.547  19.391 -37.438  1.00 87.06           O
ATOM      6  CG  TRP A 398      20.234  19.266 -40.562  1.00 87.06           C
ATOM      7  CD1 TRP A 398      19.125  19.938 -41.000  1.00 87.06           C
ATOM      8  CD2 TRP A 398      19.781  17.922 -40.281  1.00 87.06           C
ATOM      9  CE2 TRP A 398      18.406  17.859 -40.594  1.00 87.06           C
ATOM     10  CE3 TRP A 398      20.422  16.781 -39.781  1.00 87.06           C
ATOM     11  NE1 TRP A 398      18.031  19.109 -41.031  1.00 87.06           N
ATOM     12  CH2 TRP A 398      18.312  15.586 -39.938  1.00 87.06           C
ATOM     13  CZ2 TRP A 398      17.656  16.703 -40.438  1.00 87.06           C
ATOM     14  CZ3 TRP A 398      19.672  15.617 -39.625  1.00 87.06           C
ATOM     15  N   THR A 399      20.594  20.406 -37.062  1.00 90.94           N
ATOM     16  CA  THR A 399      20.391  19.844 -35.719  1.00 90.94           C
ATOM     17  C   THR A 399      18.984  19.297 -35.562  1.00 90.94           C
ATOM     18  CB  THR A 399      20.656  20.906 -34.625  1.00 90.94           C
ATOM     19  O   THR A 399      18.062  19.734 -36.250  1.00 90.94           O
ATOM     20  CG2 THR A 399      22.125  21.344 -34.625  1.00 90.94           C
ATOM     21  OG1 THR A 399      19.828  22.047 -34.875  1.00 90.94           O
ATOM     22  N   ILE A 400      18.797  18.234 -34.875  1.00 91.56           N
ATOM     23  CA  ILE A 400      17.516  17.641 -34.531  1.00 91.56           C
ATOM     24  C   ILE A 400      17.312  17.719 -33.031  1.00 91.56           C
ATOM     25  CB  ILE A 400      17.438  16.172 -35.000  1.00 91.56           C
ATOM     26  O   ILE A 400      18.250  17.469 -32.250  1.00 91.56           O
ATOM     27  CG1 ILE A 400      17.641  16.078 -36.531  1.00 91.56           C
ATOM     28  CG2 ILE A 400      16.094  15.547 -34.594  1.00 91.56           C
ATOM     29  CD1 ILE A 400      16.609  15.219 -37.250  1.00 91.56           C
ATOM     30  N   LEU A 401      16.062  18.094 -32.688  1.00 91.88           N
ATOM     31  CA  LEU A 401      15.711  18.156 -31.266  1.00 91.88           C
ATOM     32  C   LEU A 401      15.242  16.797 -30.766  1.00 91.88           C
ATOM     33  CB  LEU A 401      14.625  19.203 -31.016  1.00 91.88           C
ATOM     34  O   LEU A 401      14.508  16.094 -31.453  1.00 91.88           O
ATOM     35  CG  LEU A 401      14.609  19.859 -29.641  1.00 91.88           C
ATOM     36  CD1 LEU A 401      15.852  20.719 -29.438  1.00 91.88           C
ATOM     37  CD2 LEU A 401      13.344  20.688 -29.453  1.00 91.88           C
ATOM     38  N   HIS A 402      15.594  16.453 -29.469  1.00 90.75           N
ATOM     39  CA  HIS A 402      15.281  15.133 -28.938  1.00 90.75           C
ATOM     40  C   HIS A 402      13.805  15.023 -28.562  1.00 90.75           C
ATOM     41  CB  HIS A 402      16.156  14.828 -27.719  1.00 90.75           C
ATOM     42  O   HIS A 402      13.273  13.914 -28.453  1.00 90.75           O
ATOM     43  CG  HIS A 402      15.773  15.617 -26.500  1.00 90.75           C
ATOM     44  CD2 HIS A 402      14.977  15.297 -25.453  1.00 90.75           C
ATOM     45  ND1 HIS A 402      16.219  16.891 -26.266  1.00 90.75           N
ATOM     46  CE1 HIS A 402      15.727  17.328 -25.125  1.00 90.75           C
ATOM     47  NE2 HIS A 402      14.969  16.375 -24.609  1.00 90.75           N
ATOM     48  N   TYR A 403      13.039  16.109 -28.328  1.00 87.19           N
ATOM     49  CA  TYR A 403      11.625  16.031 -28.000  1.00 87.19           C
ATOM     50  C   TYR A 403      10.758  16.406 -29.203  1.00 87.19           C
ATOM     51  CB  TYR A 403      11.305  16.953 -26.812  1.00 87.19           C
ATOM     52  O   TYR A 403       9.609  16.812 -29.031  1.00 87.19           O
ATOM     53  CG  TYR A 403      11.852  18.359 -26.969  1.00 87.19           C
ATOM     54  CD1 TYR A 403      13.078  18.703 -26.406  1.00 87.19           C
ATOM     55  CD2 TYR A 403      11.141  19.328 -27.672  1.00 87.19           C
ATOM     56  CE1 TYR A 403      13.586  20.000 -26.547  1.00 87.19           C
ATOM     57  CE2 TYR A 403      11.633  20.609 -27.797  1.00 87.19           C
ATOM     58  OH  TYR A 403      13.352  22.219 -27.375  1.00 87.19           O
ATOM     59  CZ  TYR A 403      12.859  20.938 -27.234  1.00 87.19           C
ATOM     60  N   SER A 404      11.188  16.266 -30.375  1.00 91.19           N
ATOM     61  CA  SER A 404      10.445  16.547 -31.609  1.00 91.19           C
ATOM     62  C   SER A 404       9.484  15.406 -31.938  1.00 91.19           C
ATOM     63  CB  SER A 404      11.398  16.781 -32.781  1.00 91.19           C
ATOM     64  O   SER A 404       9.742  14.250 -31.578  1.00 91.19           O
ATOM     65  OG  SER A 404      10.688  16.797 -34.000  1.00 91.19           O
ATOM     66  N   PRO A 405       8.328  15.703 -32.594  1.00 92.25           N
ATOM     67  CA  PRO A 405       7.406  14.633 -33.000  1.00 92.25           C
ATOM     68  C   PRO A 405       8.078  13.555 -33.844  1.00 92.25           C
ATOM     69  CB  PRO A 405       6.320  15.359 -33.781  1.00 92.25           C
ATOM     70  O   PRO A 405       7.723  12.375 -33.750  1.00 92.25           O
ATOM     71  CG  PRO A 405       6.926  16.688 -34.125  1.00 92.25           C
ATOM     72  CD  PRO A 405       8.039  16.969 -33.156  1.00 92.25           C
ATOM     73  N   PHE A 406       9.062  14.039 -34.656  1.00 94.75           N
ATOM     74  CA  PHE A 406       9.797  13.070 -35.469  1.00 94.75           C
ATOM     75  C   PHE A 406      10.586  12.117 -34.594  1.00 94.75           C
ATOM     76  CB  PHE A 406      10.742  13.789 -36.438  1.00 94.75           C
ATOM     77  O   PHE A 406      10.461  10.898 -34.719  1.00 94.75           O
ATOM     78  CG  PHE A 406      11.680  12.867 -37.156  1.00 94.75           C
ATOM     79  CD1 PHE A 406      13.008  12.758 -36.781  1.00 94.75           C
ATOM     80  CD2 PHE A 406      11.234  12.109 -38.250  1.00 94.75           C
ATOM     81  CE1 PHE A 406      13.883  11.898 -37.469  1.00 94.75           C
ATOM     82  CE2 PHE A 406      12.094  11.258 -38.938  1.00 94.75           C
ATOM     83  CZ  PHE A 406      13.422  11.148 -38.531  1.00 94.75           C
ATOM     84  N   LYS A 407      11.328  12.617 -33.688  1.00 93.62           N
ATOM     85  CA  LYS A 407      12.164  11.805 -32.812  1.00 93.62           C
ATOM     86  C   LYS A 407      11.312  10.977 -31.859  1.00 93.62           C
ATOM     87  CB  LYS A 407      13.133  12.680 -32.031  1.00 93.62           C
ATOM     88  O   LYS A 407      11.672   9.852 -31.516  1.00 93.62           O
ATOM     89  CG  LYS A 407      14.047  11.914 -31.094  1.00 93.62           C
ATOM     90  CD  LYS A 407      14.969  10.969 -31.859  1.00 93.62           C
ATOM     91  CE  LYS A 407      15.945  10.266 -30.922  1.00 93.62           C
ATOM     92  NZ  LYS A 407      16.375  11.156 -29.797  1.00 93.62           N
ATOM     93  N   ALA A 408      10.141  11.391 -31.578  1.00 93.44           N
ATOM     94  CA  ALA A 408       9.258  10.656 -30.672  1.00 93.44           C
ATOM     95  C   ALA A 408       8.781   9.352 -31.312  1.00 93.44           C
ATOM     96  CB  ALA A 408       8.070  11.523 -30.281  1.00 93.44           C
ATOM     97  O   ALA A 408       8.898   8.281 -30.719  1.00 93.44           O
ATOM     98  N   VAL A 409       8.297   9.445 -32.531  1.00 94.81           N
ATOM     99  CA  VAL A 409       7.793   8.258 -33.219  1.00 94.81           C
ATOM    100  C   VAL A 409       8.961   7.371 -33.625  1.00 94.81           C
ATOM    101  CB  VAL A 409       6.930   8.633 -34.438  1.00 94.81           C
ATOM    102  O   VAL A 409       8.852   6.145 -33.625  1.00 94.81           O
ATOM    103  CG1 VAL A 409       7.805   9.172 -35.562  1.00 94.81           C
ATOM    104  CG2 VAL A 409       6.125   7.422 -34.906  1.00 94.81           C
ATOM    105  N   TRP A 410      10.133   7.996 -33.906  1.00 94.75           N
ATOM    106  CA  TRP A 410      11.336   7.270 -34.312  1.00 94.75           C
ATOM    107  C   TRP A 410      11.773   6.309 -33.188  1.00 94.75           C
ATOM    108  CB  TRP A 410      12.477   8.250 -34.625  1.00 94.75           C
ATOM    109  O   TRP A 410      12.133   5.164 -33.469  1.00 94.75           O
ATOM    110  CG  TRP A 410      13.695   7.590 -35.188  1.00 94.75           C
ATOM    111  CD1 TRP A 410      14.062   7.531 -36.500  1.00 94.75           C
ATOM    112  CD2 TRP A 410      14.711   6.898 -34.469  1.00 94.75           C
ATOM    113  CE2 TRP A 410      15.664   6.445 -35.406  1.00 94.75           C
ATOM    114  CE3 TRP A 410      14.914   6.621 -33.094  1.00 94.75           C
ATOM    115  NE1 TRP A 410      15.250   6.844 -36.625  1.00 94.75           N
ATOM    116  CH2 TRP A 410      16.969   5.465 -33.688  1.00 94.75           C
ATOM    117  CZ2 TRP A 410      16.797   5.727 -35.031  1.00 94.75           C
ATOM    118  CZ3 TRP A 410      16.047   5.906 -32.719  1.00 94.75           C
ATOM    119  N   ASP A 411      11.641   6.680 -32.031  1.00 94.44           N
ATOM    120  CA  ASP A 411      12.070   5.840 -30.922  1.00 94.44           C
ATOM    121  C   ASP A 411      11.180   4.609 -30.781  1.00 94.44           C
ATOM    122  CB  ASP A 411      12.078   6.641 -29.609  1.00 94.44           C
ATOM    123  O   ASP A 411      11.648   3.545 -30.359  1.00 94.44           O
ATOM    124  CG  ASP A 411      13.445   7.207 -29.281  1.00 94.44           C
ATOM    125  OD1 ASP A 411      14.406   6.984 -30.047  1.00 94.44           O
ATOM    126  OD2 ASP A 411      13.562   7.879 -28.219  1.00 94.44           O
ATOM    127  N   TRP A 412       9.961   4.668 -31.172  1.00 95.56           N
ATOM    128  CA  TRP A 412       9.086   3.502 -31.188  1.00 95.56           C
ATOM    129  C   TRP A 412       9.422   2.572 -32.344  1.00 95.56           C
ATOM    130  CB  TRP A 412       7.617   3.938 -31.281  1.00 95.56           C
ATOM    131  O   TRP A 412       9.359   1.350 -32.219  1.00 95.56           O
ATOM    132  CG  TRP A 412       7.086   4.543 -30.016  1.00 95.56           C
ATOM    133  CD1 TRP A 412       7.082   5.867 -29.672  1.00 95.56           C
ATOM    134  CD2 TRP A 412       6.488   3.846 -28.922  1.00 95.56           C
ATOM    135  CE2 TRP A 412       6.141   4.812 -27.938  1.00 95.56           C
ATOM    136  CE3 TRP A 412       6.207   2.496 -28.656  1.00 95.56           C
ATOM    137  NE1 TRP A 412       6.516   6.035 -28.422  1.00 95.56           N
ATOM    138  CH2 TRP A 412       5.266   3.141 -26.516  1.00 95.56           C
ATOM    139  CZ2 TRP A 412       5.531   4.469 -26.734  1.00 95.56           C
ATOM    140  CZ3 TRP A 412       5.598   2.156 -27.453  1.00 95.56           C
ATOM    141  N   LEU A 413       9.828   3.186 -33.469  1.00 95.94           N
ATOM    142  CA  LEU A 413      10.211   2.393 -34.625  1.00 95.94           C
ATOM    143  C   LEU A 413      11.461   1.572 -34.344  1.00 95.94           C
ATOM    144  CB  LEU A 413      10.453   3.299 -35.844  1.00 95.94           C
ATOM    145  O   LEU A 413      11.531   0.391 -34.688  1.00 95.94           O
ATOM    146  CG  LEU A 413      10.625   2.598 -37.188  1.00 95.94           C
ATOM    147  CD1 LEU A 413      10.086   3.479 -38.312  1.00 95.94           C
ATOM    148  CD2 LEU A 413      12.086   2.246 -37.438  1.00 95.94           C
ATOM    149  N   ILE A 414      12.375   2.223 -33.719  1.00 95.25           N
ATOM    150  CA  ILE A 414      13.602   1.521 -33.375  1.00 95.25           C
ATOM    151  C   ILE A 414      13.273   0.381 -32.406  1.00 95.25           C
ATOM    152  CB  ILE A 414      14.633   2.480 -32.719  1.00 95.25           C
ATOM    153  O   ILE A 414      13.883  -0.690 -32.469  1.00 95.25           O
ATOM    154  CG1 ILE A 414      16.031   1.863 -32.781  1.00 95.25           C
ATOM    155  CG2 ILE A 414      14.242   2.826 -31.297  1.00 95.25           C
ATOM    156  CD1 ILE A 414      17.156   2.844 -32.469  1.00 95.25           C
ATOM    157  N   LEU A 415      12.367   0.565 -31.484  1.00 96.12           N
ATOM    158  CA  LEU A 415      11.961  -0.478 -30.562  1.00 96.12           C
ATOM    159  C   LEU A 415      11.414  -1.692 -31.297  1.00 96.12           C
ATOM    160  CB  LEU A 415      10.906   0.055 -29.578  1.00 96.12           C
ATOM    161  O   LEU A 415      11.758  -2.832 -30.969  1.00 96.12           O
ATOM    162  CG  LEU A 415      10.438  -0.913 -28.500  1.00 96.12           C
ATOM    163  CD1 LEU A 415      10.117  -0.154 -27.219  1.00 96.12           C
ATOM    164  CD2 LEU A 415       9.227  -1.705 -28.969  1.00 96.12           C
ATOM    165  N   LEU A 416      10.695  -1.548 -32.312  1.00 96.12           N
ATOM    166  CA  LEU A 416      10.141  -2.641 -33.125  1.00 96.12           C
ATOM    167  C   LEU A 416      11.242  -3.447 -33.781  1.00 96.12           C
ATOM    168  CB  LEU A 416       9.172  -2.100 -34.188  1.00 96.12           C
ATOM    169  O   LEU A 416      11.195  -4.680 -33.812  1.00 96.12           O
ATOM    170  CG  LEU A 416       8.289  -3.133 -34.875  1.00 96.12           C
ATOM    171  CD1 LEU A 416       7.340  -3.785 -33.875  1.00 96.12           C
ATOM    172  CD2 LEU A 416       7.508  -2.482 -36.031  1.00 96.12           C
ATOM    173  N   LEU A 417      12.219  -2.750 -34.250  1.00 95.69           N
ATOM    174  CA  LEU A 417      13.320  -3.424 -34.938  1.00 95.69           C
ATOM    175  C   LEU A 417      14.203  -4.148 -33.906  1.00 95.69           C
ATOM    176  CB  LEU A 417      14.156  -2.420 -35.719  1.00 95.69           C
ATOM    177  O   LEU A 417      14.797  -5.188 -34.219  1.00 95.69           O
ATOM    178  CG  LEU A 417      13.398  -1.549 -36.719  1.00 95.69           C
ATOM    179  CD1 LEU A 417      14.109  -0.213 -36.906  1.00 95.69           C
ATOM    180  CD2 LEU A 417      13.250  -2.271 -38.062  1.00 95.69           C
ATOM    181  N   VAL A 418      14.383  -3.602 -32.750  1.00 96.12           N
ATOM    182  CA  VAL A 418      15.148  -4.262 -31.703  1.00 96.12           C
ATOM    183  C   VAL A 418      14.484  -5.578 -31.328  1.00 96.12           C
ATOM    184  CB  VAL A 418      15.297  -3.359 -30.453  1.00 96.12           C
ATOM    185  O   VAL A 418      15.156  -6.590 -31.125  1.00 96.12           O
ATOM    186  CG1 VAL A 418      15.766  -4.172 -29.250  1.00 96.12           C
ATOM    187  CG2 VAL A 418      16.266  -2.213 -30.734  1.00 96.12           C
ATOM    188  N   ILE A 419      13.188  -5.664 -31.328  1.00 96.12           N
ATOM    189  CA  ILE A 419      12.453  -6.887 -31.016  1.00 96.12           C
ATOM    190  C   ILE A 419      12.727  -7.934 -32.094  1.00 96.12           C
ATOM    191  CB  ILE A 419      10.930  -6.617 -30.906  1.00 96.12           C
ATOM    192  O   ILE A 419      12.906  -9.109 -31.797  1.00 96.12           O
ATOM    193  CG1 ILE A 419      10.625  -5.785 -29.656  1.00 96.12           C
ATOM    194  CG2 ILE A 419      10.148  -7.938 -30.891  1.00 96.12           C
ATOM    195  CD1 ILE A 419       9.203  -5.250 -29.594  1.00 96.12           C
ATOM    196  N   TYR A 420      12.836  -7.461 -33.281  1.00 94.62           N
ATOM    197  CA  TYR A 420      13.148  -8.359 -34.375  1.00 94.62           C
ATOM    198  C   TYR A 420      14.492  -9.047 -34.156  1.00 94.62           C
ATOM    199  CB  TYR A 420      13.164  -7.590 -35.688  1.00 94.62           C
ATOM    200  O   TYR A 420      14.586 -10.273 -34.250  1.00 94.62           O
ATOM    201  CG  TYR A 420      13.711  -8.391 -36.844  1.00 94.62           C
ATOM    202  CD1 TYR A 420      15.055  -8.289 -37.219  1.00 94.62           C
ATOM    203  CD2 TYR A 420      12.891  -9.250 -37.594  1.00 94.62           C
ATOM    204  CE1 TYR A 420      15.562  -9.023 -38.281  1.00 94.62           C
ATOM    205  CE2 TYR A 420      13.391  -9.984 -38.656  1.00 94.62           C
ATOM    206  OH  TYR A 420      15.219 -10.602 -40.062  1.00 94.62           O
ATOM    207  CZ  TYR A 420      14.727  -9.867 -39.000  1.00 94.62           C
ATOM    208  N   THR A 421      15.523  -8.266 -33.875  1.00 94.19           N
ATOM    209  CA  THR A 421      16.844  -8.852 -33.656  1.00 94.19           C
ATOM    210  C   THR A 421      16.844  -9.805 -32.469  1.00 94.19           C
ATOM    211  CB  THR A 421      17.906  -7.758 -33.469  1.00 94.19           C
ATOM    212  O   THR A 421      17.484 -10.844 -32.500  1.00 94.19           O
ATOM    213  CG2 THR A 421      18.031  -6.863 -34.688  1.00 94.19           C
ATOM    214  OG1 THR A 421      17.531  -6.953 -32.344  1.00 94.19           O
ATOM    215  N   ALA A 422      16.109  -9.477 -31.453  1.00 95.44           N
ATOM    216  CA  ALA A 422      16.094 -10.281 -30.234  1.00 95.44           C
ATOM    217  C   ALA A 422      15.359 -11.602 -30.453  1.00 95.44           C
ATOM    218  CB  ALA A 422      15.438  -9.508 -29.094  1.00 95.44           C
ATOM    219  O   ALA A 422      15.672 -12.609 -29.812  1.00 95.44           O
ATOM    220  N   VAL A 423      14.414 -11.711 -31.359  1.00 95.19           N
ATOM    221  CA  VAL A 423      13.617 -12.906 -31.609  1.00 95.19           C
ATOM    222  C   VAL A 423      14.281 -13.766 -32.688  1.00 95.19           C
ATOM    223  CB  VAL A 423      12.172 -12.555 -32.031  1.00 95.19           C
ATOM    224  O   VAL A 423      14.555 -14.945 -32.469  1.00 95.19           O
ATOM    225  CG1 VAL A 423      11.422 -13.805 -32.500  1.00 95.19           C
ATOM    226  CG2 VAL A 423      11.430 -11.883 -30.875  1.00 95.19           C
ATOM    227  N   PHE A 424      14.711 -13.219 -33.750  1.00 92.88           N
ATOM    228  CA  PHE A 424      15.094 -13.977 -34.938  1.00 92.88           C
ATOM    229  C   PHE A 424      16.547 -14.438 -34.844  1.00 92.88           C
ATOM    230  CB  PHE A 424      14.891 -13.125 -36.219  1.00 92.88           C
ATOM    231  O   PHE A 424      16.891 -15.500 -35.375  1.00 92.88           O
ATOM    232  CG  PHE A 424      13.477 -13.141 -36.719  1.00 92.88           C
ATOM    233  CD1 PHE A 424      13.023 -14.203 -37.500  1.00 92.88           C
ATOM    234  CD2 PHE A 424      12.609 -12.094 -36.438  1.00 92.88           C
ATOM    235  CE1 PHE A 424      11.719 -14.219 -38.000  1.00 92.88           C
ATOM    236  CE2 PHE A 424      11.305 -12.109 -36.938  1.00 92.88           C
ATOM    237  CZ  PHE A 424      10.859 -13.172 -37.719  1.00 92.88           C
ATOM    238  N   THR A 425      17.375 -13.711 -34.219  1.00 91.69           N
ATOM    239  CA  THR A 425      18.781 -14.078 -34.156  1.00 91.69           C
ATOM    240  C   THR A 425      18.984 -15.375 -33.375  1.00 91.69           C
ATOM    241  CB  THR A 425      19.625 -12.961 -33.500  1.00 91.69           C
ATOM    242  O   THR A 425      19.609 -16.312 -33.875  1.00 91.69           O
ATOM    243  CG2 THR A 425      19.641 -11.711 -34.375  1.00 91.69           C
ATOM    244  OG1 THR A 425      19.078 -12.633 -32.219  1.00 91.69           O
ATOM    245  N   PRO A 426      18.438 -15.547 -32.156  1.00 92.12           N
ATOM    246  CA  PRO A 426      18.594 -16.828 -31.453  1.00 92.12           C
ATOM    247  C   PRO A 426      17.969 -18.000 -32.219  1.00 92.12           C
ATOM    248  CB  PRO A 426      17.875 -16.594 -30.125  1.00 92.12           C
ATOM    249  O   PRO A 426      18.547 -19.094 -32.250  1.00 92.12           O
ATOM    250  CG  PRO A 426      17.906 -15.117 -29.922  1.00 92.12           C
ATOM    251  CD  PRO A 426      17.812 -14.445 -31.266  1.00 92.12           C
ATOM    252  N   TYR A 427      16.828 -17.828 -32.844  1.00 91.00           N
ATOM    253  CA  TYR A 427      16.188 -18.875 -33.625  1.00 91.00           C
ATOM    254  C   TYR A 427      17.109 -19.344 -34.750  1.00 91.00           C
ATOM    255  CB  TYR A 427      14.867 -18.375 -34.219  1.00 91.00           C
ATOM    256  O   TYR A 427      17.297 -20.547 -34.969  1.00 91.00           O
ATOM    257  CG  TYR A 427      14.195 -19.359 -35.125  1.00 91.00           C
ATOM    258  CD1 TYR A 427      14.156 -19.156 -36.500  1.00 91.00           C
ATOM    259  CD2 TYR A 427      13.594 -20.516 -34.625  1.00 91.00           C
ATOM    260  CE1 TYR A 427      13.531 -20.062 -37.344  1.00 91.00           C
ATOM    261  CE2 TYR A 427      12.969 -21.438 -35.469  1.00 91.00           C
ATOM    262  OH  TYR A 427      12.328 -22.094 -37.656  1.00 91.00           O
ATOM    263  CZ  TYR A 427      12.945 -21.203 -36.844  1.00 91.00           C
ATOM    264  N   SER A 428      17.719 -18.344 -35.469  1.00 87.44           N
ATOM    265  CA  SER A 428      18.609 -18.672 -36.562  1.00 87.44           C
ATOM    266  C   SER A 428      19.875 -19.391 -36.094  1.00 87.44           C
ATOM    267  CB  SER A 428      19.000 -17.422 -37.344  1.00 87.44           C
ATOM    268  O   SER A 428      20.344 -20.328 -36.719  1.00 87.44           O
ATOM    269  OG  SER A 428      17.844 -16.797 -37.906  1.00 87.44           O
ATOM    270  N   ALA A 429      20.344 -19.031 -35.000  1.00 87.19           N
ATOM    271  CA  ALA A 429      21.578 -19.594 -34.469  1.00 87.19           C
ATOM    272  C   ALA A 429      21.344 -21.016 -33.938  1.00 87.19           C
ATOM    273  CB  ALA A 429      22.141 -18.703 -33.344  1.00 87.19           C
ATOM    274  O   ALA A 429      22.188 -21.891 -34.094  1.00 87.19           O
ATOM    275  N   ALA A 430      20.250 -21.344 -33.375  1.00 88.62           N
ATOM    276  CA  ALA A 430      20.016 -22.609 -32.719  1.00 88.62           C
ATOM    277  C   ALA A 430      19.375 -23.625 -33.656  1.00 88.62           C
ATOM    278  CB  ALA A 430      19.125 -22.422 -31.484  1.00 88.62           C
ATOM    279  O   ALA A 430      19.781 -24.781 -33.719  1.00 88.62           O
ATOM    280  N   PHE A 431      18.422 -23.266 -34.469  1.00 88.00           N
ATOM    281  CA  PHE A 431      17.578 -24.203 -35.219  1.00 88.00           C
ATOM    282  C   PHE A 431      18.047 -24.328 -36.656  1.00 88.00           C
ATOM    283  CB  PHE A 431      16.109 -23.750 -35.188  1.00 88.00           C
ATOM    284  O   PHE A 431      17.859 -25.375 -37.281  1.00 88.00           O
ATOM    285  CG  PHE A 431      15.445 -23.953 -33.844  1.00 88.00           C
ATOM    286  CD1 PHE A 431      14.711 -25.094 -33.594  1.00 88.00           C
ATOM    287  CD2 PHE A 431      15.555 -22.984 -32.875  1.00 88.00           C
ATOM    288  CE1 PHE A 431      14.094 -25.297 -32.375  1.00 88.00           C
ATOM    289  CE2 PHE A 431      14.938 -23.172 -31.625  1.00 88.00           C
ATOM    290  CZ  PHE A 431      14.211 -24.312 -31.375  1.00 88.00           C
ATOM    291  N   LEU A 432      18.703 -23.344 -37.281  1.00 76.12           N
ATOM    292  CA  LEU A 432      18.969 -23.359 -38.719  1.00 76.12           C
ATOM    293  C   LEU A 432      20.422 -23.766 -39.000  1.00 76.12           C
ATOM    294  CB  LEU A 432      18.672 -22.000 -39.344  1.00 76.12           C
ATOM    295  O   LEU A 432      20.812 -23.953 -40.156  1.00 76.12           O
ATOM    296  CG  LEU A 432      17.203 -21.688 -39.625  1.00 76.12           C
ATOM    297  CD1 LEU A 432      16.781 -20.422 -38.906  1.00 76.12           C
ATOM    298  CD2 LEU A 432      16.969 -21.547 -41.125  1.00 76.12           C
ATOM    299  N   LEU A 433      21.281 -24.031 -38.094  1.00 60.97           N
ATOM    300  CA  LEU A 433      22.641 -24.406 -38.406  1.00 60.97           C
ATOM    301  C   LEU A 433      22.688 -25.719 -39.188  1.00 60.97           C
ATOM    302  CB  LEU A 433      23.484 -24.500 -37.156  1.00 60.97           C
ATOM    303  O   LEU A 433      23.375 -25.828 -40.219  1.00 60.97           O
ATOM    304  CG  LEU A 433      23.906 -23.172 -36.500  1.00 60.97           C
ATOM    305  CD1 LEU A 433      24.344 -23.406 -35.062  1.00 60.97           C
ATOM    306  CD2 LEU A 433      25.016 -22.516 -37.312  1.00 60.97           C
ATOM    307  N   LYS A 434      22.391 -27.047 -38.625  1.00 53.28           N
ATOM    308  CA  LYS A 434      22.812 -28.359 -39.094  1.00 53.28           C
ATOM    309  C   LYS A 434      21.953 -28.844 -40.250  1.00 53.28           C
ATOM    310  CB  LYS A 434      22.781 -29.375 -37.938  1.00 53.28           C
ATOM    311  O   LYS A 434      22.094 -29.984 -40.688  1.00 53.28           O
ATOM    312  CG  LYS A 434      24.109 -29.531 -37.219  1.00 53.28           C
ATOM    313  CD  LYS A 434      24.047 -30.641 -36.156  1.00 53.28           C
ATOM    314  CE  LYS A 434      25.359 -30.781 -35.406  1.00 53.28           C
ATOM    315  NZ  LYS A 434      25.281 -31.828 -34.344  1.00 53.28           N
ATOM    316  N   GLU A 435      20.828 -28.359 -40.625  1.00 48.41           N
ATOM    317  CA  GLU A 435      20.062 -29.094 -41.656  1.00 48.41           C
ATOM    318  C   GLU A 435      20.859 -29.266 -42.938  1.00 48.41           C
ATOM    319  CB  GLU A 435      18.734 -28.391 -41.938  1.00 48.41           C
ATOM    320  O   GLU A 435      20.328 -29.734 -43.938  1.00 48.41           O
ATOM    321  CG  GLU A 435      17.562 -28.953 -41.156  1.00 48.41           C
ATOM    322  CD  GLU A 435      16.250 -28.266 -41.500  1.00 48.41           C
ATOM    323  OE1 GLU A 435      15.188 -28.672 -40.969  1.00 48.41           O
ATOM    324  OE2 GLU A 435      16.266 -27.312 -42.312  1.00 48.41           O
ATOM    325  N   THR A 436      22.156 -28.984 -43.031  1.00 42.00           N
ATOM    326  CA  THR A 436      22.844 -29.234 -44.281  1.00 42.00           C
ATOM    327  C   THR A 436      22.891 -30.734 -44.594  1.00 42.00           C
ATOM    328  CB  THR A 436      24.266 -28.656 -44.281  1.00 42.00           C
ATOM    329  O   THR A 436      23.484 -31.141 -45.594  1.00 42.00           O
ATOM    330  CG2 THR A 436      24.281 -27.234 -44.844  1.00 42.00           C
ATOM    331  OG1 THR A 436      24.750 -28.641 -42.938  1.00 42.00           O
ATOM    332  N   GLU A 437      22.781 -31.734 -43.625  1.00 40.25           N
ATOM    333  CA  GLU A 437      23.219 -33.062 -44.062  1.00 40.25           C
ATOM    334  C   GLU A 437      22.312 -33.594 -45.188  1.00 40.25           C
ATOM    335  CB  GLU A 437      23.281 -34.031 -42.906  1.00 40.25           C
ATOM    336  O   GLU A 437      22.672 -34.531 -45.875  1.00 40.25           O
ATOM    337  CG  GLU A 437      24.578 -33.969 -42.094  1.00 40.25           C
ATOM    338  CD  GLU A 437      24.641 -35.031 -41.000  1.00 40.25           C
ATOM    339  OE1 GLU A 437      25.719 -35.156 -40.375  1.00 40.25           O
ATOM    340  OE2 GLU A 437      23.625 -35.688 -40.750  1.00 40.25           O
ATOM    341  N   GLU A 438      20.906 -33.781 -45.000  1.00 40.06           N
ATOM    342  CA  GLU A 438      20.250 -34.625 -46.000  1.00 40.06           C
ATOM    343  C   GLU A 438      20.484 -34.094 -47.406  1.00 40.06           C
ATOM    344  CB  GLU A 438      18.750 -34.688 -45.719  1.00 40.06           C
ATOM    345  O   GLU A 438      20.906 -34.844 -48.281  1.00 40.06           O
ATOM    346  CG  GLU A 438      18.375 -35.781 -44.719  1.00 40.06           C
ATOM    347  CD  GLU A 438      16.891 -35.844 -44.406  1.00 40.06           C
ATOM    348  OE1 GLU A 438      16.453 -36.750 -43.688  1.00 40.06           O
ATOM    349  OE2 GLU A 438      16.156 -34.938 -44.906  1.00 40.06           O
ATOM    350  N   GLY A 439      19.406 -33.469 -48.125  1.00 39.75           N
ATOM    351  CA  GLY A 439      19.328 -33.312 -49.562  1.00 39.75           C
ATOM    352  C   GLY A 439      20.391 -32.375 -50.125  1.00 39.75           C
ATOM    353  O   GLY A 439      21.156 -31.797 -49.344  1.00 39.75           O
ATOM    354  N   PRO A 440      20.703 -32.469 -51.531  1.00 39.09           N
ATOM    355  CA  PRO A 440      21.688 -31.594 -52.188  1.00 39.09           C
ATOM    356  C   PRO A 440      21.734 -30.188 -51.594  1.00 39.09           C
ATOM    357  CB  PRO A 440      21.219 -31.547 -53.656  1.00 39.09           C
ATOM    358  O   PRO A 440      20.734 -29.734 -51.031  1.00 39.09           O
ATOM    359  CG  PRO A 440      19.875 -32.219 -53.625  1.00 39.09           C
ATOM    360  CD  PRO A 440      19.609 -32.719 -52.250  1.00 39.09           C
ATOM    361  N   PRO A 441      22.922 -29.734 -51.188  1.00 37.19           N
ATOM    362  CA  PRO A 441      23.000 -28.328 -50.781  1.00 37.19           C
ATOM    363  C   PRO A 441      21.969 -27.453 -51.500  1.00 37.19           C
ATOM    364  CB  PRO A 441      24.422 -27.922 -51.156  1.00 37.19           C
ATOM    365  O   PRO A 441      21.750 -27.609 -52.719  1.00 37.19           O
ATOM    366  CG  PRO A 441      24.969 -29.094 -51.906  1.00 37.19           C
ATOM    367  CD  PRO A 441      23.938 -30.188 -51.906  1.00 37.19           C
ATOM    368  N   ALA A 442      20.750 -27.266 -51.062  1.00 36.47           N
ATOM    369  CA  ALA A 442      19.922 -26.328 -51.812  1.00 36.47           C
ATOM    370  C   ALA A 442      20.781 -25.438 -52.688  1.00 36.47           C
ATOM    371  CB  ALA A 442      19.094 -25.469 -50.844  1.00 36.47           C
ATOM    372  O   ALA A 442      21.953 -25.188 -52.406  1.00 36.47           O
ATOM    373  N   THR A 443      20.547 -25.281 -54.062  1.00 35.31           N
ATOM    374  CA  THR A 443      21.203 -24.453 -55.062  1.00 35.31           C
ATOM    375  C   THR A 443      21.953 -23.312 -54.406  1.00 35.31           C
ATOM    376  CB  THR A 443      20.172 -23.891 -56.062  1.00 35.31           C
ATOM    377  O   THR A 443      21.688 -22.953 -53.250  1.00 35.31           O
ATOM    378  CG2 THR A 443      20.141 -24.719 -57.344  1.00 35.31           C
ATOM    379  OG1 THR A 443      18.875 -23.891 -55.469  1.00 35.31           O
ATOM    380  N   GLU A 444      22.969 -22.672 -55.156  1.00 36.81           N
ATOM    381  CA  GLU A 444      23.828 -21.500 -55.156  1.00 36.81           C
ATOM    382  C   GLU A 444      23.188 -20.328 -54.406  1.00 36.81           C
ATOM    383  CB  GLU A 444      24.172 -21.094 -56.594  1.00 36.81           C
ATOM    384  O   GLU A 444      23.625 -19.188 -54.531  1.00 36.81           O
ATOM    385  CG  GLU A 444      25.375 -21.812 -57.156  1.00 36.81           C
ATOM    386  CD  GLU A 444      25.703 -21.391 -58.594  1.00 36.81           C
ATOM    387  OE1 GLU A 444      26.766 -21.812 -59.125  1.00 36.81           O
ATOM    388  OE2 GLU A 444      24.922 -20.625 -59.188  1.00 36.81           O
ATOM    389  N   CYS A 445      21.797 -20.297 -54.156  1.00 38.78           N
ATOM    390  CA  CYS A 445      21.297 -18.953 -53.906  1.00 38.78           C
ATOM    391  C   CYS A 445      21.922 -18.391 -52.625  1.00 38.78           C
ATOM    392  CB  CYS A 445      19.781 -18.969 -53.781  1.00 38.78           C
ATOM    393  O   CYS A 445      21.922 -19.031 -51.594  1.00 38.78           O
ATOM    394  SG  CYS A 445      18.969 -17.562 -54.562  1.00 38.78           S
ATOM    395  N   GLY A 446      23.172 -17.719 -52.688  1.00 40.06           N
ATOM    396  CA  GLY A 446      23.906 -16.922 -51.719  1.00 40.06           C
ATOM    397  C   GLY A 446      23.016 -16.391 -50.594  1.00 40.06           C
ATOM    398  O   GLY A 446      21.844 -16.750 -50.531  1.00 40.06           O
ATOM    399  N   TYR A 447      23.641 -15.859 -49.562  1.00 40.97           N
ATOM    400  CA  TYR A 447      23.047 -15.094 -48.469  1.00 40.97           C
ATOM    401  C   TYR A 447      21.828 -14.328 -48.969  1.00 40.97           C
ATOM    402  CB  TYR A 447      24.078 -14.125 -47.875  1.00 40.97           C
ATOM    403  O   TYR A 447      20.828 -14.211 -48.219  1.00 40.97           O
ATOM    404  CG  TYR A 447      23.859 -13.836 -46.406  1.00 40.97           C
ATOM    405  CD1 TYR A 447      23.156 -12.703 -46.000  1.00 40.97           C
ATOM    406  CD2 TYR A 447      24.359 -14.688 -45.438  1.00 40.97           C
ATOM    407  CE1 TYR A 447      22.953 -12.430 -44.656  1.00 40.97           C
ATOM    408  CE2 TYR A 447      24.156 -14.422 -44.094  1.00 40.97           C
ATOM    409  OH  TYR A 447      23.266 -13.031 -42.375  1.00 40.97           O
ATOM    410  CZ  TYR A 447      23.453 -13.297 -43.719  1.00 40.97           C
ATOM    411  N   ALA A 448      21.906 -13.820 -50.281  1.00 43.09           N
ATOM    412  CA  ALA A 448      20.828 -12.969 -50.812  1.00 43.09           C
ATOM    413  C   ALA A 448      19.547 -13.766 -51.000  1.00 43.09           C
ATOM    414  CB  ALA A 448      21.266 -12.320 -52.125  1.00 43.09           C
ATOM    415  O   ALA A 448      18.484 -13.188 -51.281  1.00 43.09           O
ATOM    416  N   CYS A 449      19.500 -15.094 -51.219  1.00 48.00           N
ATOM    417  CA  CYS A 449      18.281 -15.781 -51.625  1.00 48.00           C
ATOM    418  C   CYS A 449      17.375 -16.078 -50.438  1.00 48.00           C
ATOM    419  CB  CYS A 449      18.625 -17.078 -52.344  1.00 48.00           C
ATOM    420  O   CYS A 449      16.250 -16.547 -50.625  1.00 48.00           O
ATOM    421  SG  CYS A 449      18.953 -16.875 -54.125  1.00 48.00           S
ATOM    422  N   GLN A 450      17.938 -16.109 -49.281  1.00 55.84           N
ATOM    423  CA  GLN A 450      16.969 -16.328 -48.219  1.00 55.84           C
ATOM    424  C   GLN A 450      16.234 -15.031 -47.875  1.00 55.84           C
ATOM    425  CB  GLN A 450      17.672 -16.875 -46.969  1.00 55.84           C
ATOM    426  O   GLN A 450      16.875 -13.992 -47.625  1.00 55.84           O
ATOM    427  CG  GLN A 450      17.828 -18.391 -46.969  1.00 55.84           C
ATOM    428  CD  GLN A 450      18.375 -18.922 -45.656  1.00 55.84           C
ATOM    429  NE2 GLN A 450      18.422 -20.250 -45.531  1.00 55.84           N
ATOM    430  OE1 GLN A 450      18.750 -18.156 -44.781  1.00 55.84           O
ATOM    431  N   PRO A 451      15.000 -14.867 -48.344  1.00 62.44           N
ATOM    432  CA  PRO A 451      14.188 -13.680 -48.062  1.00 62.44           C
ATOM    433  C   PRO A 451      14.484 -13.062 -46.719  1.00 62.44           C
ATOM    434  CB  PRO A 451      12.750 -14.211 -48.125  1.00 62.44           C
ATOM    435  O   PRO A 451      14.539 -11.836 -46.594  1.00 62.44           O
ATOM    436  CG  PRO A 451      12.898 -15.688 -48.312  1.00 62.44           C
ATOM    437  CD  PRO A 451      14.359 -16.016 -48.469  1.00 62.44           C
ATOM    438  N   LEU A 452      14.641 -13.828 -45.844  1.00 73.81           N
ATOM    439  CA  LEU A 452      14.898 -13.273 -44.500  1.00 73.81           C
ATOM    440  C   LEU A 452      16.281 -12.625 -44.469  1.00 73.81           C
ATOM    441  CB  LEU A 452      14.797 -14.367 -43.438  1.00 73.81           C
ATOM    442  O   LEU A 452      16.531 -11.773 -43.594  1.00 73.81           O
ATOM    443  CG  LEU A 452      13.383 -14.766 -43.031  1.00 73.81           C
ATOM    444  CD1 LEU A 452      13.359 -16.203 -42.531  1.00 73.81           C
ATOM    445  CD2 LEU A 452      12.859 -13.820 -41.938  1.00 73.81           C
ATOM    446  N   ALA A 453      17.156 -12.984 -45.438  1.00 76.25           N
ATOM    447  CA  ALA A 453      18.484 -12.383 -45.469  1.00 76.25           C
ATOM    448  C   ALA A 453      18.406 -10.914 -45.875  1.00 76.25           C
ATOM    449  CB  ALA A 453      19.391 -13.148 -46.438  1.00 76.25           C
ATOM    450  O   ALA A 453      19.156 -10.086 -45.344  1.00 76.25           O
ATOM    451  N   VAL A 454      17.516 -10.617 -46.750  1.00 81.12           N
ATOM    452  CA  VAL A 454      17.344  -9.234 -47.188  1.00 81.12           C
ATOM    453  C   VAL A 454      16.766  -8.414 -46.000  1.00 81.12           C
ATOM    454  CB  VAL A 454      16.422  -9.117 -48.406  1.00 81.12           C
ATOM    455  O   VAL A 454      17.188  -7.277 -45.781  1.00 81.12           O
ATOM    456  CG1 VAL A 454      16.016  -7.660 -48.656  1.00 81.12           C
ATOM    457  CG2 VAL A 454      17.094  -9.703 -49.625  1.00 81.12           C
ATOM    458  N   VAL A 455      15.852  -9.000 -45.406  1.00 88.88           N
ATOM    459  CA  VAL A 455      15.250  -8.320 -44.281  1.00 88.88           C
ATOM    460  C   VAL A 455      16.312  -8.086 -43.188  1.00 88.88           C
ATOM    461  CB  VAL A 455      14.070  -9.125 -43.688  1.00 88.88           C
ATOM    462  O   VAL A 455      16.375  -7.012 -42.594  1.00 88.88           O
ATOM    463  CG1 VAL A 455      13.523  -8.445 -42.438  1.00 88.88           C
ATOM    464  CG2 VAL A 455      12.969  -9.289 -44.719  1.00 88.88           C
ATOM    465  N   ASP A 456      17.188  -8.977 -42.969  1.00 86.12           N
ATOM    466  CA  ASP A 456      18.234  -8.852 -41.938  1.00 86.12           C
ATOM    467  C   ASP A 456      19.172  -7.691 -42.281  1.00 86.12           C
ATOM    468  CB  ASP A 456      19.031 -10.156 -41.844  1.00 86.12           C
ATOM    469  O   ASP A 456      19.531  -6.914 -41.375  1.00 86.12           O
ATOM    470  CG  ASP A 456      18.312 -11.234 -41.062  1.00 86.12           C
ATOM    471  OD1 ASP A 456      17.188 -10.984 -40.562  1.00 86.12           O
ATOM    472  OD2 ASP A 456      18.891 -12.336 -40.906  1.00 86.12           O
ATOM    473  N   LEU A 457      19.422  -7.520 -43.562  1.00 86.50           N
ATOM    474  CA  LEU A 457      20.344  -6.457 -43.938  1.00 86.50           C
ATOM    475  C   LEU A 457      19.703  -5.086 -43.750  1.00 86.50           C
ATOM    476  CB  LEU A 457      20.766  -6.633 -45.406  1.00 86.50           C
ATOM    477  O   LEU A 457      20.359  -4.148 -43.312  1.00 86.50           O
ATOM    478  CG  LEU A 457      21.906  -5.727 -45.875  1.00 86.50           C
ATOM    479  CD1 LEU A 457      23.203  -6.098 -45.188  1.00 86.50           C
ATOM    480  CD2 LEU A 457      22.047  -5.816 -47.406  1.00 86.50           C
ATOM    481  N   ILE A 458      18.484  -5.008 -44.125  1.00 91.31           N
ATOM    482  CA  ILE A 458      17.766  -3.744 -43.969  1.00 91.31           C
ATOM    483  C   ILE A 458      17.750  -3.344 -42.500  1.00 91.31           C
ATOM    484  CB  ILE A 458      16.328  -3.832 -44.531  1.00 91.31           C
ATOM    485  O   ILE A 458      18.016  -2.189 -42.156  1.00 91.31           O
ATOM    486  CG1 ILE A 458      16.344  -3.994 -46.031  1.00 91.31           C
ATOM    487  CG2 ILE A 458      15.516  -2.598 -44.125  1.00 91.31           C
ATOM    488  CD1 ILE A 458      14.984  -4.305 -46.656  1.00 91.31           C
ATOM    489  N   VAL A 459      17.500  -4.238 -41.656  1.00 92.50           N
ATOM    490  CA  VAL A 459      17.453  -3.969 -40.219  1.00 92.50           C
ATOM    491  C   VAL A 459      18.844  -3.645 -39.688  1.00 92.50           C
ATOM    492  CB  VAL A 459      16.844  -5.164 -39.438  1.00 92.50           C
ATOM    493  O   VAL A 459      19.016  -2.734 -38.875  1.00 92.50           O
ATOM    494  CG1 VAL A 459      17.016  -4.961 -37.938  1.00 92.50           C
ATOM    495  CG2 VAL A 459      15.383  -5.355 -39.781  1.00 92.50           C
ATOM    496  N   ASP A 460      19.812  -4.340 -40.188  1.00 89.75           N
ATOM    497  CA  ASP A 460      21.188  -4.109 -39.719  1.00 89.75           C
ATOM    498  C   ASP A 460      21.656  -2.699 -40.094  1.00 89.75           C
ATOM    499  CB  ASP A 460      22.141  -5.145 -40.312  1.00 89.75           C
ATOM    500  O   ASP A 460      22.266  -2.016 -39.250  1.00 89.75           O
ATOM    501  CG  ASP A 460      21.969  -6.523 -39.719  1.00 89.75           C
ATOM    502  OD1 ASP A 460      21.203  -6.668 -38.719  1.00 89.75           O
ATOM    503  OD2 ASP A 460      22.625  -7.473 -40.188  1.00 89.75           O
ATOM    504  N   ILE A 461      21.250  -2.221 -41.188  1.00 91.50           N
ATOM    505  CA  ILE A 461      21.656  -0.895 -41.625  1.00 91.50           C
ATOM    506  C   ILE A 461      20.969   0.174 -40.781  1.00 91.50           C
ATOM    507  CB  ILE A 461      21.328  -0.678 -43.125  1.00 91.50           C
ATOM    508  O   ILE A 461      21.547   1.232 -40.531  1.00 91.50           O
ATOM    509  CG1 ILE A 461      22.203   0.445 -43.719  1.00 91.50           C
ATOM    510  CG2 ILE A 461      19.844  -0.370 -43.312  1.00 91.50           C
ATOM    511  CD1 ILE A 461      22.234   0.479 -45.219  1.00 91.50           C
ATOM    512  N   MET A 462      19.828  -0.020 -40.344  1.00 94.88           N
ATOM    513  CA  MET A 462      19.094   0.946 -39.531  1.00 94.88           C
ATOM    514  C   MET A 462      19.828   1.266 -38.250  1.00 94.88           C
ATOM    515  CB  MET A 462      17.688   0.418 -39.219  1.00 94.88           C
ATOM    516  O   MET A 462      19.812   2.406 -37.781  1.00 94.88           O
ATOM    517  CG  MET A 462      16.766   1.461 -38.625  1.00 94.88           C
ATOM    518  SD  MET A 462      16.375   2.822 -39.781  1.00 94.88           S
ATOM    519  CE  MET A 462      15.352   3.877 -38.719  1.00 94.88           C
ATOM    520  N   PHE A 463      20.562   0.404 -37.750  1.00 94.50           N
ATOM    521  CA  PHE A 463      21.266   0.642 -36.469  1.00 94.50           C
ATOM    522  C   PHE A 463      22.562   1.413 -36.719  1.00 94.50           C
ATOM    523  CB  PHE A 463      21.562  -0.683 -35.781  1.00 94.50           C
ATOM    524  O   PHE A 463      23.062   2.086 -35.812  1.00 94.50           O
ATOM    525  CG  PHE A 463      20.359  -1.319 -35.125  1.00 94.50           C
ATOM    526  CD1 PHE A 463      19.844  -0.836 -33.938  1.00 94.50           C
ATOM    527  CD2 PHE A 463      19.734  -2.400 -35.750  1.00 94.50           C
ATOM    528  CE1 PHE A 463      18.719  -1.424 -33.344  1.00 94.50           C
ATOM    529  CE2 PHE A 463      18.609  -2.992 -35.156  1.00 94.50           C
ATOM    530  CZ  PHE A 463      18.109  -2.504 -33.969  1.00 94.50           C
ATOM    531  N   ILE A 464      23.078   1.388 -37.906  1.00 92.75           N
ATOM    532  CA  ILE A 464      24.203   2.252 -38.250  1.00 92.75           C
ATOM    533  C   ILE A 464      23.719   3.693 -38.406  1.00 92.75           C
ATOM    534  CB  ILE A 464      24.875   1.787 -39.562  1.00 92.75           C
ATOM    535  O   ILE A 464      24.359   4.621 -37.906  1.00 92.75           O
ATOM    536  CG1 ILE A 464      25.500   0.399 -39.375  1.00 92.75           C
ATOM    537  CG2 ILE A 464      25.938   2.805 -40.031  1.00 92.75           C
ATOM    538  CD1 ILE A 464      25.875  -0.288 -40.688  1.00 92.75           C
ATOM    539  N   VAL A 465      22.594   3.795 -38.969  1.00 94.56           N
ATOM    540  CA  VAL A 465      21.969   5.105 -39.094  1.00 94.56           C
ATOM    541  C   VAL A 465      21.656   5.680 -37.719  1.00 94.56           C
ATOM    542  CB  VAL A 465      20.672   5.031 -39.938  1.00 94.56           C
ATOM    543  O   VAL A 465      21.812   6.887 -37.500  1.00 94.56           O
ATOM    544  CG1 VAL A 465      19.969   6.387 -39.969  1.00 94.56           C
ATOM    545  CG2 VAL A 465      20.984   4.551 -41.375  1.00 94.56           C
ATOM    546  N   ASP A 466      21.234   4.891 -36.812  1.00 93.88           N
ATOM    547  CA  ASP A 466      20.875   5.332 -35.469  1.00 93.88           C
ATOM    548  C   ASP A 466      22.078   5.980 -34.750  1.00 93.88           C
ATOM    549  CB  ASP A 466      20.359   4.156 -34.625  1.00 93.88           C
ATOM    550  O   ASP A 466      21.922   6.945 -34.031  1.00 93.88           O
ATOM    551  CG  ASP A 466      19.562   4.594 -33.406  1.00 93.88           C
ATOM    552  OD1 ASP A 466      18.516   5.250 -33.594  1.00 93.88           O
ATOM    553  OD2 ASP A 466      19.984   4.281 -32.281  1.00 93.88           O
ATOM    554  N   ILE A 467      23.312   5.547 -35.000  1.00 94.31           N
ATOM    555  CA  ILE A 467      24.500   6.145 -34.375  1.00 94.31           C
ATOM    556  C   ILE A 467      24.688   7.570 -34.906  1.00 94.31           C
ATOM    557  CB  ILE A 467      25.766   5.305 -34.656  1.00 94.31           C
ATOM    558  O   ILE A 467      24.953   8.492 -34.125  1.00 94.31           O
ATOM    559  CG1 ILE A 467      25.672   3.949 -33.969  1.00 94.31           C
ATOM    560  CG2 ILE A 467      27.031   6.062 -34.250  1.00 94.31           C
ATOM    561  CD1 ILE A 467      26.766   2.967 -34.375  1.00 94.31           C
ATOM    562  N   LEU A 468      24.406   7.789 -36.188  1.00 93.75           N
ATOM    563  CA  LEU A 468      24.500   9.125 -36.750  1.00 93.75           C
ATOM    564  C   LEU A 468      23.422  10.039 -36.188  1.00 93.75           C
ATOM    565  CB  LEU A 468      24.391   9.062 -38.281  1.00 93.75           C
ATOM    566  O   LEU A 468      23.672  11.219 -35.938  1.00 93.75           O
ATOM    567  CG  LEU A 468      25.609   8.539 -39.031  1.00 93.75           C
ATOM    568  CD1 LEU A 468      25.438   7.059 -39.375  1.00 93.75           C
ATOM    569  CD2 LEU A 468      25.859   9.352 -40.281  1.00 93.75           C
ATOM    570  N   ILE A 469      22.297   9.477 -36.000  1.00 94.25           N
ATOM    571  CA  ILE A 469      21.188  10.250 -35.469  1.00 94.25           C
ATOM    572  C   ILE A 469      21.500  10.688 -34.031  1.00 94.25           C
ATOM    573  CB  ILE A 469      19.875   9.445 -35.500  1.00 94.25           C
ATOM    574  O   ILE A 469      21.188  11.812 -33.656  1.00 94.25           O
ATOM    575  CG1 ILE A 469      19.406   9.234 -36.938  1.00 94.25           C
ATOM    576  CG2 ILE A 469      18.781  10.148 -34.688  1.00 94.25           C
ATOM    577  CD1 ILE A 469      18.266   8.227 -37.094  1.00 94.25           C
ATOM    578  N   ASN A 470      22.125   9.859 -33.219  1.00 93.38           N
ATOM    579  CA  ASN A 470      22.438  10.203 -31.844  1.00 93.38           C
ATOM    580  C   ASN A 470      23.406  11.375 -31.766  1.00 93.38           C
ATOM    581  CB  ASN A 470      23.000   8.992 -31.109  1.00 93.38           C
ATOM    582  O   ASN A 470      23.344  12.172 -30.828  1.00 93.38           O
ATOM    583  CG  ASN A 470      21.938   7.945 -30.797  1.00 93.38           C
ATOM    584  ND2 ASN A 470      22.312   6.676 -30.906  1.00 93.38           N
ATOM    585  OD1 ASN A 470      20.797   8.281 -30.469  1.00 93.38           O
ATOM    586  N   PHE A 471      24.234  11.648 -32.812  1.00 93.81           N
ATOM    587  CA  PHE A 471      25.188  12.750 -32.844  1.00 93.81           C
ATOM    588  C   PHE A 471      24.500  14.062 -33.188  1.00 93.81           C
ATOM    589  CB  PHE A 471      26.328  12.469 -33.812  1.00 93.81           C
ATOM    590  O   PHE A 471      24.953  15.141 -32.812  1.00 93.81           O
ATOM    591  CG  PHE A 471      27.359  11.500 -33.281  1.00 93.81           C
ATOM    592  CD1 PHE A 471      28.078  11.773 -32.125  1.00 93.81           C
ATOM    593  CD2 PHE A 471      27.594  10.297 -33.938  1.00 93.81           C
ATOM    594  CE1 PHE A 471      29.016  10.875 -31.641  1.00 93.81           C
ATOM    595  CE2 PHE A 471      28.531   9.398 -33.469  1.00 93.81           C
ATOM    596  CZ  PHE A 471      29.250   9.688 -32.312  1.00 93.81           C
ATOM    597  N   ARG A 472      23.484  13.969 -33.938  1.00 94.00           N
ATOM    598  CA  ARG A 472      22.812  15.172 -34.438  1.00 94.00           C
ATOM    599  C   ARG A 472      21.641  15.547 -33.531  1.00 94.00           C
ATOM    600  CB  ARG A 472      22.328  14.969 -35.875  1.00 94.00           C
ATOM    601  O   ARG A 472      21.141  16.672 -33.594  1.00 94.00           O
ATOM    602  CG  ARG A 472      23.422  15.031 -36.906  1.00 94.00           C
ATOM    603  CD  ARG A 472      24.125  16.391 -36.906  1.00 94.00           C
ATOM    604  NE  ARG A 472      25.172  16.453 -37.906  1.00 94.00           N
ATOM    605  NH1 ARG A 472      23.906  17.531 -39.500  1.00 94.00           N
ATOM    606  NH2 ARG A 472      26.078  17.000 -39.969  1.00 94.00           N
ATOM    607  CZ  ARG A 472      25.047  17.000 -39.125  1.00 94.00           C
ATOM    608  N   THR A 473      21.203  14.664 -32.688  1.00 93.19           N
ATOM    609  CA  THR A 473      20.125  14.953 -31.734  1.00 93.19           C
ATOM    610  C   THR A 473      20.672  15.602 -30.469  1.00 93.19           C
ATOM    611  CB  THR A 473      19.344  13.672 -31.375  1.00 93.19           C
ATOM    612  O   THR A 473      21.797  15.320 -30.047  1.00 93.19           O
ATOM    613  CG2 THR A 473      18.578  13.141 -32.562  1.00 93.19           C
ATOM    614  OG1 THR A 473      20.281  12.672 -30.938  1.00 93.19           O
ATOM    615  N   THR A 474      19.844  16.438 -29.859  1.00 91.50           N
ATOM    616  CA  THR A 474      20.234  17.156 -28.656  1.00 91.50           C
ATOM    617  C   THR A 474      20.109  16.250 -27.422  1.00 91.50           C
ATOM    618  CB  THR A 474      19.391  18.422 -28.453  1.00 91.50           C
ATOM    619  O   THR A 474      19.469  15.195 -27.484  1.00 91.50           O
ATOM    620  CG2 THR A 474      19.578  19.391 -29.609  1.00 91.50           C
ATOM    621  OG1 THR A 474      18.000  18.062 -28.375  1.00 91.50           O
ATOM    622  N   TYR A 475      20.875  16.547 -26.359  1.00 87.50           N
ATOM    623  CA  TYR A 475      20.750  15.898 -25.062  1.00 87.50           C
ATOM    624  C   TYR A 475      20.750  16.922 -23.938  1.00 87.50           C
ATOM    625  CB  TYR A 475      21.875  14.891 -24.859  1.00 87.50           C
ATOM    626  O   TYR A 475      21.109  18.094 -24.141  1.00 87.50           O
ATOM    627  CG  TYR A 475      23.172  15.508 -24.375  1.00 87.50           C
ATOM    628  CD1 TYR A 475      24.062  16.078 -25.266  1.00 87.50           C
ATOM    629  CD2 TYR A 475      23.484  15.516 -23.016  1.00 87.50           C
ATOM    630  CE1 TYR A 475      25.250  16.656 -24.828  1.00 87.50           C
ATOM    631  CE2 TYR A 475      24.672  16.094 -22.562  1.00 87.50           C
ATOM    632  OH  TYR A 475      26.734  17.219 -23.047  1.00 87.50           O
ATOM    633  CZ  TYR A 475      25.547  16.656 -23.484  1.00 87.50           C
ATOM    634  N   VAL A 476      20.094  16.578 -22.859  1.00 79.31           N
ATOM    635  CA  VAL A 476      20.016  17.469 -21.703  1.00 79.31           C
ATOM    636  C   VAL A 476      20.812  16.891 -20.547  1.00 79.31           C
ATOM    637  CB  VAL A 476      18.547  17.703 -21.266  1.00 79.31           C
ATOM    638  O   VAL A 476      20.641  15.734 -20.172  1.00 79.31           O
ATOM    639  CG1 VAL A 476      18.484  18.609 -20.047  1.00 79.31           C
ATOM    640  CG2 VAL A 476      17.734  18.297 -22.422  1.00 79.31           C
ATOM    641  N   ASN A 477      21.875  17.609 -20.078  1.00 77.00           N
ATOM    642  CA  ASN A 477      22.625  17.234 -18.891  1.00 77.00           C
ATOM    643  C   ASN A 477      22.047  17.875 -17.625  1.00 77.00           C
ATOM    644  CB  ASN A 477      24.094  17.594 -19.047  1.00 77.00           C
ATOM    645  O   ASN A 477      21.125  18.688 -17.719  1.00 77.00           O
ATOM    646  CG  ASN A 477      25.000  16.766 -18.156  1.00 77.00           C
ATOM    647  ND2 ASN A 477      26.266  16.641 -18.547  1.00 77.00           N
ATOM    648  OD1 ASN A 477      24.578  16.250 -17.125  1.00 77.00           O
ATOM    649  N   ALA A 478      22.531  17.453 -16.344  1.00 69.25           N
ATOM    650  CA  ALA A 478      22.078  18.000 -15.062  1.00 69.25           C
ATOM    651  C   ALA A 478      22.406  19.484 -14.953  1.00 69.25           C
ATOM    652  CB  ALA A 478      22.703  17.234 -13.906  1.00 69.25           C
ATOM    653  O   ALA A 478      21.609  20.266 -14.453  1.00 69.25           O
ATOM    654  N   ASN A 479      23.562  19.922 -15.328  1.00 63.62           N
ATOM    655  CA  ASN A 479      24.031  21.297 -15.156  1.00 63.62           C
ATOM    656  C   ASN A 479      23.859  22.094 -16.438  1.00 63.62           C
ATOM    657  CB  ASN A 479      25.500  21.312 -14.703  1.00 63.62           C
ATOM    658  O   ASN A 479      23.797  23.328 -16.406  1.00 63.62           O
ATOM    659  CG  ASN A 479      25.688  20.688 -13.336  1.00 63.62           C
ATOM    660  ND2 ASN A 479      26.938  20.438 -12.969  1.00 63.62           N
ATOM    661  OD1 ASN A 479      24.719  20.438 -12.609  1.00 63.62           O
ATOM    662  N   GLU A 480      23.891  21.312 -17.625  1.00 63.66           N
ATOM    663  CA  GLU A 480      23.781  22.016 -18.891  1.00 63.66           C
ATOM    664  C   GLU A 480      22.391  21.844 -19.500  1.00 63.66           C
ATOM    665  CB  GLU A 480      24.844  21.531 -19.875  1.00 63.66           C
ATOM    666  O   GLU A 480      21.875  20.719 -19.578  1.00 63.66           O
ATOM    667  CG  GLU A 480      26.234  22.062 -19.578  1.00 63.66           C
ATOM    668  CD  GLU A 480      27.266  21.641 -20.609  1.00 63.66           C
ATOM    669  OE1 GLU A 480      28.453  22.062 -20.500  1.00 63.66           O
ATOM    670  OE2 GLU A 480      26.906  20.875 -21.531  1.00 63.66           O
ATOM    671  N   GLU A 481      21.719  23.000 -19.641  1.00 64.69           N
ATOM    672  CA  GLU A 481      20.391  22.922 -20.250  1.00 64.69           C
ATOM    673  C   GLU A 481      20.422  22.109 -21.531  1.00 64.69           C
ATOM    674  CB  GLU A 481      19.844  24.328 -20.516  1.00 64.69           C
ATOM    675  O   GLU A 481      20.703  20.906 -21.516  1.00 64.69           O
ATOM    676  CG  GLU A 481      18.375  24.484 -20.125  1.00 64.69           C
ATOM    677  CD  GLU A 481      17.828  25.875 -20.438  1.00 64.69           C
ATOM    678  OE1 GLU A 481      16.609  26.109 -20.219  1.00 64.69           O
ATOM    679  OE2 GLU A 481      18.609  26.719 -20.906  1.00 64.69           O
ATOM    680  N   VAL A 482      20.297  22.656 -22.766  1.00 72.06           N
ATOM    681  CA  VAL A 482      20.297  22.016 -24.078  1.00 72.06           C
ATOM    682  C   VAL A 482      21.609  22.312 -24.797  1.00 72.06           C
ATOM    683  CB  VAL A 482      19.094  22.484 -24.938  1.00 72.06           C
ATOM    684  O   VAL A 482      22.062  23.453 -24.844  1.00 72.06           O
ATOM    685  CG1 VAL A 482      19.141  21.844 -26.312  1.00 72.06           C
ATOM    686  CG2 VAL A 482      17.781  22.172 -24.234  1.00 72.06           C
ATOM    687  N   VAL A 483      22.297  21.125 -25.250  1.00 79.56           N
ATOM    688  CA  VAL A 483      23.531  21.297 -26.000  1.00 79.56           C
ATOM    689  C   VAL A 483      23.250  21.094 -27.500  1.00 79.56           C
ATOM    690  CB  VAL A 483      24.625  20.312 -25.531  1.00 79.56           C
ATOM    691  O   VAL A 483      22.844  20.000 -27.922  1.00 79.56           O
ATOM    692  CG1 VAL A 483      25.859  20.422 -26.406  1.00 79.56           C
ATOM    693  CG2 VAL A 483      24.969  20.562 -24.062  1.00 79.56           C
ATOM    694  N   SER A 484      23.359  22.172 -28.453  1.00 81.38           N
ATOM    695  CA  SER A 484      22.953  22.141 -29.859  1.00 81.38           C
ATOM    696  C   SER A 484      24.156  21.906 -30.766  1.00 81.38           C
ATOM    697  CB  SER A 484      22.266  23.438 -30.234  1.00 81.38           C
ATOM    698  O   SER A 484      24.031  21.203 -31.781  1.00 81.38           O
ATOM    699  OG  SER A 484      21.016  23.562 -29.578  1.00 81.38           O
ATOM    700  N   HIS A 485      25.281  22.297 -30.578  1.00 84.19           N
ATOM    701  CA  HIS A 485      26.406  22.172 -31.500  1.00 84.19           C
ATOM    702  C   HIS A 485      27.078  20.797 -31.375  1.00 84.19           C
ATOM    703  CB  HIS A 485      27.422  23.281 -31.266  1.00 84.19           C
ATOM    704  O   HIS A 485      27.453  20.406 -30.266  1.00 84.19           O
ATOM    705  CG  HIS A 485      26.922  24.641 -31.625  1.00 84.19           C
ATOM    706  CD2 HIS A 485      27.047  25.375 -32.750  1.00 84.19           C
ATOM    707  ND1 HIS A 485      26.172  25.406 -30.750  1.00 84.19           N
ATOM    708  CE1 HIS A 485      25.875  26.562 -31.328  1.00 84.19           C
ATOM    709  NE2 HIS A 485      26.391  26.562 -32.531  1.00 84.19           N
ATOM    710  N   PRO A 486      27.250  19.922 -32.438  1.00 88.25           N
ATOM    711  CA  PRO A 486      27.641  18.516 -32.406  1.00 88.25           C
ATOM    712  C   PRO A 486      29.000  18.266 -31.797  1.00 88.25           C
ATOM    713  CB  PRO A 486      27.641  18.141 -33.906  1.00 88.25           C
ATOM    714  O   PRO A 486      29.328  17.141 -31.438  1.00 88.25           O
ATOM    715  CG  PRO A 486      27.812  19.438 -34.625  1.00 88.25           C
ATOM    716  CD  PRO A 486      27.203  20.531 -33.812  1.00 88.25           C
ATOM    717  N   GLY A 487      29.828  19.219 -31.641  1.00 87.31           N
ATOM    718  CA  GLY A 487      31.141  19.000 -31.031  1.00 87.31           C
ATOM    719  C   GLY A 487      31.047  18.516 -29.594  1.00 87.31           C
ATOM    720  O   GLY A 487      31.797  17.641 -29.172  1.00 87.31           O
ATOM    721  N   ARG A 488      30.125  18.938 -28.859  1.00 88.50           N
ATOM    722  CA  ARG A 488      29.984  18.641 -27.453  1.00 88.50           C
ATOM    723  C   ARG A 488      29.328  17.281 -27.234  1.00 88.50           C
ATOM    724  CB  ARG A 488      29.172  19.734 -26.750  1.00 88.50           C
ATOM    725  O   ARG A 488      29.734  16.516 -26.359  1.00 88.50           O
ATOM    726  CG  ARG A 488      29.906  21.062 -26.625  1.00 88.50           C
ATOM    727  CD  ARG A 488      29.266  21.953 -25.562  1.00 88.50           C
ATOM    728  NE  ARG A 488      29.984  23.219 -25.422  1.00 88.50           N
ATOM    729  NH1 ARG A 488      29.922  23.250 -23.109  1.00 88.50           N
ATOM    730  NH2 ARG A 488      30.922  24.953 -24.266  1.00 88.50           N
ATOM    731  CZ  ARG A 488      30.281  23.797 -24.266  1.00 88.50           C
ATOM    732  N   ILE A 489      28.375  16.859 -27.984  1.00 90.31           N
ATOM    733  CA  ILE A 489      27.641  15.617 -27.812  1.00 90.31           C
ATOM    734  C   ILE A 489      28.531  14.430 -28.156  1.00 90.31           C
ATOM    735  CB  ILE A 489      26.359  15.602 -28.688  1.00 90.31           C
ATOM    736  O   ILE A 489      28.344  13.328 -27.641  1.00 90.31           O
ATOM    737  CG1 ILE A 489      25.484  14.398 -28.312  1.00 90.31           C
ATOM    738  CG2 ILE A 489      26.719  15.578 -30.172  1.00 90.31           C
ATOM    739  CD1 ILE A 489      24.062  14.477 -28.859  1.00 90.31           C
ATOM    740  N   ALA A 490      29.625  14.648 -28.984  1.00 92.06           N
ATOM    741  CA  ALA A 490      30.516  13.570 -29.406  1.00 92.06           C
ATOM    742  C   ALA A 490      31.234  12.953 -28.203  1.00 92.06           C
ATOM    743  CB  ALA A 490      31.531  14.086 -30.422  1.00 92.06           C
ATOM    744  O   ALA A 490      31.219  11.734 -28.031  1.00 92.06           O
ATOM    745  N   VAL A 491      31.750  13.797 -27.391  1.00 91.38           N
ATOM    746  CA  VAL A 491      32.469  13.297 -26.234  1.00 91.38           C
ATOM    747  C   VAL A 491      31.500  12.617 -25.266  1.00 91.38           C
ATOM    748  CB  VAL A 491      33.219  14.438 -25.500  1.00 91.38           C
ATOM    749  O   VAL A 491      31.844  11.602 -24.656  1.00 91.38           O
ATOM    750  CG1 VAL A 491      34.406  14.938 -26.344  1.00 91.38           C
ATOM    751  CG2 VAL A 491      32.281  15.586 -25.172  1.00 91.38           C
ATOM    752  N   HIS A 492      30.312  13.148 -25.094  1.00 90.12           N
ATOM    753  CA  HIS A 492      29.312  12.555 -24.219  1.00 90.12           C
ATOM    754  C   HIS A 492      28.938  11.156 -24.688  1.00 90.12           C
ATOM    755  CB  HIS A 492      28.078  13.438 -24.156  1.00 90.12           C
ATOM    756  O   HIS A 492      28.828  10.227 -23.875  1.00 90.12           O
ATOM    757  CG  HIS A 492      26.969  12.867 -23.328  1.00 90.12           C
ATOM    758  CD2 HIS A 492      25.812  12.242 -23.672  1.00 90.12           C
ATOM    759  ND1 HIS A 492      26.969  12.914 -21.953  1.00 90.12           N
ATOM    760  CE1 HIS A 492      25.875  12.336 -21.484  1.00 90.12           C
ATOM    761  NE2 HIS A 492      25.156  11.922 -22.516  1.00 90.12           N
ATOM    762  N   TYR A 493      28.750  10.992 -25.969  1.00 91.38           N
ATOM    763  CA  TYR A 493      28.328   9.719 -26.547  1.00 91.38           C
ATOM    764  C   TYR A 493      29.453   8.688 -26.438  1.00 91.38           C
ATOM    765  CB  TYR A 493      27.922   9.891 -28.016  1.00 91.38           C
ATOM    766  O   TYR A 493      29.203   7.512 -26.156  1.00 91.38           O
ATOM    767  CG  TYR A 493      27.141   8.727 -28.562  1.00 91.38           C
ATOM    768  CD1 TYR A 493      27.656   7.949 -29.609  1.00 91.38           C
ATOM    769  CD2 TYR A 493      25.891   8.398 -28.062  1.00 91.38           C
ATOM    770  CE1 TYR A 493      26.953   6.875 -30.125  1.00 91.38           C
ATOM    771  CE2 TYR A 493      25.172   7.320 -28.578  1.00 91.38           C
ATOM    772  OH  TYR A 493      25.000   5.504 -30.109  1.00 91.38           O
ATOM    773  CZ  TYR A 493      25.703   6.566 -29.594  1.00 91.38           C
ATOM    774  N   PHE A 494      30.641   8.969 -26.500  1.00 93.62           N
ATOM    775  CA  PHE A 494      31.766   8.047 -26.422  1.00 93.62           C
ATOM    776  C   PHE A 494      31.922   7.512 -25.000  1.00 93.62           C
ATOM    777  CB  PHE A 494      33.062   8.727 -26.875  1.00 93.62           C
ATOM    778  O   PHE A 494      32.156   6.316 -24.812  1.00 93.62           O
ATOM    779  CG  PHE A 494      33.219   8.797 -28.375  1.00 93.62           C
ATOM    780  CD1 PHE A 494      33.188   7.645 -29.141  1.00 93.62           C
ATOM    781  CD2 PHE A 494      33.406  10.023 -29.000  1.00 93.62           C
ATOM    782  CE1 PHE A 494      33.312   7.707 -30.531  1.00 93.62           C
ATOM    783  CE2 PHE A 494      33.531  10.094 -30.391  1.00 93.62           C
ATOM    784  CZ  PHE A 494      33.500   8.938 -31.156  1.00 93.62           C
ATOM    785  N   LYS A 495      31.750   8.367 -24.062  1.00 92.69           N
ATOM    786  CA  LYS A 495      31.875   7.941 -22.672  1.00 92.69           C
ATOM    787  C   LYS A 495      30.594   7.258 -22.188  1.00 92.69           C
ATOM    788  CB  LYS A 495      32.188   9.133 -21.766  1.00 92.69           C
ATOM    789  O   LYS A 495      30.609   6.516 -21.203  1.00 92.69           O
ATOM    790  CG  LYS A 495      33.562   9.727 -22.000  1.00 92.69           C
ATOM    791  CD  LYS A 495      34.312   9.969 -20.688  1.00 92.69           C
ATOM    792  CE  LYS A 495      35.688  10.594 -20.906  1.00 92.69           C
ATOM    793  NZ  LYS A 495      36.406  10.820 -19.625  1.00 92.69           N
ATOM    794  N   GLY A 496      29.578   7.520 -22.797  1.00 92.56           N
ATOM    795  CA  GLY A 496      28.312   6.906 -22.438  1.00 92.56           C
ATOM    796  C   GLY A 496      28.156   5.496 -22.969  1.00 92.56           C
ATOM    797  O   GLY A 496      28.812   4.570 -22.500  1.00 92.56           O
ATOM    798  N   TRP A 497      27.453   5.359 -24.188  1.00 94.56           N
ATOM    799  CA  TRP A 497      27.109   4.023 -24.672  1.00 94.56           C
ATOM    800  C   TRP A 497      27.594   3.801 -26.094  1.00 94.56           C
ATOM    801  CB  TRP A 497      25.594   3.818 -24.594  1.00 94.56           C
ATOM    802  O   TRP A 497      26.922   3.154 -26.891  1.00 94.56           O
ATOM    803  CG  TRP A 497      25.016   3.990 -23.234  1.00 94.56           C
ATOM    804  CD1 TRP A 497      24.328   5.074 -22.750  1.00 94.56           C
ATOM    805  CD2 TRP A 497      25.062   3.049 -22.156  1.00 94.56           C
ATOM    806  CE2 TRP A 497      24.391   3.629 -21.047  1.00 94.56           C
ATOM    807  CE3 TRP A 497      25.625   1.769 -22.016  1.00 94.56           C
ATOM    808  NE1 TRP A 497      23.953   4.863 -21.438  1.00 94.56           N
ATOM    809  CH2 TRP A 497      24.812   1.721 -19.719  1.00 94.56           C
ATOM    810  CZ2 TRP A 497      24.266   2.973 -19.828  1.00 94.56           C
ATOM    811  CZ3 TRP A 497      25.484   1.116 -20.797  1.00 94.56           C
ATOM    812  N   PHE A 498      28.719   4.488 -26.500  1.00 94.19           N
ATOM    813  CA  PHE A 498      29.203   4.324 -27.859  1.00 94.19           C
ATOM    814  C   PHE A 498      29.812   2.941 -28.062  1.00 94.19           C
ATOM    815  CB  PHE A 498      30.250   5.406 -28.188  1.00 94.19           C
ATOM    816  O   PHE A 498      29.531   2.270 -29.047  1.00 94.19           O
ATOM    817  CG  PHE A 498      30.859   5.266 -29.562  1.00 94.19           C
ATOM    818  CD1 PHE A 498      32.125   4.711 -29.719  1.00 94.19           C
ATOM    819  CD2 PHE A 498      30.156   5.684 -30.688  1.00 94.19           C
ATOM    820  CE1 PHE A 498      32.688   4.578 -30.984  1.00 94.19           C
ATOM    821  CE2 PHE A 498      30.719   5.555 -31.953  1.00 94.19           C
ATOM    822  CZ  PHE A 498      31.984   5.004 -32.094  1.00 94.19           C
ATOM    823  N   LEU A 499      30.609   2.486 -27.094  1.00 94.88           N
ATOM    824  CA  LEU A 499      31.281   1.201 -27.219  1.00 94.88           C
ATOM    825  C   LEU A 499      30.281   0.067 -27.359  1.00 94.88           C
ATOM    826  CB  LEU A 499      32.188   0.950 -26.000  1.00 94.88           C
ATOM    827  O   LEU A 499      30.438  -0.804 -28.219  1.00 94.88           O
ATOM    828  CG  LEU A 499      33.000  -0.350 -26.016  1.00 94.88           C
ATOM    829  CD1 LEU A 499      33.969  -0.360 -27.188  1.00 94.88           C
ATOM    830  CD2 LEU A 499      33.719  -0.529 -24.688  1.00 94.88           C
ATOM    831  N   ILE A 500      29.234   0.166 -26.625  1.00 94.44           N
ATOM    832  CA  ILE A 500      28.203  -0.874 -26.656  1.00 94.44           C
ATOM    833  C   ILE A 500      27.422  -0.784 -27.953  1.00 94.44           C
ATOM    834  CB  ILE A 500      27.266  -0.763 -25.438  1.00 94.44           C
ATOM    835  O   ILE A 500      27.203  -1.795 -28.625  1.00 94.44           O
ATOM    836  CG1 ILE A 500      28.047  -0.875 -24.125  1.00 94.44           C
ATOM    837  CG2 ILE A 500      26.156  -1.831 -25.516  1.00 94.44           C
ATOM    838  CD1 ILE A 500      28.703  -2.234 -23.922  1.00 94.44           C
ATOM    839  N   ASP A 501      27.078   0.407 -28.422  1.00 92.75           N
ATOM    840  CA  ASP A 501      26.266   0.583 -29.625  1.00 92.75           C
ATOM    841  C   ASP A 501      27.094   0.299 -30.875  1.00 92.75           C
ATOM    842  CB  ASP A 501      25.688   1.999 -29.688  1.00 92.75           C
ATOM    843  O   ASP A 501      26.578  -0.223 -31.859  1.00 92.75           O
ATOM    844  CG  ASP A 501      24.562   2.217 -28.703  1.00 92.75           C
ATOM    845  OD1 ASP A 501      23.750   1.288 -28.500  1.00 92.75           O
ATOM    846  OD2 ASP A 501      24.469   3.326 -28.141  1.00 92.75           O
ATOM    847  N   MET A 502      28.391   0.534 -30.828  1.00 92.94           N
ATOM    848  CA  MET A 502      29.234   0.308 -32.000  1.00 92.94           C
ATOM    849  C   MET A 502      29.422  -1.184 -32.250  1.00 92.94           C
ATOM    850  CB  MET A 502      30.594   0.985 -31.812  1.00 92.94           C
ATOM    851  O   MET A 502      29.281  -1.649 -33.375  1.00 92.94           O
ATOM    852  CG  MET A 502      31.500   0.910 -33.031  1.00 92.94           C
ATOM    853  SD  MET A 502      33.281   0.781 -32.594  1.00 92.94           S
ATOM    854  CE  MET A 502      34.031   1.005 -34.219  1.00 92.94           C
ATOM    855  N   VAL A 503      29.688  -1.875 -31.172  1.00 91.38           N
ATOM    856  CA  VAL A 503      29.859  -3.318 -31.312  1.00 91.38           C
ATOM    857  C   VAL A 503      28.547  -3.953 -31.781  1.00 91.38           C
ATOM    858  CB  VAL A 503      30.297  -3.957 -29.969  1.00 91.38           C
ATOM    859  O   VAL A 503      28.562  -4.883 -32.594  1.00 91.38           O
ATOM    860  CG1 VAL A 503      30.250  -5.480 -30.062  1.00 91.38           C
ATOM    861  CG2 VAL A 503      31.703  -3.488 -29.609  1.00 91.38           C
ATOM    862  N   ALA A 504      27.406  -3.398 -31.344  1.00 92.81           N
ATOM    863  CA  ALA A 504      26.078  -3.924 -31.688  1.00 92.81           C
ATOM    864  C   ALA A 504      25.781  -3.697 -33.156  1.00 92.81           C
ATOM    865  CB  ALA A 504      25.016  -3.277 -30.828  1.00 92.81           C
ATOM    866  O   ALA A 504      24.984  -4.434 -33.750  1.00 92.81           O
ATOM    867  N   ALA A 505      26.438  -2.732 -33.812  1.00 90.94           N
ATOM    868  CA  ALA A 505      26.062  -2.354 -35.188  1.00 90.94           C
ATOM    869  C   ALA A 505      27.031  -2.939 -36.188  1.00 90.94           C
ATOM    870  CB  ALA A 505      26.016  -0.833 -35.312  1.00 90.94           C
ATOM    871  O   ALA A 505      26.781  -2.912 -37.406  1.00 90.94           O
ATOM    872  N   ILE A 506      28.016  -3.697 -35.781  1.00 84.75           N
ATOM    873  CA  ILE A 506      29.000  -4.254 -36.719  1.00 84.75           C
ATOM    874  C   ILE A 506      28.406  -5.473 -37.406  1.00 84.75           C
ATOM    875  CB  ILE A 506      30.297  -4.637 -35.969  1.00 84.75           C
ATOM    876  O   ILE A 506      27.969  -6.426 -36.750  1.00 84.75           O
ATOM    877  CG1 ILE A 506      30.922  -3.404 -35.312  1.00 84.75           C
ATOM    878  CG2 ILE A 506      31.297  -5.281 -36.938  1.00 84.75           C
ATOM    879  CD1 ILE A 506      32.156  -3.707 -34.469  1.00 84.75           C
ATOM    880  N   PRO A 507      28.297  -5.398 -38.750  1.00 82.12           N
ATOM    881  CA  PRO A 507      27.812  -6.562 -39.500  1.00 82.12           C
ATOM    882  C   PRO A 507      28.875  -7.645 -39.656  1.00 82.12           C
ATOM    883  CB  PRO A 507      27.422  -5.973 -40.844  1.00 82.12           C
ATOM    884  O   PRO A 507      29.625  -7.633 -40.625  1.00 82.12           O
ATOM    885  CG  PRO A 507      28.281  -4.758 -41.000  1.00 82.12           C
ATOM    886  CD  PRO A 507      28.625  -4.246 -39.625  1.00 82.12           C
ATOM    887  N   PHE A 508      28.906  -8.609 -38.812  1.00 72.00           N
ATOM    888  CA  PHE A 508      29.938  -9.641 -38.781  1.00 72.00           C
ATOM    889  C   PHE A 508      29.797 -10.555 -40.000  1.00 72.00           C
ATOM    890  CB  PHE A 508      29.859 -10.461 -37.500  1.00 72.00           C
ATOM    891  O   PHE A 508      30.766 -11.211 -40.406  1.00 72.00           O
ATOM    892  CG  PHE A 508      30.047  -9.641 -36.250  1.00 72.00           C
ATOM    893  CD1 PHE A 508      31.312  -9.242 -35.844  1.00 72.00           C
ATOM    894  CD2 PHE A 508      28.938  -9.266 -35.500  1.00 72.00           C
ATOM    895  CE1 PHE A 508      31.484  -8.477 -34.688  1.00 72.00           C
ATOM    896  CE2 PHE A 508      29.109  -8.508 -34.344  1.00 72.00           C
ATOM    897  CZ  PHE A 508      30.375  -8.117 -33.938  1.00 72.00           C
ATOM    898  N   ASP A 509      28.547 -10.719 -40.562  1.00 63.00           N
ATOM    899  CA  ASP A 509      28.359 -11.547 -41.750  1.00 63.00           C
ATOM    900  C   ASP A 509      29.250 -11.078 -42.875  1.00 63.00           C
ATOM    901  CB  ASP A 509      26.891 -11.539 -42.188  1.00 63.00           C
ATOM    902  O   ASP A 509      29.797 -11.898 -43.625  1.00 63.00           O
ATOM    903  CG  ASP A 509      25.969 -12.195 -41.156  1.00 63.00           C
ATOM    904  OD1 ASP A 509      26.422 -13.047 -40.375  1.00 63.00           O
ATOM    905  OD2 ASP A 509      24.766 -11.859 -41.156  1.00 63.00           O
ATOM    906  N   LEU A 510      29.406  -9.773 -43.062  1.00 59.19           N
ATOM    907  CA  LEU A 510      30.172  -9.234 -44.188  1.00 59.19           C
ATOM    908  C   LEU A 510      31.672  -9.359 -43.938  1.00 59.19           C
ATOM    909  CB  LEU A 510      29.797  -7.766 -44.406  1.00 59.19           C
ATOM    910  O   LEU A 510      32.438  -9.438 -44.875  1.00 59.19           O
ATOM    911  CG  LEU A 510      28.484  -7.508 -45.156  1.00 59.19           C
ATOM    912  CD1 LEU A 510      27.969  -6.102 -44.844  1.00 59.19           C
ATOM    913  CD2 LEU A 510      28.656  -7.707 -46.656  1.00 59.19           C
ATOM    914  N   LEU A 511      31.922  -9.438 -42.562  1.00 56.28           N
ATOM    915  CA  LEU A 511      33.344  -9.469 -42.250  1.00 56.28           C
ATOM    916  C   LEU A 511      33.906 -10.875 -42.438  1.00 56.28           C
ATOM    917  CB  LEU A 511      33.594  -8.977 -40.844  1.00 56.28           C
ATOM    918  O   LEU A 511      35.062 -11.047 -42.875  1.00 56.28           O
ATOM    919  CG  LEU A 511      34.156  -7.551 -40.688  1.00 56.28           C
ATOM    920  CD1 LEU A 511      33.219  -6.719 -39.812  1.00 56.28           C
ATOM    921  CD2 LEU A 511      35.562  -7.566 -40.125  1.00 56.28           C
ATOM    922  N   ILE A 512      33.062 -12.016 -41.938  1.00 50.12           N
ATOM    923  CA  ILE A 512      33.625 -13.359 -42.000  1.00 50.12           C
ATOM    924  C   ILE A 512      33.156 -14.055 -43.250  1.00 50.12           C
ATOM    925  CB  ILE A 512      33.219 -14.195 -40.750  1.00 50.12           C
ATOM    926  O   ILE A 512      32.250 -14.914 -43.219  1.00 50.12           O
ATOM    927  CG1 ILE A 512      33.562 -13.438 -39.469  1.00 50.12           C
ATOM    928  CG2 ILE A 512      33.906 -15.570 -40.781  1.00 50.12           C
ATOM    929  CD1 ILE A 512      33.031 -14.102 -38.188  1.00 50.12           C
ATOM    930  N   PHE A 513      32.750 -13.586 -44.312  1.00 50.69           N
ATOM    931  CA  PHE A 513      32.312 -14.234 -45.562  1.00 50.69           C
ATOM    932  C   PHE A 513      33.219 -15.430 -45.875  1.00 50.69           C
ATOM    933  CB  PHE A 513      32.344 -13.234 -46.719  1.00 50.69           C
ATOM    934  O   PHE A 513      32.719 -16.469 -46.344  1.00 50.69           O
ATOM    935  CG  PHE A 513      31.016 -13.109 -47.406  1.00 50.69           C
ATOM    936  CD1 PHE A 513      30.703 -13.891 -48.531  1.00 50.69           C
ATOM    937  CD2 PHE A 513      30.062 -12.195 -46.969  1.00 50.69           C
ATOM    938  CE1 PHE A 513      29.484 -13.773 -49.188  1.00 50.69           C
ATOM    939  CE2 PHE A 513      28.828 -12.070 -47.625  1.00 50.69           C
ATOM    940  CZ  PHE A 513      28.547 -12.859 -48.719  1.00 50.69           C
ATOM    941  N   GLY A 514      34.688 -15.414 -45.688  1.00 47.81           N
ATOM    942  CA  GLY A 514      35.625 -16.391 -46.219  1.00 47.81           C
ATOM    943  C   GLY A 514      35.906 -17.531 -45.281  1.00 47.81           C
ATOM    944  O   GLY A 514      36.562 -18.500 -45.656  1.00 47.81           O
ATOM    945  N   SER A 515      35.938 -17.344 -43.969  1.00 47.12           N
ATOM    946  CA  SER A 515      36.750 -18.266 -43.188  1.00 47.12           C
ATOM    947  C   SER A 515      35.969 -19.531 -42.875  1.00 47.12           C
ATOM    948  CB  SER A 515      37.250 -17.609 -41.906  1.00 47.12           C
ATOM    949  O   SER A 515      36.531 -20.484 -42.312  1.00 47.12           O
ATOM    950  OG  SER A 515      36.188 -17.453 -41.000  1.00 47.12           O
ATOM    951  N   GLY A 516      35.094 -20.266 -43.781  1.00 50.12           N
ATOM    952  CA  GLY A 516      34.500 -21.594 -43.688  1.00 50.12           C
ATOM    953  C   GLY A 516      33.719 -21.797 -42.406  1.00 50.12           C
ATOM    954  O   GLY A 516      33.094 -22.859 -42.219  1.00 50.12           O
ATOM    955  N   SER A 517      34.094 -21.250 -41.156  1.00 54.72           N
ATOM    956  CA  SER A 517      33.438 -21.781 -39.938  1.00 54.72           C
ATOM    957  C   SER A 517      32.094 -21.125 -39.719  1.00 54.72           C
ATOM    958  CB  SER A 517      34.344 -21.547 -38.719  1.00 54.72           C
ATOM    959  O   SER A 517      31.984 -20.062 -39.094  1.00 54.72           O
ATOM    960  OG  SER A 517      33.719 -20.672 -37.812  1.00 54.72           O
ATOM    961  N   GLU A 518      31.047 -21.500 -40.469  1.00 56.50           N
ATOM    962  CA  GLU A 518      29.656 -21.062 -40.406  1.00 56.50           C
ATOM    963  C   GLU A 518      29.125 -21.094 -38.969  1.00 56.50           C
ATOM    964  CB  GLU A 518      28.781 -21.953 -41.312  1.00 56.50           C
ATOM    965  O   GLU A 518      28.359 -20.219 -38.562  1.00 56.50           O
ATOM    966  CG  GLU A 518      28.719 -21.500 -42.750  1.00 56.50           C
ATOM    967  CD  GLU A 518      27.844 -22.375 -43.625  1.00 56.50           C
ATOM    968  OE1 GLU A 518      27.672 -22.062 -44.812  1.00 56.50           O
ATOM    969  OE2 GLU A 518      27.312 -23.391 -43.094  1.00 56.50           O
ATOM    970  N   GLU A 519      29.578 -22.062 -38.156  1.00 60.94           N
ATOM    971  CA  GLU A 519      29.125 -22.203 -36.781  1.00 60.94           C
ATOM    972  C   GLU A 519      29.578 -21.000 -35.938  1.00 60.94           C
ATOM    973  CB  GLU A 519      29.641 -23.500 -36.156  1.00 60.94           C
ATOM    974  O   GLU A 519      28.797 -20.484 -35.125  1.00 60.94           O
ATOM    975  CG  GLU A 519      28.703 -24.672 -36.312  1.00 60.94           C
ATOM    976  CD  GLU A 519      29.250 -25.969 -35.750  1.00 60.94           C
ATOM    977  OE1 GLU A 519      28.547 -27.000 -35.812  1.00 60.94           O
ATOM    978  OE2 GLU A 519      30.391 -25.953 -35.250  1.00 60.94           O
ATOM    979  N   LEU A 520      30.812 -20.641 -36.094  1.00 63.22           N
ATOM    980  CA  LEU A 520      31.344 -19.531 -35.312  1.00 63.22           C
ATOM    981  C   LEU A 520      30.688 -18.219 -35.688  1.00 63.22           C
ATOM    982  CB  LEU A 520      32.875 -19.422 -35.500  1.00 63.22           C
ATOM    983  O   LEU A 520      30.453 -17.359 -34.844  1.00 63.22           O
ATOM    984  CG  LEU A 520      33.688 -19.047 -34.281  1.00 63.22           C
ATOM    985  CD1 LEU A 520      34.438 -20.266 -33.750  1.00 63.22           C
ATOM    986  CD2 LEU A 520      34.625 -17.906 -34.594  1.00 63.22           C
ATOM    987  N   ILE A 521      30.344 -18.141 -36.938  1.00 64.56           N
ATOM    988  CA  ILE A 521      29.703 -16.922 -37.406  1.00 64.56           C
ATOM    989  C   ILE A 521      28.312 -16.781 -36.781  1.00 64.56           C
ATOM    990  CB  ILE A 521      29.578 -16.906 -38.969  1.00 64.56           C
ATOM    991  O   ILE A 521      27.922 -15.688 -36.375  1.00 64.56           O
ATOM    992  CG1 ILE A 521      30.969 -16.922 -39.594  1.00 64.56           C
ATOM    993  CG2 ILE A 521      28.766 -15.703 -39.438  1.00 64.56           C
ATOM    994  CD1 ILE A 521      30.969 -17.141 -41.094  1.00 64.56           C
ATOM    995  N   GLY A 522      27.625 -17.906 -36.719  1.00 67.50           N
ATOM    996  CA  GLY A 522      26.312 -17.875 -36.094  1.00 67.50           C
ATOM    997  C   GLY A 522      26.344 -17.469 -34.625  1.00 67.50           C
ATOM    998  O   GLY A 522      25.500 -16.688 -34.188  1.00 67.50           O
ATOM    999  N   LEU A 523      27.375 -17.781 -33.938  1.00 74.56           N
ATOM   1000  CA  LEU A 523      27.484 -17.453 -32.531  1.00 74.56           C
ATOM   1001  C   LEU A 523      27.891 -16.000 -32.344  1.00 74.56           C
ATOM   1002  CB  LEU A 523      28.500 -18.375 -31.859  1.00 74.56           C
ATOM   1003  O   LEU A 523      27.422 -15.352 -31.391  1.00 74.56           O
ATOM   1004  CG  LEU A 523      28.375 -18.516 -30.328  1.00 74.56           C
ATOM   1005  CD1 LEU A 523      28.703 -19.953 -29.906  1.00 74.56           C
ATOM   1006  CD2 LEU A 523      29.297 -17.531 -29.625  1.00 74.56           C
ATOM   1007  N   LEU A 524      28.672 -15.500 -33.281  1.00 77.94           N
ATOM   1008  CA  LEU A 524      29.125 -14.117 -33.125  1.00 77.94           C
ATOM   1009  C   LEU A 524      27.969 -13.148 -33.406  1.00 77.94           C
ATOM   1010  CB  LEU A 524      30.281 -13.836 -34.094  1.00 77.94           C
ATOM   1011  O   LEU A 524      28.000 -12.000 -32.938  1.00 77.94           O
ATOM   1012  CG  LEU A 524      31.625 -14.484 -33.750  1.00 77.94           C
ATOM   1013  CD1 LEU A 524      32.625 -14.297 -34.875  1.00 77.94           C
ATOM   1014  CD2 LEU A 524      32.188 -13.906 -32.438  1.00 77.94           C
ATOM   1015  N   LYS A 525      27.000 -13.617 -34.125  1.00 81.19           N
ATOM   1016  CA  LYS A 525      25.828 -12.781 -34.375  1.00 81.19           C
ATOM   1017  C   LYS A 525      25.062 -12.492 -33.094  1.00 81.19           C
ATOM   1018  CB  LYS A 525      24.906 -13.445 -35.406  1.00 81.19           C
ATOM   1019  O   LYS A 525      24.172 -11.641 -33.094  1.00 81.19           O
ATOM   1020  CG  LYS A 525      25.469 -13.477 -36.812  1.00 81.19           C
ATOM   1021  CD  LYS A 525      24.469 -14.047 -37.812  1.00 81.19           C
ATOM   1022  CE  LYS A 525      25.016 -14.047 -39.219  1.00 81.19           C
ATOM   1023  NZ  LYS A 525      24.031 -14.562 -40.219  1.00 81.19           N
ATOM   1024  N   THR A 526      25.438 -13.125 -32.031  1.00 85.62           N
ATOM   1025  CA  THR A 526      24.766 -12.891 -30.750  1.00 85.62           C
ATOM   1026  C   THR A 526      25.078 -11.484 -30.234  1.00 85.62           C
ATOM   1027  CB  THR A 526      25.203 -13.922 -29.688  1.00 85.62           C
ATOM   1028  O   THR A 526      24.406 -10.984 -29.328  1.00 85.62           O
ATOM   1029  CG2 THR A 526      24.734 -15.328 -30.078  1.00 85.62           C
ATOM   1030  OG1 THR A 526      26.625 -13.922 -29.578  1.00 85.62           O
ATOM   1031  N   ALA A 527      26.031 -10.812 -30.906  1.00 89.19           N
ATOM   1032  CA  ALA A 527      26.328  -9.430 -30.562  1.00 89.19           C
ATOM   1033  C   ALA A 527      25.141  -8.523 -30.875  1.00 89.19           C
ATOM   1034  CB  ALA A 527      27.562  -8.945 -31.312  1.00 89.19           C
ATOM   1035  O   ALA A 527      25.016  -7.434 -30.312  1.00 89.19           O
ATOM   1036  N   ARG A 528      24.281  -8.953 -31.797  1.00 91.50           N
ATOM   1037  CA  ARG A 528      23.094  -8.180 -32.156  1.00 91.50           C
ATOM   1038  C   ARG A 528      22.172  -8.039 -30.938  1.00 91.50           C
ATOM   1039  CB  ARG A 528      22.344  -8.844 -33.312  1.00 91.50           C
ATOM   1040  O   ARG A 528      21.328  -7.137 -30.906  1.00 91.50           O
ATOM   1041  CG  ARG A 528      23.062  -8.742 -34.656  1.00 91.50           C
ATOM   1042  CD  ARG A 528      22.344  -9.516 -35.719  1.00 91.50           C
ATOM   1043  NE  ARG A 528      23.016  -9.414 -37.031  1.00 91.50           N
ATOM   1044  NH1 ARG A 528      21.516 -10.727 -38.156  1.00 91.50           N
ATOM   1045  NH2 ARG A 528      23.312  -9.828 -39.250  1.00 91.50           N
ATOM   1046  CZ  ARG A 528      22.609  -9.992 -38.156  1.00 91.50           C
ATOM   1047  N   LEU A 529      22.297  -8.844 -29.969  1.00 92.94           N
ATOM   1048  CA  LEU A 529      21.438  -8.773 -28.781  1.00 92.94           C
ATOM   1049  C   LEU A 529      21.797  -7.574 -27.922  1.00 92.94           C
ATOM   1050  CB  LEU A 529      21.562 -10.062 -27.969  1.00 92.94           C
ATOM   1051  O   LEU A 529      21.000  -7.137 -27.094  1.00 92.94           O
ATOM   1052  CG  LEU A 529      20.609 -11.203 -28.359  1.00 92.94           C
ATOM   1053  CD1 LEU A 529      21.031 -11.805 -29.688  1.00 92.94           C
ATOM   1054  CD2 LEU A 529      20.578 -12.266 -27.266  1.00 92.94           C
ATOM   1055  N   LEU A 530      22.906  -7.031 -28.109  1.00 94.44           N
ATOM   1056  CA  LEU A 530      23.312  -5.844 -27.359  1.00 94.44           C
ATOM   1057  C   LEU A 530      22.469  -4.637 -27.750  1.00 94.44           C
ATOM   1058  CB  LEU A 530      24.797  -5.547 -27.594  1.00 94.44           C
ATOM   1059  O   LEU A 530      22.453  -3.633 -27.031  1.00 94.44           O
ATOM   1060  CG  LEU A 530      25.797  -6.594 -27.094  1.00 94.44           C
ATOM   1061  CD1 LEU A 530      27.219  -6.152 -27.375  1.00 94.44           C
ATOM   1062  CD2 LEU A 530      25.594  -6.848 -25.609  1.00 94.44           C
ATOM   1063  N   ARG A 531      21.875  -4.715 -28.891  1.00 95.00           N
ATOM   1064  CA  ARG A 531      21.000  -3.631 -29.312  1.00 95.00           C
ATOM   1065  C   ARG A 531      19.859  -3.422 -28.328  1.00 95.00           C
ATOM   1066  CB  ARG A 531      20.438  -3.914 -30.719  1.00 95.00           C
ATOM   1067  O   ARG A 531      19.219  -2.373 -28.328  1.00 95.00           O
ATOM   1068  CG  ARG A 531      21.500  -3.896 -31.812  1.00 95.00           C
ATOM   1069  CD  ARG A 531      21.000  -4.578 -33.094  1.00 95.00           C
ATOM   1070  NE  ARG A 531      22.047  -4.684 -34.094  1.00 95.00           N
ATOM   1071  NH1 ARG A 531      20.859  -6.086 -35.500  1.00 95.00           N
ATOM   1072  NH2 ARG A 531      22.969  -5.422 -36.062  1.00 95.00           N
ATOM   1073  CZ  ARG A 531      21.953  -5.398 -35.219  1.00 95.00           C
ATOM   1074  N   LEU A 532      19.641  -4.387 -27.391  1.00 94.31           N
ATOM   1075  CA  LEU A 532      18.641  -4.246 -26.359  1.00 94.31           C
ATOM   1076  C   LEU A 532      19.000  -3.127 -25.391  1.00 94.31           C
ATOM   1077  CB  LEU A 532      18.469  -5.562 -25.594  1.00 94.31           C
ATOM   1078  O   LEU A 532      18.125  -2.529 -24.766  1.00 94.31           O
ATOM   1079  CG  LEU A 532      17.703  -6.672 -26.312  1.00 94.31           C
ATOM   1080  CD1 LEU A 532      17.922  -8.008 -25.609  1.00 94.31           C
ATOM   1081  CD2 LEU A 532      16.219  -6.336 -26.359  1.00 94.31           C
ATOM   1082  N   VAL A 533      20.141  -2.756 -25.359  1.00 94.19           N
ATOM   1083  CA  VAL A 533      20.609  -1.700 -24.469  1.00 94.19           C
ATOM   1084  C   VAL A 533      20.016  -0.359 -24.891  1.00 94.19           C
ATOM   1085  CB  VAL A 533      22.156  -1.623 -24.453  1.00 94.19           C
ATOM   1086  O   VAL A 533      19.766   0.517 -24.062  1.00 94.19           O
ATOM   1087  CG1 VAL A 533      22.625  -0.386 -23.688  1.00 94.19           C
ATOM   1088  CG2 VAL A 533      22.734  -2.891 -23.828  1.00 94.19           C
ATOM   1089  N   ARG A 534      19.750  -0.208 -26.188  1.00 94.25           N
ATOM   1090  CA  ARG A 534      19.156   1.022 -26.703  1.00 94.25           C
ATOM   1091  C   ARG A 534      17.797   1.270 -26.062  1.00 94.25           C
ATOM   1092  CB  ARG A 534      19.016   0.970 -28.219  1.00 94.25           C
ATOM   1093  O   ARG A 534      17.391   2.418 -25.859  1.00 94.25           O
ATOM   1094  CG  ARG A 534      20.344   0.958 -28.969  1.00 94.25           C
ATOM   1095  CD  ARG A 534      20.156   0.775 -30.453  1.00 94.25           C
ATOM   1096  NE  ARG A 534      21.422   0.645 -31.156  1.00 94.25           N
ATOM   1097  NH1 ARG A 534      21.516   2.850 -31.844  1.00 94.25           N
ATOM   1098  NH2 ARG A 534      23.203   1.404 -32.406  1.00 94.25           N
ATOM   1099  CZ  ARG A 534      22.047   1.633 -31.797  1.00 94.25           C
ATOM   1100  N   VAL A 535      17.109   0.230 -25.766  1.00 91.56           N
ATOM   1101  CA  VAL A 535      15.805   0.350 -25.125  1.00 91.56           C
ATOM   1102  C   VAL A 535      15.984   0.575 -23.625  1.00 91.56           C
ATOM   1103  CB  VAL A 535      14.938  -0.900 -25.375  1.00 91.56           C
ATOM   1104  O   VAL A 535      15.289   1.405 -23.031  1.00 91.56           O
ATOM   1105  CG1 VAL A 535      13.617  -0.799 -24.625  1.00 91.56           C
ATOM   1106  CG2 VAL A 535      14.688  -1.080 -26.875  1.00 91.56           C
ATOM   1107  N   ALA A 536      16.891  -0.044 -23.016  1.00 90.75           N
ATOM   1108  CA  ALA A 536      17.141   0.063 -21.578  1.00 90.75           C
ATOM   1109  C   ALA A 536      17.531   1.484 -21.203  1.00 90.75           C
ATOM   1110  CB  ALA A 536      18.203  -0.928 -21.141  1.00 90.75           C
ATOM   1111  O   ALA A 536      17.109   1.997 -20.156  1.00 90.75           O
ATOM   1112  N   ARG A 537      18.281   2.107 -21.953  1.00 90.81           N
ATOM   1113  CA  ARG A 537      18.750   3.455 -21.625  1.00 90.81           C
ATOM   1114  C   ARG A 537      17.625   4.473 -21.797  1.00 90.81           C
ATOM   1115  CB  ARG A 537      19.938   3.840 -22.484  1.00 90.81           C
ATOM   1116  O   ARG A 537      17.672   5.566 -21.234  1.00 90.81           O
ATOM   1117  CG  ARG A 537      19.625   3.906 -23.984  1.00 90.81           C
ATOM   1118  CD  ARG A 537      20.875   4.172 -24.812  1.00 90.81           C
ATOM   1119  NE  ARG A 537      21.281   5.574 -24.750  1.00 90.81           N
ATOM   1120  NH1 ARG A 537      23.234   5.285 -25.938  1.00 90.81           N
ATOM   1121  NH2 ARG A 537      22.656   7.367 -25.172  1.00 90.81           N
ATOM   1122  CZ  ARG A 537      22.391   6.074 -25.281  1.00 90.81           C
ATOM   1123  N   LYS A 538      16.625   4.125 -22.594  1.00 90.12           N
ATOM   1124  CA  LYS A 538      15.508   5.039 -22.844  1.00 90.12           C
ATOM   1125  C   LYS A 538      14.227   4.539 -22.188  1.00 90.12           C
ATOM   1126  CB  LYS A 538      15.297   5.223 -24.344  1.00 90.12           C
ATOM   1127  O   LYS A 538      13.133   4.762 -22.703  1.00 90.12           O
ATOM   1128  CG  LYS A 538      16.500   5.805 -25.078  1.00 90.12           C
ATOM   1129  CD  LYS A 538      16.203   6.027 -26.562  1.00 90.12           C
ATOM   1130  CE  LYS A 538      17.422   6.574 -27.297  1.00 90.12           C
ATOM   1131  NZ  LYS A 538      17.156   6.719 -28.750  1.00 90.12           N
ATOM   1132  N   LEU A 539      14.234   3.816 -21.141  1.00 84.38           N
ATOM   1133  CA  LEU A 539      13.086   3.193 -20.500  1.00 84.38           C
ATOM   1134  C   LEU A 539      12.078   4.246 -20.031  1.00 84.38           C
ATOM   1135  CB  LEU A 539      13.539   2.350 -19.297  1.00 84.38           C
ATOM   1136  O   LEU A 539      10.867   4.027 -20.109  1.00 84.38           O
ATOM   1137  CG  LEU A 539      12.492   1.419 -18.688  1.00 84.38           C
ATOM   1138  CD1 LEU A 539      12.031   0.389 -19.719  1.00 84.38           C
ATOM   1139  CD2 LEU A 539      13.047   0.731 -17.438  1.00 84.38           C
ATOM   1140  N   ASP A 540      12.523   5.359 -19.609  1.00 81.69           N
ATOM   1141  CA  ASP A 540      11.656   6.422 -19.109  1.00 81.69           C
ATOM   1142  C   ASP A 540      10.766   6.973 -20.234  1.00 81.69           C
ATOM   1143  CB  ASP A 540      12.484   7.551 -18.500  1.00 81.69           C
ATOM   1144  O   ASP A 540       9.641   7.406 -19.969  1.00 81.69           O
ATOM   1145  CG  ASP A 540      13.141   7.156 -17.188  1.00 81.69           C
ATOM   1146  OD1 ASP A 540      12.727   6.145 -16.578  1.00 81.69           O
ATOM   1147  OD2 ASP A 540      14.078   7.863 -16.750  1.00 81.69           O
ATOM   1148  N   ARG A 541      11.258   6.934 -21.406  1.00 87.06           N
ATOM   1149  CA  ARG A 541      10.484   7.434 -22.531  1.00 87.06           C
ATOM   1150  C   ARG A 541       9.234   6.590 -22.766  1.00 87.06           C
ATOM   1151  CB  ARG A 541      11.336   7.461 -23.797  1.00 87.06           C
ATOM   1152  O   ARG A 541       8.141   7.125 -22.938  1.00 87.06           O
ATOM   1153  CG  ARG A 541      10.578   7.902 -25.047  1.00 87.06           C
ATOM   1154  CD  ARG A 541      10.242   9.391 -25.000  1.00 87.06           C
ATOM   1155  NE  ARG A 541       9.445   9.789 -26.156  1.00 87.06           N
ATOM   1156  NH1 ARG A 541      10.797  11.578 -26.719  1.00 87.06           N
ATOM   1157  NH2 ARG A 541       8.938  11.102 -27.969  1.00 87.06           N
ATOM   1158  CZ  ARG A 541       9.727  10.820 -26.953  1.00 87.06           C
ATOM   1159  N   TYR A 542       9.383   5.363 -22.672  1.00 87.12           N
ATOM   1160  CA  TYR A 542       8.289   4.445 -22.969  1.00 87.12           C
ATOM   1161  C   TYR A 542       7.316   4.359 -21.797  1.00 87.12           C
ATOM   1162  CB  TYR A 542       8.828   3.051 -23.297  1.00 87.12           C
ATOM   1163  O   TYR A 542       6.148   4.012 -21.984  1.00 87.12           O
ATOM   1164  CG  TYR A 542       9.828   3.041 -24.438  1.00 87.12           C
ATOM   1165  CD1 TYR A 542       9.445   3.410 -25.719  1.00 87.12           C
ATOM   1166  CD2 TYR A 542      11.148   2.660 -24.219  1.00 87.12           C
ATOM   1167  CE1 TYR A 542      10.359   3.400 -26.781  1.00 87.12           C
ATOM   1168  CE2 TYR A 542      12.062   2.646 -25.266  1.00 87.12           C
ATOM   1169  OH  TYR A 542      12.570   3.008 -27.578  1.00 87.12           O
ATOM   1170  CZ  TYR A 542      11.664   3.020 -26.531  1.00 87.12           C
ATOM   1171  N   SER A 543       7.688   4.703 -20.578  1.00 84.38           N
ATOM   1172  CA  SER A 543       6.895   4.570 -19.375  1.00 84.38           C
ATOM   1173  C   SER A 543       5.867   5.691 -19.250  1.00 84.38           C
ATOM   1174  CB  SER A 543       7.797   4.566 -18.141  1.00 84.38           C
ATOM   1175  O   SER A 543       5.043   5.691 -18.344  1.00 84.38           O
ATOM   1176  OG  SER A 543       8.742   3.514 -18.203  1.00 84.38           O
ATOM   1177  N   GLU A 544       5.891   6.645 -20.203  1.00 80.44           N
ATOM   1178  CA  GLU A 544       4.902   7.719 -20.172  1.00 80.44           C
ATOM   1179  C   GLU A 544       3.490   7.176 -20.375  1.00 80.44           C
ATOM   1180  CB  GLU A 544       5.223   8.773 -21.234  1.00 80.44           C
ATOM   1181  O   GLU A 544       2.521   7.746 -19.875  1.00 80.44           O
ATOM   1182  CG  GLU A 544       6.461   9.602 -20.938  1.00 80.44           C
ATOM   1183  CD  GLU A 544       6.691  10.727 -21.938  1.00 80.44           C
ATOM   1184  OE1 GLU A 544       7.551  11.594 -21.672  1.00 80.44           O
ATOM   1185  OE2 GLU A 544       6.004  10.734 -22.984  1.00 80.44           O
ATOM   1186  N   TYR A 545       3.484   6.109 -21.094  1.00 80.94           N
ATOM   1187  CA  TYR A 545       2.205   5.445 -21.312  1.00 80.94           C
ATOM   1188  C   TYR A 545       2.109   4.168 -20.484  1.00 80.94           C
ATOM   1189  CB  TYR A 545       2.008   5.117 -22.797  1.00 80.94           C
ATOM   1190  O   TYR A 545       2.816   3.193 -20.750  1.00 80.94           O
ATOM   1191  CG  TYR A 545       1.890   6.340 -23.672  1.00 80.94           C
ATOM   1192  CD1 TYR A 545       0.674   7.004 -23.812  1.00 80.94           C
ATOM   1193  CD2 TYR A 545       2.992   6.832 -24.359  1.00 80.94           C
ATOM   1194  CE1 TYR A 545       0.560   8.133 -24.625  1.00 80.94           C
ATOM   1195  CE2 TYR A 545       2.889   7.953 -25.172  1.00 80.94           C
ATOM   1196  OH  TYR A 545       1.562   9.711 -26.094  1.00 80.94           O
ATOM   1197  CZ  TYR A 545       1.671   8.594 -25.297  1.00 80.94           C
ATOM   1198  N   GLY A 546       1.341   4.215 -19.531  1.00 80.56           N
ATOM   1199  CA  GLY A 546       1.231   3.100 -18.594  1.00 80.56           C
ATOM   1200  C   GLY A 546       0.897   1.787 -19.281  1.00 80.56           C
ATOM   1201  O   GLY A 546       1.490   0.751 -18.969  1.00 80.56           O
ATOM   1202  N   ALA A 547      -0.097   1.780 -20.203  1.00 84.75           N
ATOM   1203  CA  ALA A 547      -0.495   0.567 -20.906  1.00 84.75           C
ATOM   1204  C   ALA A 547       0.657   0.016 -21.750  1.00 84.75           C
ATOM   1205  CB  ALA A 547      -1.706   0.843 -21.797  1.00 84.75           C
ATOM   1206  O   ALA A 547       0.769  -1.196 -21.938  1.00 84.75           O
ATOM   1207  N   ALA A 548       1.565   0.887 -22.188  1.00 87.81           N
ATOM   1208  CA  ALA A 548       2.721   0.444 -22.953  1.00 87.81           C
ATOM   1209  C   ALA A 548       3.705  -0.329 -22.078  1.00 87.81           C
ATOM   1210  CB  ALA A 548       3.416   1.639 -23.609  1.00 87.81           C
ATOM   1211  O   ALA A 548       4.316  -1.299 -22.531  1.00 87.81           O
ATOM   1212  N   VAL A 549       3.693   0.045 -20.875  1.00 86.50           N
ATOM   1213  CA  VAL A 549       4.586  -0.648 -19.953  1.00 86.50           C
ATOM   1214  C   VAL A 549       4.105  -2.084 -19.750  1.00 86.50           C
ATOM   1215  CB  VAL A 549       4.676   0.082 -18.594  1.00 86.50           C
ATOM   1216  O   VAL A 549       4.910  -3.020 -19.750  1.00 86.50           O
ATOM   1217  CG1 VAL A 549       5.469  -0.748 -17.594  1.00 86.50           C
ATOM   1218  CG2 VAL A 549       5.305   1.462 -18.766  1.00 86.50           C
ATOM   1219  N   LEU A 550       2.887  -2.238 -19.641  1.00 86.88           N
ATOM   1220  CA  LEU A 550       2.332  -3.580 -19.500  1.00 86.88           C
ATOM   1221  C   LEU A 550       2.629  -4.426 -20.719  1.00 86.88           C
ATOM   1222  CB  LEU A 550       0.822  -3.514 -19.250  1.00 86.88           C
ATOM   1223  O   LEU A 550       3.010  -5.594 -20.609  1.00 86.88           O
ATOM   1224  CG  LEU A 550       0.374  -3.164 -17.828  1.00 86.88           C
ATOM   1225  CD1 LEU A 550      -1.130  -2.908 -17.797  1.00 86.88           C
ATOM   1226  CD2 LEU A 550       0.752  -4.277 -16.859  1.00 86.88           C
ATOM   1227  N   PHE A 551       2.422  -3.826 -21.844  1.00 89.25           N
ATOM   1228  CA  PHE A 551       2.693  -4.523 -23.094  1.00 89.25           C
ATOM   1229  C   PHE A 551       4.160  -4.930 -23.172  1.00 89.25           C
ATOM   1230  CB  PHE A 551       2.316  -3.646 -24.281  1.00 89.25           C
ATOM   1231  O   PHE A 551       4.473  -6.066 -23.531  1.00 89.25           O
ATOM   1232  CG  PHE A 551       2.629  -4.270 -25.625  1.00 89.25           C
ATOM   1233  CD1 PHE A 551       3.711  -3.832 -26.375  1.00 89.25           C
ATOM   1234  CD2 PHE A 551       1.840  -5.301 -26.125  1.00 89.25           C
ATOM   1235  CE1 PHE A 551       4.000  -4.410 -27.609  1.00 89.25           C
ATOM   1236  CE2 PHE A 551       2.125  -5.883 -27.359  1.00 89.25           C
ATOM   1237  CZ  PHE A 551       3.205  -5.434 -28.094  1.00 89.25           C
ATOM   1238  N   LEU A 552       5.004  -4.074 -22.828  1.00 90.25           N
ATOM   1239  CA  LEU A 552       6.438  -4.352 -22.906  1.00 90.25           C
ATOM   1240  C   LEU A 552       6.836  -5.422 -21.891  1.00 90.25           C
ATOM   1241  CB  LEU A 552       7.242  -3.072 -22.656  1.00 90.25           C
ATOM   1242  O   LEU A 552       7.719  -6.238 -22.172  1.00 90.25           O
ATOM   1243  CG  LEU A 552       7.242  -2.043 -23.781  1.00 90.25           C
ATOM   1244  CD1 LEU A 552       7.961  -0.771 -23.344  1.00 90.25           C
ATOM   1245  CD2 LEU A 552       7.895  -2.623 -25.031  1.00 90.25           C
ATOM   1246  N   LEU A 553       6.234  -5.445 -20.812  1.00 89.56           N
ATOM   1247  CA  LEU A 553       6.512  -6.480 -19.828  1.00 89.56           C
ATOM   1248  C   LEU A 553       6.090  -7.852 -20.344  1.00 89.56           C
ATOM   1249  CB  LEU A 553       5.793  -6.176 -18.516  1.00 89.56           C
ATOM   1250  O   LEU A 553       6.809  -8.836 -20.172  1.00 89.56           O
ATOM   1251  CG  LEU A 553       6.422  -5.098 -17.625  1.00 89.56           C
ATOM   1252  CD1 LEU A 553       5.520  -4.793 -16.438  1.00 89.56           C
ATOM   1253  CD2 LEU A 553       7.809  -5.535 -17.156  1.00 89.56           C
ATOM   1254  N   MET A 554       4.992  -7.949 -20.953  1.00 91.12           N
ATOM   1255  CA  MET A 554       4.551  -9.211 -21.531  1.00 91.12           C
ATOM   1256  C   MET A 554       5.480  -9.648 -22.656  1.00 91.12           C
ATOM   1257  CB  MET A 554       3.119  -9.094 -22.062  1.00 91.12           C
ATOM   1258  O   MET A 554       5.797 -10.836 -22.797  1.00 91.12           O
ATOM   1259  CG  MET A 554       2.074  -8.961 -20.969  1.00 91.12           C
ATOM   1260  SD  MET A 554       2.100 -10.375 -19.797  1.00 91.12           S
ATOM   1261  CE  MET A 554       3.199  -9.703 -18.516  1.00 91.12           C
ATOM   1262  N   CYS A 555       5.938  -8.695 -23.469  1.00 92.00           N
ATOM   1263  CA  CYS A 555       6.891  -9.008 -24.531  1.00 92.00           C
ATOM   1264  C   CYS A 555       8.195  -9.531 -23.953  1.00 92.00           C
ATOM   1265  CB  CYS A 555       7.164  -7.770 -25.391  1.00 92.00           C
ATOM   1266  O   CYS A 555       8.789 -10.469 -24.500  1.00 92.00           O
ATOM   1267  SG  CYS A 555       5.801  -7.336 -26.500  1.00 92.00           S
ATOM   1268  N   THR A 556       8.594  -8.898 -22.938  1.00 92.31           N
ATOM   1269  CA  THR A 556       9.820  -9.367 -22.297  1.00 92.31           C
ATOM   1270  C   THR A 556       9.648 -10.797 -21.781  1.00 92.31           C
ATOM   1271  CB  THR A 556      10.211  -8.445 -21.125  1.00 92.31           C
ATOM   1272  O   THR A 556      10.539 -11.625 -21.938  1.00 92.31           O
ATOM   1273  CG2 THR A 556      11.469  -8.953 -20.422  1.00 92.31           C
ATOM   1274  OG1 THR A 556      10.461  -7.125 -21.625  1.00 92.31           O
ATOM   1275  N   PHE A 557       8.547 -11.086 -21.234  1.00 93.44           N
ATOM   1276  CA  PHE A 557       8.258 -12.430 -20.750  1.00 93.44           C
ATOM   1277  C   PHE A 557       8.312 -13.438 -21.891  1.00 93.44           C
ATOM   1278  CB  PHE A 557       6.891 -12.477 -20.062  1.00 93.44           C
ATOM   1279  O   PHE A 557       8.961 -14.484 -21.781  1.00 93.44           O
ATOM   1280  CG  PHE A 557       6.602 -13.781 -19.375  1.00 93.44           C
ATOM   1281  CD1 PHE A 557       5.812 -14.750 -19.984  1.00 93.44           C
ATOM   1282  CD2 PHE A 557       7.121 -14.047 -18.109  1.00 93.44           C
ATOM   1283  CE1 PHE A 557       5.547 -15.961 -19.344  1.00 93.44           C
ATOM   1284  CE2 PHE A 557       6.859 -15.250 -17.469  1.00 93.44           C
ATOM   1285  CZ  PHE A 557       6.070 -16.203 -18.078  1.00 93.44           C
ATOM   1286  N   ALA A 558       7.707 -13.102 -22.969  1.00 95.12           N
ATOM   1287  CA  ALA A 558       7.691 -13.977 -24.141  1.00 95.12           C
ATOM   1288  C   ALA A 558       9.086 -14.133 -24.734  1.00 95.12           C
ATOM   1289  CB  ALA A 558       6.723 -13.445 -25.188  1.00 95.12           C
ATOM   1290  O   ALA A 558       9.461 -15.211 -25.188  1.00 95.12           O
ATOM   1291  N   LEU A 559       9.797 -13.109 -24.719  1.00 95.56           N
ATOM   1292  CA  LEU A 559      11.148 -13.141 -25.266  1.00 95.56           C
ATOM   1293  C   LEU A 559      12.047 -14.062 -24.438  1.00 95.56           C
ATOM   1294  CB  LEU A 559      11.750 -11.734 -25.312  1.00 95.56           C
ATOM   1295  O   LEU A 559      12.805 -14.859 -25.000  1.00 95.56           O
ATOM   1296  CG  LEU A 559      13.125 -11.609 -25.953  1.00 95.56           C
ATOM   1297  CD1 LEU A 559      13.055 -11.977 -27.438  1.00 95.56           C
ATOM   1298  CD2 LEU A 559      13.672 -10.195 -25.781  1.00 95.56           C
ATOM   1299  N   ILE A 560      11.969 -13.969 -23.188  1.00 96.12           N
ATOM   1300  CA  ILE A 560      12.773 -14.836 -22.344  1.00 96.12           C
ATOM   1301  C   ILE A 560      12.383 -16.297 -22.562  1.00 96.12           C
ATOM   1302  CB  ILE A 560      12.633 -14.469 -20.844  1.00 96.12           C
ATOM   1303  O   ILE A 560      13.242 -17.172 -22.641  1.00 96.12           O
ATOM   1304  CG1 ILE A 560      13.297 -13.117 -20.562  1.00 96.12           C
ATOM   1305  CG2 ILE A 560      13.219 -15.570 -19.953  1.00 96.12           C
ATOM   1306  CD1 ILE A 560      12.969 -12.539 -19.188  1.00 96.12           C
ATOM   1307  N   ALA A 561      11.148 -16.547 -22.656  1.00 96.69           N
ATOM   1308  CA  ALA A 561      10.711 -17.906 -22.984  1.00 96.69           C
ATOM   1309  C   ALA A 561      11.312 -18.375 -24.297  1.00 96.69           C
ATOM   1310  CB  ALA A 561       9.188 -17.969 -23.047  1.00 96.69           C
ATOM   1311  O   ALA A 561      11.734 -19.531 -24.422  1.00 96.69           O
ATOM   1312  N   HIS A 562      11.336 -17.547 -25.234  1.00 96.88           N
ATOM   1313  CA  HIS A 562      11.914 -17.875 -26.531  1.00 96.88           C
ATOM   1314  C   HIS A 562      13.398 -18.188 -26.422  1.00 96.88           C
ATOM   1315  CB  HIS A 562      11.703 -16.703 -27.516  1.00 96.88           C
ATOM   1316  O   HIS A 562      13.867 -19.188 -26.969  1.00 96.88           O
ATOM   1317  CG  HIS A 562      12.531 -16.828 -28.750  1.00 96.88           C
ATOM   1318  CD2 HIS A 562      13.609 -16.125 -29.172  1.00 96.88           C
ATOM   1319  ND1 HIS A 562      12.258 -17.750 -29.750  1.00 96.88           N
ATOM   1320  CE1 HIS A 562      13.148 -17.609 -30.719  1.00 96.88           C
ATOM   1321  NE2 HIS A 562      13.977 -16.625 -30.391  1.00 96.88           N
ATOM   1322  N   TRP A 563      14.086 -17.391 -25.750  1.00 96.81           N
ATOM   1323  CA  TRP A 563      15.508 -17.641 -25.547  1.00 96.81           C
ATOM   1324  C   TRP A 563      15.727 -18.984 -24.875  1.00 96.81           C
ATOM   1325  CB  TRP A 563      16.156 -16.531 -24.719  1.00 96.81           C
ATOM   1326  O   TRP A 563      16.594 -19.766 -25.281  1.00 96.81           O
ATOM   1327  CG  TRP A 563      16.312 -15.234 -25.469  1.00 96.81           C
ATOM   1328  CD1 TRP A 563      16.078 -15.008 -26.781  1.00 96.81           C
ATOM   1329  CD2 TRP A 563      16.781 -13.992 -24.922  1.00 96.81           C
ATOM   1330  CE2 TRP A 563      16.781 -13.055 -25.969  1.00 96.81           C
ATOM   1331  CE3 TRP A 563      17.188 -13.586 -23.641  1.00 96.81           C
ATOM   1332  NE1 TRP A 563      16.359 -13.703 -27.109  1.00 96.81           N
ATOM   1333  CH2 TRP A 563      17.578 -11.359 -24.531  1.00 96.81           C
ATOM   1334  CZ2 TRP A 563      17.188 -11.734 -25.797  1.00 96.81           C
ATOM   1335  CZ3 TRP A 563      17.578 -12.266 -23.469  1.00 96.81           C
ATOM   1336  N   LEU A 564      15.039 -19.234 -23.891  1.00 97.81           N
ATOM   1337  CA  LEU A 564      15.188 -20.484 -23.156  1.00 97.81           C
ATOM   1338  C   LEU A 564      14.805 -21.672 -24.031  1.00 97.81           C
ATOM   1339  CB  LEU A 564      14.320 -20.469 -21.891  1.00 97.81           C
ATOM   1340  O   LEU A 564      15.383 -22.750 -23.906  1.00 97.81           O
ATOM   1341  CG  LEU A 564      14.750 -19.516 -20.781  1.00 97.81           C
ATOM   1342  CD1 LEU A 564      13.688 -19.453 -19.688  1.00 97.81           C
ATOM   1343  CD2 LEU A 564      16.094 -19.922 -20.219  1.00 97.81           C
ATOM   1344  N   ALA A 565      13.828 -21.516 -24.875  1.00 97.75           N
ATOM   1345  CA  ALA A 565      13.461 -22.578 -25.797  1.00 97.75           C
ATOM   1346  C   ALA A 565      14.617 -22.922 -26.734  1.00 97.75           C
ATOM   1347  CB  ALA A 565      12.234 -22.156 -26.609  1.00 97.75           C
ATOM   1348  O   ALA A 565      14.859 -24.094 -27.031  1.00 97.75           O
ATOM   1349  N   CYS A 566      15.289 -21.875 -27.156  1.00 96.12           N
ATOM   1350  CA  CYS A 566      16.438 -22.109 -28.016  1.00 96.12           C
ATOM   1351  C   CYS A 566      17.531 -22.875 -27.281  1.00 96.12           C
ATOM   1352  CB  CYS A 566      17.000 -20.781 -28.531  1.00 96.12           C
ATOM   1353  O   CYS A 566      18.141 -23.797 -27.828  1.00 96.12           O
ATOM   1354  SG  CYS A 566      15.883 -19.906 -29.672  1.00 96.12           S
ATOM   1355  N   ILE A 567      17.750 -22.484 -26.062  1.00 96.69           N
ATOM   1356  CA  ILE A 567      18.766 -23.172 -25.281  1.00 96.69           C
ATOM   1357  C   ILE A 567      18.328 -24.609 -25.000  1.00 96.69           C
ATOM   1358  CB  ILE A 567      19.047 -22.422 -23.953  1.00 96.69           C
ATOM   1359  O   ILE A 567      19.141 -25.531 -25.062  1.00 96.69           O
ATOM   1360  CG1 ILE A 567      19.625 -21.031 -24.219  1.00 96.69           C
ATOM   1361  CG2 ILE A 567      20.000 -23.250 -23.062  1.00 96.69           C
ATOM   1362  CD1 ILE A 567      19.734 -20.156 -22.984  1.00 96.69           C
ATOM   1363  N   TRP A 568      17.094 -24.812 -24.734  1.00 97.31           N
ATOM   1364  CA  TRP A 568      16.531 -26.141 -24.500  1.00 97.31           C
ATOM   1365  C   TRP A 568      16.766 -27.047 -25.703  1.00 97.31           C
ATOM   1366  CB  TRP A 568      15.039 -26.062 -24.188  1.00 97.31           C
ATOM   1367  O   TRP A 568      17.219 -28.188 -25.562  1.00 97.31           O
ATOM   1368  CG  TRP A 568      14.375 -27.391 -24.000  1.00 97.31           C
ATOM   1369  CD1 TRP A 568      13.352 -27.906 -24.734  1.00 97.31           C
ATOM   1370  CD2 TRP A 568      14.695 -28.359 -23.000  1.00 97.31           C
ATOM   1371  CE2 TRP A 568      13.820 -29.453 -23.188  1.00 97.31           C
ATOM   1372  CE3 TRP A 568      15.633 -28.406 -21.953  1.00 97.31           C
ATOM   1373  NE1 TRP A 568      13.016 -29.156 -24.250  1.00 97.31           N
ATOM   1374  CH2 TRP A 568      14.781 -30.609 -21.359  1.00 97.31           C
ATOM   1375  CZ2 TRP A 568      13.859 -30.594 -22.375  1.00 97.31           C
ATOM   1376  CZ3 TRP A 568      15.664 -29.547 -21.141  1.00 97.31           C
ATOM   1377  N   TYR A 569      16.516 -26.578 -26.828  1.00 96.38           N
ATOM   1378  CA  TYR A 569      16.750 -27.328 -28.047  1.00 96.38           C
ATOM   1379  C   TYR A 569      18.234 -27.609 -28.250  1.00 96.38           C
ATOM   1380  CB  TYR A 569      16.203 -26.562 -29.266  1.00 96.38           C
ATOM   1381  O   TYR A 569      18.609 -28.734 -28.594  1.00 96.38           O
ATOM   1382  CG  TYR A 569      16.641 -27.141 -30.594  1.00 96.38           C
ATOM   1383  CD1 TYR A 569      17.578 -26.484 -31.391  1.00 96.38           C
ATOM   1384  CD2 TYR A 569      16.094 -28.328 -31.062  1.00 96.38           C
ATOM   1385  CE1 TYR A 569      17.984 -27.016 -32.594  1.00 96.38           C
ATOM   1386  CE2 TYR A 569      16.484 -28.859 -32.281  1.00 96.38           C
ATOM   1387  OH  TYR A 569      17.812 -28.734 -34.250  1.00 96.38           O
ATOM   1388  CZ  TYR A 569      17.422 -28.203 -33.031  1.00 96.38           C
ATOM   1389  N   ALA A 570      19.000 -26.625 -28.016  1.00 94.00           N
ATOM   1390  CA  ALA A 570      20.438 -26.797 -28.188  1.00 94.00           C
ATOM   1391  C   ALA A 570      20.969 -27.906 -27.297  1.00 94.00           C
ATOM   1392  CB  ALA A 570      21.172 -25.484 -27.891  1.00 94.00           C
ATOM   1393  O   ALA A 570      21.812 -28.703 -27.734  1.00 94.00           O
ATOM   1394  N   ILE A 571      20.547 -28.016 -26.156  1.00 95.31           N
ATOM   1395  CA  ILE A 571      20.969 -29.062 -25.234  1.00 95.31           C
ATOM   1396  C   ILE A 571      20.531 -30.422 -25.766  1.00 95.31           C
ATOM   1397  CB  ILE A 571      20.391 -28.844 -23.812  1.00 95.31           C
ATOM   1398  O   ILE A 571      21.328 -31.359 -25.797  1.00 95.31           O
ATOM   1399  CG1 ILE A 571      21.031 -27.594 -23.172  1.00 95.31           C
ATOM   1400  CG2 ILE A 571      20.609 -30.078 -22.938  1.00 95.31           C
ATOM   1401  CD1 ILE A 571      20.359 -27.156 -21.875  1.00 95.31           C
ATOM   1402  N   GLY A 572      19.281 -30.625 -26.219  1.00 94.19           N
ATOM   1403  CA  GLY A 572      18.797 -31.859 -26.781  1.00 94.19           C
ATOM   1404  C   GLY A 572      19.547 -32.281 -28.047  1.00 94.19           C
ATOM   1405  O   GLY A 572      19.859 -33.438 -28.234  1.00 94.19           O
ATOM   1406  N   ASN A 573      19.781 -31.266 -28.781  1.00 91.56           N
ATOM   1407  CA  ASN A 573      20.469 -31.547 -30.047  1.00 91.56           C
ATOM   1408  C   ASN A 573      21.922 -31.938 -29.828  1.00 91.56           C
ATOM   1409  CB  ASN A 573      20.375 -30.328 -30.969  1.00 91.56           C
ATOM   1410  O   ASN A 573      22.438 -32.812 -30.516  1.00 91.56           O
ATOM   1411  CG  ASN A 573      20.828 -30.641 -32.375  1.00 91.56           C
ATOM   1412  ND2 ASN A 573      21.688 -29.781 -32.938  1.00 91.56           N
ATOM   1413  OD1 ASN A 573      20.391 -31.625 -32.969  1.00 91.56           O
ATOM   1414  N   MET A 574      22.578 -31.281 -28.938  1.00 90.38           N
ATOM   1415  CA  MET A 574      23.984 -31.578 -28.641  1.00 90.38           C
ATOM   1416  C   MET A 574      24.125 -32.969 -28.047  1.00 90.38           C
ATOM   1417  CB  MET A 574      24.578 -30.547 -27.688  1.00 90.38           C
ATOM   1418  O   MET A 574      25.109 -33.656 -28.312  1.00 90.38           O
ATOM   1419  CG  MET A 574      25.000 -29.250 -28.375  1.00 90.38           C
ATOM   1420  SD  MET A 574      25.812 -28.078 -27.203  1.00 90.38           S
ATOM   1421  CE  MET A 574      27.531 -28.609 -27.375  1.00 90.38           C
ATOM   1422  N   GLU A 575      23.203 -33.406 -27.219  1.00 90.44           N
ATOM   1423  CA  GLU A 575      23.297 -34.688 -26.516  1.00 90.44           C
ATOM   1424  C   GLU A 575      22.812 -35.844 -27.406  1.00 90.44           C
ATOM   1425  CB  GLU A 575      22.484 -34.625 -25.219  1.00 90.44           C
ATOM   1426  O   GLU A 575      23.172 -37.000 -27.172  1.00 90.44           O
ATOM   1427  CG  GLU A 575      23.125 -33.812 -24.125  1.00 90.44           C
ATOM   1428  CD  GLU A 575      22.359 -33.844 -22.812  1.00 90.44           C
ATOM   1429  OE1 GLU A 575      22.969 -33.625 -21.734  1.00 90.44           O
ATOM   1430  OE2 GLU A 575      21.125 -34.094 -22.859  1.00 90.44           O
ATOM   1431  N   GLN A 576      22.078 -35.625 -28.391  1.00 86.88           N
ATOM   1432  CA  GLN A 576      21.391 -36.656 -29.188  1.00 86.88           C
ATOM   1433  C   GLN A 576      22.375 -37.625 -29.812  1.00 86.88           C
ATOM   1434  CB  GLN A 576      20.547 -35.969 -30.266  1.00 86.88           C
ATOM   1435  O   GLN A 576      22.203 -38.844 -29.688  1.00 86.88           O
ATOM   1436  CG  GLN A 576      19.672 -36.969 -31.047  1.00 86.88           C
ATOM   1437  CD  GLN A 576      20.344 -37.500 -32.281  1.00 86.88           C
ATOM   1438  NE2 GLN A 576      19.812 -38.594 -32.844  1.00 86.88           N
ATOM   1439  OE1 GLN A 576      21.359 -36.969 -32.750  1.00 86.88           O
ATOM   1440  N   PRO A 577      23.469 -37.094 -30.484  1.00 78.31           N
ATOM   1441  CA  PRO A 577      24.375 -38.062 -31.156  1.00 78.31           C
ATOM   1442  C   PRO A 577      25.219 -38.844 -30.172  1.00 78.31           C
ATOM   1443  CB  PRO A 577      25.250 -37.156 -32.031  1.00 78.31           C
ATOM   1444  O   PRO A 577      25.719 -39.938 -30.516  1.00 78.31           O
ATOM   1445  CG  PRO A 577      24.969 -35.750 -31.562  1.00 78.31           C
ATOM   1446  CD  PRO A 577      23.766 -35.812 -30.656  1.00 78.31           C
ATOM   1447  N   HIS A 578      25.359 -38.438 -29.031  1.00 75.44           N
ATOM   1448  CA  HIS A 578      26.266 -39.062 -28.078  1.00 75.44           C
ATOM   1449  C   HIS A 578      25.516 -39.875 -27.031  1.00 75.44           C
ATOM   1450  CB  HIS A 578      27.109 -37.969 -27.375  1.00 75.44           C
ATOM   1451  O   HIS A 578      26.125 -40.438 -26.109  1.00 75.44           O
ATOM   1452  CG  HIS A 578      27.875 -37.125 -28.328  1.00 75.44           C
ATOM   1453  CD2 HIS A 578      27.844 -35.781 -28.531  1.00 75.44           C
ATOM   1454  ND1 HIS A 578      28.812 -37.594 -29.219  1.00 75.44           N
ATOM   1455  CE1 HIS A 578      29.312 -36.625 -29.922  1.00 75.44           C
ATOM   1456  NE2 HIS A 578      28.750 -35.500 -29.516  1.00 75.44           N
ATOM   1457  N   MET A 579      24.328 -40.094 -27.203  1.00 76.62           N
ATOM   1458  CA  MET A 579      23.562 -40.781 -26.156  1.00 76.62           C
ATOM   1459  C   MET A 579      23.438 -42.281 -26.484  1.00 76.62           C
ATOM   1460  CB  MET A 579      22.172 -40.188 -26.000  1.00 76.62           C
ATOM   1461  O   MET A 579      23.094 -42.656 -27.609  1.00 76.62           O
ATOM   1462  CG  MET A 579      22.141 -39.000 -25.031  1.00 76.62           C
ATOM   1463  SD  MET A 579      20.438 -38.406 -24.734  1.00 76.62           S
ATOM   1464  CE  MET A 579      20.703 -37.438 -23.219  1.00 76.62           C
ATOM   1465  N   ASP A 580      23.984 -43.000 -25.594  1.00 73.25           N
ATOM   1466  CA  ASP A 580      23.812 -44.438 -25.750  1.00 73.25           C
ATOM   1467  C   ASP A 580      22.344 -44.844 -25.578  1.00 73.25           C
ATOM   1468  CB  ASP A 580      24.672 -45.188 -24.734  1.00 73.25           C
ATOM   1469  O   ASP A 580      21.812 -45.656 -26.375  1.00 73.25           O
ATOM   1470  CG  ASP A 580      26.156 -45.125 -25.047  1.00 73.25           C
ATOM   1471  OD1 ASP A 580      26.516 -44.875 -26.219  1.00 73.25           O
ATOM   1472  OD2 ASP A 580      26.969 -45.312 -24.125  1.00 73.25           O
ATOM   1473  N   SER A 581      21.750 -44.438 -24.484  1.00 77.38           N
ATOM   1474  CA  SER A 581      20.328 -44.656 -24.266  1.00 77.38           C
ATOM   1475  C   SER A 581      19.484 -43.500 -24.812  1.00 77.38           C
ATOM   1476  CB  SER A 581      20.031 -44.875 -22.781  1.00 77.38           C
ATOM   1477  O   SER A 581      19.828 -42.344 -24.609  1.00 77.38           O
ATOM   1478  OG  SER A 581      20.359 -43.688 -22.047  1.00 77.38           O
ATOM   1479  N   ARG A 582      18.547 -43.812 -25.719  1.00 86.69           N
ATOM   1480  CA  ARG A 582      17.703 -42.844 -26.406  1.00 86.69           C
ATOM   1481  C   ARG A 582      16.656 -42.281 -25.453  1.00 86.69           C
ATOM   1482  CB  ARG A 582      17.016 -43.469 -27.609  1.00 86.69           C
ATOM   1483  O   ARG A 582      15.453 -42.500 -25.641  1.00 86.69           O
ATOM   1484  CG  ARG A 582      17.984 -43.938 -28.688  1.00 86.69           C
ATOM   1485  CD  ARG A 582      17.250 -44.469 -29.922  1.00 86.69           C
ATOM   1486  NE  ARG A 582      18.188 -44.875 -30.969  1.00 86.69           N
ATOM   1487  NH1 ARG A 582      16.547 -45.469 -32.500  1.00 86.69           N
ATOM   1488  NH2 ARG A 582      18.750 -45.688 -33.062  1.00 86.69           N
ATOM   1489  CZ  ARG A 582      17.828 -45.344 -32.156  1.00 86.69           C
ATOM   1490  N   ILE A 583      17.156 -41.562 -24.422  1.00 90.00           N
ATOM   1491  CA  ILE A 583      16.250 -41.094 -23.375  1.00 90.00           C
ATOM   1492  C   ILE A 583      16.047 -39.594 -23.469  1.00 90.00           C
ATOM   1493  CB  ILE A 583      16.766 -41.469 -21.969  1.00 90.00           C
ATOM   1494  O   ILE A 583      15.266 -39.000 -22.719  1.00 90.00           O
ATOM   1495  CG1 ILE A 583      18.188 -40.938 -21.750  1.00 90.00           C
ATOM   1496  CG2 ILE A 583      16.734 -43.000 -21.766  1.00 90.00           C
ATOM   1497  CD1 ILE A 583      18.672 -41.000 -20.312  1.00 90.00           C
ATOM   1498  N   GLY A 584      16.688 -38.844 -24.344  1.00 93.31           N
ATOM   1499  CA  GLY A 584      16.547 -37.406 -24.469  1.00 93.31           C
ATOM   1500  C   GLY A 584      15.133 -36.969 -24.859  1.00 93.31           C
ATOM   1501  O   GLY A 584      14.344 -37.781 -25.344  1.00 93.31           O
ATOM   1502  N   TRP A 585      14.844 -35.688 -24.562  1.00 94.88           N
ATOM   1503  CA  TRP A 585      13.492 -35.219 -24.844  1.00 94.88           C
ATOM   1504  C   TRP A 585      13.195 -35.250 -26.328  1.00 94.88           C
ATOM   1505  CB  TRP A 585      13.305 -33.781 -24.312  1.00 94.88           C
ATOM   1506  O   TRP A 585      12.047 -35.438 -26.750  1.00 94.88           O
ATOM   1507  CG  TRP A 585      13.977 -32.750 -25.156  1.00 94.88           C
ATOM   1508  CD1 TRP A 585      15.289 -32.344 -25.094  1.00 94.88           C
ATOM   1509  CD2 TRP A 585      13.375 -31.938 -26.172  1.00 94.88           C
ATOM   1510  CE2 TRP A 585      14.375 -31.094 -26.688  1.00 94.88           C
ATOM   1511  CE3 TRP A 585      12.078 -31.859 -26.703  1.00 94.88           C
ATOM   1512  NE1 TRP A 585      15.539 -31.359 -26.016  1.00 94.88           N
ATOM   1513  CH2 TRP A 585      12.844 -30.109 -28.203  1.00 94.88           C
ATOM   1514  CZ2 TRP A 585      14.125 -30.172 -27.703  1.00 94.88           C
ATOM   1515  CZ3 TRP A 585      11.828 -30.938 -27.719  1.00 94.88           C
ATOM   1516  N   LEU A 586      14.273 -35.094 -27.203  1.00 94.75           N
ATOM   1517  CA  LEU A 586      14.070 -35.156 -28.641  1.00 94.75           C
ATOM   1518  C   LEU A 586      13.680 -36.594 -29.078  1.00 94.75           C
ATOM   1519  CB  LEU A 586      15.336 -34.719 -29.391  1.00 94.75           C
ATOM   1520  O   LEU A 586      12.820 -36.750 -29.938  1.00 94.75           O
ATOM   1521  CG  LEU A 586      15.633 -33.219 -29.391  1.00 94.75           C
ATOM   1522  CD1 LEU A 586      16.969 -32.969 -30.062  1.00 94.75           C
ATOM   1523  CD2 LEU A 586      14.516 -32.469 -30.109  1.00 94.75           C
ATOM   1524  N   HIS A 587      14.281 -37.625 -28.531  1.00 93.94           N
ATOM   1525  CA  HIS A 587      13.906 -39.000 -28.812  1.00 93.94           C
ATOM   1526  C   HIS A 587      12.469 -39.281 -28.391  1.00 93.94           C
ATOM   1527  CB  HIS A 587      14.859 -39.969 -28.109  1.00 93.94           C
ATOM   1528  O   HIS A 587      11.695 -39.875 -29.141  1.00 93.94           O
ATOM   1529  CG  HIS A 587      16.250 -39.938 -28.656  1.00 93.94           C
ATOM   1530  CD2 HIS A 587      16.797 -40.531 -29.734  1.00 93.94           C
ATOM   1531  ND1 HIS A 587      17.266 -39.219 -28.047  1.00 93.94           N
ATOM   1532  CE1 HIS A 587      18.375 -39.375 -28.750  1.00 93.94           C
ATOM   1533  NE2 HIS A 587      18.125 -40.156 -29.766  1.00 93.94           N
ATOM   1534  N   ASN A 588      12.164 -38.812 -27.172  1.00 92.94           N
ATOM   1535  CA  ASN A 588      10.805 -38.969 -26.656  1.00 92.94           C
ATOM   1536  C   ASN A 588       9.781 -38.281 -27.562  1.00 92.94           C
ATOM   1537  CB  ASN A 588      10.695 -38.469 -25.234  1.00 92.94           C
ATOM   1538  O   ASN A 588       8.711 -38.844 -27.828  1.00 92.94           O
ATOM   1539  CG  ASN A 588       9.477 -39.000 -24.500  1.00 92.94           C
ATOM   1540  ND2 ASN A 588       9.453 -38.844 -23.188  1.00 92.94           N
ATOM   1541  OD1 ASN A 588       8.555 -39.531 -25.125  1.00 92.94           O
ATOM   1542  N   LEU A 589      10.133 -37.094 -28.000  1.00 94.31           N
ATOM   1543  CA  LEU A 589       9.242 -36.375 -28.906  1.00 94.31           C
ATOM   1544  C   LEU A 589       9.039 -37.156 -30.203  1.00 94.31           C
ATOM   1545  CB  LEU A 589       9.805 -34.969 -29.219  1.00 94.31           C
ATOM   1546  O   LEU A 589       7.910 -37.281 -30.688  1.00 94.31           O
ATOM   1547  CG  LEU A 589       9.031 -34.156 -30.250  1.00 94.31           C
ATOM   1548  CD1 LEU A 589       7.613 -33.875 -29.750  1.00 94.31           C
ATOM   1549  CD2 LEU A 589       9.758 -32.844 -30.547  1.00 94.31           C
ATOM   1550  N   GLY A 590      10.125 -37.688 -30.812  1.00 93.88           N
ATOM   1551  CA  GLY A 590      10.016 -38.500 -32.031  1.00 93.88           C
ATOM   1552  C   GLY A 590       9.109 -39.688 -31.844  1.00 93.88           C
ATOM   1553  O   GLY A 590       8.297 -40.000 -32.719  1.00 93.88           O
ATOM   1554  N   ASP A 591       9.234 -40.250 -30.703  1.00 92.44           N
ATOM   1555  CA  ASP A 591       8.406 -41.438 -30.406  1.00 92.44           C
ATOM   1556  C   ASP A 591       6.945 -41.031 -30.219  1.00 92.44           C
ATOM   1557  CB  ASP A 591       8.922 -42.156 -29.172  1.00 92.44           C
ATOM   1558  O   ASP A 591       6.039 -41.719 -30.688  1.00 92.44           O
ATOM   1559  CG  ASP A 591      10.273 -42.812 -29.391  1.00 92.44           C
ATOM   1560  OD1 ASP A 591      10.672 -43.031 -30.547  1.00 92.44           O
ATOM   1561  OD2 ASP A 591      10.945 -43.125 -28.375  1.00 92.44           O
ATOM   1562  N   GLN A 592       6.691 -39.938 -29.578  1.00 91.62           N
ATOM   1563  CA  GLN A 592       5.336 -39.500 -29.266  1.00 91.62           C
ATOM   1564  C   GLN A 592       4.578 -39.094 -30.516  1.00 91.62           C
ATOM   1565  CB  GLN A 592       5.367 -38.344 -28.266  1.00 91.62           C
ATOM   1566  O   GLN A 592       3.373 -39.312 -30.625  1.00 91.62           O
ATOM   1567  CG  GLN A 592       5.699 -38.781 -26.844  1.00 91.62           C
ATOM   1568  CD  GLN A 592       5.766 -37.594 -25.875  1.00 91.62           C
ATOM   1569  NE2 GLN A 592       6.098 -37.875 -24.609  1.00 91.62           N
ATOM   1570  OE1 GLN A 592       5.523 -36.469 -26.250  1.00 91.62           O
ATOM   1571  N   ILE A 593       5.293 -38.531 -31.500  1.00 92.31           N
ATOM   1572  CA  ILE A 593       4.598 -38.000 -32.656  1.00 92.31           C
ATOM   1573  C   ILE A 593       4.723 -38.969 -33.812  1.00 92.31           C
ATOM   1574  CB  ILE A 593       5.145 -36.594 -33.062  1.00 92.31           C
ATOM   1575  O   ILE A 593       4.309 -38.656 -34.938  1.00 92.31           O
ATOM   1576  CG1 ILE A 593       6.637 -36.688 -33.406  1.00 92.31           C
ATOM   1577  CG2 ILE A 593       4.895 -35.594 -31.938  1.00 92.31           C
ATOM   1578  CD1 ILE A 593       7.219 -35.406 -33.969  1.00 92.31           C
ATOM   1579  N   GLY A 594       5.359 -40.156 -33.625  1.00 91.00           N
ATOM   1580  CA  GLY A 594       5.469 -41.188 -34.656  1.00 91.00           C
ATOM   1581  C   GLY A 594       6.555 -40.906 -35.656  1.00 91.00           C
ATOM   1582  O   GLY A 594       6.441 -41.281 -36.844  1.00 91.00           O
ATOM   1583  N   LYS A 595       7.465 -40.031 -35.312  1.00 91.69           N
ATOM   1584  CA  LYS A 595       8.633 -39.750 -36.156  1.00 91.69           C
ATOM   1585  C   LYS A 595       9.930 -40.062 -35.406  1.00 91.69           C
ATOM   1586  CB  LYS A 595       8.633 -38.281 -36.562  1.00 91.69           C
ATOM   1587  O   LYS A 595      10.773 -39.219 -35.219  1.00 91.69           O
ATOM   1588  CG  LYS A 595       7.406 -37.844 -37.375  1.00 91.69           C
ATOM   1589  CD  LYS A 595       7.461 -36.375 -37.750  1.00 91.69           C
ATOM   1590  CE  LYS A 595       6.191 -35.938 -38.469  1.00 91.69           C
ATOM   1591  NZ  LYS A 595       6.211 -34.469 -38.781  1.00 91.69           N
ATOM   1592  N   PRO A 596      10.086 -41.281 -35.094  1.00 90.75           N
ATOM   1593  CA  PRO A 596      11.258 -41.656 -34.312  1.00 90.75           C
ATOM   1594  C   PRO A 596      12.562 -41.469 -35.062  1.00 90.75           C
ATOM   1595  CB  PRO A 596      11.008 -43.125 -34.000  1.00 90.75           C
ATOM   1596  O   PRO A 596      12.570 -41.500 -36.312  1.00 90.75           O
ATOM   1597  CG  PRO A 596      10.148 -43.625 -35.094  1.00 90.75           C
ATOM   1598  CD  PRO A 596       9.273 -42.500 -35.562  1.00 90.75           C
ATOM   1599  N   TYR A 597      13.547 -41.219 -34.406  1.00 87.69           N
ATOM   1600  CA  TYR A 597      14.883 -41.156 -34.969  1.00 87.69           C
ATOM   1601  C   TYR A 597      15.352 -42.531 -35.406  1.00 87.69           C
ATOM   1602  CB  TYR A 597      15.875 -40.531 -33.969  1.00 87.69           C
ATOM   1603  O   TYR A 597      15.086 -43.531 -34.719  1.00 87.69           O
ATOM   1604  CG  TYR A 597      15.695 -39.062 -33.781  1.00 87.69           C
ATOM   1605  CD1 TYR A 597      16.297 -38.125 -34.656  1.00 87.69           C
ATOM   1606  CD2 TYR A 597      14.945 -38.562 -32.719  1.00 87.69           C
ATOM   1607  CE1 TYR A 597      16.125 -36.750 -34.469  1.00 87.69           C
ATOM   1608  CE2 TYR A 597      14.781 -37.188 -32.531  1.00 87.69           C
ATOM   1609  OH  TYR A 597      15.219 -34.938 -33.250  1.00 87.69           O
ATOM   1610  CZ  TYR A 597      15.375 -36.312 -33.406  1.00 87.69           C
ATOM   1611  N   ASN A 598      15.961 -42.531 -36.438  1.00 82.62           N
ATOM   1612  CA  ASN A 598      16.547 -43.812 -36.844  1.00 82.62           C
ATOM   1613  C   ASN A 598      17.859 -44.094 -36.125  1.00 82.62           C
ATOM   1614  CB  ASN A 598      16.750 -43.812 -38.344  1.00 82.62           C
ATOM   1615  O   ASN A 598      18.312 -43.281 -35.312  1.00 82.62           O
ATOM   1616  CG  ASN A 598      17.641 -42.688 -38.844  1.00 82.62           C
ATOM   1617  ND2 ASN A 598      17.641 -42.438 -40.156  1.00 82.62           N
ATOM   1618  OD1 ASN A 598      18.312 -42.031 -38.031  1.00 82.62           O
ATOM   1619  N   SER A 599      18.234 -45.344 -36.344  1.00 75.88           N
ATOM   1620  CA  SER A 599      19.438 -45.812 -35.625  1.00 75.88           C
ATOM   1621  C   SER A 599      20.641 -44.938 -35.938  1.00 75.88           C
ATOM   1622  CB  SER A 599      19.750 -47.250 -36.000  1.00 75.88           C
ATOM   1623  O   SER A 599      21.562 -44.812 -35.125  1.00 75.88           O
ATOM   1624  OG  SER A 599      19.609 -47.469 -37.375  1.00 75.88           O
ATOM   1625  N   SER A 600      20.609 -44.281 -37.094  1.00 73.19           N
ATOM   1626  CA  SER A 600      21.719 -43.406 -37.500  1.00 73.19           C
ATOM   1627  C   SER A 600      21.516 -41.969 -37.031  1.00 73.19           C
ATOM   1628  CB  SER A 600      21.906 -43.438 -39.000  1.00 73.19           C
ATOM   1629  O   SER A 600      22.344 -41.094 -37.281  1.00 73.19           O
ATOM   1630  OG  SER A 600      20.656 -43.344 -39.656  1.00 73.19           O
ATOM   1631  N   GLY A 601      20.547 -41.844 -36.312  1.00 73.25           N
ATOM   1632  CA  GLY A 601      20.281 -40.500 -35.844  1.00 73.25           C
ATOM   1633  C   GLY A 601      19.562 -39.625 -36.875  1.00 73.25           C
ATOM   1634  O   GLY A 601      19.406 -38.438 -36.656  1.00 73.25           O
ATOM   1635  N   LEU A 602      19.328 -40.250 -38.000  1.00 76.25           N
ATOM   1636  CA  LEU A 602      18.609 -39.500 -39.062  1.00 76.25           C
ATOM   1637  C   LEU A 602      17.109 -39.656 -38.875  1.00 76.25           C
ATOM   1638  CB  LEU A 602      19.031 -40.031 -40.438  1.00 76.25           C
ATOM   1639  O   LEU A 602      16.641 -40.562 -38.188  1.00 76.25           O
ATOM   1640  CG  LEU A 602      20.484 -39.781 -40.844  1.00 76.25           C
ATOM   1641  CD1 LEU A 602      20.891 -40.750 -41.969  1.00 76.25           C
ATOM   1642  CD2 LEU A 602      20.672 -38.344 -41.312  1.00 76.25           C
ATOM   1643  N   GLY A 603      16.406 -38.688 -39.438  1.00 84.25           N
ATOM   1644  CA  GLY A 603      14.977 -38.625 -39.219  1.00 84.25           C
ATOM   1645  C   GLY A 603      14.578 -37.812 -38.000  1.00 84.25           C
ATOM   1646  O   GLY A 603      15.289 -36.875 -37.625  1.00 84.25           O
ATOM   1647  N   GLY A 604      13.516 -38.031 -37.500  1.00 89.06           N
ATOM   1648  CA  GLY A 604      13.055 -37.344 -36.312  1.00 89.06           C
ATOM   1649  C   GLY A 604      12.047 -36.250 -36.625  1.00 89.06           C
ATOM   1650  O   GLY A 604      11.641 -36.062 -37.781  1.00 89.06           O
ATOM   1651  N   PRO A 605      11.664 -35.562 -35.594  1.00 93.44           N
ATOM   1652  CA  PRO A 605      10.688 -34.469 -35.750  1.00 93.44           C
ATOM   1653  C   PRO A 605      11.203 -33.344 -36.594  1.00 93.44           C
ATOM   1654  CB  PRO A 605      10.430 -34.031 -34.312  1.00 93.44           C
ATOM   1655  O   PRO A 605      12.422 -33.156 -36.719  1.00 93.44           O
ATOM   1656  CG  PRO A 605      11.000 -35.094 -33.469  1.00 93.44           C
ATOM   1657  CD  PRO A 605      12.031 -35.844 -34.250  1.00 93.44           C
ATOM   1658  N   SER A 606      10.297 -32.594 -37.250  1.00 93.31           N
ATOM   1659  CA  SER A 606      10.648 -31.453 -38.062  1.00 93.31           C
ATOM   1660  C   SER A 606      11.148 -30.297 -37.219  1.00 93.31           C
ATOM   1661  CB  SER A 606       9.453 -31.000 -38.906  1.00 93.31           C
ATOM   1662  O   SER A 606      10.992 -30.328 -35.969  1.00 93.31           O
ATOM   1663  OG  SER A 606       8.500 -30.328 -38.094  1.00 93.31           O
ATOM   1664  N   ILE A 607      11.711 -29.391 -37.844  1.00 93.12           N
ATOM   1665  CA  ILE A 607      12.195 -28.203 -37.156  1.00 93.12           C
ATOM   1666  C   ILE A 607      11.023 -27.469 -36.500  1.00 93.12           C
ATOM   1667  CB  ILE A 607      12.953 -27.250 -38.094  1.00 93.12           C
ATOM   1668  O   ILE A 607      11.156 -26.969 -35.375  1.00 93.12           O
ATOM   1669  CG1 ILE A 607      14.289 -27.859 -38.531  1.00 93.12           C
ATOM   1670  CG2 ILE A 607      13.164 -25.891 -37.438  1.00 93.12           C
ATOM   1671  CD1 ILE A 607      14.977 -27.125 -39.656  1.00 93.12           C
ATOM   1672  N   LYS A 608       9.953 -27.391 -37.156  1.00 95.25           N
ATOM   1673  CA  LYS A 608       8.766 -26.750 -36.562  1.00 95.25           C
ATOM   1674  C   LYS A 608       8.289 -27.500 -35.344  1.00 95.25           C
ATOM   1675  CB  LYS A 608       7.641 -26.688 -37.625  1.00 95.25           C
ATOM   1676  O   LYS A 608       7.945 -26.875 -34.312  1.00 95.25           O
ATOM   1677  CG  LYS A 608       6.387 -25.969 -37.125  1.00 95.25           C
ATOM   1678  CD  LYS A 608       5.309 -25.938 -38.188  1.00 95.25           C
ATOM   1679  CE  LYS A 608       4.039 -25.266 -37.688  1.00 95.25           C
ATOM   1680  NZ  LYS A 608       2.980 -25.219 -38.750  1.00 95.25           N
ATOM   1681  N   ASP A 609       8.398 -28.812 -35.438  1.00 95.69           N
ATOM   1682  CA  ASP A 609       7.988 -29.609 -34.281  1.00 95.69           C
ATOM   1683  C   ASP A 609       8.906 -29.375 -33.094  1.00 95.69           C
ATOM   1684  CB  ASP A 609       7.973 -31.094 -34.656  1.00 95.69           C
ATOM   1685  O   ASP A 609       8.438 -29.203 -31.969  1.00 95.69           O
ATOM   1686  CG  ASP A 609       6.949 -31.438 -35.719  1.00 95.69           C
ATOM   1687  OD1 ASP A 609       5.906 -30.750 -35.812  1.00 95.69           O
ATOM   1688  OD2 ASP A 609       7.184 -32.406 -36.469  1.00 95.69           O
ATOM   1689  N   LYS A 610      10.094 -29.344 -33.438  1.00 96.38           N
ATOM   1690  CA  LYS A 610      11.078 -29.156 -32.375  1.00 96.38           C
ATOM   1691  C   LYS A 610      10.922 -27.781 -31.734  1.00 96.38           C
ATOM   1692  CB  LYS A 610      12.500 -29.312 -32.938  1.00 96.38           C
ATOM   1693  O   LYS A 610      10.922 -27.672 -30.500  1.00 96.38           O
ATOM   1694  CG  LYS A 610      12.820 -30.719 -33.438  1.00 96.38           C
ATOM   1695  CD  LYS A 610      14.172 -30.766 -34.125  1.00 96.38           C
ATOM   1696  CE  LYS A 610      14.445 -32.125 -34.719  1.00 96.38           C
ATOM   1697  NZ  LYS A 610      15.719 -32.156 -35.500  1.00 96.38           N
ATOM   1698  N   TYR A 611      10.758 -26.797 -32.500  1.00 96.38           N
ATOM   1699  CA  TYR A 611      10.672 -25.438 -31.953  1.00 96.38           C
ATOM   1700  C   TYR A 611       9.398 -25.250 -31.141  1.00 96.38           C
ATOM   1701  CB  TYR A 611      10.727 -24.406 -33.094  1.00 96.38           C
ATOM   1702  O   TYR A 611       9.445 -24.750 -30.016  1.00 96.38           O
ATOM   1703  CG  TYR A 611      10.469 -23.000 -32.656  1.00 96.38           C
ATOM   1704  CD1 TYR A 611       9.289 -22.328 -33.000  1.00 96.38           C
ATOM   1705  CD2 TYR A 611      11.406 -22.312 -31.891  1.00 96.38           C
ATOM   1706  CE1 TYR A 611       9.055 -21.031 -32.594  1.00 96.38           C
ATOM   1707  CE2 TYR A 611      11.180 -21.000 -31.469  1.00 96.38           C
ATOM   1708  OH  TYR A 611       9.773 -19.078 -31.422  1.00 96.38           O
ATOM   1709  CZ  TYR A 611      10.000 -20.375 -31.828  1.00 96.38           C
ATOM   1710  N   VAL A 612       8.328 -25.594 -31.656  1.00 97.19           N
ATOM   1711  CA  VAL A 612       7.051 -25.406 -30.984  1.00 97.19           C
ATOM   1712  C   VAL A 612       7.059 -26.172 -29.656  1.00 97.19           C
ATOM   1713  CB  VAL A 612       5.867 -25.875 -31.859  1.00 97.19           C
ATOM   1714  O   VAL A 612       6.586 -25.656 -28.641  1.00 97.19           O
ATOM   1715  CG1 VAL A 612       4.578 -25.922 -31.031  1.00 97.19           C
ATOM   1716  CG2 VAL A 612       5.699 -24.953 -33.062  1.00 97.19           C
ATOM   1717  N   THR A 613       7.641 -27.359 -29.672  1.00 97.12           N
ATOM   1718  CA  THR A 613       7.676 -28.156 -28.453  1.00 97.12           C
ATOM   1719  C   THR A 613       8.625 -27.547 -27.438  1.00 97.12           C
ATOM   1720  CB  THR A 613       8.102 -29.609 -28.750  1.00 97.12           C
ATOM   1721  O   THR A 613       8.336 -27.547 -26.234  1.00 97.12           O
ATOM   1722  CG2 THR A 613       8.078 -30.453 -27.484  1.00 97.12           C
ATOM   1723  OG1 THR A 613       7.199 -30.172 -29.719  1.00 97.12           O
ATOM   1724  N   ALA A 614       9.727 -27.062 -27.984  1.00 97.31           N
ATOM   1725  CA  ALA A 614      10.656 -26.391 -27.062  1.00 97.31           C
ATOM   1726  C   ALA A 614      10.008 -25.172 -26.438  1.00 97.31           C
ATOM   1727  CB  ALA A 614      11.938 -26.000 -27.797  1.00 97.31           C
ATOM   1728  O   ALA A 614      10.117 -24.953 -25.219  1.00 97.31           O
ATOM   1729  N   LEU A 615       9.336 -24.406 -27.141  1.00 97.31           N
ATOM   1730  CA  LEU A 615       8.641 -23.234 -26.641  1.00 97.31           C
ATOM   1731  C   LEU A 615       7.547 -23.625 -25.656  1.00 97.31           C
ATOM   1732  CB  LEU A 615       8.039 -22.438 -27.797  1.00 97.31           C
ATOM   1733  O   LEU A 615       7.379 -22.969 -24.625  1.00 97.31           O
ATOM   1734  CG  LEU A 615       7.562 -21.016 -27.469  1.00 97.31           C
ATOM   1735  CD1 LEU A 615       8.742 -20.141 -27.031  1.00 97.31           C
ATOM   1736  CD2 LEU A 615       6.852 -20.391 -28.672  1.00 97.31           C
ATOM   1737  N   TYR A 616       6.891 -24.688 -26.047  1.00 95.69           N
ATOM   1738  CA  TYR A 616       5.852 -25.219 -25.172  1.00 95.69           C
ATOM   1739  C   TYR A 616       6.430 -25.625 -23.828  1.00 95.69           C
ATOM   1740  CB  TYR A 616       5.152 -26.422 -25.828  1.00 95.69           C
ATOM   1741  O   TYR A 616       5.879 -25.281 -22.781  1.00 95.69           O
ATOM   1742  CG  TYR A 616       4.254 -27.172 -24.875  1.00 95.69           C
ATOM   1743  CD1 TYR A 616       4.582 -28.469 -24.469  1.00 95.69           C
ATOM   1744  CD2 TYR A 616       3.080 -26.609 -24.391  1.00 95.69           C
ATOM   1745  CE1 TYR A 616       3.756 -29.172 -23.594  1.00 95.69           C
ATOM   1746  CE2 TYR A 616       2.246 -27.312 -23.531  1.00 95.69           C
ATOM   1747  OH  TYR A 616       1.772 -29.281 -22.281  1.00 95.69           O
ATOM   1748  CZ  TYR A 616       2.594 -28.594 -23.141  1.00 95.69           C
ATOM   1749  N   PHE A 617       7.523 -26.188 -23.812  1.00 95.19           N
ATOM   1750  CA  PHE A 617       8.172 -26.641 -22.578  1.00 95.19           C
ATOM   1751  C   PHE A 617       8.602 -25.438 -21.734  1.00 95.19           C
ATOM   1752  CB  PHE A 617       9.375 -27.516 -22.891  1.00 95.19           C
ATOM   1753  O   PHE A 617       8.375 -25.422 -20.531  1.00 95.19           O
ATOM   1754  CG  PHE A 617      10.203 -27.875 -21.688  1.00 95.19           C
ATOM   1755  CD1 PHE A 617      11.414 -27.234 -21.453  1.00 95.19           C
ATOM   1756  CD2 PHE A 617       9.773 -28.844 -20.797  1.00 95.19           C
ATOM   1757  CE1 PHE A 617      12.180 -27.562 -20.328  1.00 95.19           C
ATOM   1758  CE2 PHE A 617      10.531 -29.172 -19.672  1.00 95.19           C
ATOM   1759  CZ  PHE A 617      11.734 -28.531 -19.453  1.00 95.19           C
ATOM   1760  N   THR A 618       9.148 -24.438 -22.328  1.00 96.44           N
ATOM   1761  CA  THR A 618       9.664 -23.297 -21.578  1.00 96.44           C
ATOM   1762  C   THR A 618       8.516 -22.469 -21.016  1.00 96.44           C
ATOM   1763  CB  THR A 618      10.570 -22.422 -22.453  1.00 96.44           C
ATOM   1764  O   THR A 618       8.562 -22.016 -19.875  1.00 96.44           O
ATOM   1765  CG2 THR A 618      11.812 -23.172 -22.891  1.00 96.44           C
ATOM   1766  OG1 THR A 618       9.836 -22.000 -23.609  1.00 96.44           O
ATOM   1767  N   PHE A 619       7.477 -22.281 -21.766  1.00 95.25           N
ATOM   1768  CA  PHE A 619       6.332 -21.531 -21.266  1.00 95.25           C
ATOM   1769  C   PHE A 619       5.664 -22.281 -20.109  1.00 95.25           C
ATOM   1770  CB  PHE A 619       5.320 -21.266 -22.375  1.00 95.25           C
ATOM   1771  O   PHE A 619       5.219 -21.656 -19.141  1.00 95.25           O
ATOM   1772  CG  PHE A 619       5.387 -19.875 -22.953  1.00 95.25           C
ATOM   1773  CD1 PHE A 619       4.898 -18.797 -22.234  1.00 95.25           C
ATOM   1774  CD2 PHE A 619       5.941 -19.656 -24.203  1.00 95.25           C
ATOM   1775  CE1 PHE A 619       4.961 -17.500 -22.750  1.00 95.25           C
ATOM   1776  CE2 PHE A 619       6.008 -18.375 -24.734  1.00 95.25           C
ATOM   1777  CZ  PHE A 619       5.516 -17.297 -24.016  1.00 95.25           C
ATOM   1778  N   SER A 620       5.555 -23.594 -20.234  1.00 92.81           N
ATOM   1779  CA  SER A 620       4.984 -24.391 -19.141  1.00 92.81           C
ATOM   1780  C   SER A 620       5.816 -24.266 -17.875  1.00 92.81           C
ATOM   1781  CB  SER A 620       4.887 -25.859 -19.547  1.00 92.81           C
ATOM   1782  O   SER A 620       5.266 -24.219 -16.766  1.00 92.81           O
ATOM   1783  OG  SER A 620       6.172 -26.453 -19.625  1.00 92.81           O
ATOM   1784  N   SER A 621       7.051 -24.125 -18.031  1.00 92.44           N
ATOM   1785  CA  SER A 621       7.949 -23.984 -16.891  1.00 92.44           C
ATOM   1786  C   SER A 621       7.879 -22.594 -16.281  1.00 92.44           C
ATOM   1787  CB  SER A 621       9.391 -24.297 -17.297  1.00 92.44           C
ATOM   1788  O   SER A 621       7.785 -22.438 -15.062  1.00 92.44           O
ATOM   1789  OG  SER A 621       9.516 -25.656 -17.703  1.00 92.44           O
ATOM   1790  N   LEU A 622       7.820 -21.609 -17.094  1.00 92.44           N
ATOM   1791  CA  LEU A 622       7.855 -20.219 -16.625  1.00 92.44           C
ATOM   1792  C   LEU A 622       6.527 -19.828 -15.992  1.00 92.44           C
ATOM   1793  CB  LEU A 622       8.180 -19.266 -17.781  1.00 92.44           C
ATOM   1794  O   LEU A 622       6.496 -19.016 -15.070  1.00 92.44           O
ATOM   1795  CG  LEU A 622       9.625 -19.266 -18.281  1.00 92.44           C
ATOM   1796  CD1 LEU A 622       9.766 -18.359 -19.500  1.00 92.44           C
ATOM   1797  CD2 LEU A 622      10.562 -18.828 -17.156  1.00 92.44           C
ATOM   1798  N   THR A 623       5.441 -20.453 -16.500  1.00 90.75           N
ATOM   1799  CA  THR A 623       4.121 -20.125 -15.977  1.00 90.75           C
ATOM   1800  C   THR A 623       3.688 -21.125 -14.922  1.00 90.75           C
ATOM   1801  CB  THR A 623       3.070 -20.078 -17.109  1.00 90.75           C
ATOM   1802  O   THR A 623       2.551 -21.094 -14.445  1.00 90.75           O
ATOM   1803  CG2 THR A 623       3.428 -19.031 -18.156  1.00 90.75           C
ATOM   1804  OG1 THR A 623       3.004 -21.359 -17.734  1.00 90.75           O
ATOM   1805  N   SER A 624       4.500 -22.062 -14.578  1.00 87.50           N
ATOM   1806  CA  SER A 624       4.301 -23.031 -13.508  1.00 87.50           C
ATOM   1807  C   SER A 624       3.096 -23.922 -13.781  1.00 87.50           C
ATOM   1808  CB  SER A 624       4.125 -22.312 -12.164  1.00 87.50           C
ATOM   1809  O   SER A 624       2.463 -24.422 -12.852  1.00 87.50           O
ATOM   1810  OG  SER A 624       5.262 -21.531 -11.852  1.00 87.50           O
ATOM   1811  N   VAL A 625       2.607 -24.078 -14.938  1.00 83.69           N
ATOM   1812  CA  VAL A 625       1.484 -24.938 -15.266  1.00 83.69           C
ATOM   1813  C   VAL A 625       1.908 -26.406 -15.125  1.00 83.69           C
ATOM   1814  CB  VAL A 625       0.953 -24.672 -16.688  1.00 83.69           C
ATOM   1815  O   VAL A 625       1.156 -27.234 -14.602  1.00 83.69           O
ATOM   1816  CG1 VAL A 625      -0.088 -25.719 -17.078  1.00 83.69           C
ATOM   1817  CG2 VAL A 625       0.363 -23.266 -16.781  1.00 83.69           C
ATOM   1818  N   GLY A 626       3.217 -26.734 -15.281  1.00 79.50           N
ATOM   1819  CA  GLY A 626       3.719 -28.078 -15.086  1.00 79.50           C
ATOM   1820  C   GLY A 626       3.975 -28.812 -16.391  1.00 79.50           C
ATOM   1821  O   GLY A 626       3.428 -28.453 -17.422  1.00 79.50           O
ATOM   1822  N   PHE A 627       4.656 -29.953 -16.172  1.00 75.56           N
ATOM   1823  CA  PHE A 627       5.109 -30.719 -17.312  1.00 75.56           C
ATOM   1824  C   PHE A 627       4.043 -31.719 -17.734  1.00 75.56           C
ATOM   1825  CB  PHE A 627       6.414 -31.453 -16.984  1.00 75.56           C
ATOM   1826  O   PHE A 627       3.371 -32.312 -16.891  1.00 75.56           O
ATOM   1827  CG  PHE A 627       7.492 -30.562 -16.438  1.00 75.56           C
ATOM   1828  CD1 PHE A 627       7.988 -29.500 -17.203  1.00 75.56           C
ATOM   1829  CD2 PHE A 627       8.016 -30.781 -15.172  1.00 75.56           C
ATOM   1830  CE1 PHE A 627       8.984 -28.672 -16.688  1.00 75.56           C
ATOM   1831  CE2 PHE A 627       9.016 -29.953 -14.664  1.00 75.56           C
ATOM   1832  CZ  PHE A 627       9.500 -28.906 -15.430  1.00 75.56           C
ATOM   1833  N   GLY A 628       3.600 -31.625 -18.844  1.00 77.81           N
ATOM   1834  CA  GLY A 628       2.693 -32.594 -19.422  1.00 77.81           C
ATOM   1835  C   GLY A 628       3.412 -33.781 -20.094  1.00 77.81           C
ATOM   1836  O   GLY A 628       4.031 -34.594 -19.406  1.00 77.81           O
ATOM   1837  N   ASN A 629       3.523 -33.750 -21.250  1.00 86.81           N
ATOM   1838  CA  ASN A 629       4.078 -34.844 -22.047  1.00 86.81           C
ATOM   1839  C   ASN A 629       5.539 -34.594 -22.406  1.00 86.81           C
ATOM   1840  CB  ASN A 629       3.250 -35.062 -23.312  1.00 86.81           C
ATOM   1841  O   ASN A 629       6.227 -35.500 -22.906  1.00 86.81           O
ATOM   1842  CG  ASN A 629       3.102 -33.781 -24.141  1.00 86.81           C
ATOM   1843  ND2 ASN A 629       2.701 -33.938 -25.391  1.00 86.81           N
ATOM   1844  OD1 ASN A 629       3.344 -32.688 -23.641  1.00 86.81           O
ATOM   1845  N   VAL A 630       6.031 -33.406 -22.141  1.00 89.62           N
ATOM   1846  CA  VAL A 630       7.441 -33.094 -22.375  1.00 89.62           C
ATOM   1847  C   VAL A 630       8.164 -32.906 -21.047  1.00 89.62           C
ATOM   1848  CB  VAL A 630       7.609 -31.844 -23.266  1.00 89.62           C
ATOM   1849  O   VAL A 630       7.738 -32.094 -20.219  1.00 89.62           O
ATOM   1850  CG1 VAL A 630       9.086 -31.594 -23.578  1.00 89.62           C
ATOM   1851  CG2 VAL A 630       6.805 -32.000 -24.562  1.00 89.62           C
ATOM   1852  N   SER A 631       9.172 -33.594 -20.688  1.00 91.19           N
ATOM   1853  CA  SER A 631       9.891 -33.531 -19.422  1.00 91.19           C
ATOM   1854  C   SER A 631      11.398 -33.688 -19.641  1.00 91.19           C
ATOM   1855  CB  SER A 631       9.375 -34.562 -18.453  1.00 91.19           C
ATOM   1856  O   SER A 631      11.828 -34.250 -20.641  1.00 91.19           O
ATOM   1857  OG  SER A 631       9.617 -35.875 -18.938  1.00 91.19           O
ATOM   1858  N   PRO A 632      12.188 -33.125 -18.781  1.00 93.81           N
ATOM   1859  CA  PRO A 632      13.625 -33.406 -18.828  1.00 93.81           C
ATOM   1860  C   PRO A 632      13.969 -34.844 -18.406  1.00 93.81           C
ATOM   1861  CB  PRO A 632      14.211 -32.375 -17.844  1.00 93.81           C
ATOM   1862  O   PRO A 632      13.422 -35.344 -17.438  1.00 93.81           O
ATOM   1863  CG  PRO A 632      13.109 -32.156 -16.859  1.00 93.81           C
ATOM   1864  CD  PRO A 632      11.797 -32.281 -17.562  1.00 93.81           C
ATOM   1865  N   ASN A 633      14.883 -35.469 -19.125  1.00 93.94           N
ATOM   1866  CA  ASN A 633      15.203 -36.875 -18.891  1.00 93.94           C
ATOM   1867  C   ASN A 633      16.688 -37.062 -18.531  1.00 93.94           C
ATOM   1868  CB  ASN A 633      14.836 -37.750 -20.094  1.00 93.94           C
ATOM   1869  O   ASN A 633      17.016 -37.844 -17.641  1.00 93.94           O
ATOM   1870  CG  ASN A 633      13.359 -37.656 -20.438  1.00 93.94           C
ATOM   1871  ND2 ASN A 633      13.047 -37.406 -21.703  1.00 93.94           N
ATOM   1872  OD1 ASN A 633      12.500 -37.844 -19.562  1.00 93.94           O
ATOM   1873  N   THR A 634      17.516 -36.281 -19.234  1.00 94.25           N
ATOM   1874  CA  THR A 634      18.938 -36.375 -18.969  1.00 94.25           C
ATOM   1875  C   THR A 634      19.344 -35.438 -17.844  1.00 94.25           C
ATOM   1876  CB  THR A 634      19.766 -36.094 -20.234  1.00 94.25           C
ATOM   1877  O   THR A 634      18.562 -34.594 -17.422  1.00 94.25           O
ATOM   1878  CG2 THR A 634      19.281 -36.906 -21.422  1.00 94.25           C
ATOM   1879  OG1 THR A 634      19.656 -34.688 -20.547  1.00 94.25           O
ATOM   1880  N   ASN A 635      20.516 -35.625 -17.250  1.00 95.81           N
ATOM   1881  CA  ASN A 635      21.000 -34.750 -16.188  1.00 95.81           C
ATOM   1882  C   ASN A 635      21.109 -33.281 -16.656  1.00 95.81           C
ATOM   1883  CB  ASN A 635      22.344 -35.219 -15.648  1.00 95.81           C
ATOM   1884  O   ASN A 635      20.734 -32.375 -15.938  1.00 95.81           O
ATOM   1885  CG  ASN A 635      22.188 -36.438 -14.742  1.00 95.81           C
ATOM   1886  ND2 ASN A 635      23.297 -37.156 -14.523  1.00 95.81           N
ATOM   1887  OD1 ASN A 635      21.109 -36.719 -14.242  1.00 95.81           O
ATOM   1888  N   SER A 636      21.625 -33.094 -17.844  1.00 95.94           N
ATOM   1889  CA  SER A 636      21.766 -31.734 -18.375  1.00 95.94           C
ATOM   1890  C   SER A 636      20.391 -31.078 -18.547  1.00 95.94           C
ATOM   1891  CB  SER A 636      22.500 -31.750 -19.703  1.00 95.94           C
ATOM   1892  O   SER A 636      20.219 -29.891 -18.250  1.00 95.94           O
ATOM   1893  OG  SER A 636      23.781 -32.344 -19.562  1.00 95.94           O
ATOM   1894  N   GLU A 637      19.469 -31.891 -19.031  1.00 95.38           N
ATOM   1895  CA  GLU A 637      18.109 -31.359 -19.188  1.00 95.38           C
ATOM   1896  C   GLU A 637      17.484 -31.031 -17.828  1.00 95.38           C
ATOM   1897  CB  GLU A 637      17.234 -32.375 -19.938  1.00 95.38           C
ATOM   1898  O   GLU A 637      16.797 -30.016 -17.703  1.00 95.38           O
ATOM   1899  CG  GLU A 637      17.625 -32.562 -21.406  1.00 95.38           C
ATOM   1900  CD  GLU A 637      16.875 -33.688 -22.094  1.00 95.38           C
ATOM   1901  OE1 GLU A 637      17.203 -34.000 -23.250  1.00 95.38           O
ATOM   1902  OE2 GLU A 637      15.938 -34.219 -21.453  1.00 95.38           O
ATOM   1903  N   LYS A 638      17.750 -31.859 -16.859  1.00 96.56           N
ATOM   1904  CA  LYS A 638      17.203 -31.609 -15.523  1.00 96.56           C
ATOM   1905  C   LYS A 638      17.859 -30.391 -14.883  1.00 96.56           C
ATOM   1906  CB  LYS A 638      17.391 -32.844 -14.633  1.00 96.56           C
ATOM   1907  O   LYS A 638      17.188 -29.594 -14.234  1.00 96.56           O
ATOM   1908  CG  LYS A 638      16.484 -34.000 -14.992  1.00 96.56           C
ATOM   1909  CD  LYS A 638      16.797 -35.250 -14.148  1.00 96.56           C
ATOM   1910  CE  LYS A 638      15.945 -36.438 -14.562  1.00 96.56           C
ATOM   1911  NZ  LYS A 638      16.469 -37.719 -13.984  1.00 96.56           N
ATOM   1912  N   ILE A 639      19.062 -30.250 -15.023  1.00 97.38           N
ATOM   1913  CA  ILE A 639      19.766 -29.078 -14.484  1.00 97.38           C
ATOM   1914  C   ILE A 639      19.219 -27.812 -15.141  1.00 97.38           C
ATOM   1915  CB  ILE A 639      21.281 -29.188 -14.688  1.00 97.38           C
ATOM   1916  O   ILE A 639      18.953 -26.812 -14.461  1.00 97.38           O
ATOM   1917  CG1 ILE A 639      21.875 -30.281 -13.781  1.00 97.38           C
ATOM   1918  CG2 ILE A 639      21.969 -27.844 -14.438  1.00 97.38           C
ATOM   1919  CD1 ILE A 639      23.312 -30.656 -14.117  1.00 97.38           C
ATOM   1920  N   PHE A 640      19.094 -27.828 -16.422  1.00 97.25           N
ATOM   1921  CA  PHE A 640      18.531 -26.688 -17.141  1.00 97.25           C
ATOM   1922  C   PHE A 640      17.141 -26.359 -16.609  1.00 97.25           C
ATOM   1923  CB  PHE A 640      18.469 -26.969 -18.641  1.00 97.25           C
ATOM   1924  O   PHE A 640      16.797 -25.188 -16.391  1.00 97.25           O
ATOM   1925  CG  PHE A 640      17.766 -25.891 -19.438  1.00 97.25           C
ATOM   1926  CD1 PHE A 640      16.469 -26.109 -19.906  1.00 97.25           C
ATOM   1927  CD2 PHE A 640      18.375 -24.688 -19.688  1.00 97.25           C
ATOM   1928  CE1 PHE A 640      15.812 -25.125 -20.641  1.00 97.25           C
ATOM   1929  CE2 PHE A 640      17.719 -23.688 -20.422  1.00 97.25           C
ATOM   1930  CZ  PHE A 640      16.438 -23.906 -20.891  1.00 97.25           C
ATOM   1931  N   SER A 641      16.359 -27.406 -16.469  1.00 95.81           N
ATOM   1932  CA  SER A 641      15.008 -27.203 -15.977  1.00 95.81           C
ATOM   1933  C   SER A 641      15.016 -26.562 -14.586  1.00 95.81           C
ATOM   1934  CB  SER A 641      14.234 -28.516 -15.945  1.00 95.81           C
ATOM   1935  O   SER A 641      14.156 -25.750 -14.266  1.00 95.81           O
ATOM   1936  OG  SER A 641      14.047 -29.016 -17.250  1.00 95.81           O
ATOM   1937  N   ILE A 642      15.906 -26.922 -13.781  1.00 95.69           N
ATOM   1938  CA  ILE A 642      16.062 -26.328 -12.461  1.00 95.69           C
ATOM   1939  C   ILE A 642      16.328 -24.828 -12.594  1.00 95.69           C
ATOM   1940  CB  ILE A 642      17.188 -27.016 -11.648  1.00 95.69           C
ATOM   1941  O   ILE A 642      15.688 -24.016 -11.938  1.00 95.69           O
ATOM   1942  CG1 ILE A 642      16.766 -28.438 -11.258  1.00 95.69           C
ATOM   1943  CG2 ILE A 642      17.547 -26.172 -10.414  1.00 95.69           C
ATOM   1944  CD1 ILE A 642      17.922 -29.297 -10.773  1.00 95.69           C
ATOM   1945  N   CYS A 643      17.219 -24.453 -13.414  1.00 96.44           N
ATOM   1946  CA  CYS A 643      17.531 -23.047 -13.633  1.00 96.44           C
ATOM   1947  C   CYS A 643      16.328 -22.281 -14.164  1.00 96.44           C
ATOM   1948  CB  CYS A 643      18.703 -22.906 -14.609  1.00 96.44           C
ATOM   1949  O   CYS A 643      16.062 -21.156 -13.750  1.00 96.44           O
ATOM   1950  SG  CYS A 643      20.281 -23.500 -13.953  1.00 96.44           S
ATOM   1951  N   VAL A 644      15.680 -22.922 -15.070  1.00 95.81           N
ATOM   1952  CA  VAL A 644      14.516 -22.281 -15.672  1.00 95.81           C
ATOM   1953  C   VAL A 644      13.445 -22.062 -14.609  1.00 95.81           C
ATOM   1954  CB  VAL A 644      13.945 -23.125 -16.844  1.00 95.81           C
ATOM   1955  O   VAL A 644      12.773 -21.016 -14.602  1.00 95.81           O
ATOM   1956  CG1 VAL A 644      12.594 -22.562 -17.297  1.00 95.81           C
ATOM   1957  CG2 VAL A 644      14.930 -23.156 -18.000  1.00 95.81           C
ATOM   1958  N   MET A 645      13.211 -23.000 -13.734  1.00 93.50           N
ATOM   1959  CA  MET A 645      12.219 -22.859 -12.680  1.00 93.50           C
ATOM   1960  C   MET A 645      12.578 -21.703 -11.742  1.00 93.50           C
ATOM   1961  CB  MET A 645      12.086 -24.156 -11.883  1.00 93.50           C
ATOM   1962  O   MET A 645      11.703 -20.953 -11.305  1.00 93.50           O
ATOM   1963  CG  MET A 645      11.383 -25.266 -12.641  1.00 93.50           C
ATOM   1964  SD  MET A 645      11.172 -26.781 -11.625  1.00 93.50           S
ATOM   1965  CE  MET A 645      12.766 -27.594 -11.945  1.00 93.50           C
ATOM   1966  N   LEU A 646      13.812 -21.484 -11.492  1.00 92.12           N
ATOM   1967  CA  LEU A 646      14.266 -20.375 -10.648  1.00 92.12           C
ATOM   1968  C   LEU A 646      14.062 -19.047 -11.352  1.00 92.12           C
ATOM   1969  CB  LEU A 646      15.742 -20.562 -10.281  1.00 92.12           C
ATOM   1970  O   LEU A 646      13.523 -18.109 -10.758  1.00 92.12           O
ATOM   1971  CG  LEU A 646      16.047 -21.578  -9.188  1.00 92.12           C
ATOM   1972  CD1 LEU A 646      17.562 -21.781  -9.055  1.00 92.12           C
ATOM   1973  CD2 LEU A 646      15.453 -21.125  -7.855  1.00 92.12           C
ATOM   1974  N   ILE A 647      14.406 -19.031 -12.562  1.00 92.75           N
ATOM   1975  CA  ILE A 647      14.195 -17.828 -13.344  1.00 92.75           C
ATOM   1976  C   ILE A 647      12.703 -17.531 -13.461  1.00 92.75           C
ATOM   1977  CB  ILE A 647      14.836 -17.938 -14.750  1.00 92.75           C
ATOM   1978  O   ILE A 647      12.281 -16.375 -13.367  1.00 92.75           O
ATOM   1979  CG1 ILE A 647      16.359 -17.984 -14.641  1.00 92.75           C
ATOM   1980  CG2 ILE A 647      14.375 -16.797 -15.648  1.00 92.75           C
ATOM   1981  CD1 ILE A 647      17.062 -18.406 -15.922  1.00 92.75           C
ATOM   1982  N   GLY A 648      11.977 -18.625 -13.680  1.00 90.75           N
ATOM   1983  CA  GLY A 648      10.531 -18.469 -13.789  1.00 90.75           C
ATOM   1984  C   GLY A 648       9.898 -17.891 -12.539  1.00 90.75           C
ATOM   1985  O   GLY A 648       9.039 -17.016 -12.617  1.00 90.75           O
ATOM   1986  N   SER A 649      10.273 -18.344 -11.422  1.00 89.31           N
ATOM   1987  CA  SER A 649       9.742 -17.828 -10.164  1.00 89.31           C
ATOM   1988  C   SER A 649      10.078 -16.344  -9.984  1.00 89.31           C
ATOM   1989  CB  SER A 649      10.281 -18.625  -8.984  1.00 89.31           C
ATOM   1990  O   SER A 649       9.227 -15.555  -9.578  1.00 89.31           O
ATOM   1991  OG  SER A 649      11.688 -18.516  -8.898  1.00 89.31           O
ATOM   1992  N   LEU A 650      11.266 -15.945 -10.320  1.00 87.31           N
ATOM   1993  CA  LEU A 650      11.680 -14.555 -10.211  1.00 87.31           C
ATOM   1994  C   LEU A 650      10.930 -13.680 -11.211  1.00 87.31           C
ATOM   1995  CB  LEU A 650      13.188 -14.430 -10.438  1.00 87.31           C
ATOM   1996  O   LEU A 650      10.484 -12.578 -10.867  1.00 87.31           O
ATOM   1997  CG  LEU A 650      14.086 -14.781  -9.242  1.00 87.31           C
ATOM   1998  CD1 LEU A 650      15.539 -14.891  -9.688  1.00 87.31           C
ATOM   1999  CD2 LEU A 650      13.938 -13.750  -8.133  1.00 87.31           C
ATOM   2000  N   MET A 651      10.852 -14.203 -12.406  1.00 88.38           N
ATOM   2001  CA  MET A 651      10.164 -13.438 -13.445  1.00 88.38           C
ATOM   2002  C   MET A 651       8.680 -13.289 -13.109  1.00 88.38           C
ATOM   2003  CB  MET A 651      10.328 -14.117 -14.805  1.00 88.38           C
ATOM   2004  O   MET A 651       8.109 -12.219 -13.305  1.00 88.38           O
ATOM   2005  CG  MET A 651      11.695 -13.922 -15.430  1.00 88.38           C
ATOM   2006  SD  MET A 651      11.797 -14.586 -17.141  1.00 88.38           S
ATOM   2007  CE  MET A 651      10.727 -13.398 -18.000  1.00 88.38           C
ATOM   2008  N   TYR A 652       8.141 -14.383 -12.633  1.00 83.56           N
ATOM   2009  CA  TYR A 652       6.730 -14.320 -12.266  1.00 83.56           C
ATOM   2010  C   TYR A 652       6.488 -13.281 -11.180  1.00 83.56           C
ATOM   2011  CB  TYR A 652       6.246 -15.695 -11.789  1.00 83.56           C
ATOM   2012  O   TYR A 652       5.574 -12.461 -11.297  1.00 83.56           O
ATOM   2013  CG  TYR A 652       4.746 -15.789 -11.641  1.00 83.56           C
ATOM   2014  CD1 TYR A 652       4.133 -15.531 -10.414  1.00 83.56           C
ATOM   2015  CD2 TYR A 652       3.939 -16.141 -12.719  1.00 83.56           C
ATOM   2016  CE1 TYR A 652       2.752 -15.617 -10.266  1.00 83.56           C
ATOM   2017  CE2 TYR A 652       2.557 -16.219 -12.578  1.00 83.56           C
ATOM   2018  OH  TYR A 652       0.607 -16.047 -11.219  1.00 83.56           O
ATOM   2019  CZ  TYR A 652       1.975 -15.961 -11.352  1.00 83.56           C
ATOM   2020  N   ALA A 653       7.277 -13.195 -10.203  1.00 82.81           N
ATOM   2021  CA  ALA A 653       7.145 -12.234  -9.109  1.00 82.81           C
ATOM   2022  C   ALA A 653       7.379 -10.805  -9.602  1.00 82.81           C
ATOM   2023  CB  ALA A 653       8.117 -12.578  -7.984  1.00 82.81           C
ATOM   2024  O   ALA A 653       6.680  -9.875  -9.188  1.00 82.81           O
ATOM   2025  N   SER A 654       8.312 -10.625 -10.453  1.00 83.06           N
ATOM   2026  CA  SER A 654       8.695  -9.289 -10.891  1.00 83.06           C
ATOM   2027  C   SER A 654       7.719  -8.750 -11.930  1.00 83.06           C
ATOM   2028  CB  SER A 654      10.109  -9.297 -11.469  1.00 83.06           C
ATOM   2029  O   SER A 654       7.414  -7.555 -11.945  1.00 83.06           O
ATOM   2030  OG  SER A 654      10.148  -9.992 -12.703  1.00 83.06           O
ATOM   2031  N   ILE A 655       7.266  -9.578 -12.781  1.00 82.75           N
ATOM   2032  CA  ILE A 655       6.418  -9.102 -13.867  1.00 82.75           C
ATOM   2033  C   ILE A 655       4.957  -9.094 -13.422  1.00 82.75           C
ATOM   2034  CB  ILE A 655       6.586  -9.969 -15.141  1.00 82.75           C
ATOM   2035  O   ILE A 655       4.305  -8.047 -13.422  1.00 82.75           O
ATOM   2036  CG1 ILE A 655       7.988  -9.781 -15.727  1.00 82.75           C
ATOM   2037  CG2 ILE A 655       5.512  -9.625 -16.172  1.00 82.75           C
ATOM   2038  CD1 ILE A 655       8.258 -10.633 -16.953  1.00 82.75           C
ATOM   2039  N   PHE A 656       4.477 -10.211 -12.938  1.00 78.00           N
ATOM   2040  CA  PHE A 656       3.055 -10.297 -12.633  1.00 78.00           C
ATOM   2041  C   PHE A 656       2.752  -9.641 -11.289  1.00 78.00           C
ATOM   2042  CB  PHE A 656       2.594 -11.758 -12.609  1.00 78.00           C
ATOM   2043  O   PHE A 656       1.642  -9.156 -11.070  1.00 78.00           O
ATOM   2044  CG  PHE A 656       2.633 -12.430 -13.961  1.00 78.00           C
ATOM   2045  CD1 PHE A 656       1.806 -11.992 -14.992  1.00 78.00           C
ATOM   2046  CD2 PHE A 656       3.494 -13.492 -14.195  1.00 78.00           C
ATOM   2047  CE1 PHE A 656       1.839 -12.609 -16.234  1.00 78.00           C
ATOM   2048  CE2 PHE A 656       3.533 -14.109 -15.445  1.00 78.00           C
ATOM   2049  CZ  PHE A 656       2.705 -13.664 -16.469  1.00 78.00           C
ATOM   2050  N   GLY A 657       3.787  -9.570 -10.469  1.00 75.25           N
ATOM   2051  CA  GLY A 657       3.602  -8.750  -9.289  1.00 75.25           C
ATOM   2052  C   GLY A 657       3.438  -7.273  -9.602  1.00 75.25           C
ATOM   2053  O   GLY A 657       2.676  -6.570  -8.938  1.00 75.25           O
ATOM   2054  N   ASN A 658       4.051  -6.875 -10.641  1.00 77.19           N
ATOM   2055  CA  ASN A 658       3.967  -5.469 -11.016  1.00 77.19           C
ATOM   2056  C   ASN A 658       2.764  -5.199 -11.914  1.00 77.19           C
ATOM   2057  CB  ASN A 658       5.258  -5.020 -11.703  1.00 77.19           C
ATOM   2058  O   ASN A 658       2.270  -4.074 -11.977  1.00 77.19           O
ATOM   2059  CG  ASN A 658       6.395  -4.805 -10.727  1.00 77.19           C
ATOM   2060  ND2 ASN A 658       7.625  -4.961 -11.203  1.00 77.19           N
ATOM   2061  OD1 ASN A 658       6.176  -4.504  -9.547  1.00 77.19           O
ATOM   2062  N   VAL A 659       2.336  -6.184 -12.594  1.00 78.50           N
ATOM   2063  CA  VAL A 659       1.157  -6.020 -13.438  1.00 78.50           C
ATOM   2064  C   VAL A 659      -0.030  -5.570 -12.594  1.00 78.50           C
ATOM   2065  CB  VAL A 659       0.812  -7.328 -14.188  1.00 78.50           C
ATOM   2066  O   VAL A 659      -0.776  -4.668 -12.984  1.00 78.50           O
ATOM   2067  CG1 VAL A 659      -0.605  -7.270 -14.750  1.00 78.50           C
ATOM   2068  CG2 VAL A 659       1.824  -7.586 -15.297  1.00 78.50           C
ATOM   2069  N   SER A 660      -0.163  -6.121 -11.422  1.00 75.38           N
ATOM   2070  CA  SER A 660      -1.254  -5.734 -10.531  1.00 75.38           C
ATOM   2071  C   SER A 660      -1.161  -4.262 -10.156  1.00 75.38           C
ATOM   2072  CB  SER A 660      -1.248  -6.594  -9.273  1.00 75.38           C
ATOM   2073  O   SER A 660      -2.164  -3.543 -10.188  1.00 75.38           O
ATOM   2074  OG  SER A 660      -1.561  -7.941  -9.578  1.00 75.38           O
ATOM   2075  N   ALA A 661       0.037  -3.812  -9.891  1.00 77.56           N
ATOM   2076  CA  ALA A 661       0.230  -2.416  -9.516  1.00 77.56           C
ATOM   2077  C   ALA A 661      -0.037  -1.487 -10.695  1.00 77.56           C
ATOM   2078  CB  ALA A 661       1.644  -2.199  -8.984  1.00 77.56           C
ATOM   2079  O   ALA A 661      -0.576  -0.392 -10.523  1.00 77.56           O
ATOM   2080  N   ILE A 662       0.315  -1.929 -11.852  1.00 80.62           N
ATOM   2081  CA  ILE A 662       0.117  -1.107 -13.039  1.00 80.62           C
ATOM   2082  C   ILE A 662      -1.375  -0.976 -13.336  1.00 80.62           C
ATOM   2083  CB  ILE A 662       0.854  -1.697 -14.266  1.00 80.62           C
ATOM   2084  O   ILE A 662      -1.851   0.104 -13.695  1.00 80.62           O
ATOM   2085  CG1 ILE A 662       2.371  -1.624 -14.055  1.00 80.62           C
ATOM   2086  CG2 ILE A 662       0.439  -0.971 -15.547  1.00 80.62           C
ATOM   2087  CD1 ILE A 662       3.178  -2.305 -15.156  1.00 80.62           C
ATOM   2088  N   ILE A 663      -2.051  -2.029 -13.156  1.00 78.75           N
ATOM   2089  CA  ILE A 663      -3.492  -1.982 -13.383  1.00 78.75           C
ATOM   2090  C   ILE A 663      -4.141  -1.043 -12.367  1.00 78.75           C
ATOM   2091  CB  ILE A 663      -4.125  -3.389 -13.289  1.00 78.75           C
ATOM   2092  O   ILE A 663      -5.004  -0.236 -12.719  1.00 78.75           O
ATOM   2093  CG1 ILE A 663      -3.686  -4.250 -14.477  1.00 78.75           C
ATOM   2094  CG2 ILE A 663      -5.652  -3.291 -13.211  1.00 78.75           C
ATOM   2095  CD1 ILE A 663      -4.066  -5.719 -14.352  1.00 78.75           C
ATOM   2096  N   GLN A 664      -3.746  -1.032 -11.203  1.00 78.56           N
ATOM   2097  CA  GLN A 664      -4.270  -0.128 -10.188  1.00 78.56           C
ATOM   2098  C   GLN A 664      -3.920   1.322 -10.508  1.00 78.56           C
ATOM   2099  CB  GLN A 664      -3.729  -0.504  -8.805  1.00 78.56           C
ATOM   2100  O   GLN A 664      -4.723   2.227 -10.266  1.00 78.56           O
ATOM   2101  CG  GLN A 664      -4.305  -1.800  -8.250  1.00 78.56           C
ATOM   2102  CD  GLN A 664      -3.662  -2.217  -6.941  1.00 78.56           C
ATOM   2103  NE2 GLN A 664      -3.980  -3.422  -6.484  1.00 78.56           N
ATOM   2104  OE1 GLN A 664      -2.885  -1.462  -6.348  1.00 78.56           O
ATOM   2105  N   ARG A 665      -2.736   1.500 -11.062  1.00 81.81           N
ATOM   2106  CA  ARG A 665      -2.334   2.850 -11.445  1.00 81.81           C
ATOM   2107  C   ARG A 665      -3.146   3.350 -12.633  1.00 81.81           C
ATOM   2108  CB  ARG A 665      -0.840   2.891 -11.781  1.00 81.81           C
ATOM   2109  O   ARG A 665      -3.555   4.512 -12.672  1.00 81.81           O
ATOM   2110  CG  ARG A 665      -0.294   4.297 -11.984  1.00 81.81           C
ATOM   2111  CD  ARG A 665       1.181   4.277 -12.359  1.00 81.81           C
ATOM   2112  NE  ARG A 665       2.002   3.711 -11.297  1.00 81.81           N
ATOM   2113  NH1 ARG A 665       3.879   3.424 -12.609  1.00 81.81           N
ATOM   2114  NH2 ARG A 665       3.918   2.816 -10.398  1.00 81.81           N
ATOM   2115  CZ  ARG A 665       3.264   3.318 -11.438  1.00 81.81           C
ATOM   2116  N   LEU A 666      -3.434   2.459 -13.547  1.00 81.31           N
ATOM   2117  CA  LEU A 666      -4.219   2.826 -14.719  1.00 81.31           C
ATOM   2118  C   LEU A 666      -5.645   3.199 -14.320  1.00 81.31           C
ATOM   2119  CB  LEU A 666      -4.242   1.678 -15.727  1.00 81.31           C
ATOM   2120  O   LEU A 666      -6.211   4.156 -14.852  1.00 81.31           O
ATOM   2121  CG  LEU A 666      -4.902   1.974 -17.078  1.00 81.31           C
ATOM   2122  CD1 LEU A 666      -4.125   3.055 -17.828  1.00 81.31           C
ATOM   2123  CD2 LEU A 666      -5.004   0.704 -17.922  1.00 81.31           C
ATOM   2124  N   TYR A 667      -6.242   2.537 -13.367  1.00 79.69           N
ATOM   2125  CA  TYR A 667      -7.605   2.795 -12.914  1.00 79.69           C
ATOM   2126  C   TYR A 667      -7.613   3.359 -11.500  1.00 79.69           C
ATOM   2127  CB  TYR A 667      -8.438   1.512 -12.969  1.00 79.69           C
ATOM   2128  O   TYR A 667      -8.438   2.967 -10.672  1.00 79.69           O
ATOM   2129  CG  TYR A 667      -8.648   0.980 -14.367  1.00 79.69           C
ATOM   2130  CD1 TYR A 667      -9.609   1.528 -15.203  1.00 79.69           C
ATOM   2131  CD2 TYR A 667      -7.875  -0.071 -14.852  1.00 79.69           C
ATOM   2132  CE1 TYR A 667      -9.805   1.040 -16.500  1.00 79.69           C
ATOM   2133  CE2 TYR A 667      -8.062  -0.567 -16.141  1.00 79.69           C
ATOM   2134  OH  TYR A 667      -9.211  -0.492 -18.219  1.00 79.69           O
ATOM   2135  CZ  TYR A 667      -9.023  -0.005 -16.953  1.00 79.69           C
ATOM   2136  N   SER A 668      -6.723   4.230 -11.055  1.00 79.88           N
ATOM   2137  CA  SER A 668      -6.566   4.793  -9.719  1.00 79.88           C
ATOM   2138  C   SER A 668      -7.773   5.645  -9.336  1.00 79.88           C
ATOM   2139  CB  SER A 668      -5.293   5.637  -9.641  1.00 79.88           C
ATOM   2140  O   SER A 668      -8.156   5.691  -8.164  1.00 79.88           O
ATOM   2141  OG  SER A 668      -5.188   6.266  -8.375  1.00 79.88           O
ATOM   2142  N   GLY A 669      -8.352   6.281 -10.383  1.00 83.25           N
ATOM   2143  CA  GLY A 669      -9.531   7.094 -10.117  1.00 83.25           C
ATOM   2144  C   GLY A 669     -10.680   6.305  -9.523  1.00 83.25           C
ATOM   2145  O   GLY A 669     -11.305   6.742  -8.562  1.00 83.25           O
ATOM   2146  N   THR A 670     -10.906   5.137 -10.055  1.00 83.56           N
ATOM   2147  CA  THR A 670     -12.008   4.309  -9.562  1.00 83.56           C
ATOM   2148  C   THR A 670     -11.695   3.760  -8.180  1.00 83.56           C
ATOM   2149  CB  THR A 670     -12.297   3.141 -10.531  1.00 83.56           C
ATOM   2150  O   THR A 670     -12.578   3.682  -7.320  1.00 83.56           O
ATOM   2151  CG2 THR A 670     -12.719   3.652 -11.898  1.00 83.56           C
ATOM   2152  OG1 THR A 670     -11.109   2.344 -10.672  1.00 83.56           O
ATOM   2153  N   ALA A 671     -10.492   3.432  -7.996  1.00 80.62           N
ATOM   2154  CA  ALA A 671     -10.102   2.893  -6.695  1.00 80.62           C
ATOM   2155  C   ALA A 671     -10.320   3.920  -5.586  1.00 80.62           C
ATOM   2156  CB  ALA A 671      -8.641   2.443  -6.723  1.00 80.62           C
ATOM   2157  O   ALA A 671     -10.938   3.619  -4.566  1.00 80.62           O
ATOM   2158  N   ARG A 672      -9.797   5.082  -5.762  1.00 87.62           N
ATOM   2159  CA  ARG A 672      -9.945   6.121  -4.746  1.00 87.62           C
ATOM   2160  C   ARG A 672     -11.398   6.570  -4.629  1.00 87.62           C
ATOM   2161  CB  ARG A 672      -9.047   7.320  -5.066  1.00 87.62           C
ATOM   2162  O   ARG A 672     -11.852   6.934  -3.545  1.00 87.62           O
ATOM   2163  CG  ARG A 672      -7.559   7.016  -4.984  1.00 87.62           C
ATOM   2164  CD  ARG A 672      -6.715   8.242  -5.297  1.00 87.62           C
ATOM   2165  NE  ARG A 672      -6.547   8.430  -6.734  1.00 87.62           N
ATOM   2166  NH1 ARG A 672      -4.238   8.344  -6.688  1.00 87.62           N
ATOM   2167  NH2 ARG A 672      -5.340   8.656  -8.672  1.00 87.62           N
ATOM   2168  CZ  ARG A 672      -5.375   8.477  -7.359  1.00 87.62           C
ATOM   2169  N   TYR A 673     -12.117   6.602  -5.734  1.00 90.56           N
ATOM   2170  CA  TYR A 673     -13.516   7.012  -5.719  1.00 90.56           C
ATOM   2171  C   TYR A 673     -14.336   6.117  -4.797  1.00 90.56           C
ATOM   2172  CB  TYR A 673     -14.102   6.973  -7.137  1.00 90.56           C
ATOM   2173  O   TYR A 673     -15.086   6.613  -3.951  1.00 90.56           O
ATOM   2174  CG  TYR A 673     -15.578   7.258  -7.188  1.00 90.56           C
ATOM   2175  CD1 TYR A 673     -16.500   6.223  -7.281  1.00 90.56           C
ATOM   2176  CD2 TYR A 673     -16.062   8.562  -7.148  1.00 90.56           C
ATOM   2177  CE1 TYR A 673     -17.875   6.480  -7.332  1.00 90.56           C
ATOM   2178  CE2 TYR A 673     -17.422   8.836  -7.199  1.00 90.56           C
ATOM   2179  OH  TYR A 673     -19.672   8.047  -7.340  1.00 90.56           O
ATOM   2180  CZ  TYR A 673     -18.312   7.785  -7.289  1.00 90.56           C
ATOM   2181  N   HIS A 674     -14.203   4.824  -4.887  1.00 86.19           N
ATOM   2182  CA  HIS A 674     -15.000   3.895  -4.090  1.00 86.19           C
ATOM   2183  C   HIS A 674     -14.648   3.998  -2.609  1.00 86.19           C
ATOM   2184  CB  HIS A 674     -14.789   2.459  -4.578  1.00 86.19           C
ATOM   2185  O   HIS A 674     -15.531   3.914  -1.752  1.00 86.19           O
ATOM   2186  CG  HIS A 674     -15.539   2.137  -5.832  1.00 86.19           C
ATOM   2187  CD2 HIS A 674     -16.797   1.682  -6.016  1.00 86.19           C
ATOM   2188  ND1 HIS A 674     -14.992   2.273  -7.086  1.00 86.19           N
ATOM   2189  CE1 HIS A 674     -15.883   1.916  -7.992  1.00 86.19           C
ATOM   2190  NE2 HIS A 674     -16.984   1.553  -7.371  1.00 86.19           N
ATOM   2191  N   THR A 675     -13.367   4.242  -2.354  1.00 85.81           N
ATOM   2192  CA  THR A 675     -12.969   4.414  -0.959  1.00 85.81           C
ATOM   2193  C   THR A 675     -13.586   5.680  -0.375  1.00 85.81           C
ATOM   2194  CB  THR A 675     -11.438   4.477  -0.815  1.00 85.81           C
ATOM   2195  O   THR A 675     -14.125   5.660   0.734  1.00 85.81           O
ATOM   2196  CG2 THR A 675     -10.797   3.154  -1.224  1.00 85.81           C
ATOM   2197  OG1 THR A 675     -10.930   5.520  -1.651  1.00 85.81           O
ATOM   2198  N   GLN A 676     -13.469   6.742  -1.082  1.00 91.00           N
ATOM   2199  CA  GLN A 676     -14.016   8.008  -0.596  1.00 91.00           C
ATOM   2200  C   GLN A 676     -15.539   7.949  -0.518  1.00 91.00           C
ATOM   2201  CB  GLN A 676     -13.578   9.164  -1.494  1.00 91.00           C
ATOM   2202  O   GLN A 676     -16.141   8.508   0.404  1.00 91.00           O
ATOM   2203  CG  GLN A 676     -12.102   9.508  -1.375  1.00 91.00           C
ATOM   2204  CD  GLN A 676     -11.742  10.070  -0.015  1.00 91.00           C
ATOM   2205  NE2 GLN A 676     -12.062  11.344   0.205  1.00 91.00           N
ATOM   2206  OE1 GLN A 676     -11.172   9.375   0.832  1.00 91.00           O
ATOM   2207  N   MET A 677     -16.203   7.316  -1.431  1.00 90.62           N
ATOM   2208  CA  MET A 677     -17.656   7.180  -1.409  1.00 90.62           C
ATOM   2209  C   MET A 677     -18.125   6.395  -0.186  1.00 90.62           C
ATOM   2210  CB  MET A 677     -18.156   6.496  -2.686  1.00 90.62           C
ATOM   2211  O   MET A 677     -19.109   6.746   0.448  1.00 90.62           O
ATOM   2212  CG  MET A 677     -19.656   6.277  -2.717  1.00 90.62           C
ATOM   2213  SD  MET A 677     -20.609   7.848  -2.605  1.00 90.62           S
ATOM   2214  CE  MET A 677     -20.375   8.477  -4.289  1.00 90.62           C
ATOM   2215  N   LEU A 678     -17.453   5.398   0.138  1.00 89.19           N
ATOM   2216  CA  LEU A 678     -17.781   4.637   1.340  1.00 89.19           C
ATOM   2217  C   LEU A 678     -17.672   5.516   2.584  1.00 89.19           C
ATOM   2218  CB  LEU A 678     -16.844   3.428   1.473  1.00 89.19           C
ATOM   2219  O   LEU A 678     -18.500   5.410   3.494  1.00 89.19           O
ATOM   2220  CG  LEU A 678     -17.203   2.209   0.616  1.00 89.19           C
ATOM   2221  CD1 LEU A 678     -16.062   1.190   0.660  1.00 89.19           C
ATOM   2222  CD2 LEU A 678     -18.500   1.582   1.083  1.00 89.19           C
ATOM   2223  N   ARG A 679     -16.703   6.363   2.615  1.00 91.38           N
ATOM   2224  CA  ARG A 679     -16.547   7.266   3.750  1.00 91.38           C
ATOM   2225  C   ARG A 679     -17.766   8.172   3.887  1.00 91.38           C
ATOM   2226  CB  ARG A 679     -15.281   8.109   3.607  1.00 91.38           C
ATOM   2227  O   ARG A 679     -18.266   8.391   4.992  1.00 91.38           O
ATOM   2228  CG  ARG A 679     -13.992   7.316   3.781  1.00 91.38           C
ATOM   2229  CD  ARG A 679     -12.766   8.203   3.629  1.00 91.38           C
ATOM   2230  NE  ARG A 679     -11.531   7.441   3.807  1.00 91.38           N
ATOM   2231  NH1 ARG A 679     -10.133   9.164   3.158  1.00 91.38           N
ATOM   2232  NH2 ARG A 679      -9.250   7.137   3.773  1.00 91.38           N
ATOM   2233  CZ  ARG A 679     -10.305   7.914   3.578  1.00 91.38           C
ATOM   2234  N   VAL A 680     -18.219   8.648   2.814  1.00 94.88           N
ATOM   2235  CA  VAL A 680     -19.422   9.484   2.840  1.00 94.88           C
ATOM   2236  C   VAL A 680     -20.609   8.656   3.320  1.00 94.88           C
ATOM   2237  CB  VAL A 680     -19.719  10.094   1.452  1.00 94.88           C
ATOM   2238  O   VAL A 680     -21.391   9.109   4.164  1.00 94.88           O
ATOM   2239  CG1 VAL A 680     -21.078  10.789   1.449  1.00 94.88           C
ATOM   2240  CG2 VAL A 680     -18.609  11.062   1.049  1.00 94.88           C
ATOM   2241  N   ARG A 681     -20.828   7.492   2.877  1.00 93.44           N
ATOM   2242  CA  ARG A 681     -21.953   6.645   3.281  1.00 93.44           C
ATOM   2243  C   ARG A 681     -21.859   6.297   4.766  1.00 93.44           C
ATOM   2244  CB  ARG A 681     -21.984   5.367   2.443  1.00 93.44           C
ATOM   2245  O   ARG A 681     -22.875   6.246   5.457  1.00 93.44           O
ATOM   2246  CG  ARG A 681     -22.422   5.586   1.002  1.00 93.44           C
ATOM   2247  CD  ARG A 681     -22.484   4.277   0.227  1.00 93.44           C
ATOM   2248  NE  ARG A 681     -22.984   4.477  -1.126  1.00 93.44           N
ATOM   2249  NH1 ARG A 681     -22.688   2.285  -1.786  1.00 93.44           N
ATOM   2250  NH2 ARG A 681     -23.562   3.818  -3.252  1.00 93.44           N
ATOM   2251  CZ  ARG A 681     -23.078   3.525  -2.051  1.00 93.44           C
ATOM   2252  N   GLU A 682     -20.672   5.957   5.180  1.00 90.94           N
ATOM   2253  CA  GLU A 682     -20.484   5.711   6.605  1.00 90.94           C
ATOM   2254  C   GLU A 682     -20.812   6.949   7.430  1.00 90.94           C
ATOM   2255  CB  GLU A 682     -19.047   5.254   6.887  1.00 90.94           C
ATOM   2256  O   GLU A 682     -21.406   6.848   8.500  1.00 90.94           O
ATOM   2257  CG  GLU A 682     -18.750   3.842   6.410  1.00 90.94           C
ATOM   2258  CD  GLU A 682     -17.281   3.482   6.496  1.00 90.94           C
ATOM   2259  OE1 GLU A 682     -16.906   2.352   6.109  1.00 90.94           O
ATOM   2260  OE2 GLU A 682     -16.484   4.340   6.957  1.00 90.94           O
ATOM   2261  N   PHE A 683     -20.391   8.078   6.930  1.00 94.81           N
ATOM   2262  CA  PHE A 683     -20.719   9.344   7.570  1.00 94.81           C
ATOM   2263  C   PHE A 683     -22.219   9.531   7.668  1.00 94.81           C
ATOM   2264  CB  PHE A 683     -20.094  10.516   6.801  1.00 94.81           C
ATOM   2265  O   PHE A 683     -22.750   9.883   8.727  1.00 94.81           O
ATOM   2266  CG  PHE A 683     -20.391  11.867   7.402  1.00 94.81           C
ATOM   2267  CD1 PHE A 683     -21.453  12.633   6.938  1.00 94.81           C
ATOM   2268  CD2 PHE A 683     -19.594  12.359   8.438  1.00 94.81           C
ATOM   2269  CE1 PHE A 683     -21.719  13.883   7.492  1.00 94.81           C
ATOM   2270  CE2 PHE A 683     -19.875  13.609   8.992  1.00 94.81           C
ATOM   2271  CZ  PHE A 683     -20.922  14.367   8.523  1.00 94.81           C
ATOM   2272  N   ILE A 684     -22.953   9.250   6.664  1.00 96.00           N
ATOM   2273  CA  ILE A 684     -24.391   9.375   6.609  1.00 96.00           C
ATOM   2274  C   ILE A 684     -25.031   8.398   7.590  1.00 96.00           C
ATOM   2275  CB  ILE A 684     -24.938   9.141   5.184  1.00 96.00           C
ATOM   2276  O   ILE A 684     -25.953   8.758   8.328  1.00 96.00           O
ATOM   2277  CG1 ILE A 684     -24.562  10.312   4.270  1.00 96.00           C
ATOM   2278  CG2 ILE A 684     -26.453   8.914   5.207  1.00 96.00           C
ATOM   2279  CD1 ILE A 684     -24.703  10.008   2.783  1.00 96.00           C
ATOM   2280  N   ARG A 685     -24.594   7.137   7.590  1.00 94.00           N
ATOM   2281  CA  ARG A 685     -25.125   6.137   8.508  1.00 94.00           C
ATOM   2282  C   ARG A 685     -24.859   6.523   9.961  1.00 94.00           C
ATOM   2283  CB  ARG A 685     -24.531   4.762   8.211  1.00 94.00           C
ATOM   2284  O   ARG A 685     -25.703   6.324  10.828  1.00 94.00           O
ATOM   2285  CG  ARG A 685     -25.062   4.121   6.941  1.00 94.00           C
ATOM   2286  CD  ARG A 685     -24.391   2.785   6.656  1.00 94.00           C
ATOM   2287  NE  ARG A 685     -24.812   2.229   5.375  1.00 94.00           N
ATOM   2288  NH1 ARG A 685     -23.297   0.487   5.391  1.00 94.00           N
ATOM   2289  NH2 ARG A 685     -24.750   0.729   3.637  1.00 94.00           N
ATOM   2290  CZ  ARG A 685     -24.281   1.149   4.805  1.00 94.00           C
ATOM   2291  N   PHE A 686     -23.750   7.082  10.234  1.00 92.56           N
ATOM   2292  CA  PHE A 686     -23.375   7.453  11.594  1.00 92.56           C
ATOM   2293  C   PHE A 686     -24.281   8.547  12.141  1.00 92.56           C
ATOM   2294  CB  PHE A 686     -21.906   7.926  11.633  1.00 92.56           C
ATOM   2295  O   PHE A 686     -24.812   8.422  13.242  1.00 92.56           O
ATOM   2296  CG  PHE A 686     -21.422   8.281  13.008  1.00 92.56           C
ATOM   2297  CD1 PHE A 686     -21.406   9.602  13.438  1.00 92.56           C
ATOM   2298  CD2 PHE A 686     -20.984   7.293  13.875  1.00 92.56           C
ATOM   2299  CE1 PHE A 686     -20.953   9.938  14.719  1.00 92.56           C
ATOM   2300  CE2 PHE A 686     -20.531   7.613  15.156  1.00 92.56           C
ATOM   2301  CZ  PHE A 686     -20.516   8.938  15.570  1.00 92.56           C
ATOM   2302  N   HIS A 687     -24.406   9.656  11.391  1.00 92.56           N
ATOM   2303  CA  HIS A 687     -25.188  10.805  11.852  1.00 92.56           C
ATOM   2304  C   HIS A 687     -26.656  10.648  11.492  1.00 92.56           C
ATOM   2305  CB  HIS A 687     -24.641  12.102  11.258  1.00 92.56           C
ATOM   2306  O   HIS A 687     -27.484  11.492  11.844  1.00 92.56           O
ATOM   2307  CG  HIS A 687     -23.281  12.477  11.781  1.00 92.56           C
ATOM   2308  CD2 HIS A 687     -22.078  12.516  11.180  1.00 92.56           C
ATOM   2309  ND1 HIS A 687     -23.078  12.867  13.086  1.00 92.56           N
ATOM   2310  CE1 HIS A 687     -21.797  13.133  13.266  1.00 92.56           C
ATOM   2311  NE2 HIS A 687     -21.172  12.930  12.117  1.00 92.56           N
ATOM   2312  N   GLN A 688     -26.984   9.562  10.766  1.00 94.56           N
ATOM   2313  CA  GLN A 688     -28.359   9.320  10.352  1.00 94.56           C
ATOM   2314  C   GLN A 688     -28.938  10.539   9.633  1.00 94.56           C
ATOM   2315  CB  GLN A 688     -29.219   8.961  11.555  1.00 94.56           C
ATOM   2316  O   GLN A 688     -29.984  11.062  10.039  1.00 94.56           O
ATOM   2317  CG  GLN A 688     -28.750   7.711  12.297  1.00 94.56           C
ATOM   2318  CD  GLN A 688     -29.594   7.402  13.523  1.00 94.56           C
ATOM   2319  NE2 GLN A 688     -29.359   6.246  14.125  1.00 94.56           N
ATOM   2320  OE1 GLN A 688     -30.453   8.195  13.914  1.00 94.56           O
ATOM   2321  N   ILE A 689     -28.328  10.906   8.602  1.00 96.75           N
ATOM   2322  CA  ILE A 689     -28.734  12.070   7.816  1.00 96.75           C
ATOM   2323  C   ILE A 689     -29.969  11.727   6.984  1.00 96.75           C
ATOM   2324  CB  ILE A 689     -27.594  12.562   6.902  1.00 96.75           C
ATOM   2325  O   ILE A 689     -30.000  10.695   6.309  1.00 96.75           O
ATOM   2326  CG1 ILE A 689     -26.359  12.945   7.742  1.00 96.75           C
ATOM   2327  CG2 ILE A 689     -28.047  13.734   6.039  1.00 96.75           C
ATOM   2328  CD1 ILE A 689     -25.172  13.406   6.918  1.00 96.75           C
ATOM   2329  N   PRO A 690     -31.062  12.633   7.043  1.00 95.94           N
ATOM   2330  CA  PRO A 690     -32.281  12.383   6.266  1.00 95.94           C
ATOM   2331  C   PRO A 690     -32.062  12.539   4.762  1.00 95.94           C
ATOM   2332  CB  PRO A 690     -33.250  13.438   6.789  1.00 95.94           C
ATOM   2333  O   PRO A 690     -31.031  13.078   4.336  1.00 95.94           O
ATOM   2334  CG  PRO A 690     -32.406  14.570   7.230  1.00 95.94           C
ATOM   2335  CD  PRO A 690     -31.109  14.008   7.758  1.00 95.94           C
ATOM   2336  N   ASN A 691     -32.938  12.141   3.896  1.00 95.88           N
ATOM   2337  CA  ASN A 691     -32.781  12.000   2.451  1.00 95.88           C
ATOM   2338  C   ASN A 691     -32.562  13.352   1.782  1.00 95.88           C
ATOM   2339  CB  ASN A 691     -34.031  11.312   1.847  1.00 95.88           C
ATOM   2340  O   ASN A 691     -31.703  13.484   0.916  1.00 95.88           O
ATOM   2341  CG  ASN A 691     -33.938   9.797   1.963  1.00 95.88           C
ATOM   2342  ND2 ASN A 691     -34.906   9.109   1.330  1.00 95.88           N
ATOM   2343  OD1 ASN A 691     -33.062   9.250   2.617  1.00 95.88           O
ATOM   2344  N   PRO A 692     -33.312  14.406   2.139  1.00 94.75           N
ATOM   2345  CA  PRO A 692     -33.062  15.664   1.438  1.00 94.75           C
ATOM   2346  C   PRO A 692     -31.625  16.172   1.610  1.00 94.75           C
ATOM   2347  CB  PRO A 692     -34.062  16.625   2.086  1.00 94.75           C
ATOM   2348  O   PRO A 692     -31.000  16.609   0.643  1.00 94.75           O
ATOM   2349  CG  PRO A 692     -34.500  15.938   3.330  1.00 94.75           C
ATOM   2350  CD  PRO A 692     -34.219  14.469   3.191  1.00 94.75           C
ATOM   2351  N   LEU A 693     -31.141  16.094   2.793  1.00 96.19           N
ATOM   2352  CA  LEU A 693     -29.766  16.484   3.035  1.00 96.19           C
ATOM   2353  C   LEU A 693     -28.797  15.453   2.451  1.00 96.19           C
ATOM   2354  CB  LEU A 693     -29.500  16.641   4.535  1.00 96.19           C
ATOM   2355  O   LEU A 693     -27.750  15.812   1.905  1.00 96.19           O
ATOM   2356  CG  LEU A 693     -28.188  17.328   4.926  1.00 96.19           C
ATOM   2357  CD1 LEU A 693     -28.438  18.359   6.023  1.00 96.19           C
ATOM   2358  CD2 LEU A 693     -27.156  16.297   5.375  1.00 96.19           C
ATOM   2359  N   ARG A 694     -29.188  14.195   2.500  1.00 96.19           N
ATOM   2360  CA  ARG A 694     -28.359  13.109   1.963  1.00 96.19           C
ATOM   2361  C   ARG A 694     -28.125  13.297   0.470  1.00 96.19           C
ATOM   2362  CB  ARG A 694     -29.031  11.758   2.217  1.00 96.19           C
ATOM   2363  O   ARG A 694     -26.984  13.180   0.004  1.00 96.19           O
ATOM   2364  CG  ARG A 694     -28.297  10.578   1.608  1.00 96.19           C
ATOM   2365  CD  ARG A 694     -29.031   9.273   1.831  1.00 96.19           C
ATOM   2366  NE  ARG A 694     -28.234   8.117   1.440  1.00 96.19           N
ATOM   2367  NH1 ARG A 694     -28.625   6.926   3.379  1.00 96.19           N
ATOM   2368  NH2 ARG A 694     -27.297   6.043   1.732  1.00 96.19           N
ATOM   2369  CZ  ARG A 694     -28.047   7.031   2.186  1.00 96.19           C
ATOM   2370  N   GLN A 695     -29.062  13.656  -0.275  1.00 94.00           N
ATOM   2371  CA  GLN A 695     -28.938  13.828  -1.718  1.00 94.00           C
ATOM   2372  C   GLN A 695     -28.031  15.016  -2.049  1.00 94.00           C
ATOM   2373  CB  GLN A 695     -30.297  14.016  -2.367  1.00 94.00           C
ATOM   2374  O   GLN A 695     -27.266  14.977  -3.016  1.00 94.00           O
ATOM   2375  CG  GLN A 695     -31.156  12.758  -2.361  1.00 94.00           C
ATOM   2376  CD  GLN A 695     -32.594  13.008  -2.820  1.00 94.00           C
ATOM   2377  NE2 GLN A 695     -33.344  11.945  -2.990  1.00 94.00           N
ATOM   2378  OE1 GLN A 695     -33.000  14.164  -3.021  1.00 94.00           O
ATOM   2379  N   ARG A 696     -28.109  16.016  -1.275  1.00 95.00           N
ATOM   2380  CA  ARG A 696     -27.234  17.156  -1.497  1.00 95.00           C
ATOM   2381  C   ARG A 696     -25.766  16.781  -1.282  1.00 95.00           C
ATOM   2382  CB  ARG A 696     -27.609  18.312  -0.571  1.00 95.00           C
ATOM   2383  O   ARG A 696     -24.891  17.203  -2.043  1.00 95.00           O
ATOM   2384  CG  ARG A 696     -28.938  18.984  -0.926  1.00 95.00           C
ATOM   2385  CD  ARG A 696     -29.312  20.047   0.087  1.00 95.00           C
ATOM   2386  NE  ARG A 696     -30.672  20.531  -0.130  1.00 95.00           N
ATOM   2387  NH1 ARG A 696     -30.719  21.891   1.738  1.00 95.00           N
ATOM   2388  NH2 ARG A 696     -32.531  21.766   0.368  1.00 95.00           N
ATOM   2389  CZ  ARG A 696     -31.312  21.391   0.659  1.00 95.00           C
ATOM   2390  N   LEU A 697     -25.531  15.945  -0.288  1.00 96.31           N
ATOM   2391  CA  LEU A 697     -24.188  15.484  -0.018  1.00 96.31           C
ATOM   2392  C   LEU A 697     -23.688  14.586  -1.143  1.00 96.31           C
ATOM   2393  CB  LEU A 697     -24.125  14.734   1.315  1.00 96.31           C
ATOM   2394  O   LEU A 697     -22.562  14.750  -1.620  1.00 96.31           O
ATOM   2395  CG  LEU A 697     -24.484  15.539   2.564  1.00 96.31           C
ATOM   2396  CD1 LEU A 697     -24.500  14.641   3.793  1.00 96.31           C
ATOM   2397  CD2 LEU A 697     -23.516  16.703   2.750  1.00 96.31           C
ATOM   2398  N   GLU A 698     -24.484  13.633  -1.553  1.00 94.25           N
ATOM   2399  CA  GLU A 698     -24.109  12.695  -2.613  1.00 94.25           C
ATOM   2400  C   GLU A 698     -23.875  13.430  -3.934  1.00 94.25           C
ATOM   2401  CB  GLU A 698     -25.188  11.625  -2.787  1.00 94.25           C
ATOM   2402  O   GLU A 698     -22.891  13.180  -4.621  1.00 94.25           O
ATOM   2403  CG  GLU A 698     -25.250  10.625  -1.640  1.00 94.25           C
ATOM   2404  CD  GLU A 698     -26.391   9.641  -1.766  1.00 94.25           C
ATOM   2405  OE1 GLU A 698     -26.438   8.648  -1.003  1.00 94.25           O
ATOM   2406  OE2 GLU A 698     -27.266   9.859  -2.633  1.00 94.25           O
ATOM   2407  N   GLU A 699     -24.766  14.406  -4.238  1.00 91.19           N
ATOM   2408  CA  GLU A 699     -24.625  15.156  -5.484  1.00 91.19           C
ATOM   2409  C   GLU A 699     -23.359  16.016  -5.480  1.00 91.19           C
ATOM   2410  CB  GLU A 699     -25.859  16.047  -5.719  1.00 91.19           C
ATOM   2411  O   GLU A 699     -22.625  16.047  -6.473  1.00 91.19           O
ATOM   2412  CG  GLU A 699     -25.812  16.812  -7.031  1.00 91.19           C
ATOM   2413  CD  GLU A 699     -27.047  17.656  -7.262  1.00 91.19           C
ATOM   2414  OE1 GLU A 699     -27.172  18.281  -8.344  1.00 91.19           O
ATOM   2415  OE2 GLU A 699     -27.906  17.719  -6.355  1.00 91.19           O
ATOM   2416  N   TYR A 700     -23.156  16.656  -4.379  1.00 93.12           N
ATOM   2417  CA  TYR A 700     -21.953  17.484  -4.305  1.00 93.12           C
ATOM   2418  C   TYR A 700     -20.703  16.641  -4.461  1.00 93.12           C
ATOM   2419  CB  TYR A 700     -21.906  18.250  -2.980  1.00 93.12           C
ATOM   2420  O   TYR A 700     -19.812  16.984  -5.246  1.00 93.12           O
ATOM   2421  CG  TYR A 700     -20.688  19.141  -2.826  1.00 93.12           C
ATOM   2422  CD1 TYR A 700     -19.562  18.672  -2.166  1.00 93.12           C
ATOM   2423  CD2 TYR A 700     -20.672  20.422  -3.340  1.00 93.12           C
ATOM   2424  CE1 TYR A 700     -18.438  19.469  -2.021  1.00 93.12           C
ATOM   2425  CE2 TYR A 700     -19.562  21.234  -3.199  1.00 93.12           C
ATOM   2426  OH  TYR A 700     -17.328  21.562  -2.398  1.00 93.12           O
ATOM   2427  CZ  TYR A 700     -18.438  20.750  -2.541  1.00 93.12           C
ATOM   2428  N   PHE A 701     -20.578  15.531  -3.773  1.00 94.81           N
ATOM   2429  CA  PHE A 701     -19.406  14.664  -3.834  1.00 94.81           C
ATOM   2430  C   PHE A 701     -19.172  14.172  -5.254  1.00 94.81           C
ATOM   2431  CB  PHE A 701     -19.547  13.477  -2.879  1.00 94.81           C
ATOM   2432  O   PHE A 701     -18.062  14.258  -5.777  1.00 94.81           O
ATOM   2433  CG  PHE A 701     -18.484  12.438  -3.029  1.00 94.81           C
ATOM   2434  CD1 PHE A 701     -18.734  11.234  -3.672  1.00 94.81           C
ATOM   2435  CD2 PHE A 701     -17.203  12.664  -2.525  1.00 94.81           C
ATOM   2436  CE1 PHE A 701     -17.750  10.273  -3.811  1.00 94.81           C
ATOM   2437  CE2 PHE A 701     -16.203  11.703  -2.660  1.00 94.81           C
ATOM   2438  CZ  PHE A 701     -16.469  10.508  -3.303  1.00 94.81           C
ATOM   2439  N   GLN A 702     -20.234  13.656  -5.844  1.00 91.56           N
ATOM   2440  CA  GLN A 702     -20.109  13.109  -7.188  1.00 91.56           C
ATOM   2441  C   GLN A 702     -19.750  14.188  -8.195  1.00 91.56           C
ATOM   2442  CB  GLN A 702     -21.406  12.422  -7.609  1.00 91.56           C
ATOM   2443  O   GLN A 702     -18.906  13.969  -9.078  1.00 91.56           O
ATOM   2444  CG  GLN A 702     -21.703  11.125  -6.852  1.00 91.56           C
ATOM   2445  CD  GLN A 702     -23.062  10.539  -7.184  1.00 91.56           C
ATOM   2446  NE2 GLN A 702     -23.266   9.281  -6.820  1.00 91.56           N
ATOM   2447  OE1 GLN A 702     -23.922  11.219  -7.762  1.00 91.56           O
ATOM   2448  N   HIS A 703     -20.266  15.367  -8.039  1.00 89.69           N
ATOM   2449  CA  HIS A 703     -19.953  16.469  -8.953  1.00 89.69           C
ATOM   2450  C   HIS A 703     -18.516  16.938  -8.773  1.00 89.69           C
ATOM   2451  CB  HIS A 703     -20.906  17.641  -8.734  1.00 89.69           C
ATOM   2452  O   HIS A 703     -17.766  17.031  -9.742  1.00 89.69           O
ATOM   2453  CG  HIS A 703     -20.562  18.844  -9.531  1.00 89.69           C
ATOM   2454  CD2 HIS A 703     -20.766  19.141 -10.836  1.00 89.69           C
ATOM   2455  ND1 HIS A 703     -19.922  19.938  -8.984  1.00 89.69           N
ATOM   2456  CE1 HIS A 703     -19.750  20.859  -9.914  1.00 89.69           C
ATOM   2457  NE2 HIS A 703     -20.250  20.406 -11.055  1.00 89.69           N
ATOM   2458  N   ALA A 704     -18.156  17.203  -7.520  1.00 91.75           N
ATOM   2459  CA  ALA A 704     -16.797  17.688  -7.254  1.00 91.75           C
ATOM   2460  C   ALA A 704     -15.766  16.688  -7.746  1.00 91.75           C
ATOM   2461  CB  ALA A 704     -16.609  17.953  -5.762  1.00 91.75           C
ATOM   2462  O   ALA A 704     -14.734  17.062  -8.312  1.00 91.75           O
ATOM   2463  N   TRP A 705     -16.047  15.367  -7.508  1.00 92.62           N
ATOM   2464  CA  TRP A 705     -15.117  14.328  -7.953  1.00 92.62           C
ATOM   2465  C   TRP A 705     -15.055  14.273  -9.477  1.00 92.62           C
ATOM   2466  CB  TRP A 705     -15.539  12.961  -7.398  1.00 92.62           C
ATOM   2467  O   TRP A 705     -13.969  14.211 -10.055  1.00 92.62           O
ATOM   2468  CG  TRP A 705     -14.508  11.891  -7.570  1.00 92.62           C
ATOM   2469  CD1 TRP A 705     -13.734  11.328  -6.590  1.00 92.62           C
ATOM   2470  CD2 TRP A 705     -14.133  11.258  -8.797  1.00 92.62           C
ATOM   2471  CE2 TRP A 705     -13.125  10.320  -8.484  1.00 92.62           C
ATOM   2472  CE3 TRP A 705     -14.547  11.398 -10.125  1.00 92.62           C
ATOM   2473  NE1 TRP A 705     -12.906  10.375  -7.137  1.00 92.62           N
ATOM   2474  CH2 TRP A 705     -12.945   9.672 -10.758  1.00 92.62           C
ATOM   2475  CZ2 TRP A 705     -12.523   9.516  -9.461  1.00 92.62           C
ATOM   2476  CZ3 TRP A 705     -13.945  10.594 -11.094  1.00 92.62           C
ATOM   2477  N   SER A 706     -16.203  14.336 -10.180  1.00 89.00           N
ATOM   2478  CA  SER A 706     -16.219  14.250 -11.641  1.00 89.00           C
ATOM   2479  C   SER A 706     -15.625  15.500 -12.273  1.00 89.00           C
ATOM   2480  CB  SER A 706     -17.656  14.055 -12.141  1.00 89.00           C
ATOM   2481  O   SER A 706     -15.039  15.438 -13.359  1.00 89.00           O
ATOM   2482  OG  SER A 706     -18.453  15.188 -11.852  1.00 89.00           O
ATOM   2483  N   TYR A 707     -15.695  16.547 -11.562  1.00 87.69           N
ATOM   2484  CA  TYR A 707     -15.172  17.812 -12.070  1.00 87.69           C
ATOM   2485  C   TYR A 707     -13.648  17.844 -11.984  1.00 87.69           C
ATOM   2486  CB  TYR A 707     -15.766  18.984 -11.289  1.00 87.69           C
ATOM   2487  O   TYR A 707     -12.977  18.141 -12.977  1.00 87.69           O
ATOM   2488  CG  TYR A 707     -15.664  20.297 -12.023  1.00 87.69           C
ATOM   2489  CD1 TYR A 707     -14.617  21.188 -11.766  1.00 87.69           C
ATOM   2490  CD2 TYR A 707     -16.625  20.672 -12.961  1.00 87.69           C
ATOM   2491  CE1 TYR A 707     -14.523  22.406 -12.430  1.00 87.69           C
ATOM   2492  CE2 TYR A 707     -16.531  21.891 -13.633  1.00 87.69           C
ATOM   2493  OH  TYR A 707     -15.391  23.953 -14.031  1.00 87.69           O
ATOM   2494  CZ  TYR A 707     -15.484  22.750 -13.367  1.00 87.69           C
ATOM   2495  N   THR A 708     -13.047  17.375 -10.828  1.00 90.69           N
ATOM   2496  CA  THR A 708     -11.609  17.500 -10.594  1.00 90.69           C
ATOM   2497  C   THR A 708     -10.914  16.156 -10.789  1.00 90.69           C
ATOM   2498  CB  THR A 708     -11.312  18.031  -9.180  1.00 90.69           C
ATOM   2499  O   THR A 708      -9.688  16.094 -10.883  1.00 90.69           O
ATOM   2500  CG2 THR A 708     -11.984  19.375  -8.953  1.00 90.69           C
ATOM   2501  OG1 THR A 708     -11.805  17.094  -8.211  1.00 90.69           O
ATOM   2502  N   ASN A 709     -11.664  15.055 -10.875  1.00 89.50           N
ATOM   2503  CA  ASN A 709     -11.141  13.688 -10.898  1.00 89.50           C
ATOM   2504  C   ASN A 709     -10.430  13.336  -9.594  1.00 89.50           C
ATOM   2505  CB  ASN A 709     -10.203  13.500 -12.086  1.00 89.50           C
ATOM   2506  O   ASN A 709      -9.406  12.648  -9.609  1.00 89.50           O
ATOM   2507  CG  ASN A 709     -10.914  13.617 -13.422  1.00 89.50           C
ATOM   2508  ND2 ASN A 709     -10.172  13.430 -14.508  1.00 89.50           N
ATOM   2509  OD1 ASN A 709     -12.117  13.875 -13.477  1.00 89.50           O
ATOM   2510  N   GLY A 710     -10.883  13.969  -8.516  1.00 90.75           N
ATOM   2511  CA  GLY A 710     -10.328  13.664  -7.207  1.00 90.75           C
ATOM   2512  C   GLY A 710      -8.969  14.297  -6.965  1.00 90.75           C
ATOM   2513  O   GLY A 710      -8.266  13.914  -6.031  1.00 90.75           O
ATOM   2514  N   ILE A 711      -8.523  15.227  -7.762  1.00 89.44           N
ATOM   2515  CA  ILE A 711      -7.215  15.852  -7.629  1.00 89.44           C
ATOM   2516  C   ILE A 711      -7.301  17.016  -6.637  1.00 89.44           C
ATOM   2517  CB  ILE A 711      -6.688  16.359  -8.992  1.00 89.44           C
ATOM   2518  O   ILE A 711      -8.258  17.797  -6.664  1.00 89.44           O
ATOM   2519  CG1 ILE A 711      -6.520  15.180  -9.961  1.00 89.44           C
ATOM   2520  CG2 ILE A 711      -5.367  17.109  -8.812  1.00 89.44           C
ATOM   2521  CD1 ILE A 711      -6.301  15.602 -11.406  1.00 89.44           C
ATOM   2522  N   ASP A 712      -6.328  17.047  -5.793  1.00 89.06           N
ATOM   2523  CA  ASP A 712      -6.172  18.203  -4.910  1.00 89.06           C
ATOM   2524  C   ASP A 712      -5.480  19.359  -5.633  1.00 89.06           C
ATOM   2525  CB  ASP A 712      -5.383  17.812  -3.658  1.00 89.06           C
ATOM   2526  O   ASP A 712      -4.254  19.484  -5.586  1.00 89.06           O
ATOM   2527  CG  ASP A 712      -6.094  16.781  -2.807  1.00 89.06           C
ATOM   2528  OD1 ASP A 712      -7.336  16.672  -2.895  1.00 89.06           O
ATOM   2529  OD2 ASP A 712      -5.406  16.078  -2.035  1.00 89.06           O
ATOM   2530  N   MET A 713      -6.258  20.203  -6.145  1.00 90.75           N
ATOM   2531  CA  MET A 713      -5.754  21.281  -6.973  1.00 90.75           C
ATOM   2532  C   MET A 713      -4.855  22.219  -6.164  1.00 90.75           C
ATOM   2533  CB  MET A 713      -6.914  22.078  -7.582  1.00 90.75           C
ATOM   2534  O   MET A 713      -3.805  22.641  -6.645  1.00 90.75           O
ATOM   2535  CG  MET A 713      -7.891  21.234  -8.375  1.00 90.75           C
ATOM   2536  SD  MET A 713      -8.086  21.812 -10.102  1.00 90.75           S
ATOM   2537  CE  MET A 713      -8.844  23.438  -9.820  1.00 90.75           C
ATOM   2538  N   ASN A 714      -5.207  22.438  -4.953  1.00 91.94           N
ATOM   2539  CA  ASN A 714      -4.441  23.375  -4.125  1.00 91.94           C
ATOM   2540  C   ASN A 714      -3.107  22.766  -3.691  1.00 91.94           C
ATOM   2541  CB  ASN A 714      -5.254  23.797  -2.904  1.00 91.94           C
ATOM   2542  O   ASN A 714      -2.080  23.438  -3.705  1.00 91.94           O
ATOM   2543  CG  ASN A 714      -4.770  25.109  -2.311  1.00 91.94           C
ATOM   2544  ND2 ASN A 714      -5.375  25.516  -1.202  1.00 91.94           N
ATOM   2545  OD1 ASN A 714      -3.861  25.750  -2.846  1.00 91.94           O
ATOM   2546  N   ALA A 715      -3.150  21.516  -3.402  1.00 92.12           N
ATOM   2547  CA  ALA A 715      -1.921  20.844  -2.982  1.00 92.12           C
ATOM   2548  C   ALA A 715      -0.914  20.781  -4.125  1.00 92.12           C
ATOM   2549  CB  ALA A 715      -2.227  19.438  -2.467  1.00 92.12           C
ATOM   2550  O   ALA A 715       0.281  21.016  -3.926  1.00 92.12           O
ATOM   2551  N   VAL A 716      -1.344  20.562  -5.273  1.00 93.81           N
ATOM   2552  CA  VAL A 716      -0.459  20.500  -6.434  1.00 93.81           C
ATOM   2553  C   VAL A 716       0.092  21.906  -6.727  1.00 93.81           C
ATOM   2554  CB  VAL A 716      -1.187  19.953  -7.676  1.00 93.81           C
ATOM   2555  O   VAL A 716       1.285  22.062  -7.000  1.00 93.81           O
ATOM   2556  CG1 VAL A 716      -0.304  20.062  -8.914  1.00 93.81           C
ATOM   2557  CG2 VAL A 716      -1.596  18.500  -7.445  1.00 93.81           C
ATOM   2558  N   LEU A 717      -0.693  22.828  -6.574  1.00 96.06           N
ATOM   2559  CA  LEU A 717      -0.306  24.219  -6.836  1.00 96.06           C
ATOM   2560  C   LEU A 717       0.820  24.656  -5.902  1.00 96.06           C
ATOM   2561  CB  LEU A 717      -1.509  25.156  -6.672  1.00 96.06           C
ATOM   2562  O   LEU A 717       1.814  25.234  -6.352  1.00 96.06           O
ATOM   2563  CG  LEU A 717      -1.257  26.641  -6.941  1.00 96.06           C
ATOM   2564  CD1 LEU A 717      -2.477  27.266  -7.602  1.00 96.06           C
ATOM   2565  CD2 LEU A 717      -0.905  27.359  -5.648  1.00 96.06           C
ATOM   2566  N   LYS A 718       0.693  24.359  -4.695  1.00 95.44           N
ATOM   2567  CA  LYS A 718       1.644  24.844  -3.697  1.00 95.44           C
ATOM   2568  C   LYS A 718       2.977  24.109  -3.807  1.00 95.44           C
ATOM   2569  CB  LYS A 718       1.071  24.672  -2.287  1.00 95.44           C
ATOM   2570  O   LYS A 718       3.939  24.453  -3.119  1.00 95.44           O
ATOM   2571  CG  LYS A 718      -0.042  25.656  -1.955  1.00 95.44           C
ATOM   2572  CD  LYS A 718      -0.491  25.531  -0.505  1.00 95.44           C
ATOM   2573  CE  LYS A 718      -1.557  26.547  -0.152  1.00 95.44           C
ATOM   2574  NZ  LYS A 718      -2.021  26.406   1.260  1.00 95.44           N
ATOM   2575  N   GLY A 719       3.092  23.141  -4.605  1.00 92.06           N
ATOM   2576  CA  GLY A 719       4.367  22.516  -4.902  1.00 92.06           C
ATOM   2577  C   GLY A 719       5.273  23.375  -5.762  1.00 92.06           C
ATOM   2578  O   GLY A 719       6.484  23.156  -5.809  1.00 92.06           O
ATOM   2579  N   PHE A 720       4.734  24.312  -6.406  1.00 93.38           N
ATOM   2580  CA  PHE A 720       5.492  25.234  -7.234  1.00 93.38           C
ATOM   2581  C   PHE A 720       5.871  26.484  -6.441  1.00 93.38           C
ATOM   2582  CB  PHE A 720       4.691  25.625  -8.477  1.00 93.38           C
ATOM   2583  O   PHE A 720       5.250  26.781  -5.422  1.00 93.38           O
ATOM   2584  CG  PHE A 720       4.320  24.469  -9.352  1.00 93.38           C
ATOM   2585  CD1 PHE A 720       5.258  23.891 -10.203  1.00 93.38           C
ATOM   2586  CD2 PHE A 720       3.031  23.953  -9.336  1.00 93.38           C
ATOM   2587  CE1 PHE A 720       4.918  22.812 -11.016  1.00 93.38           C
ATOM   2588  CE2 PHE A 720       2.684  22.875 -10.141  1.00 93.38           C
ATOM   2589  CZ  PHE A 720       3.627  22.297 -10.984  1.00 93.38           C
ATOM   2590  N   PRO A 721       6.941  27.219  -6.836  1.00 91.25           N
ATOM   2591  CA  PRO A 721       7.316  28.438  -6.125  1.00 91.25           C
ATOM   2592  C   PRO A 721       6.289  29.562  -6.293  1.00 91.25           C
ATOM   2593  CB  PRO A 721       8.648  28.828  -6.766  1.00 91.25           C
ATOM   2594  O   PRO A 721       5.395  29.453  -7.137  1.00 91.25           O
ATOM   2595  CG  PRO A 721       8.594  28.250  -8.141  1.00 91.25           C
ATOM   2596  CD  PRO A 721       7.781  27.000  -8.102  1.00 91.25           C
ATOM   2597  N   GLU A 722       6.414  30.547  -5.516  1.00 91.06           N
ATOM   2598  CA  GLU A 722       5.430  31.625  -5.434  1.00 91.06           C
ATOM   2599  C   GLU A 722       5.230  32.312  -6.785  1.00 91.06           C
ATOM   2600  CB  GLU A 722       5.848  32.656  -4.387  1.00 91.06           C
ATOM   2601  O   GLU A 722       4.102  32.594  -7.176  1.00 91.06           O
ATOM   2602  CG  GLU A 722       5.707  32.188  -2.949  1.00 91.06           C
ATOM   2603  CD  GLU A 722       6.020  33.250  -1.920  1.00 91.06           C
ATOM   2604  OE1 GLU A 722       5.641  33.094  -0.737  1.00 91.06           O
ATOM   2605  OE2 GLU A 722       6.645  34.250  -2.299  1.00 91.06           O
ATOM   2606  N   CYS A 723       6.277  32.562  -7.543  1.00 90.81           N
ATOM   2607  CA  CYS A 723       6.164  33.281  -8.812  1.00 90.81           C
ATOM   2608  C   CYS A 723       5.383  32.438  -9.828  1.00 90.81           C
ATOM   2609  CB  CYS A 723       7.547  33.594  -9.375  1.00 90.81           C
ATOM   2610  O   CYS A 723       4.531  32.969 -10.547  1.00 90.81           O
ATOM   2611  SG  CYS A 723       8.406  34.906  -8.469  1.00 90.81           S
ATOM   2612  N   LEU A 724       5.684  31.203  -9.875  1.00 93.69           N
ATOM   2613  CA  LEU A 724       4.957  30.344 -10.797  1.00 93.69           C
ATOM   2614  C   LEU A 724       3.523  30.125 -10.328  1.00 93.69           C
ATOM   2615  CB  LEU A 724       5.668  29.000 -10.953  1.00 93.69           C
ATOM   2616  O   LEU A 724       2.607  30.000 -11.141  1.00 93.69           O
ATOM   2617  CG  LEU A 724       6.977  29.016 -11.750  1.00 93.69           C
ATOM   2618  CD1 LEU A 724       7.566  27.609 -11.812  1.00 93.69           C
ATOM   2619  CD2 LEU A 724       6.746  29.562 -13.148  1.00 93.69           C
ATOM   2620  N   GLN A 725       3.342  30.047  -9.047  1.00 96.50           N
ATOM   2621  CA  GLN A 725       1.981  29.984  -8.523  1.00 96.50           C
ATOM   2622  C   GLN A 725       1.158  31.188  -8.992  1.00 96.50           C
ATOM   2623  CB  GLN A 725       1.998  29.922  -6.996  1.00 96.50           C
ATOM   2624  O   GLN A 725       0.018  31.031  -9.430  1.00 96.50           O
ATOM   2625  CG  GLN A 725       2.434  28.578  -6.438  1.00 96.50           C
ATOM   2626  CD  GLN A 725       2.363  28.516  -4.922  1.00 96.50           C
ATOM   2627  NE2 GLN A 725       3.480  28.172  -4.293  1.00 96.50           N
ATOM   2628  OE1 GLN A 725       1.313  28.781  -4.328  1.00 96.50           O
ATOM   2629  N   ALA A 726       1.770  32.281  -8.836  1.00 96.25           N
ATOM   2630  CA  ALA A 726       1.079  33.500  -9.250  1.00 96.25           C
ATOM   2631  C   ALA A 726       0.764  33.469 -10.742  1.00 96.25           C
ATOM   2632  CB  ALA A 726       1.918  34.719  -8.898  1.00 96.25           C
ATOM   2633  O   ALA A 726      -0.316  33.906 -11.156  1.00 96.25           O
ATOM   2634  N   ASP A 727       1.642  32.969 -11.531  1.00 95.62           N
ATOM   2635  CA  ASP A 727       1.403  32.875 -12.969  1.00 95.62           C
ATOM   2636  C   ASP A 727       0.232  31.953 -13.281  1.00 95.62           C
ATOM   2637  CB  ASP A 727       2.662  32.406 -13.695  1.00 95.62           C
ATOM   2638  O   ASP A 727      -0.594  32.250 -14.141  1.00 95.62           O
ATOM   2639  CG  ASP A 727       2.945  33.156 -14.969  1.00 95.62           C
ATOM   2640  OD1 ASP A 727       2.502  34.344 -15.094  1.00 95.62           O
ATOM   2641  OD2 ASP A 727       3.613  32.625 -15.867  1.00 95.62           O
ATOM   2642  N   ILE A 728       0.218  30.875 -12.578  1.00 96.75           N
ATOM   2643  CA  ILE A 728      -0.878  29.922 -12.750  1.00 96.75           C
ATOM   2644  C   ILE A 728      -2.201  30.594 -12.383  1.00 96.75           C
ATOM   2645  CB  ILE A 728      -0.668  28.656 -11.891  1.00 96.75           C
ATOM   2646  O   ILE A 728      -3.166  30.547 -13.148  1.00 96.75           O
ATOM   2647  CG1 ILE A 728       0.558  27.875 -12.383  1.00 96.75           C
ATOM   2648  CG2 ILE A 728      -1.921  27.781 -11.914  1.00 96.75           C
ATOM   2649  CD1 ILE A 728       1.105  26.891 -11.367  1.00 96.75           C
ATOM   2650  N   CYS A 729      -2.230  31.250 -11.234  1.00 97.25           N
ATOM   2651  CA  CYS A 729      -3.459  31.891 -10.773  1.00 97.25           C
ATOM   2652  C   CYS A 729      -3.846  33.031 -11.688  1.00 97.25           C
ATOM   2653  CB  CYS A 729      -3.297  32.375  -9.344  1.00 97.25           C
ATOM   2654  O   CYS A 729      -5.031  33.312 -11.875  1.00 97.25           O
ATOM   2655  SG  CYS A 729      -3.047  31.062  -8.133  1.00 97.25           S
ATOM   2656  N   LEU A 730      -2.846  33.719 -12.188  1.00 96.69           N
ATOM   2657  CA  LEU A 730      -3.133  34.750 -13.172  1.00 96.69           C
ATOM   2658  C   LEU A 730      -3.824  34.188 -14.398  1.00 96.69           C
ATOM   2659  CB  LEU A 730      -1.844  35.469 -13.586  1.00 96.69           C
ATOM   2660  O   LEU A 730      -4.793  34.750 -14.898  1.00 96.69           O
ATOM   2661  CG  LEU A 730      -2.000  36.625 -14.562  1.00 96.69           C
ATOM   2662  CD1 LEU A 730      -2.895  37.719 -13.961  1.00 96.69           C
ATOM   2663  CD2 LEU A 730      -0.638  37.219 -14.938  1.00 96.69           C
ATOM   2664  N   HIS A 731      -3.381  33.062 -14.812  1.00 95.75           N
ATOM   2665  CA  HIS A 731      -4.004  32.406 -15.953  1.00 95.75           C
ATOM   2666  C   HIS A 731      -5.426  31.953 -15.617  1.00 95.75           C
ATOM   2667  CB  HIS A 731      -3.168  31.188 -16.375  1.00 95.75           C
ATOM   2668  O   HIS A 731      -6.336  32.125 -16.438  1.00 95.75           O
ATOM   2669  CG  HIS A 731      -3.871  30.281 -17.344  1.00 95.75           C
ATOM   2670  CD2 HIS A 731      -3.984  30.328 -18.688  1.00 95.75           C
ATOM   2671  ND1 HIS A 731      -4.574  29.172 -16.938  1.00 95.75           N
ATOM   2672  CE1 HIS A 731      -5.086  28.578 -18.000  1.00 95.75           C
ATOM   2673  NE2 HIS A 731      -4.746  29.250 -19.078  1.00 95.75           N
ATOM   2674  N   LEU A 732      -5.629  31.438 -14.461  1.00 94.94           N
ATOM   2675  CA  LEU A 732      -6.938  30.938 -14.062  1.00 94.94           C
ATOM   2676  C   LEU A 732      -7.953  32.062 -13.961  1.00 94.94           C
ATOM   2677  CB  LEU A 732      -6.844  30.188 -12.727  1.00 94.94           C
ATOM   2678  O   LEU A 732      -9.117  31.891 -14.312  1.00 94.94           O
ATOM   2679  CG  LEU A 732      -6.000  28.922 -12.711  1.00 94.94           C
ATOM   2680  CD1 LEU A 732      -5.855  28.391 -11.289  1.00 94.94           C
ATOM   2681  CD2 LEU A 732      -6.621  27.859 -13.617  1.00 94.94           C
ATOM   2682  N   ASN A 733      -7.484  33.188 -13.398  1.00 95.94           N
ATOM   2683  CA  ASN A 733      -8.383  34.344 -13.164  1.00 95.94           C
ATOM   2684  C   ASN A 733      -8.281  35.375 -14.273  1.00 95.94           C
ATOM   2685  CB  ASN A 733      -8.086  34.969 -11.805  1.00 95.94           C
ATOM   2686  O   ASN A 733      -8.562  36.562 -14.062  1.00 95.94           O
ATOM   2687  CG  ASN A 733      -8.133  34.000 -10.664  1.00 95.94           C
ATOM   2688  ND2 ASN A 733      -7.398  34.281  -9.594  1.00 95.94           N
ATOM   2689  OD1 ASN A 733      -8.828  32.969 -10.734  1.00 95.94           O
ATOM   2690  N   ARG A 734      -7.875  35.000 -15.430  1.00 95.56           N
ATOM   2691  CA  ARG A 734      -7.684  35.906 -16.531  1.00 95.56           C
ATOM   2692  C   ARG A 734      -9.008  36.531 -16.969  1.00 95.56           C
ATOM   2693  CB  ARG A 734      -7.012  35.219 -17.719  1.00 95.56           C
ATOM   2694  O   ARG A 734      -9.062  37.688 -17.391  1.00 95.56           O
ATOM   2695  CG  ARG A 734      -7.840  34.094 -18.312  1.00 95.56           C
ATOM   2696  CD  ARG A 734      -7.066  33.344 -19.391  1.00 95.56           C
ATOM   2697  NE  ARG A 734      -7.848  32.219 -19.922  1.00 95.56           N
ATOM   2698  NH1 ARG A 734      -6.102  31.312 -21.141  1.00 95.56           N
ATOM   2699  NH2 ARG A 734      -8.164  30.328 -21.172  1.00 95.56           N
ATOM   2700  CZ  ARG A 734      -7.371  31.281 -20.750  1.00 95.56           C
ATOM   2701  N   SER A 735     -10.133  35.844 -16.828  1.00 94.06           N
ATOM   2702  CA  SER A 735     -11.445  36.312 -17.266  1.00 94.06           C
ATOM   2703  C   SER A 735     -11.883  37.531 -16.469  1.00 94.06           C
ATOM   2704  CB  SER A 735     -12.492  35.219 -17.109  1.00 94.06           C
ATOM   2705  O   SER A 735     -12.516  38.438 -17.031  1.00 94.06           O
ATOM   2706  OG  SER A 735     -12.531  34.719 -15.773  1.00 94.06           O
ATOM   2707  N   LEU A 736     -11.500  37.594 -15.180  1.00 94.69           N
ATOM   2708  CA  LEU A 736     -11.875  38.719 -14.312  1.00 94.69           C
ATOM   2709  C   LEU A 736     -10.812  39.812 -14.344  1.00 94.69           C
ATOM   2710  CB  LEU A 736     -12.086  38.219 -12.875  1.00 94.69           C
ATOM   2711  O   LEU A 736     -11.133  40.969 -14.539  1.00 94.69           O
ATOM   2712  CG  LEU A 736     -13.156  37.156 -12.672  1.00 94.69           C
ATOM   2713  CD1 LEU A 736     -13.164  36.688 -11.219  1.00 94.69           C
ATOM   2714  CD2 LEU A 736     -14.531  37.688 -13.070  1.00 94.69           C
ATOM   2715  N   LEU A 737      -9.523  39.469 -14.227  1.00 96.44           N
ATOM   2716  CA  LEU A 737      -8.430  40.406 -14.055  1.00 96.44           C
ATOM   2717  C   LEU A 737      -8.172  41.188 -15.344  1.00 96.44           C
ATOM   2718  CB  LEU A 737      -7.156  39.688 -13.609  1.00 96.44           C
ATOM   2719  O   LEU A 737      -7.695  42.312 -15.312  1.00 96.44           O
ATOM   2720  CG  LEU A 737      -7.043  39.375 -12.117  1.00 96.44           C
ATOM   2721  CD1 LEU A 737      -7.836  38.125 -11.789  1.00 96.44           C
ATOM   2722  CD2 LEU A 737      -5.582  39.219 -11.711  1.00 96.44           C
ATOM   2723  N   GLN A 738      -8.477  40.656 -16.469  1.00 95.62           N
ATOM   2724  CA  GLN A 738      -8.188  41.312 -17.750  1.00 95.62           C
ATOM   2725  C   GLN A 738      -9.430  42.000 -18.312  1.00 95.62           C
ATOM   2726  CB  GLN A 738      -7.652  40.281 -18.750  1.00 95.62           C
ATOM   2727  O   GLN A 738      -9.320  42.875 -19.156  1.00 95.62           O
ATOM   2728  CG  GLN A 738      -6.309  39.688 -18.359  1.00 95.62           C
ATOM   2729  CD  GLN A 738      -5.789  38.688 -19.375  1.00 95.62           C
ATOM   2730  NE2 GLN A 738      -4.531  38.281 -19.234  1.00 95.62           N
ATOM   2731  OE1 GLN A 738      -6.516  38.281 -20.297  1.00 95.62           O
ATOM   2732  N   HIS A 739     -10.602  41.594 -17.859  1.00 93.56           N
ATOM   2733  CA  HIS A 739     -11.812  42.094 -18.516  1.00 93.56           C
ATOM   2734  C   HIS A 739     -12.695  42.844 -17.531  1.00 93.56           C
ATOM   2735  CB  HIS A 739     -12.594  40.938 -19.125  1.00 93.56           C
ATOM   2736  O   HIS A 739     -13.922  42.812 -17.625  1.00 93.56           O
ATOM   2737  CG  HIS A 739     -11.805  40.125 -20.109  1.00 93.56           C
ATOM   2738  CD2 HIS A 739     -11.258  38.875 -20.016  1.00 93.56           C
ATOM   2739  ND1 HIS A 739     -11.492  40.594 -21.375  1.00 93.56           N
ATOM   2740  CE1 HIS A 739     -10.789  39.656 -22.016  1.00 93.56           C
ATOM   2741  NE2 HIS A 739     -10.633  38.625 -21.219  1.00 93.56           N
ATOM   2742  N   CYS A 740     -12.195  43.500 -16.469  1.00 93.31           N
ATOM   2743  CA  CYS A 740     -12.930  44.344 -15.523  1.00 93.31           C
ATOM   2744  C   CYS A 740     -12.273  45.719 -15.398  1.00 93.31           C
ATOM   2745  CB  CYS A 740     -13.000  43.656 -14.148  1.00 93.31           C
ATOM   2746  O   CYS A 740     -11.047  45.812 -15.383  1.00 93.31           O
ATOM   2747  SG  CYS A 740     -14.359  42.500 -13.977  1.00 93.31           S
ATOM   2748  N   LYS A 741     -13.039  46.781 -15.305  1.00 93.25           N
ATOM   2749  CA  LYS A 741     -12.586  48.156 -15.305  1.00 93.25           C
ATOM   2750  C   LYS A 741     -11.648  48.438 -14.133  1.00 93.25           C
ATOM   2751  CB  LYS A 741     -13.773  49.125 -15.258  1.00 93.25           C
ATOM   2752  O   LYS A 741     -10.539  48.938 -14.320  1.00 93.25           O
ATOM   2753  CG  LYS A 741     -14.570  49.188 -16.547  1.00 93.25           C
ATOM   2754  CD  LYS A 741     -15.703  50.188 -16.469  1.00 93.25           C
ATOM   2755  CE  LYS A 741     -16.531  50.250 -17.750  1.00 93.25           C
ATOM   2756  NZ  LYS A 741     -17.656  51.219 -17.641  1.00 93.25           N
ATOM   2757  N   PRO A 742     -12.008  48.094 -12.969  1.00 95.06           N
ATOM   2758  CA  PRO A 742     -11.102  48.375 -11.859  1.00 95.06           C
ATOM   2759  C   PRO A 742      -9.773  47.625 -11.953  1.00 95.06           C
ATOM   2760  CB  PRO A 742     -11.898  47.938 -10.625  1.00 95.06           C
ATOM   2761  O   PRO A 742      -8.727  48.188 -11.617  1.00 95.06           O
ATOM   2762  CG  PRO A 742     -12.930  47.000 -11.164  1.00 95.06           C
ATOM   2763  CD  PRO A 742     -13.234  47.375 -12.578  1.00 95.06           C
ATOM   2764  N   PHE A 743      -9.781  46.469 -12.469  1.00 95.75           N
ATOM   2765  CA  PHE A 743      -8.586  45.656 -12.484  1.00 95.75           C
ATOM   2766  C   PHE A 743      -7.676  46.031 -13.641  1.00 95.75           C
ATOM   2767  CB  PHE A 743      -8.977  44.156 -12.578  1.00 95.75           C
ATOM   2768  O   PHE A 743      -6.457  45.844 -13.562  1.00 95.75           O
ATOM   2769  CG  PHE A 743      -9.648  43.625 -11.336  1.00 95.75           C
ATOM   2770  CD1 PHE A 743      -9.039  43.750 -10.094  1.00 95.75           C
ATOM   2771  CD2 PHE A 743     -10.891  43.000 -11.422  1.00 95.75           C
ATOM   2772  CE1 PHE A 743      -9.664  43.250  -8.945  1.00 95.75           C
ATOM   2773  CE2 PHE A 743     -11.516  42.531 -10.281  1.00 95.75           C
ATOM   2774  CZ  PHE A 743     -10.898  42.656  -9.047  1.00 95.75           C
ATOM   2775  N   ARG A 744      -8.148  46.625 -14.703  1.00 95.50           N
ATOM   2776  CA  ARG A 744      -7.336  47.062 -15.828  1.00 95.50           C
ATOM   2777  C   ARG A 744      -6.438  48.219 -15.438  1.00 95.50           C
ATOM   2778  CB  ARG A 744      -8.219  47.438 -17.016  1.00 95.50           C
ATOM   2779  O   ARG A 744      -5.340  48.375 -15.969  1.00 95.50           O
ATOM   2780  CG  ARG A 744      -8.781  46.250 -17.781  1.00 95.50           C
ATOM   2781  CD  ARG A 744      -9.445  46.688 -19.078  1.00 95.50           C
ATOM   2782  NE  ARG A 744     -10.414  45.719 -19.547  1.00 95.50           N
ATOM   2783  NH1 ARG A 744     -12.141  47.219 -19.797  1.00 95.50           N
ATOM   2784  NH2 ARG A 744     -12.477  45.000 -20.281  1.00 95.50           N
ATOM   2785  CZ  ARG A 744     -11.672  46.000 -19.875  1.00 95.50           C
ATOM   2786  N   GLY A 745      -6.824  49.062 -14.578  1.00 93.31           N
ATOM   2787  CA  GLY A 745      -6.047  50.219 -14.117  1.00 93.31           C
ATOM   2788  C   GLY A 745      -5.082  49.875 -13.000  1.00 93.31           C
ATOM   2789  O   GLY A 745      -4.457  50.750 -12.414  1.00 93.31           O
ATOM   2790  N   ALA A 746      -4.887  48.625 -12.703  1.00 94.81           N
ATOM   2791  CA  ALA A 746      -4.039  48.188 -11.602  1.00 94.81           C
ATOM   2792  C   ALA A 746      -2.625  47.875 -12.086  1.00 94.81           C
ATOM   2793  CB  ALA A 746      -4.645  46.969 -10.914  1.00 94.81           C
ATOM   2794  O   ALA A 746      -2.422  47.562 -13.258  1.00 94.81           O
ATOM   2795  N   THR A 747      -1.678  48.031 -11.227  1.00 93.75           N
ATOM   2796  CA  THR A 747      -0.293  47.688 -11.523  1.00 93.75           C
ATOM   2797  C   THR A 747      -0.119  46.156 -11.594  1.00 93.75           C
ATOM   2798  CB  THR A 747       0.670  48.250 -10.477  1.00 93.75           C
ATOM   2799  O   THR A 747      -0.898  45.406 -10.992  1.00 93.75           O
ATOM   2800  CG2 THR A 747       0.583  49.781 -10.438  1.00 93.75           C
ATOM   2801  OG1 THR A 747       0.334  47.750  -9.188  1.00 93.75           O
ATOM   2802  N   LYS A 748       0.931  45.656 -12.336  1.00 93.38           N
ATOM   2803  CA  LYS A 748       1.161  44.219 -12.555  1.00 93.38           C
ATOM   2804  C   LYS A 748       1.467  43.500 -11.242  1.00 93.38           C
ATOM   2805  CB  LYS A 748       2.307  44.031 -13.547  1.00 93.38           C
ATOM   2806  O   LYS A 748       1.033  42.375 -11.039  1.00 93.38           O
ATOM   2807  CG  LYS A 748       1.983  44.469 -14.969  1.00 93.38           C
ATOM   2808  CD  LYS A 748       3.113  44.125 -15.930  1.00 93.38           C
ATOM   2809  CE  LYS A 748       2.781  44.531 -17.359  1.00 93.38           C
ATOM   2810  NZ  LYS A 748       3.896  44.219 -18.297  1.00 93.38           N
ATOM   2811  N   GLY A 749       2.195  44.094 -10.383  1.00 93.81           N
ATOM   2812  CA  GLY A 749       2.482  43.500  -9.094  1.00 93.81           C
ATOM   2813  C   GLY A 749       1.239  43.250  -8.250  1.00 93.81           C
ATOM   2814  O   GLY A 749       1.122  42.219  -7.578  1.00 93.81           O
ATOM   2815  N   CYS A 750       0.294  44.188  -8.352  1.00 94.50           N
ATOM   2816  CA  CYS A 750      -0.956  44.062  -7.609  1.00 94.50           C
ATOM   2817  C   CYS A 750      -1.779  42.875  -8.117  1.00 94.50           C
ATOM   2818  CB  CYS A 750      -1.771  45.344  -7.715  1.00 94.50           C
ATOM   2819  O   CYS A 750      -2.373  42.156  -7.328  1.00 94.50           O
ATOM   2820  SG  CYS A 750      -1.007  46.750  -6.891  1.00 94.50           S
ATOM   2821  N   LEU A 751      -1.768  42.719  -9.344  1.00 96.75           N
ATOM   2822  CA  LEU A 751      -2.545  41.656  -9.945  1.00 96.75           C
ATOM   2823  C   LEU A 751      -2.020  40.281  -9.508  1.00 96.75           C
ATOM   2824  CB  LEU A 751      -2.510  41.750 -11.469  1.00 96.75           C
ATOM   2825  O   LEU A 751      -2.801  39.344  -9.281  1.00 96.75           O
ATOM   2826  CG  LEU A 751      -3.223  42.938 -12.086  1.00 96.75           C
ATOM   2827  CD1 LEU A 751      -2.982  43.000 -13.594  1.00 96.75           C
ATOM   2828  CD2 LEU A 751      -4.715  42.906 -11.781  1.00 96.75           C
ATOM   2829  N   ARG A 752      -0.754  40.125  -9.414  1.00 96.44           N
ATOM   2830  CA  ARG A 752      -0.165  38.875  -8.945  1.00 96.44           C
ATOM   2831  C   ARG A 752      -0.534  38.594  -7.488  1.00 96.44           C
ATOM   2832  CB  ARG A 752       1.356  38.906  -9.102  1.00 96.44           C
ATOM   2833  O   ARG A 752      -0.900  37.469  -7.133  1.00 96.44           O
ATOM   2834  CG  ARG A 752       1.827  38.844 -10.547  1.00 96.44           C
ATOM   2835  CD  ARG A 752       3.346  38.812 -10.641  1.00 96.44           C
ATOM   2836  NE  ARG A 752       3.795  38.750 -12.031  1.00 96.44           N
ATOM   2837  NH1 ARG A 752       6.047  38.750 -11.516  1.00 96.44           N
ATOM   2838  NH2 ARG A 752       5.367  38.656 -13.703  1.00 96.44           N
ATOM   2839  CZ  ARG A 752       5.070  38.719 -12.414  1.00 96.44           C
ATOM   2840  N   ALA A 753      -0.482  39.562  -6.594  1.00 95.81           N
ATOM   2841  CA  ALA A 753      -0.840  39.438  -5.184  1.00 95.81           C
ATOM   2842  C   ALA A 753      -2.314  39.062  -5.023  1.00 95.81           C
ATOM   2843  CB  ALA A 753      -0.525  40.719  -4.430  1.00 95.81           C
ATOM   2844  O   ALA A 753      -2.666  38.219  -4.207  1.00 95.81           O
ATOM   2845  N   LEU A 754      -3.191  39.688  -5.844  1.00 96.62           N
ATOM   2846  CA  LEU A 754      -4.621  39.406  -5.812  1.00 96.62           C
ATOM   2847  C   LEU A 754      -4.895  37.969  -6.285  1.00 96.62           C
ATOM   2848  CB  LEU A 754      -5.391  40.406  -6.680  1.00 96.62           C
ATOM   2849  O   LEU A 754      -5.680  37.250  -5.672  1.00 96.62           O
ATOM   2850  CG  LEU A 754      -5.906  41.656  -5.973  1.00 96.62           C
ATOM   2851  CD1 LEU A 754      -5.082  42.875  -6.383  1.00 96.62           C
ATOM   2852  CD2 LEU A 754      -7.383  41.875  -6.289  1.00 96.62           C
ATOM   2853  N   ALA A 755      -4.207  37.594  -7.359  1.00 96.88           N
ATOM   2854  CA  ALA A 755      -4.434  36.281  -7.949  1.00 96.88           C
ATOM   2855  C   ALA A 755      -4.172  35.188  -6.934  1.00 96.88           C
ATOM   2856  CB  ALA A 755      -3.547  36.094  -9.180  1.00 96.88           C
ATOM   2857  O   ALA A 755      -4.910  34.188  -6.879  1.00 96.88           O
ATOM   2858  N   MET A 756      -3.223  35.250  -6.098  1.00 96.12           N
ATOM   2859  CA  MET A 756      -2.871  34.250  -5.094  1.00 96.12           C
ATOM   2860  C   MET A 756      -3.965  34.125  -4.035  1.00 96.12           C
ATOM   2861  CB  MET A 756      -1.537  34.594  -4.430  1.00 96.12           C
ATOM   2862  O   MET A 756      -4.133  33.062  -3.428  1.00 96.12           O
ATOM   2863  CG  MET A 756      -0.332  34.375  -5.332  1.00 96.12           C
ATOM   2864  SD  MET A 756       0.004  32.625  -5.668  1.00 96.12           S
ATOM   2865  CE  MET A 756       0.668  32.094  -4.055  1.00 96.12           C
ATOM   2866  N   LYS A 757      -4.672  35.219  -3.758  1.00 97.19           N
ATOM   2867  CA  LYS A 757      -5.680  35.250  -2.701  1.00 97.19           C
ATOM   2868  C   LYS A 757      -7.062  34.906  -3.254  1.00 97.19           C
ATOM   2869  CB  LYS A 757      -5.715  36.594  -2.014  1.00 97.19           C
ATOM   2870  O   LYS A 757      -7.992  34.625  -2.492  1.00 97.19           O
ATOM   2871  CG  LYS A 757      -4.473  36.906  -1.186  1.00 97.19           C
ATOM   2872  CD  LYS A 757      -4.508  38.344  -0.629  1.00 97.19           C
ATOM   2873  CE  LYS A 757      -3.270  38.625   0.201  1.00 97.19           C
ATOM   2874  NZ  LYS A 757      -3.350  40.000   0.842  1.00 97.19           N
ATOM   2875  N   PHE A 758      -7.223  34.844  -4.613  1.00 95.75           N
ATOM   2876  CA  PHE A 758      -8.477  34.469  -5.250  1.00 95.75           C
ATOM   2877  C   PHE A 758      -8.719  32.969  -5.137  1.00 95.75           C
ATOM   2878  CB  PHE A 758      -8.484  34.906  -6.723  1.00 95.75           C
ATOM   2879  O   PHE A 758      -7.777  32.188  -5.203  1.00 95.75           O
ATOM   2880  CG  PHE A 758      -9.258  36.156  -6.988  1.00 95.75           C
ATOM   2881  CD1 PHE A 758     -10.641  36.125  -7.164  1.00 95.75           C
ATOM   2882  CD2 PHE A 758      -8.609  37.375  -7.066  1.00 95.75           C
ATOM   2883  CE1 PHE A 758     -11.359  37.281  -7.414  1.00 95.75           C
ATOM   2884  CE2 PHE A 758      -9.320  38.562  -7.312  1.00 95.75           C
ATOM   2885  CZ  PHE A 758     -10.695  38.500  -7.488  1.00 95.75           C
ATOM   2886  N   LYS A 759      -9.930  32.594  -4.891  1.00 95.25           N
ATOM   2887  CA  LYS A 759     -10.352  31.188  -4.848  1.00 95.25           C
ATOM   2888  C   LYS A 759     -11.344  30.875  -5.969  1.00 95.25           C
ATOM   2889  CB  LYS A 759     -10.977  30.859  -3.490  1.00 95.25           C
ATOM   2890  O   LYS A 759     -12.344  31.578  -6.133  1.00 95.25           O
ATOM   2891  CG  LYS A 759     -10.078  31.172  -2.303  1.00 95.25           C
ATOM   2892  CD  LYS A 759     -10.797  30.938  -0.981  1.00 95.25           C
ATOM   2893  CE  LYS A 759      -9.953  31.391   0.204  1.00 95.25           C
ATOM   2894  NZ  LYS A 759     -10.688  31.250   1.495  1.00 95.25           N
ATOM   2895  N   THR A 760     -10.977  29.875  -6.754  1.00 91.38           N
ATOM   2896  CA  THR A 760     -11.922  29.391  -7.750  1.00 91.38           C
ATOM   2897  C   THR A 760     -12.945  28.453  -7.113  1.00 91.38           C
ATOM   2898  CB  THR A 760     -11.203  28.656  -8.898  1.00 91.38           C
ATOM   2899  O   THR A 760     -12.609  27.344  -6.707  1.00 91.38           O
ATOM   2900  CG2 THR A 760     -10.297  29.609  -9.672  1.00 91.38           C
ATOM   2901  OG1 THR A 760     -10.406  27.594  -8.352  1.00 91.38           O
ATOM   2902  N   THR A 761     -14.133  28.906  -6.883  1.00 91.00           N
ATOM   2903  CA  THR A 761     -15.211  28.156  -6.242  1.00 91.00           C
ATOM   2904  C   THR A 761     -16.281  27.781  -7.258  1.00 91.00           C
ATOM   2905  CB  THR A 761     -15.844  28.953  -5.090  1.00 91.00           C
ATOM   2906  O   THR A 761     -16.797  28.641  -7.973  1.00 91.00           O
ATOM   2907  CG2 THR A 761     -14.836  29.203  -3.975  1.00 91.00           C
ATOM   2908  OG1 THR A 761     -16.312  30.219  -5.594  1.00 91.00           O
ATOM   2909  N   HIS A 762     -16.609  26.516  -7.402  1.00 87.12           N
ATOM   2910  CA  HIS A 762     -17.641  26.031  -8.312  1.00 87.12           C
ATOM   2911  C   HIS A 762     -18.969  25.859  -7.586  1.00 87.12           C
ATOM   2912  CB  HIS A 762     -17.219  24.719  -8.969  1.00 87.12           C
ATOM   2913  O   HIS A 762     -19.000  25.391  -6.441  1.00 87.12           O
ATOM   2914  CG  HIS A 762     -15.906  24.812  -9.672  1.00 87.12           C
ATOM   2915  CD2 HIS A 762     -15.578  25.297 -10.891  1.00 87.12           C
ATOM   2916  ND1 HIS A 762     -14.734  24.344  -9.117  1.00 87.12           N
ATOM   2917  CE1 HIS A 762     -13.734  24.547  -9.961  1.00 87.12           C
ATOM   2918  NE2 HIS A 762     -14.219  25.125 -11.047  1.00 87.12           N
ATOM   2919  N   ALA A 763     -20.016  26.312  -8.172  1.00 91.38           N
ATOM   2920  CA  ALA A 763     -21.359  26.250  -7.609  1.00 91.38           C
ATOM   2921  C   ALA A 763     -22.312  25.531  -8.562  1.00 91.38           C
ATOM   2922  CB  ALA A 763     -21.891  27.641  -7.293  1.00 91.38           C
ATOM   2923  O   ALA A 763     -22.766  26.109  -9.555  1.00 91.38           O
ATOM   2924  N   PRO A 764     -22.656  24.344  -8.227  1.00 89.25           N
ATOM   2925  CA  PRO A 764     -23.594  23.609  -9.070  1.00 89.25           C
ATOM   2926  C   PRO A 764     -25.031  24.125  -8.945  1.00 89.25           C
ATOM   2927  CB  PRO A 764     -23.500  22.172  -8.555  1.00 89.25           C
ATOM   2928  O   PRO A 764     -25.312  24.969  -8.086  1.00 89.25           O
ATOM   2929  CG  PRO A 764     -23.078  22.312  -7.121  1.00 89.25           C
ATOM   2930  CD  PRO A 764     -22.266  23.562  -6.980  1.00 89.25           C
ATOM   2931  N   PRO A 765     -25.969  23.625  -9.781  1.00 89.50           N
ATOM   2932  CA  PRO A 765     -27.359  24.094  -9.781  1.00 89.50           C
ATOM   2933  C   PRO A 765     -28.062  23.812  -8.461  1.00 89.50           C
ATOM   2934  CB  PRO A 765     -28.000  23.312 -10.922  1.00 89.50           C
ATOM   2935  O   PRO A 765     -27.875  22.750  -7.867  1.00 89.50           O
ATOM   2936  CG  PRO A 765     -26.859  22.969 -11.836  1.00 89.50           C
ATOM   2937  CD  PRO A 765     -25.641  22.734 -11.000  1.00 89.50           C
ATOM   2938  N   GLY A 766     -28.812  24.875  -8.000  1.00 89.38           N
ATOM   2939  CA  GLY A 766     -29.656  24.703  -6.816  1.00 89.38           C
ATOM   2940  C   GLY A 766     -28.906  24.953  -5.523  1.00 89.38           C
ATOM   2941  O   GLY A 766     -29.516  25.016  -4.449  1.00 89.38           O
ATOM   2942  N   ASP A 767     -27.578  25.094  -5.609  1.00 92.19           N
ATOM   2943  CA  ASP A 767     -26.797  25.359  -4.402  1.00 92.19           C
ATOM   2944  C   ASP A 767     -27.062  26.750  -3.857  1.00 92.19           C
ATOM   2945  CB  ASP A 767     -25.297  25.188  -4.688  1.00 92.19           C
ATOM   2946  O   ASP A 767     -27.312  27.688  -4.625  1.00 92.19           O
ATOM   2947  CG  ASP A 767     -24.812  23.766  -4.477  1.00 92.19           C
ATOM   2948  OD1 ASP A 767     -25.609  22.812  -4.633  1.00 92.19           O
ATOM   2949  OD2 ASP A 767     -23.625  23.578  -4.148  1.00 92.19           O
ATOM   2950  N   THR A 768     -27.000  26.812  -2.582  1.00 92.94           N
ATOM   2951  CA  THR A 768     -27.109  28.094  -1.901  1.00 92.94           C
ATOM   2952  C   THR A 768     -25.750  28.578  -1.437  1.00 92.94           C
ATOM   2953  CB  THR A 768     -28.062  28.000  -0.695  1.00 92.94           C
ATOM   2954  O   THR A 768     -25.125  27.969  -0.572  1.00 92.94           O
ATOM   2955  CG2 THR A 768     -29.500  27.781  -1.146  1.00 92.94           C
ATOM   2956  OG1 THR A 768     -27.672  26.906   0.141  1.00 92.94           O
ATOM   2957  N   LEU A 769     -25.266  29.703  -1.901  1.00 93.06           N
ATOM   2958  CA  LEU A 769     -23.938  30.234  -1.615  1.00 93.06           C
ATOM   2959  C   LEU A 769     -23.953  31.047  -0.320  1.00 93.06           C
ATOM   2960  CB  LEU A 769     -23.453  31.109  -2.773  1.00 93.06           C
ATOM   2961  O   LEU A 769     -22.969  31.031   0.426  1.00 93.06           O
ATOM   2962  CG  LEU A 769     -23.359  30.438  -4.141  1.00 93.06           C
ATOM   2963  CD1 LEU A 769     -23.062  31.469  -5.227  1.00 93.06           C
ATOM   2964  CD2 LEU A 769     -22.297  29.344  -4.129  1.00 93.06           C
ATOM   2965  N   VAL A 770     -25.016  31.797  -0.110  1.00 94.06           N
ATOM   2966  CA  VAL A 770     -25.219  32.625   1.074  1.00 94.06           C
ATOM   2967  C   VAL A 770     -26.688  32.531   1.519  1.00 94.06           C
ATOM   2968  CB  VAL A 770     -24.812  34.094   0.815  1.00 94.06           C
ATOM   2969  O   VAL A 770     -27.578  32.406   0.688  1.00 94.06           O
ATOM   2970  CG1 VAL A 770     -24.984  34.938   2.082  1.00 94.06           C
ATOM   2971  CG2 VAL A 770     -23.375  34.156   0.304  1.00 94.06           C
ATOM   2972  N   HIS A 771     -26.953  32.594   2.865  1.00 94.50           N
ATOM   2973  CA  HIS A 771     -28.297  32.562   3.416  1.00 94.50           C
ATOM   2974  C   HIS A 771     -28.641  33.906   4.105  1.00 94.50           C
ATOM   2975  CB  HIS A 771     -28.469  31.406   4.398  1.00 94.50           C
ATOM   2976  O   HIS A 771     -27.750  34.719   4.344  1.00 94.50           O
ATOM   2977  CG  HIS A 771     -28.516  30.078   3.742  1.00 94.50           C
ATOM   2978  CD2 HIS A 771     -27.547  29.188   3.422  1.00 94.50           C
ATOM   2979  ND1 HIS A 771     -29.703  29.500   3.328  1.00 94.50           N
ATOM   2980  CE1 HIS A 771     -29.453  28.312   2.783  1.00 94.50           C
ATOM   2981  NE2 HIS A 771     -28.141  28.109   2.826  1.00 94.50           N
ATOM   2982  N   ALA A 772     -29.906  33.969   4.469  1.00 94.06           N
ATOM   2983  CA  ALA A 772     -30.359  35.188   5.148  1.00 94.06           C
ATOM   2984  C   ALA A 772     -29.719  35.312   6.531  1.00 94.06           C
ATOM   2985  CB  ALA A 772     -31.891  35.188   5.266  1.00 94.06           C
ATOM   2986  O   ALA A 772     -29.688  34.344   7.297  1.00 94.06           O
ATOM   2987  N   GLY A 773     -29.172  36.500   6.773  1.00 93.88           N
ATOM   2988  CA  GLY A 773     -28.609  36.781   8.086  1.00 93.88           C
ATOM   2989  C   GLY A 773     -27.172  36.281   8.227  1.00 93.88           C
ATOM   2990  O   GLY A 773     -26.547  36.500   9.266  1.00 93.88           O
ATOM   2991  N   ASP A 774     -26.578  35.719   7.211  1.00 94.56           N
ATOM   2992  CA  ASP A 774     -25.203  35.281   7.258  1.00 94.56           C
ATOM   2993  C   ASP A 774     -24.234  36.469   7.184  1.00 94.56           C
ATOM   2994  CB  ASP A 774     -24.922  34.281   6.117  1.00 94.56           C
ATOM   2995  O   ASP A 774     -24.562  37.500   6.617  1.00 94.56           O
ATOM   2996  CG  ASP A 774     -25.516  32.906   6.359  1.00 94.56           C
ATOM   2997  OD1 ASP A 774     -26.375  32.781   7.254  1.00 94.56           O
ATOM   2998  OD2 ASP A 774     -25.125  31.969   5.652  1.00 94.56           O
ATOM   2999  N   LEU A 775     -23.031  36.312   7.855  1.00 93.75           N
ATOM   3000  CA  LEU A 775     -21.969  37.312   7.750  1.00 93.75           C
ATOM   3001  C   LEU A 775     -21.250  37.188   6.414  1.00 93.75           C
ATOM   3002  CB  LEU A 775     -20.969  37.156   8.898  1.00 93.75           C
ATOM   3003  O   LEU A 775     -20.812  36.125   6.023  1.00 93.75           O
ATOM   3004  CG  LEU A 775     -21.547  37.250  10.312  1.00 93.75           C
ATOM   3005  CD1 LEU A 775     -20.469  36.906  11.344  1.00 93.75           C
ATOM   3006  CD2 LEU A 775     -22.125  38.625  10.570  1.00 93.75           C
ATOM   3007  N   LEU A 776     -21.219  38.281   5.691  1.00 95.06           N
ATOM   3008  CA  LEU A 776     -20.562  38.312   4.391  1.00 95.06           C
ATOM   3009  C   LEU A 776     -19.047  38.500   4.551  1.00 95.06           C
ATOM   3010  CB  LEU A 776     -21.141  39.406   3.514  1.00 95.06           C
ATOM   3011  O   LEU A 776     -18.578  39.656   4.523  1.00 95.06           O
ATOM   3012  CG  LEU A 776     -22.625  39.281   3.133  1.00 95.06           C
ATOM   3013  CD1 LEU A 776     -23.141  40.562   2.535  1.00 95.06           C
ATOM   3014  CD2 LEU A 776     -22.812  38.125   2.158  1.00 95.06           C
ATOM   3015  N   THR A 777     -18.250  37.406   4.590  1.00 95.31           N
ATOM   3016  CA  THR A 777     -16.797  37.469   4.750  1.00 95.31           C
ATOM   3017  C   THR A 777     -16.109  37.500   3.391  1.00 95.31           C
ATOM   3018  CB  THR A 777     -16.266  36.281   5.574  1.00 95.31           C
ATOM   3019  O   THR A 777     -14.914  37.812   3.301  1.00 95.31           O
ATOM   3020  CG2 THR A 777     -16.812  36.344   7.000  1.00 95.31           C
ATOM   3021  OG1 THR A 777     -16.672  35.062   4.953  1.00 95.31           O
ATOM   3022  N   ALA A 778     -16.953  37.312   2.338  1.00 95.81           N
ATOM   3023  CA  ALA A 778     -16.359  37.219   1.009  1.00 95.81           C
ATOM   3024  C   ALA A 778     -17.047  38.156   0.019  1.00 95.81           C
ATOM   3025  CB  ALA A 778     -16.453  35.750   0.515  1.00 95.81           C
ATOM   3026  O   ALA A 778     -18.125  38.656   0.288  1.00 95.81           O
ATOM   3027  N   LEU A 779     -16.281  38.500  -1.001  1.00 94.81           N
ATOM   3028  CA  LEU A 779     -16.766  39.188  -2.205  1.00 94.81           C
ATOM   3029  C   LEU A 779     -16.688  38.250  -3.408  1.00 94.81           C
ATOM   3030  CB  LEU A 779     -15.953  40.438  -2.479  1.00 94.81           C
ATOM   3031  O   LEU A 779     -15.711  37.500  -3.576  1.00 94.81           O
ATOM   3032  CG  LEU A 779     -16.578  41.469  -3.438  1.00 94.81           C
ATOM   3033  CD1 LEU A 779     -17.828  42.062  -2.812  1.00 94.81           C
ATOM   3034  CD2 LEU A 779     -15.570  42.531  -3.816  1.00 94.81           C
ATOM   3035  N   TYR A 780     -17.859  38.219  -4.184  1.00 96.06           N
ATOM   3036  CA  TYR A 780     -17.969  37.219  -5.234  1.00 96.06           C
ATOM   3037  C   TYR A 780     -17.969  37.875  -6.613  1.00 96.06           C
ATOM   3038  CB  TYR A 780     -19.234  36.375  -5.047  1.00 96.06           C
ATOM   3039  O   TYR A 780     -18.562  38.938  -6.797  1.00 96.06           O
ATOM   3040  CG  TYR A 780     -19.297  35.688  -3.715  1.00 96.06           C
ATOM   3041  CD1 TYR A 780     -18.844  34.375  -3.582  1.00 96.06           C
ATOM   3042  CD2 TYR A 780     -19.812  36.312  -2.592  1.00 96.06           C
ATOM   3043  CE1 TYR A 780     -18.906  33.719  -2.357  1.00 96.06           C
ATOM   3044  CE2 TYR A 780     -19.875  35.656  -1.362  1.00 96.06           C
ATOM   3045  OH  TYR A 780     -19.484  33.719  -0.042  1.00 96.06           O
ATOM   3046  CZ  TYR A 780     -19.422  34.375  -1.256  1.00 96.06           C
ATOM   3047  N   PHE A 781     -17.250  37.219  -7.609  1.00 96.12           N
ATOM   3048  CA  PHE A 781     -17.219  37.625  -9.016  1.00 96.12           C
ATOM   3049  C   PHE A 781     -17.734  36.500  -9.898  1.00 96.12           C
ATOM   3050  CB  PHE A 781     -15.797  38.000  -9.422  1.00 96.12           C
ATOM   3051  O   PHE A 781     -17.156  35.406  -9.922  1.00 96.12           O
ATOM   3052  CG  PHE A 781     -15.227  39.156  -8.641  1.00 96.12           C
ATOM   3053  CD1 PHE A 781     -15.328  40.469  -9.117  1.00 96.12           C
ATOM   3054  CD2 PHE A 781     -14.602  38.938  -7.418  1.00 96.12           C
ATOM   3055  CE1 PHE A 781     -14.805  41.531  -8.391  1.00 96.12           C
ATOM   3056  CE2 PHE A 781     -14.078  40.000  -6.688  1.00 96.12           C
ATOM   3057  CZ  PHE A 781     -14.172  41.281  -7.172  1.00 96.12           C
ATOM   3058  N   ILE A 782     -18.781  36.750 -10.664  1.00 95.88           N
ATOM   3059  CA  ILE A 782     -19.406  35.719 -11.492  1.00 95.88           C
ATOM   3060  C   ILE A 782     -18.703  35.625 -12.844  1.00 95.88           C
ATOM   3061  CB  ILE A 782     -20.922  36.000 -11.688  1.00 95.88           C
ATOM   3062  O   ILE A 782     -18.578  36.625 -13.539  1.00 95.88           O
ATOM   3063  CG1 ILE A 782     -21.609  36.156 -10.336  1.00 95.88           C
ATOM   3064  CG2 ILE A 782     -21.562  34.875 -12.516  1.00 95.88           C
ATOM   3065  CD1 ILE A 782     -23.047  36.656 -10.430  1.00 95.88           C
ATOM   3066  N   SER A 783     -18.203  34.469 -13.180  1.00 93.94           N
ATOM   3067  CA  SER A 783     -17.531  34.281 -14.461  1.00 93.94           C
ATOM   3068  C   SER A 783     -18.438  33.531 -15.453  1.00 93.94           C
ATOM   3069  CB  SER A 783     -16.234  33.500 -14.266  1.00 93.94           C
ATOM   3070  O   SER A 783     -18.406  33.844 -16.656  1.00 93.94           O
ATOM   3071  OG  SER A 783     -16.484  32.219 -13.719  1.00 93.94           O
ATOM   3072  N   ARG A 784     -19.203  32.562 -14.961  1.00 92.25           N
ATOM   3073  CA  ARG A 784     -20.062  31.781 -15.844  1.00 92.25           C
ATOM   3074  C   ARG A 784     -21.438  31.594 -15.219  1.00 92.25           C
ATOM   3075  CB  ARG A 784     -19.422  30.438 -16.141  1.00 92.25           C
ATOM   3076  O   ARG A 784     -21.578  31.609 -14.000  1.00 92.25           O
ATOM   3077  CG  ARG A 784     -18.125  30.516 -16.922  1.00 92.25           C
ATOM   3078  CD  ARG A 784     -17.578  29.141 -17.281  1.00 92.25           C
ATOM   3079  NE  ARG A 784     -16.281  29.234 -17.938  1.00 92.25           N
ATOM   3080  NH1 ARG A 784     -15.969  26.953 -18.094  1.00 92.25           N
ATOM   3081  NH2 ARG A 784     -14.375  28.391 -18.906  1.00 92.25           N
ATOM   3082  CZ  ARG A 784     -15.539  28.188 -18.312  1.00 92.25           C
ATOM   3083  N   GLY A 785     -22.438  31.438 -16.047  1.00 91.88           N
ATOM   3084  CA  GLY A 785     -23.781  31.078 -15.617  1.00 91.88           C
ATOM   3085  C   GLY A 785     -24.594  32.281 -15.156  1.00 91.88           C
ATOM   3086  O   GLY A 785     -24.344  33.406 -15.578  1.00 91.88           O
ATOM   3087  N   SER A 786     -25.656  31.828 -14.422  1.00 94.38           N
ATOM   3088  CA  SER A 786     -26.594  32.812 -13.875  1.00 94.38           C
ATOM   3089  C   SER A 786     -26.969  32.469 -12.438  1.00 94.38           C
ATOM   3090  CB  SER A 786     -27.844  32.906 -14.742  1.00 94.38           C
ATOM   3091  O   SER A 786     -27.234  31.312 -12.117  1.00 94.38           O
ATOM   3092  OG  SER A 786     -28.406  31.609 -14.961  1.00 94.38           O
ATOM   3093  N   ILE A 787     -26.922  33.562 -11.547  1.00 94.81           N
ATOM   3094  CA  ILE A 787     -27.172  33.406 -10.117  1.00 94.81           C
ATOM   3095  C   ILE A 787     -28.391  34.250  -9.719  1.00 94.81           C
ATOM   3096  CB  ILE A 787     -25.938  33.812  -9.281  1.00 94.81           C
ATOM   3097  O   ILE A 787     -28.531  35.375 -10.164  1.00 94.81           O
ATOM   3098  CG1 ILE A 787     -24.781  32.844  -9.539  1.00 94.81           C
ATOM   3099  CG2 ILE A 787     -26.297  33.844  -7.789  1.00 94.81           C
ATOM   3100  CD1 ILE A 787     -23.453  33.281  -8.922  1.00 94.81           C
ATOM   3101  N   GLU A 788     -29.250  33.656  -8.875  1.00 95.19           N
ATOM   3102  CA  GLU A 788     -30.469  34.375  -8.438  1.00 95.19           C
ATOM   3103  C   GLU A 788     -30.359  34.781  -6.969  1.00 95.19           C
ATOM   3104  CB  GLU A 788     -31.703  33.500  -8.656  1.00 95.19           C
ATOM   3105  O   GLU A 788     -29.797  34.031  -6.156  1.00 95.19           O
ATOM   3106  CG  GLU A 788     -31.703  32.188  -7.855  1.00 95.19           C
ATOM   3107  CD  GLU A 788     -32.844  31.266  -8.203  1.00 95.19           C
ATOM   3108  OE1 GLU A 788     -32.844  30.094  -7.773  1.00 95.19           O
ATOM   3109  OE2 GLU A 788     -33.781  31.719  -8.906  1.00 95.19           O
ATOM   3110  N   ILE A 789     -30.859  35.906  -6.645  1.00 95.56           N
ATOM   3111  CA  ILE A 789     -30.984  36.406  -5.273  1.00 95.56           C
ATOM   3112  C   ILE A 789     -32.438  36.406  -4.852  1.00 95.56           C
ATOM   3113  CB  ILE A 789     -30.391  37.844  -5.125  1.00 95.56           C
ATOM   3114  O   ILE A 789     -33.312  37.000  -5.516  1.00 95.56           O
ATOM   3115  CG1 ILE A 789     -28.953  37.875  -5.652  1.00 95.56           C
ATOM   3116  CG2 ILE A 789     -30.453  38.281  -3.668  1.00 95.56           C
ATOM   3117  CD1 ILE A 789     -28.312  39.250  -5.609  1.00 95.56           C
ATOM   3118  N   LEU A 790     -32.656  35.656  -3.793  1.00 94.50           N
ATOM   3119  CA  LEU A 790     -34.031  35.500  -3.305  1.00 94.50           C
ATOM   3120  C   LEU A 790     -34.156  36.000  -1.871  1.00 94.50           C
ATOM   3121  CB  LEU A 790     -34.469  34.031  -3.381  1.00 94.50           C
ATOM   3122  O   LEU A 790     -33.188  36.000  -1.119  1.00 94.50           O
ATOM   3123  CG  LEU A 790     -34.844  33.500  -4.766  1.00 94.50           C
ATOM   3124  CD1 LEU A 790     -33.594  33.125  -5.551  1.00 94.50           C
ATOM   3125  CD2 LEU A 790     -35.812  32.312  -4.648  1.00 94.50           C
ATOM   3126  N   ARG A 791     -35.250  36.500  -1.521  1.00 92.88           N
ATOM   3127  CA  ARG A 791     -35.656  36.812  -0.145  1.00 92.88           C
ATOM   3128  C   ARG A 791     -37.000  36.156   0.188  1.00 92.88           C
ATOM   3129  CB  ARG A 791     -35.719  38.312   0.089  1.00 92.88           C
ATOM   3130  O   ARG A 791     -38.031  36.625  -0.256  1.00 92.88           O
ATOM   3131  CG  ARG A 791     -35.938  38.688   1.544  1.00 92.88           C
ATOM   3132  CD  ARG A 791     -36.156  40.188   1.699  1.00 92.88           C
ATOM   3133  NE  ARG A 791     -34.938  40.969   1.427  1.00 92.88           N
ATOM   3134  NH1 ARG A 791     -36.000  43.031   1.395  1.00 92.88           N
ATOM   3135  NH2 ARG A 791     -33.750  42.875   1.042  1.00 92.88           N
ATOM   3136  CZ  ARG A 791     -34.906  42.281   1.288  1.00 92.88           C
ATOM   3137  N   GLY A 792     -36.875  34.906   0.862  1.00 88.69           N
ATOM   3138  CA  GLY A 792     -38.062  34.062   1.009  1.00 88.69           C
ATOM   3139  C   GLY A 792     -38.406  33.312  -0.260  1.00 88.69           C
ATOM   3140  O   GLY A 792     -37.656  32.438  -0.714  1.00 88.69           O
ATOM   3141  N   ASP A 793     -39.250  33.469  -0.990  1.00 90.50           N
ATOM   3142  CA  ASP A 793     -39.594  32.844  -2.271  1.00 90.50           C
ATOM   3143  C   ASP A 793     -39.812  33.906  -3.344  1.00 90.50           C
ATOM   3144  CB  ASP A 793     -40.844  31.984  -2.135  1.00 90.50           C
ATOM   3145  O   ASP A 793     -40.438  33.656  -4.375  1.00 90.50           O
ATOM   3146  CG  ASP A 793     -40.625  30.781  -1.231  1.00 90.50           C
ATOM   3147  OD1 ASP A 793     -39.500  30.234  -1.197  1.00 90.50           O
ATOM   3148  OD2 ASP A 793     -41.594  30.359  -0.551  1.00 90.50           O
ATOM   3149  N   VAL A 794     -39.344  35.125  -3.041  1.00 94.69           N
ATOM   3150  CA  VAL A 794     -39.469  36.219  -3.977  1.00 94.69           C
ATOM   3151  C   VAL A 794     -38.125  36.469  -4.680  1.00 94.69           C
ATOM   3152  CB  VAL A 794     -39.906  37.531  -3.266  1.00 94.69           C
ATOM   3153  O   VAL A 794     -37.094  36.656  -4.027  1.00 94.69           O
ATOM   3154  CG1 VAL A 794     -40.000  38.688  -4.254  1.00 94.69           C
ATOM   3155  CG2 VAL A 794     -41.281  37.312  -2.590  1.00 94.69           C
ATOM   3156  N   VAL A 795     -38.188  36.438  -6.035  1.00 94.75           N
ATOM   3157  CA  VAL A 795     -37.000  36.688  -6.836  1.00 94.75           C
ATOM   3158  C   VAL A 795     -36.719  38.188  -6.875  1.00 94.75           C
ATOM   3159  CB  VAL A 795     -37.125  36.125  -8.266  1.00 94.75           C
ATOM   3160  O   VAL A 795     -37.531  38.969  -7.402  1.00 94.75           O
ATOM   3161  CG1 VAL A 795     -35.906  36.500  -9.109  1.00 94.75           C
ATOM   3162  CG2 VAL A 795     -37.312  34.625  -8.234  1.00 94.75           C
ATOM   3163  N   VAL A 796     -35.656  38.719  -6.355  1.00 94.81           N
ATOM   3164  CA  VAL A 796     -35.281  40.125  -6.289  1.00 94.81           C
ATOM   3165  C   VAL A 796     -34.531  40.500  -7.547  1.00 94.81           C
ATOM   3166  CB  VAL A 796     -34.438  40.438  -5.031  1.00 94.81           C
ATOM   3167  O   VAL A 796     -34.844  41.531  -8.172  1.00 94.81           O
ATOM   3168  CG1 VAL A 796     -34.062  41.906  -4.977  1.00 94.81           C
ATOM   3169  CG2 VAL A 796     -35.188  40.000  -3.770  1.00 94.81           C
ATOM   3170  N   ALA A 797     -33.438  39.719  -7.938  1.00 94.56           N
ATOM   3171  CA  ALA A 797     -32.594  40.000  -9.102  1.00 94.56           C
ATOM   3172  C   ALA A 797     -31.891  38.719  -9.602  1.00 94.56           C
ATOM   3173  CB  ALA A 797     -31.578  41.062  -8.773  1.00 94.56           C
ATOM   3174  O   ALA A 797     -31.797  37.750  -8.867  1.00 94.56           O
ATOM   3175  N   ILE A 798     -31.578  38.688 -10.859  1.00 95.62           N
ATOM   3176  CA  ILE A 798     -30.750  37.688 -11.484  1.00 95.62           C
ATOM   3177  C   ILE A 798     -29.469  38.312 -12.023  1.00 95.62           C
ATOM   3178  CB  ILE A 798     -31.500  36.938 -12.617  1.00 95.62           C
ATOM   3179  O   ILE A 798     -29.531  39.250 -12.805  1.00 95.62           O
ATOM   3180  CG1 ILE A 798     -32.781  36.281 -12.070  1.00 95.62           C
ATOM   3181  CG2 ILE A 798     -30.594  35.938 -13.305  1.00 95.62           C
ATOM   3182  CD1 ILE A 798     -33.812  35.938 -13.133  1.00 95.62           C
ATOM   3183  N   LEU A 799     -28.328  37.812 -11.539  1.00 95.94           N
ATOM   3184  CA  LEU A 799     -27.016  38.312 -11.953  1.00 95.94           C
ATOM   3185  C   LEU A 799     -26.359  37.344 -12.945  1.00 95.94           C
ATOM   3186  CB  LEU A 799     -26.109  38.500 -10.734  1.00 95.94           C
ATOM   3187  O   LEU A 799     -26.406  36.125 -12.758  1.00 95.94           O
ATOM   3188  CG  LEU A 799     -26.469  39.656  -9.797  1.00 95.94           C
ATOM   3189  CD1 LEU A 799     -27.438  39.188  -8.719  1.00 95.94           C
ATOM   3190  CD2 LEU A 799     -25.219  40.250  -9.164  1.00 95.94           C
ATOM   3191  N   GLY A 800     -25.750  37.844 -13.984  1.00 94.50           N
ATOM   3192  CA  GLY A 800     -25.078  37.031 -15.000  1.00 94.50           C
ATOM   3193  C   GLY A 800     -23.578  37.188 -14.984  1.00 94.50           C
ATOM   3194  O   GLY A 800     -22.984  37.469 -13.938  1.00 94.50           O
ATOM   3195  N   LYS A 801     -22.906  36.875 -16.078  1.00 94.62           N
ATOM   3196  CA  LYS A 801     -21.453  36.938 -16.234  1.00 94.62           C
ATOM   3197  C   LYS A 801     -20.922  38.344 -16.000  1.00 94.62           C
ATOM   3198  CB  LYS A 801     -21.047  36.438 -17.625  1.00 94.62           C
ATOM   3199  O   LYS A 801     -21.547  39.312 -16.422  1.00 94.62           O
ATOM   3200  CG  LYS A 801     -21.422  35.000 -17.922  1.00 94.62           C
ATOM   3201  CD  LYS A 801     -20.969  34.562 -19.297  1.00 94.62           C
ATOM   3202  CE  LYS A 801     -21.469  33.188 -19.656  1.00 94.62           C
ATOM   3203  NZ  LYS A 801     -21.047  32.750 -21.016  1.00 94.62           N
ATOM   3204  N   ASN A 802     -19.781  38.469 -15.305  1.00 93.69           N
ATOM   3205  CA  ASN A 802     -19.047  39.688 -15.031  1.00 93.69           C
ATOM   3206  C   ASN A 802     -19.766  40.594 -14.023  1.00 93.69           C
ATOM   3207  CB  ASN A 802     -18.781  40.469 -16.328  1.00 93.69           C
ATOM   3208  O   ASN A 802     -19.516  41.781 -13.953  1.00 93.69           O
ATOM   3209  CG  ASN A 802     -17.922  39.688 -17.297  1.00 93.69           C
ATOM   3210  ND2 ASN A 802     -17.844  40.156 -18.531  1.00 93.69           N
ATOM   3211  OD1 ASN A 802     -17.344  38.656 -16.953  1.00 93.69           O
ATOM   3212  N   ASP A 803     -20.594  39.938 -13.312  1.00 95.88           N
ATOM   3213  CA  ASP A 803     -21.281  40.688 -12.250  1.00 95.88           C
ATOM   3214  C   ASP A 803     -20.609  40.438 -10.898  1.00 95.88           C
ATOM   3215  CB  ASP A 803     -22.750  40.281 -12.188  1.00 95.88           C
ATOM   3216  O   ASP A 803     -19.844  39.500 -10.734  1.00 95.88           O
ATOM   3217  CG  ASP A 803     -23.625  41.031 -13.164  1.00 95.88           C
ATOM   3218  OD1 ASP A 803     -23.109  41.938 -13.852  1.00 95.88           O
ATOM   3219  OD2 ASP A 803     -24.844  40.750 -13.234  1.00 95.88           O
ATOM   3220  N   ILE A 804     -20.922  41.438  -9.961  1.00 95.75           N
ATOM   3221  CA  ILE A 804     -20.312  41.406  -8.633  1.00 95.75           C
ATOM   3222  C   ILE A 804     -21.391  41.562  -7.566  1.00 95.75           C
ATOM   3223  CB  ILE A 804     -19.234  42.469  -8.484  1.00 95.75           C
ATOM   3224  O   ILE A 804     -22.297  42.406  -7.727  1.00 95.75           O
ATOM   3225  CG1 ILE A 804     -18.328  42.500  -9.727  1.00 95.75           C
ATOM   3226  CG2 ILE A 804     -18.406  42.250  -7.211  1.00 95.75           C
ATOM   3227  CD1 ILE A 804     -17.453  43.750  -9.844  1.00 95.75           C
ATOM   3228  N   PHE A 805     -21.359  40.812  -6.520  1.00 95.62           N
ATOM   3229  CA  PHE A 805     -22.297  41.031  -5.418  1.00 95.62           C
ATOM   3230  C   PHE A 805     -21.594  40.844  -4.074  1.00 95.62           C
ATOM   3231  CB  PHE A 805     -23.469  40.031  -5.523  1.00 95.62           C
ATOM   3232  O   PHE A 805     -20.500  40.250  -4.004  1.00 95.62           O
ATOM   3233  CG  PHE A 805     -23.078  38.594  -5.316  1.00 95.62           C
ATOM   3234  CD1 PHE A 805     -22.641  37.812  -6.379  1.00 95.62           C
ATOM   3235  CD2 PHE A 805     -23.156  38.031  -4.051  1.00 95.62           C
ATOM   3236  CE1 PHE A 805     -22.281  36.500  -6.191  1.00 95.62           C
ATOM   3237  CE2 PHE A 805     -22.797  36.688  -3.855  1.00 95.62           C
ATOM   3238  CZ  PHE A 805     -22.359  35.938  -4.926  1.00 95.62           C
ATOM   3239  N   GLY A 806     -22.109  41.375  -2.955  1.00 94.31           N
ATOM   3240  CA  GLY A 806     -21.578  41.438  -1.604  1.00 94.31           C
ATOM   3241  C   GLY A 806     -21.750  42.812  -0.984  1.00 94.31           C
ATOM   3242  O   GLY A 806     -22.859  43.375  -0.988  1.00 94.31           O
ATOM   3243  N   GLU A 807     -20.688  43.375  -0.355  1.00 93.25           N
ATOM   3244  CA  GLU A 807     -20.656  44.688   0.225  1.00 93.25           C
ATOM   3245  C   GLU A 807     -19.297  45.344   0.036  1.00 93.25           C
ATOM   3246  CB  GLU A 807     -21.016  44.656   1.713  1.00 93.25           C
ATOM   3247  O   GLU A 807     -18.266  44.688   0.067  1.00 93.25           O
ATOM   3248  CG  GLU A 807     -22.516  44.719   1.988  1.00 93.25           C
ATOM   3249  CD  GLU A 807     -22.844  44.875   3.463  1.00 93.25           C
ATOM   3250  OE1 GLU A 807     -23.891  45.469   3.789  1.00 93.25           O
ATOM   3251  OE2 GLU A 807     -22.047  44.375   4.301  1.00 93.25           O
ATOM   3252  N   PRO A 808     -19.422  46.625  -0.291  1.00 92.94           N
ATOM   3253  CA  PRO A 808     -18.125  47.312  -0.306  1.00 92.94           C
ATOM   3254  C   PRO A 808     -17.422  47.281   1.054  1.00 92.94           C
ATOM   3255  CB  PRO A 808     -18.469  48.750  -0.713  1.00 92.94           C
ATOM   3256  O   PRO A 808     -18.078  47.438   2.088  1.00 92.94           O
ATOM   3257  CG  PRO A 808     -19.891  48.938  -0.290  1.00 92.94           C
ATOM   3258  CD  PRO A 808     -20.562  47.594  -0.295  1.00 92.94           C
ATOM   3259  N   LEU A 809     -16.188  46.875   1.154  1.00 90.69           N
ATOM   3260  CA  LEU A 809     -15.438  46.750   2.396  1.00 90.69           C
ATOM   3261  C   LEU A 809     -15.195  48.094   3.025  1.00 90.69           C
ATOM   3262  CB  LEU A 809     -14.102  46.031   2.143  1.00 90.69           C
ATOM   3263  O   LEU A 809     -14.867  48.188   4.211  1.00 90.69           O
ATOM   3264  CG  LEU A 809     -13.391  45.469   3.371  1.00 90.69           C
ATOM   3265  CD1 LEU A 809     -12.531  44.281   2.982  1.00 90.69           C
ATOM   3266  CD2 LEU A 809     -12.539  46.562   4.039  1.00 90.69           C
ATOM   3267  N   ASN A 810     -15.625  49.281   2.650  1.00 87.06           N
ATOM   3268  CA  ASN A 810     -15.297  50.625   3.090  1.00 87.06           C
ATOM   3269  C   ASN A 810     -16.453  51.250   3.869  1.00 87.06           C
ATOM   3270  CB  ASN A 810     -14.930  51.500   1.893  1.00 87.06           C
ATOM   3271  O   ASN A 810     -16.234  52.156   4.684  1.00 87.06           O
ATOM   3272  CG  ASN A 810     -14.062  52.688   2.281  1.00 87.06           C
ATOM   3273  ND2 ASN A 810     -13.117  53.031   1.417  1.00 87.06           N
ATOM   3274  OD1 ASN A 810     -14.234  53.281   3.352  1.00 87.06           O
ATOM   3275  N   LEU A 811     -17.641  50.719   3.961  1.00 85.06           N
ATOM   3276  CA  LEU A 811     -18.812  51.406   4.480  1.00 85.06           C
ATOM   3277  C   LEU A 811     -18.781  51.469   6.004  1.00 85.06           C
ATOM   3278  CB  LEU A 811     -20.094  50.688   4.016  1.00 85.06           C
ATOM   3279  O   LEU A 811     -18.750  52.531   6.586  1.00 85.06           O
ATOM   3280  CG  LEU A 811     -21.203  51.594   3.459  1.00 85.06           C
ATOM   3281  CD1 LEU A 811     -21.016  51.781   1.959  1.00 85.06           C
ATOM   3282  CD2 LEU A 811     -22.578  51.000   3.758  1.00 85.06           C
ATOM   3283  N   TYR A 812     -18.766  50.344   6.820  1.00 84.69           N
ATOM   3284  CA  TYR A 812     -18.734  50.344   8.281  1.00 84.69           C
ATOM   3285  C   TYR A 812     -17.656  49.375   8.789  1.00 84.69           C
ATOM   3286  CB  TYR A 812     -20.094  49.969   8.859  1.00 84.69           C
ATOM   3287  O   TYR A 812     -17.797  48.812   9.875  1.00 84.69           O
ATOM   3288  CG  TYR A 812     -20.750  48.812   8.156  1.00 84.69           C
ATOM   3289  CD1 TYR A 812     -21.578  49.000   7.055  1.00 84.69           C
ATOM   3290  CD2 TYR A 812     -20.547  47.500   8.602  1.00 84.69           C
ATOM   3291  CE1 TYR A 812     -22.188  47.938   6.410  1.00 84.69           C
ATOM   3292  CE2 TYR A 812     -21.141  46.438   7.965  1.00 84.69           C
ATOM   3293  OH  TYR A 812     -22.562  45.594   6.234  1.00 84.69           O
ATOM   3294  CZ  TYR A 812     -21.969  46.656   6.871  1.00 84.69           C
ATOM   3295  N   ALA A 813     -16.578  49.062   8.172  1.00 86.56           N
ATOM   3296  CA  ALA A 813     -15.328  48.406   8.516  1.00 86.56           C
ATOM   3297  C   ALA A 813     -15.594  47.062   9.227  1.00 86.56           C
ATOM   3298  CB  ALA A 813     -14.461  49.312   9.398  1.00 86.56           C
ATOM   3299  O   ALA A 813     -14.812  46.656  10.086  1.00 86.56           O
ATOM   3300  N   ARG A 814     -16.703  46.438   9.141  1.00 90.38           N
ATOM   3301  CA  ARG A 814     -17.031  45.125   9.656  1.00 90.38           C
ATOM   3302  C   ARG A 814     -17.922  44.375   8.680  1.00 90.38           C
ATOM   3303  CB  ARG A 814     -17.719  45.219  11.016  1.00 90.38           C
ATOM   3304  O   ARG A 814     -18.562  44.969   7.820  1.00 90.38           O
ATOM   3305  CG  ARG A 814     -19.109  45.844  10.961  1.00 90.38           C
ATOM   3306  CD  ARG A 814     -19.766  45.875  12.336  1.00 90.38           C
ATOM   3307  NE  ARG A 814     -19.094  46.844  13.219  1.00 90.38           N
ATOM   3308  NH1 ARG A 814     -20.375  46.312  15.078  1.00 90.38           N
ATOM   3309  NH2 ARG A 814     -18.750  47.906  15.211  1.00 90.38           N
ATOM   3310  CZ  ARG A 814     -19.406  47.031  14.500  1.00 90.38           C
ATOM   3311  N   PRO A 815     -17.922  43.031   8.773  1.00 93.19           N
ATOM   3312  CA  PRO A 815     -18.797  42.281   7.883  1.00 93.19           C
ATOM   3313  C   PRO A 815     -20.281  42.500   8.172  1.00 93.19           C
ATOM   3314  CB  PRO A 815     -18.406  40.812   8.172  1.00 93.19           C
ATOM   3315  O   PRO A 815     -20.719  42.406   9.320  1.00 93.19           O
ATOM   3316  CG  PRO A 815     -17.797  40.844   9.531  1.00 93.19           C
ATOM   3317  CD  PRO A 815     -17.250  42.219   9.781  1.00 93.19           C
ATOM   3318  N   GLY A 816     -21.078  42.875   7.129  1.00 91.69           N
ATOM   3319  CA  GLY A 816     -22.516  43.062   7.242  1.00 91.69           C
ATOM   3320  C   GLY A 816     -23.281  41.781   7.027  1.00 91.69           C
ATOM   3321  O   GLY A 816     -22.688  40.719   6.727  1.00 91.69           O
ATOM   3322  N   LYS A 817     -24.625  41.781   7.270  1.00 93.25           N
ATOM   3323  CA  LYS A 817     -25.500  40.625   7.094  1.00 93.25           C
ATOM   3324  C   LYS A 817     -26.156  40.625   5.715  1.00 93.25           C
ATOM   3325  CB  LYS A 817     -26.578  40.594   8.188  1.00 93.25           C
ATOM   3326  O   LYS A 817     -26.266  41.688   5.086  1.00 93.25           O
ATOM   3327  CG  LYS A 817     -26.016  40.531   9.602  1.00 93.25           C
ATOM   3328  CD  LYS A 817     -27.125  40.562  10.641  1.00 93.25           C
ATOM   3329  CE  LYS A 817     -26.562  40.656  12.055  1.00 93.25           C
ATOM   3330  NZ  LYS A 817     -27.656  40.844  13.062  1.00 93.25           N
ATOM   3331  N   SER A 818     -26.594  39.531   5.262  1.00 92.50           N
ATOM   3332  CA  SER A 818     -27.203  39.375   3.945  1.00 92.50           C
ATOM   3333  C   SER A 818     -28.719  39.562   4.020  1.00 92.50           C
ATOM   3334  CB  SER A 818     -26.859  38.031   3.348  1.00 92.50           C
ATOM   3335  O   SER A 818     -29.312  39.438   5.094  1.00 92.50           O
ATOM   3336  OG  SER A 818     -27.516  36.969   4.059  1.00 92.50           O
ATOM   3337  N   ASN A 819     -29.406  39.938   2.869  1.00 83.88           N
ATOM   3338  CA  ASN A 819     -30.844  40.125   2.711  1.00 83.88           C
ATOM   3339  C   ASN A 819     -31.578  38.781   2.594  1.00 83.88           C
ATOM   3340  CB  ASN A 819     -31.141  41.000   1.491  1.00 83.88           C
ATOM   3341  O   ASN A 819     -32.750  38.688   2.971  1.00 83.88           O
ATOM   3342  CG  ASN A 819     -30.578  42.406   1.628  1.00 83.88           C
ATOM   3343  ND2 ASN A 819     -30.828  43.250   0.634  1.00 83.88           N
ATOM   3344  OD1 ASN A 819     -29.906  42.719   2.617  1.00 83.88           O
ATOM   3345  N   GLY A 820     -30.922  37.844   1.991  1.00 88.94           N
ATOM   3346  CA  GLY A 820     -31.578  36.594   1.661  1.00 88.94           C
ATOM   3347  C   GLY A 820     -30.641  35.562   1.079  1.00 88.94           C
ATOM   3348  O   GLY A 820     -29.453  35.531   1.421  1.00 88.94           O
ATOM   3349  N   ASP A 821     -31.297  34.594   0.239  1.00 93.56           N
ATOM   3350  CA  ASP A 821     -30.562  33.500  -0.341  1.00 93.56           C
ATOM   3351  C   ASP A 821     -29.984  33.844  -1.711  1.00 93.56           C
ATOM   3352  CB  ASP A 821     -31.453  32.250  -0.456  1.00 93.56           C
ATOM   3353  O   ASP A 821     -30.609  34.594  -2.465  1.00 93.56           O
ATOM   3354  CG  ASP A 821     -31.891  31.719   0.893  1.00 93.56           C
ATOM   3355  OD1 ASP A 821     -31.562  32.312   1.933  1.00 93.56           O
ATOM   3356  OD2 ASP A 821     -32.594  30.672   0.917  1.00 93.56           O
ATOM   3357  N   VAL A 822     -28.781  33.438  -1.968  1.00 94.75           N
ATOM   3358  CA  VAL A 822     -28.156  33.531  -3.285  1.00 94.75           C
ATOM   3359  C   VAL A 822     -27.969  32.125  -3.846  1.00 94.75           C
ATOM   3360  CB  VAL A 822     -26.797  34.281  -3.230  1.00 94.75           C
ATOM   3361  O   VAL A 822     -27.188  31.328  -3.307  1.00 94.75           O
ATOM   3362  CG1 VAL A 822     -26.188  34.375  -4.625  1.00 94.75           C
ATOM   3363  CG2 VAL A 822     -26.969  35.656  -2.609  1.00 94.75           C
ATOM   3364  N   ARG A 823     -28.688  31.766  -5.000  1.00 94.88           N
ATOM   3365  CA  ARG A 823     -28.734  30.406  -5.520  1.00 94.88           C
ATOM   3366  C   ARG A 823     -28.281  30.359  -6.977  1.00 94.88           C
ATOM   3367  CB  ARG A 823     -30.141  29.828  -5.391  1.00 94.88           C
ATOM   3368  O   ARG A 823     -28.609  31.250  -7.762  1.00 94.88           O
ATOM   3369  CG  ARG A 823     -30.625  29.688  -3.953  1.00 94.88           C
ATOM   3370  CD  ARG A 823     -32.062  29.203  -3.881  1.00 94.88           C
ATOM   3371  NE  ARG A 823     -32.594  29.250  -2.518  1.00 94.88           N
ATOM   3372  NH1 ARG A 823     -34.750  28.766  -3.111  1.00 94.88           N
ATOM   3373  NH2 ARG A 823     -34.219  29.109  -0.912  1.00 94.88           N
ATOM   3374  CZ  ARG A 823     -33.844  29.047  -2.184  1.00 94.88           C
ATOM   3375  N   ALA A 824     -27.594  29.297  -7.352  1.00 92.94           N
ATOM   3376  CA  ALA A 824     -27.141  29.078  -8.727  1.00 92.94           C
ATOM   3377  C   ALA A 824     -28.234  28.422  -9.562  1.00 92.94           C
ATOM   3378  CB  ALA A 824     -25.875  28.234  -8.750  1.00 92.94           C
ATOM   3379  O   ALA A 824     -28.922  27.500  -9.094  1.00 92.94           O
ATOM   3380  N   LEU A 825     -28.391  28.859 -10.844  1.00 90.12           N
ATOM   3381  CA  LEU A 825     -29.344  28.266 -11.781  1.00 90.12           C
ATOM   3382  C   LEU A 825     -28.672  27.203 -12.648  1.00 90.12           C
ATOM   3383  CB  LEU A 825     -29.969  29.344 -12.664  1.00 90.12           C
ATOM   3384  O   LEU A 825     -29.266  26.156 -12.930  1.00 90.12           O
ATOM   3385  CG  LEU A 825     -30.969  30.281 -11.984  1.00 90.12           C
ATOM   3386  CD1 LEU A 825     -31.281  31.469 -12.898  1.00 90.12           C
ATOM   3387  CD2 LEU A 825     -32.250  29.547 -11.602  1.00 90.12           C
ATOM   3388  N   THR A 826     -27.531  27.422 -13.109  1.00 88.25           N
ATOM   3389  CA  THR A 826     -26.688  26.516 -13.875  1.00 88.25           C
ATOM   3390  C   THR A 826     -25.391  26.219 -13.133  1.00 88.25           C
ATOM   3391  CB  THR A 826     -26.375  27.094 -15.266  1.00 88.25           C
ATOM   3392  O   THR A 826     -25.281  26.484 -11.938  1.00 88.25           O
ATOM   3393  CG2 THR A 826     -27.641  27.438 -16.031  1.00 88.25           C
ATOM   3394  OG1 THR A 826     -25.594  28.297 -15.117  1.00 88.25           O
ATOM   3395  N   TYR A 827     -24.578  25.484 -13.914  1.00 86.88           N
ATOM   3396  CA  TYR A 827     -23.234  25.359 -13.344  1.00 86.88           C
ATOM   3397  C   TYR A 827     -22.516  26.703 -13.344  1.00 86.88           C
ATOM   3398  CB  TYR A 827     -22.406  24.328 -14.109  1.00 86.88           C
ATOM   3399  O   TYR A 827     -21.781  27.016 -14.281  1.00 86.88           O
ATOM   3400  CG  TYR A 827     -22.859  22.906 -13.875  1.00 86.88           C
ATOM   3401  CD1 TYR A 827     -22.547  22.234 -12.688  1.00 86.88           C
ATOM   3402  CD2 TYR A 827     -23.594  22.219 -14.836  1.00 86.88           C
ATOM   3403  CE1 TYR A 827     -22.953  20.922 -12.469  1.00 86.88           C
ATOM   3404  CE2 TYR A 827     -24.000  20.906 -14.633  1.00 86.88           C
ATOM   3405  OH  TYR A 827     -24.094  18.969 -13.227  1.00 86.88           O
ATOM   3406  CZ  TYR A 827     -23.688  20.266 -13.445  1.00 86.88           C
ATOM   3407  N   CYS A 828     -22.766  27.453 -12.281  1.00 87.31           N
ATOM   3408  CA  CYS A 828     -22.250  28.797 -12.148  1.00 87.31           C
ATOM   3409  C   CYS A 828     -20.859  28.781 -11.531  1.00 87.31           C
ATOM   3410  CB  CYS A 828     -23.188  29.656 -11.297  1.00 87.31           C
ATOM   3411  O   CYS A 828     -20.703  28.844 -10.312  1.00 87.31           O
ATOM   3412  SG  CYS A 828     -24.844  29.812 -11.977  1.00 87.31           S
ATOM   3413  N   ASP A 829     -19.906  28.719 -12.445  1.00 88.25           N
ATOM   3414  CA  ASP A 829     -18.531  28.859 -11.969  1.00 88.25           C
ATOM   3415  C   ASP A 829     -18.234  30.312 -11.594  1.00 88.25           C
ATOM   3416  CB  ASP A 829     -17.547  28.375 -13.023  1.00 88.25           C
ATOM   3417  O   ASP A 829     -18.547  31.234 -12.359  1.00 88.25           O
ATOM   3418  CG  ASP A 829     -17.734  26.906 -13.383  1.00 88.25           C
ATOM   3419  OD1 ASP A 829     -18.031  26.094 -12.484  1.00 88.25           O
ATOM   3420  OD2 ASP A 829     -17.578  26.562 -14.578  1.00 88.25           O
ATOM   3421  N   LEU A 830     -17.672  30.484 -10.328  1.00 93.12           N
ATOM   3422  CA  LEU A 830     -17.438  31.828  -9.852  1.00 93.12           C
ATOM   3423  C   LEU A 830     -16.125  31.906  -9.062  1.00 93.12           C
ATOM   3424  CB  LEU A 830     -18.594  32.312  -8.969  1.00 93.12           C
ATOM   3425  O   LEU A 830     -15.508  30.891  -8.773  1.00 93.12           O
ATOM   3426  CG  LEU A 830     -18.953  31.422  -7.777  1.00 93.12           C
ATOM   3427  CD1 LEU A 830     -18.453  32.031  -6.480  1.00 93.12           C
ATOM   3428  CD2 LEU A 830     -20.453  31.172  -7.719  1.00 93.12           C
ATOM   3429  N   HIS A 831     -15.633  33.156  -8.891  1.00 95.94           N
ATOM   3430  CA  HIS A 831     -14.430  33.438  -8.117  1.00 95.94           C
ATOM   3431  C   HIS A 831     -14.766  34.156  -6.824  1.00 95.94           C
ATOM   3432  CB  HIS A 831     -13.438  34.250  -8.945  1.00 95.94           C
ATOM   3433  O   HIS A 831     -15.750  34.906  -6.766  1.00 95.94           O
ATOM   3434  CG  HIS A 831     -13.055  33.594 -10.234  1.00 95.94           C
ATOM   3435  CD2 HIS A 831     -13.773  33.375 -11.367  1.00 95.94           C
ATOM   3436  ND1 HIS A 831     -11.797  33.094 -10.477  1.00 95.94           N
ATOM   3437  CE1 HIS A 831     -11.758  32.594 -11.695  1.00 95.94           C
ATOM   3438  NE2 HIS A 831     -12.945  32.750 -12.258  1.00 95.94           N
ATOM   3439  N   LYS A 832     -13.945  33.844  -5.832  1.00 95.50           N
ATOM   3440  CA  LYS A 832     -14.211  34.344  -4.484  1.00 95.50           C
ATOM   3441  C   LYS A 832     -12.945  34.906  -3.836  1.00 95.50           C
ATOM   3442  CB  LYS A 832     -14.820  33.250  -3.615  1.00 95.50           C
ATOM   3443  O   LYS A 832     -11.859  34.344  -4.039  1.00 95.50           O
ATOM   3444  CG  LYS A 832     -15.141  33.688  -2.195  1.00 95.50           C
ATOM   3445  CD  LYS A 832     -15.625  32.531  -1.342  1.00 95.50           C
ATOM   3446  CE  LYS A 832     -15.891  32.969   0.094  1.00 95.50           C
ATOM   3447  NZ  LYS A 832     -16.391  31.828   0.928  1.00 95.50           N
ATOM   3448  N   ILE A 833     -13.047  36.062  -3.037  1.00 95.88           N
ATOM   3449  CA  ILE A 833     -11.961  36.625  -2.240  1.00 95.88           C
ATOM   3450  C   ILE A 833     -12.484  37.031  -0.867  1.00 95.88           C
ATOM   3451  CB  ILE A 833     -11.297  37.812  -2.947  1.00 95.88           C
ATOM   3452  O   ILE A 833     -13.625  37.469  -0.740  1.00 95.88           O
ATOM   3453  CG1 ILE A 833     -12.297  38.969  -3.076  1.00 95.88           C
ATOM   3454  CG2 ILE A 833     -10.750  37.406  -4.316  1.00 95.88           C
ATOM   3455  CD1 ILE A 833     -11.672  40.281  -3.553  1.00 95.88           C
ATOM   3456  N   HIS A 834     -11.664  36.938   0.142  1.00 96.81           N
ATOM   3457  CA  HIS A 834     -12.055  37.312   1.499  1.00 96.81           C
ATOM   3458  C   HIS A 834     -11.750  38.781   1.774  1.00 96.81           C
ATOM   3459  CB  HIS A 834     -11.336  36.406   2.521  1.00 96.81           C
ATOM   3460  O   HIS A 834     -10.766  39.312   1.263  1.00 96.81           O
ATOM   3461  CG  HIS A 834     -12.031  35.125   2.789  1.00 96.81           C
ATOM   3462  CD2 HIS A 834     -12.008  33.938   2.127  1.00 96.81           C
ATOM   3463  ND1 HIS A 834     -12.891  34.938   3.855  1.00 96.81           N
ATOM   3464  CE1 HIS A 834     -13.359  33.719   3.838  1.00 96.81           C
ATOM   3465  NE2 HIS A 834     -12.836  33.094   2.797  1.00 96.81           N
ATOM   3466  N   ARG A 835     -12.609  39.344   2.623  1.00 95.56           N
ATOM   3467  CA  ARG A 835     -12.383  40.719   3.064  1.00 95.56           C
ATOM   3468  C   ARG A 835     -11.023  40.875   3.732  1.00 95.56           C
ATOM   3469  CB  ARG A 835     -13.492  41.188   4.027  1.00 95.56           C
ATOM   3470  O   ARG A 835     -10.289  41.844   3.457  1.00 95.56           O
ATOM   3471  CG  ARG A 835     -14.859  41.281   3.377  1.00 95.56           C
ATOM   3472  CD  ARG A 835     -15.875  41.938   4.312  1.00 95.56           C
ATOM   3473  NE  ARG A 835     -17.203  42.000   3.705  1.00 95.56           N
ATOM   3474  NH1 ARG A 835     -18.141  43.281   5.395  1.00 95.56           N
ATOM   3475  NH2 ARG A 835     -19.406  42.625   3.594  1.00 95.56           N
ATOM   3476  CZ  ARG A 835     -18.250  42.625   4.234  1.00 95.56           C
ATOM   3477  N   ASP A 836     -10.688  39.875   4.551  1.00 95.31           N
ATOM   3478  CA  ASP A 836      -9.406  39.906   5.258  1.00 95.31           C
ATOM   3479  C   ASP A 836      -8.234  39.906   4.273  1.00 95.31           C
ATOM   3480  CB  ASP A 836      -9.289  38.719   6.219  1.00 95.31           C
ATOM   3481  O   ASP A 836      -7.242  40.594   4.484  1.00 95.31           O
ATOM   3482  CG  ASP A 836     -10.336  38.750   7.320  1.00 95.31           C
ATOM   3483  OD1 ASP A 836     -10.805  39.844   7.691  1.00 95.31           O
ATOM   3484  OD2 ASP A 836     -10.688  37.656   7.828  1.00 95.31           O
ATOM   3485  N   ASP A 837      -8.328  39.219   3.229  1.00 97.31           N
ATOM   3486  CA  ASP A 837      -7.289  39.156   2.205  1.00 97.31           C
ATOM   3487  C   ASP A 837      -7.195  40.438   1.412  1.00 97.31           C
ATOM   3488  CB  ASP A 837      -7.559  37.969   1.263  1.00 97.31           C
ATOM   3489  O   ASP A 837      -6.098  40.969   1.171  1.00 97.31           O
ATOM   3490  CG  ASP A 837      -7.445  36.625   1.948  1.00 97.31           C
ATOM   3491  OD1 ASP A 837      -7.113  36.594   3.152  1.00 97.31           O
ATOM   3492  OD2 ASP A 837      -7.691  35.594   1.278  1.00 97.31           O
ATOM   3493  N   LEU A 838      -8.289  40.969   1.064  1.00 96.31           N
ATOM   3494  CA  LEU A 838      -8.328  42.188   0.267  1.00 96.31           C
ATOM   3495  C   LEU A 838      -7.793  43.375   1.061  1.00 96.31           C
ATOM   3496  CB  LEU A 838      -9.758  42.469  -0.197  1.00 96.31           C
ATOM   3497  O   LEU A 838      -7.090  44.219   0.512  1.00 96.31           O
ATOM   3498  CG  LEU A 838      -9.945  43.656  -1.139  1.00 96.31           C
ATOM   3499  CD1 LEU A 838      -9.078  43.500  -2.381  1.00 96.31           C
ATOM   3500  CD2 LEU A 838     -11.406  43.844  -1.521  1.00 96.31           C
ATOM   3501  N   LEU A 839      -8.078  43.500   2.307  1.00 96.12           N
ATOM   3502  CA  LEU A 839      -7.586  44.562   3.162  1.00 96.12           C
ATOM   3503  C   LEU A 839      -6.062  44.562   3.184  1.00 96.12           C
ATOM   3504  CB  LEU A 839      -8.125  44.406   4.586  1.00 96.12           C
ATOM   3505  O   LEU A 839      -5.445  45.625   3.076  1.00 96.12           O
ATOM   3506  CG  LEU A 839      -9.531  44.938   4.840  1.00 96.12           C
ATOM   3507  CD1 LEU A 839     -10.016  44.531   6.227  1.00 96.12           C
ATOM   3508  CD2 LEU A 839      -9.562  46.469   4.684  1.00 96.12           C
ATOM   3509  N   GLU A 840      -5.500  43.406   3.271  1.00 95.62           N
ATOM   3510  CA  GLU A 840      -4.043  43.312   3.273  1.00 95.62           C
ATOM   3511  C   GLU A 840      -3.459  43.812   1.954  1.00 95.62           C
ATOM   3512  CB  GLU A 840      -3.592  41.875   3.539  1.00 95.62           C
ATOM   3513  O   GLU A 840      -2.432  44.500   1.943  1.00 95.62           O
ATOM   3514  CG  GLU A 840      -3.844  41.406   4.965  1.00 95.62           C
ATOM   3515  CD  GLU A 840      -3.369  40.000   5.223  1.00 95.62           C
ATOM   3516  OE1 GLU A 840      -3.516  39.500   6.363  1.00 95.62           O
ATOM   3517  OE2 GLU A 840      -2.846  39.375   4.273  1.00 95.62           O
ATOM   3518  N   VAL A 841      -4.125  43.594   0.893  1.00 95.81           N
ATOM   3519  CA  VAL A 841      -3.641  44.000  -0.420  1.00 95.81           C
ATOM   3520  C   VAL A 841      -3.729  45.531  -0.549  1.00 95.81           C
ATOM   3521  CB  VAL A 841      -4.438  43.312  -1.558  1.00 95.81           C
ATOM   3522  O   VAL A 841      -2.756  46.188  -0.936  1.00 95.81           O
ATOM   3523  CG1 VAL A 841      -4.055  43.906  -2.912  1.00 95.81           C
ATOM   3524  CG2 VAL A 841      -4.207  41.812  -1.543  1.00 95.81           C
ATOM   3525  N   LEU A 842      -4.770  46.094  -0.181  1.00 95.69           N
ATOM   3526  CA  LEU A 842      -4.973  47.531  -0.326  1.00 95.69           C
ATOM   3527  C   LEU A 842      -4.059  48.312   0.617  1.00 95.69           C
ATOM   3528  CB  LEU A 842      -6.434  47.906  -0.056  1.00 95.69           C
ATOM   3529  O   LEU A 842      -3.666  49.438   0.318  1.00 95.69           O
ATOM   3530  CG  LEU A 842      -7.434  47.562  -1.159  1.00 95.69           C
ATOM   3531  CD1 LEU A 842      -8.570  46.719  -0.596  1.00 95.69           C
ATOM   3532  CD2 LEU A 842      -7.977  48.812  -1.809  1.00 95.69           C
ATOM   3533  N   ASP A 843      -3.723  47.688   1.739  1.00 94.81           N
ATOM   3534  CA  ASP A 843      -2.773  48.312   2.660  1.00 94.81           C
ATOM   3535  C   ASP A 843      -1.370  48.344   2.059  1.00 94.81           C
ATOM   3536  CB  ASP A 843      -2.754  47.562   3.994  1.00 94.81           C
ATOM   3537  O   ASP A 843      -0.634  49.312   2.248  1.00 94.81           O
ATOM   3538  CG  ASP A 843      -3.992  47.812   4.836  1.00 94.81           C
ATOM   3539  OD1 ASP A 843      -4.844  48.625   4.434  1.00 94.81           O
ATOM   3540  OD2 ASP A 843      -4.117  47.188   5.910  1.00 94.81           O
ATOM   3541  N   MET A 844      -0.970  47.375   1.294  1.00 94.25           N
ATOM   3542  CA  MET A 844       0.371  47.250   0.727  1.00 94.25           C
ATOM   3543  C   MET A 844       0.499  48.094  -0.544  1.00 94.25           C
ATOM   3544  CB  MET A 844       0.703  45.781   0.430  1.00 94.25           C
ATOM   3545  O   MET A 844       1.604  48.469  -0.932  1.00 94.25           O
ATOM   3546  CG  MET A 844       0.797  44.906   1.671  1.00 94.25           C
ATOM   3547  SD  MET A 844       2.156  45.438   2.791  1.00 94.25           S
ATOM   3548  CE  MET A 844       1.195  46.125   4.156  1.00 94.25           C
ATOM   3549  N   TYR A 845      -0.629  48.375  -1.226  1.00 95.38           N
ATOM   3550  CA  TYR A 845      -0.646  49.188  -2.439  1.00 95.38           C
ATOM   3551  C   TYR A 845      -1.578  50.375  -2.281  1.00 95.38           C
ATOM   3552  CB  TYR A 845      -1.078  48.344  -3.643  1.00 95.38           C
ATOM   3553  O   TYR A 845      -2.617  50.469  -2.943  1.00 95.38           O
ATOM   3554  CG  TYR A 845      -0.151  47.188  -3.938  1.00 95.38           C
ATOM   3555  CD1 TYR A 845       1.019  47.375  -4.668  1.00 95.38           C
ATOM   3556  CD2 TYR A 845      -0.445  45.906  -3.486  1.00 95.38           C
ATOM   3557  CE1 TYR A 845       1.875  46.312  -4.945  1.00 95.38           C
ATOM   3558  CE2 TYR A 845       0.404  44.844  -3.758  1.00 95.38           C
ATOM   3559  OH  TYR A 845       2.402  44.000  -4.758  1.00 95.38           O
ATOM   3560  CZ  TYR A 845       1.560  45.062  -4.484  1.00 95.38           C
ATOM   3561  N   PRO A 846      -1.073  51.406  -1.602  1.00 95.25           N
ATOM   3562  CA  PRO A 846      -1.940  52.562  -1.391  1.00 95.25           C
ATOM   3563  C   PRO A 846      -2.326  53.281  -2.695  1.00 95.25           C
ATOM   3564  CB  PRO A 846      -1.090  53.500  -0.513  1.00 95.25           C
ATOM   3565  O   PRO A 846      -3.408  53.844  -2.793  1.00 95.25           O
ATOM   3566  CG  PRO A 846      -0.115  52.594   0.163  1.00 95.25           C
ATOM   3567  CD  PRO A 846       0.186  51.438  -0.759  1.00 95.25           C
ATOM   3568  N   GLU A 847      -1.497  53.219  -3.695  1.00 94.31           N
ATOM   3569  CA  GLU A 847      -1.756  53.844  -4.984  1.00 94.31           C
ATOM   3570  C   GLU A 847      -2.955  53.219  -5.680  1.00 94.31           C
ATOM   3571  CB  GLU A 847      -0.520  53.750  -5.883  1.00 94.31           C
ATOM   3572  O   GLU A 847      -3.678  53.875  -6.418  1.00 94.31           O
ATOM   3573  CG  GLU A 847       0.692  54.500  -5.328  1.00 94.31           C
ATOM   3574  CD  GLU A 847       1.936  54.344  -6.191  1.00 94.31           C
ATOM   3575  OE1 GLU A 847       2.996  54.906  -5.840  1.00 94.31           O
ATOM   3576  OE2 GLU A 847       1.850  53.625  -7.227  1.00 94.31           O
ATOM   3577  N   PHE A 848      -3.229  52.031  -5.504  1.00 95.50           N
ATOM   3578  CA  PHE A 848      -4.301  51.312  -6.176  1.00 95.50           C
ATOM   3579  C   PHE A 848      -5.543  51.250  -5.297  1.00 95.50           C
ATOM   3580  CB  PHE A 848      -3.848  49.906  -6.551  1.00 95.50           C
ATOM   3581  O   PHE A 848      -6.629  50.906  -5.770  1.00 95.50           O
ATOM   3582  CG  PHE A 848      -4.914  49.062  -7.230  1.00 95.50           C
ATOM   3583  CD1 PHE A 848      -5.441  47.938  -6.613  1.00 95.50           C
ATOM   3584  CD2 PHE A 848      -5.383  49.438  -8.484  1.00 95.50           C
ATOM   3585  CE1 PHE A 848      -6.430  47.188  -7.242  1.00 95.50           C
ATOM   3586  CE2 PHE A 848      -6.367  48.688  -9.125  1.00 95.50           C
ATOM   3587  CZ  PHE A 848      -6.887  47.562  -8.500  1.00 95.50           C
ATOM   3588  N   SER A 849      -5.629  51.656  -4.129  1.00 95.25           N
ATOM   3589  CA  SER A 849      -6.723  51.500  -3.172  1.00 95.25           C
ATOM   3590  C   SER A 849      -7.863  52.469  -3.486  1.00 95.25           C
ATOM   3591  CB  SER A 849      -6.219  51.750  -1.748  1.00 95.25           C
ATOM   3592  O   SER A 849      -8.883  52.062  -4.047  1.00 95.25           O
ATOM   3593  OG  SER A 849      -5.680  53.062  -1.618  1.00 95.25           O
ATOM   3594  N   ASP A 850      -7.582  53.875  -3.445  1.00 95.00           N
ATOM   3595  CA  ASP A 850      -8.648  54.812  -3.725  1.00 95.00           C
ATOM   3596  C   ASP A 850      -9.125  54.719  -5.168  1.00 95.00           C
ATOM   3597  CB  ASP A 850      -8.172  56.250  -3.443  1.00 95.00           C
ATOM   3598  O   ASP A 850     -10.320  54.844  -5.445  1.00 95.00           O
ATOM   3599  CG  ASP A 850      -7.988  56.531  -1.964  1.00 95.00           C
ATOM   3600  OD1 ASP A 850      -8.359  55.688  -1.129  1.00 95.00           O
ATOM   3601  OD2 ASP A 850      -7.469  57.625  -1.629  1.00 95.00           O
ATOM   3602  N   HIS A 851      -8.414  54.375  -5.984  1.00 95.81           N
ATOM   3603  CA  HIS A 851      -8.766  54.156  -7.387  1.00 95.81           C
ATOM   3604  C   HIS A 851      -9.656  52.938  -7.543  1.00 95.81           C
ATOM   3605  CB  HIS A 851      -7.500  54.000  -8.234  1.00 95.81           C
ATOM   3606  O   HIS A 851     -10.641  52.969  -8.289  1.00 95.81           O
ATOM   3607  CG  HIS A 851      -7.777  53.625  -9.656  1.00 95.81           C
ATOM   3608  CD2 HIS A 851      -7.723  52.438 -10.289  1.00 95.81           C
ATOM   3609  ND1 HIS A 851      -8.156  54.562 -10.609  1.00 95.81           N
ATOM   3610  CE1 HIS A 851      -8.328  53.938 -11.766  1.00 95.81           C
ATOM   3611  NE2 HIS A 851      -8.070  52.656 -11.594  1.00 95.81           N
ATOM   3612  N   PHE A 852      -9.430  51.875  -6.801  1.00 95.94           N
ATOM   3613  CA  PHE A 852     -10.180  50.625  -6.855  1.00 95.94           C
ATOM   3614  C   PHE A 852     -11.641  50.844  -6.488  1.00 95.94           C
ATOM   3615  CB  PHE A 852      -9.555  49.594  -5.922  1.00 95.94           C
ATOM   3616  O   PHE A 852     -12.539  50.531  -7.262  1.00 95.94           O
ATOM   3617  CG  PHE A 852     -10.297  48.281  -5.895  1.00 95.94           C
ATOM   3618  CD1 PHE A 852     -11.102  47.938  -4.805  1.00 95.94           C
ATOM   3619  CD2 PHE A 852     -10.203  47.375  -6.953  1.00 95.94           C
ATOM   3620  CE1 PHE A 852     -11.789  46.719  -4.777  1.00 95.94           C
ATOM   3621  CE2 PHE A 852     -10.891  46.188  -6.930  1.00 95.94           C
ATOM   3622  CZ  PHE A 852     -11.680  45.844  -5.840  1.00 95.94           C
ATOM   3623  N   TRP A 853     -11.922  51.594  -5.371  1.00 93.75           N
ATOM   3624  CA  TRP A 853     -13.289  51.781  -4.883  1.00 93.75           C
ATOM   3625  C   TRP A 853     -14.031  52.781  -5.734  1.00 93.75           C
ATOM   3626  CB  TRP A 853     -13.281  52.219  -3.418  1.00 93.75           C
ATOM   3627  O   TRP A 853     -15.258  52.719  -5.879  1.00 93.75           O
ATOM   3628  CG  TRP A 853     -12.750  51.156  -2.473  1.00 93.75           C
ATOM   3629  CD1 TRP A 853     -11.633  51.250  -1.693  1.00 93.75           C
ATOM   3630  CD2 TRP A 853     -13.320  49.875  -2.213  1.00 93.75           C
ATOM   3631  CE2 TRP A 853     -12.492  49.250  -1.262  1.00 93.75           C
ATOM   3632  CE3 TRP A 853     -14.453  49.219  -2.689  1.00 93.75           C
ATOM   3633  NE1 TRP A 853     -11.469  50.094  -0.962  1.00 93.75           N
ATOM   3634  CH2 TRP A 853     -13.875  47.312  -1.264  1.00 93.75           C
ATOM   3635  CZ2 TRP A 853     -12.758  47.969  -0.780  1.00 93.75           C
ATOM   3636  CZ3 TRP A 853     -14.719  47.938  -2.209  1.00 93.75           C
ATOM   3637  N   SER A 854     -13.242  53.719  -6.391  1.00 95.19           N
ATOM   3638  CA  SER A 854     -13.883  54.750  -7.223  1.00 95.19           C
ATOM   3639  C   SER A 854     -14.352  54.156  -8.547  1.00 95.19           C
ATOM   3640  CB  SER A 854     -12.922  55.906  -7.484  1.00 95.19           C
ATOM   3641  O   SER A 854     -15.430  54.500  -9.039  1.00 95.19           O
ATOM   3642  OG  SER A 854     -13.516  56.875  -8.336  1.00 95.19           O
ATOM   3643  N   SER A 855     -13.664  53.219  -9.078  1.00 95.00           N
ATOM   3644  CA  SER A 855     -13.969  52.656 -10.391  1.00 95.00           C
ATOM   3645  C   SER A 855     -14.836  51.406 -10.273  1.00 95.00           C
ATOM   3646  CB  SER A 855     -12.688  52.312 -11.148  1.00 95.00           C
ATOM   3647  O   SER A 855     -15.547  51.031 -11.211  1.00 95.00           O
ATOM   3648  OG  SER A 855     -11.930  51.344 -10.453  1.00 95.00           O
ATOM   3649  N   LEU A 856     -14.766  50.688  -9.148  1.00 93.12           N
ATOM   3650  CA  LEU A 856     -15.531  49.469  -8.961  1.00 93.12           C
ATOM   3651  C   LEU A 856     -16.938  49.781  -8.453  1.00 93.12           C
ATOM   3652  CB  LEU A 856     -14.820  48.531  -7.980  1.00 93.12           C
ATOM   3653  O   LEU A 856     -17.109  50.500  -7.465  1.00 93.12           O
ATOM   3654  CG  LEU A 856     -15.445  47.156  -7.785  1.00 93.12           C
ATOM   3655  CD1 LEU A 856     -14.367  46.062  -7.855  1.00 93.12           C
ATOM   3656  CD2 LEU A 856     -16.188  47.094  -6.457  1.00 93.12           C
ATOM   3657  N   GLU A 857     -17.922  49.344  -9.164  1.00 92.25           N
ATOM   3658  CA  GLU A 857     -19.312  49.438  -8.734  1.00 92.25           C
ATOM   3659  C   GLU A 857     -19.922  48.062  -8.492  1.00 92.25           C
ATOM   3660  CB  GLU A 857     -20.141  50.219  -9.766  1.00 92.25           C
ATOM   3661  O   GLU A 857     -20.203  47.312  -9.445  1.00 92.25           O
ATOM   3662  CG  GLU A 857     -19.766  51.688  -9.891  1.00 92.25           C
ATOM   3663  CD  GLU A 857     -20.656  52.438 -10.859  1.00 92.25           C
ATOM   3664  OE1 GLU A 857     -20.531  53.688 -10.953  1.00 92.25           O
ATOM   3665  OE2 GLU A 857     -21.500  51.812 -11.523  1.00 92.25           O
ATOM   3666  N   ILE A 858     -20.109  47.656  -7.246  1.00 94.00           N
ATOM   3667  CA  ILE A 858     -20.766  46.375  -6.906  1.00 94.00           C
ATOM   3668  C   ILE A 858     -22.219  46.406  -7.359  1.00 94.00           C
ATOM   3669  CB  ILE A 858     -20.688  46.094  -5.387  1.00 94.00           C
ATOM   3670  O   ILE A 858     -22.969  47.344  -7.027  1.00 94.00           O
ATOM   3671  CG1 ILE A 858     -19.219  46.031  -4.938  1.00 94.00           C
ATOM   3672  CG2 ILE A 858     -21.438  44.812  -5.039  1.00 94.00           C
ATOM   3673  CD1 ILE A 858     -19.047  45.969  -3.428  1.00 94.00           C
ATOM   3674  N   THR A 859     -22.672  45.500  -8.078  1.00 93.81           N
ATOM   3675  CA  THR A 859     -23.969  45.500  -8.742  1.00 93.81           C
ATOM   3676  C   THR A 859     -25.094  45.250  -7.738  1.00 93.81           C
ATOM   3677  CB  THR A 859     -24.031  44.406  -9.836  1.00 93.81           C
ATOM   3678  O   THR A 859     -26.234  45.688  -7.961  1.00 93.81           O
ATOM   3679  CG2 THR A 859     -23.062  44.719 -10.977  1.00 93.81           C
ATOM   3680  OG1 THR A 859     -23.688  43.125  -9.273  1.00 93.81           O
ATOM   3681  N   PHE A 860     -24.734  44.562  -6.613  1.00 90.50           N
ATOM   3682  CA  PHE A 860     -25.766  44.312  -5.617  1.00 90.50           C
ATOM   3683  C   PHE A 860     -25.203  44.469  -4.207  1.00 90.50           C
ATOM   3684  CB  PHE A 860     -26.391  42.938  -5.801  1.00 90.50           C
ATOM   3685  O   PHE A 860     -24.375  43.656  -3.779  1.00 90.50           O
ATOM   3686  CG  PHE A 860     -27.859  42.875  -5.457  1.00 90.50           C
ATOM   3687  CD1 PHE A 860     -28.266  42.500  -4.180  1.00 90.50           C
ATOM   3688  CD2 PHE A 860     -28.812  43.156  -6.418  1.00 90.50           C
ATOM   3689  CE1 PHE A 860     -29.625  42.469  -3.861  1.00 90.50           C
ATOM   3690  CE2 PHE A 860     -30.172  43.094  -6.105  1.00 90.50           C
ATOM   3691  CZ  PHE A 860     -30.578  42.750  -4.828  1.00 90.50           C
ATOM   3692  N   ASN A 861     -25.734  45.438  -3.428  1.00 87.75           N
ATOM   3693  CA  ASN A 861     -25.438  45.594  -2.012  1.00 87.75           C
ATOM   3694  C   ASN A 861     -26.391  44.812  -1.127  1.00 87.75           C
ATOM   3695  CB  ASN A 861     -25.453  47.094  -1.634  1.00 87.75           C
ATOM   3696  O   ASN A 861     -27.594  44.781  -1.379  1.00 87.75           O
ATOM   3697  CG  ASN A 861     -24.812  47.375  -0.292  1.00 87.75           C
ATOM   3698  ND2 ASN A 861     -24.094  48.469  -0.193  1.00 87.75           N
ATOM   3699  OD1 ASN A 861     -24.938  46.562   0.647  1.00 87.75           O
ATOM   3700  N   LEU A 862     -25.859  44.188  -0.219  1.00 85.75           N
ATOM   3701  CA  LEU A 862     -26.656  43.344   0.673  1.00 85.75           C
ATOM   3702  C   LEU A 862     -26.703  43.938   2.076  1.00 85.75           C
ATOM   3703  CB  LEU A 862     -26.109  41.938   0.724  1.00 85.75           C
ATOM   3704  O   LEU A 862     -25.750  44.594   2.506  1.00 85.75           O
ATOM   3705  CG  LEU A 862     -26.109  41.156  -0.597  1.00 85.75           C
ATOM   3706  CD1 LEU A 862     -25.250  39.906  -0.475  1.00 85.75           C
ATOM   3707  CD2 LEU A 862     -27.531  40.781  -1.013  1.00 85.75           C
ATOM   3708  N   ARG A 863     -27.922  43.844   2.797  1.00 82.88           N
ATOM   3709  CA  ARG A 863     -28.109  44.344   4.160  1.00 82.88           C
ATOM   3710  C   ARG A 863     -28.891  43.344   5.000  1.00 82.88           C
ATOM   3711  CB  ARG A 863     -28.828  45.688   4.156  1.00 82.88           C
ATOM   3712  O   ARG A 863     -29.766  42.625   4.484  1.00 82.88           O
ATOM   3713  CG  ARG A 863     -28.953  46.312   5.531  1.00 82.88           C
ATOM   3714  CD  ARG A 863     -27.797  47.281   5.828  1.00 82.88           C
ATOM   3715  NE  ARG A 863     -27.938  47.906   7.141  1.00 82.88           N
ATOM   3716  NH1 ARG A 863     -26.328  46.594   8.156  1.00 82.88           N
ATOM   3717  NH2 ARG A 863     -27.438  48.188   9.367  1.00 82.88           N
ATOM   3718  CZ  ARG A 863     -27.234  47.562   8.219  1.00 82.88           C
TER    3719      ARG A 863
ATOM   3720  N   TRP B 398      44.531  -5.293  23.281  1.00 87.31           N
ATOM   3721  CA  TRP B 398      44.188  -5.203  21.859  1.00 87.31           C
ATOM   3722  C   TRP B 398      42.688  -5.336  21.656  1.00 87.31           C
ATOM   3723  CB  TRP B 398      44.938  -6.285  21.062  1.00 87.31           C
ATOM   3724  O   TRP B 398      42.062  -6.242  22.203  1.00 87.31           O
ATOM   3725  CG  TRP B 398      44.844  -6.113  19.578  1.00 87.31           C
ATOM   3726  CD1 TRP B 398      45.469  -5.148  18.828  1.00 87.31           C
ATOM   3727  CD2 TRP B 398      44.094  -6.930  18.672  1.00 87.31           C
ATOM   3728  CE2 TRP B 398      44.312  -6.402  17.375  1.00 87.31           C
ATOM   3729  CE3 TRP B 398      43.281  -8.055  18.812  1.00 87.31           C
ATOM   3730  NE1 TRP B 398      45.125  -5.316  17.500  1.00 87.31           N
ATOM   3731  CH2 TRP B 398      42.938  -8.070  16.422  1.00 87.31           C
ATOM   3732  CZ2 TRP B 398      43.719  -6.965  16.234  1.00 87.31           C
ATOM   3733  CZ3 TRP B 398      42.719  -8.617  17.688  1.00 87.31           C
ATOM   3734  N   THR B 399      41.969  -4.312  21.031  1.00 91.44           N
ATOM   3735  CA  THR B 399      40.531  -4.297  20.828  1.00 91.44           C
ATOM   3736  C   THR B 399      40.188  -4.047  19.359  1.00 91.44           C
ATOM   3737  CB  THR B 399      39.844  -3.219  21.688  1.00 91.44           C
ATOM   3738  O   THR B 399      41.000  -3.475  18.625  1.00 91.44           O
ATOM   3739  CG2 THR B 399      40.031  -3.510  23.172  1.00 91.44           C
ATOM   3740  OG1 THR B 399      40.438  -1.939  21.391  1.00 91.44           O
ATOM   3741  N   ILE B 400      39.219  -4.633  18.828  1.00 93.00           N
ATOM   3742  CA  ILE B 400      38.688  -4.430  17.484  1.00 93.00           C
ATOM   3743  C   ILE B 400      37.312  -3.801  17.562  1.00 93.00           C
ATOM   3744  CB  ILE B 400      38.656  -5.758  16.703  1.00 93.00           C
ATOM   3745  O   ILE B 400      36.500  -4.191  18.391  1.00 93.00           O
ATOM   3746  CG1 ILE B 400      40.031  -6.391  16.625  1.00 93.00           C
ATOM   3747  CG2 ILE B 400      38.062  -5.531  15.305  1.00 93.00           C
ATOM   3748  CD1 ILE B 400      40.344  -7.039  15.273  1.00 93.00           C
ATOM   3749  N   LEU B 401      37.156  -2.799  16.703  1.00 92.25           N
ATOM   3750  CA  LEU B 401      35.875  -2.143  16.641  1.00 92.25           C
ATOM   3751  C   LEU B 401      34.906  -2.898  15.727  1.00 92.25           C
ATOM   3752  CB  LEU B 401      36.000  -0.695  16.172  1.00 92.25           C
ATOM   3753  O   LEU B 401      35.312  -3.361  14.656  1.00 92.25           O
ATOM   3754  CG  LEU B 401      34.906   0.271  16.578  1.00 92.25           C
ATOM   3755  CD1 LEU B 401      34.906   0.486  18.094  1.00 92.25           C
ATOM   3756  CD2 LEU B 401      35.031   1.599  15.844  1.00 92.25           C
ATOM   3757  N   HIS B 402      33.594  -2.980  16.125  1.00 90.12           N
ATOM   3758  CA  HIS B 402      32.594  -3.768  15.383  1.00 90.12           C
ATOM   3759  C   HIS B 402      32.219  -3.088  14.078  1.00 90.12           C
ATOM   3760  CB  HIS B 402      31.344  -3.998  16.234  1.00 90.12           C
ATOM   3761  O   HIS B 402      31.719  -3.738  13.156  1.00 90.12           O
ATOM   3762  CG  HIS B 402      30.531  -2.768  16.438  1.00 90.12           C
ATOM   3763  CD2 HIS B 402      29.406  -2.332  15.820  1.00 90.12           C
ATOM   3764  ND1 HIS B 402      30.828  -1.814  17.391  1.00 90.12           N
ATOM   3765  CE1 HIS B 402      29.938  -0.845  17.344  1.00 90.12           C
ATOM   3766  NE2 HIS B 402      29.062  -1.135  16.391  1.00 90.12           N
ATOM   3767  N   TYR B 403      32.469  -1.725  13.914  1.00 86.94           N
ATOM   3768  CA  TYR B 403      32.125  -1.035  12.672  1.00 86.94           C
ATOM   3769  C   TYR B 403      33.406  -0.721  11.875  1.00 86.94           C
ATOM   3770  CB  TYR B 403      31.375   0.256  12.961  1.00 86.94           C
ATOM   3771  O   TYR B 403      33.375   0.158  11.008  1.00 86.94           O
ATOM   3772  CG  TYR B 403      32.000   1.114  14.031  1.00 86.94           C
ATOM   3773  CD1 TYR B 403      31.625   0.998  15.367  1.00 86.94           C
ATOM   3774  CD2 TYR B 403      33.000   2.043  13.711  1.00 86.94           C
ATOM   3775  CE1 TYR B 403      32.188   1.788  16.359  1.00 86.94           C
ATOM   3776  CE2 TYR B 403      33.562   2.840  14.688  1.00 86.94           C
ATOM   3777  OH  TYR B 403      33.750   3.488  16.969  1.00 86.94           O
ATOM   3778  CZ  TYR B 403      33.188   2.703  16.000  1.00 86.94           C
ATOM   3779  N   SER B 404      34.406  -1.335  11.992  1.00 92.06           N
ATOM   3780  CA  SER B 404      35.656  -1.159  11.242  1.00 92.06           C
ATOM   3781  C   SER B 404      35.562  -1.773   9.852  1.00 92.06           C
ATOM   3782  CB  SER B 404      36.844  -1.782  12.008  1.00 92.06           C
ATOM   3783  O   SER B 404      34.812  -2.721   9.641  1.00 92.06           O
ATOM   3784  OG  SER B 404      37.969  -1.849  11.188  1.00 92.06           O
ATOM   3785  N   PRO B 405      36.281  -1.206   8.852  1.00 92.81           N
ATOM   3786  CA  PRO B 405      36.250  -1.790   7.508  1.00 92.81           C
ATOM   3787  C   PRO B 405      36.688  -3.258   7.500  1.00 92.81           C
ATOM   3788  CB  PRO B 405      37.250  -0.926   6.738  1.00 92.81           C
ATOM   3789  O   PRO B 405      36.156  -4.047   6.699  1.00 92.81           O
ATOM   3790  CG  PRO B 405      38.031  -0.216   7.797  1.00 92.81           C
ATOM   3791  CD  PRO B 405      37.219  -0.174   9.055  1.00 92.81           C
ATOM   3792  N   PHE B 406      37.594  -3.521   8.445  1.00 95.56           N
ATOM   3793  CA  PHE B 406      38.000  -4.914   8.555  1.00 95.56           C
ATOM   3794  C   PHE B 406      36.844  -5.801   8.969  1.00 95.56           C
ATOM   3795  CB  PHE B 406      39.156  -5.055   9.555  1.00 95.56           C
ATOM   3796  O   PHE B 406      36.562  -6.801   8.312  1.00 95.56           O
ATOM   3797  CG  PHE B 406      39.531  -6.480   9.867  1.00 95.56           C
ATOM   3798  CD1 PHE B 406      39.125  -7.066  11.062  1.00 95.56           C
ATOM   3799  CD2 PHE B 406      40.281  -7.234   8.977  1.00 95.56           C
ATOM   3800  CE1 PHE B 406      39.438  -8.391  11.359  1.00 95.56           C
ATOM   3801  CE2 PHE B 406      40.594  -8.555   9.266  1.00 95.56           C
ATOM   3802  CZ  PHE B 406      40.188  -9.133  10.453  1.00 95.56           C
ATOM   3803  N   LYS B 407      36.188  -5.535  10.023  1.00 94.56           N
ATOM   3804  CA  LYS B 407      35.094  -6.336  10.547  1.00 94.56           C
ATOM   3805  C   LYS B 407      33.906  -6.340   9.586  1.00 94.56           C
ATOM   3806  CB  LYS B 407      34.656  -5.809  11.914  1.00 94.56           C
ATOM   3807  O   LYS B 407      33.188  -7.344   9.461  1.00 94.56           O
ATOM   3808  CG  LYS B 407      33.500  -6.582  12.531  1.00 94.56           C
ATOM   3809  CD  LYS B 407      33.875  -8.023  12.836  1.00 94.56           C
ATOM   3810  CE  LYS B 407      32.750  -8.758  13.562  1.00 94.56           C
ATOM   3811  NZ  LYS B 407      31.906  -7.828  14.352  1.00 94.56           N
ATOM   3812  N   ALA B 408      33.812  -5.344   8.750  1.00 93.44           N
ATOM   3813  CA  ALA B 408      32.688  -5.258   7.805  1.00 93.44           C
ATOM   3814  C   ALA B 408      32.844  -6.309   6.707  1.00 93.44           C
ATOM   3815  CB  ALA B 408      32.625  -3.861   7.191  1.00 93.44           C
ATOM   3816  O   ALA B 408      31.891  -7.055   6.434  1.00 93.44           O
ATOM   3817  N   VAL B 409      33.938  -6.387   6.094  1.00 95.00           N
ATOM   3818  CA  VAL B 409      34.156  -7.355   5.027  1.00 95.00           C
ATOM   3819  C   VAL B 409      34.250  -8.766   5.609  1.00 95.00           C
ATOM   3820  CB  VAL B 409      35.438  -7.035   4.230  1.00 95.00           C
ATOM   3821  O   VAL B 409      33.812  -9.734   4.973  1.00 95.00           O
ATOM   3822  CG1 VAL B 409      36.688  -7.289   5.082  1.00 95.00           C
ATOM   3823  CG2 VAL B 409      35.500  -7.859   2.945  1.00 95.00           C
ATOM   3824  N   TRP B 410      34.719  -8.852   6.875  1.00 94.94           N
ATOM   3825  CA  TRP B 410      34.844 -10.125   7.570  1.00 94.94           C
ATOM   3826  C   TRP B 410      33.469 -10.781   7.742  1.00 94.94           C
ATOM   3827  CB  TRP B 410      35.500  -9.938   8.938  1.00 94.94           C
ATOM   3828  O   TRP B 410      33.344 -11.992   7.551  1.00 94.94           O
ATOM   3829  CG  TRP B 410      35.844 -11.219   9.633  1.00 94.94           C
ATOM   3830  CD1 TRP B 410      37.031 -11.867   9.641  1.00 94.94           C
ATOM   3831  CD2 TRP B 410      34.938 -12.016  10.430  1.00 94.94           C
ATOM   3832  CE2 TRP B 410      35.688 -13.133  10.883  1.00 94.94           C
ATOM   3833  CE3 TRP B 410      33.594 -11.891  10.797  1.00 94.94           C
ATOM   3834  NE1 TRP B 410      36.938 -13.016  10.391  1.00 94.94           N
ATOM   3835  CH2 TRP B 410      33.781 -13.969  12.039  1.00 94.94           C
ATOM   3836  CZ2 TRP B 410      35.125 -14.117  11.695  1.00 94.94           C
ATOM   3837  CZ3 TRP B 410      33.031 -12.875  11.602  1.00 94.94           C
ATOM   3838  N   ASP B 411      32.469 -10.055   7.980  1.00 94.88           N
ATOM   3839  CA  ASP B 411      31.141 -10.602   8.188  1.00 94.88           C
ATOM   3840  C   ASP B 411      30.578 -11.180   6.891  1.00 94.88           C
ATOM   3841  CB  ASP B 411      30.203  -9.531   8.734  1.00 94.88           C
ATOM   3842  O   ASP B 411      29.828 -12.164   6.914  1.00 94.88           O
ATOM   3843  CG  ASP B 411      30.094  -9.562  10.250  1.00 94.88           C
ATOM   3844  OD1 ASP B 411      30.734 -10.414  10.891  1.00 94.88           O
ATOM   3845  OD2 ASP B 411      29.344  -8.719  10.805  1.00 94.88           O
ATOM   3846  N   TRP B 412      30.984 -10.695   5.785  1.00 95.50           N
ATOM   3847  CA  TRP B 412      30.578 -11.266   4.500  1.00 95.50           C
ATOM   3848  C   TRP B 412      31.344 -12.555   4.223  1.00 95.50           C
ATOM   3849  CB  TRP B 412      30.812 -10.266   3.369  1.00 95.50           C
ATOM   3850  O   TRP B 412      30.781 -13.516   3.686  1.00 95.50           O
ATOM   3851  CG  TRP B 412      29.828  -9.133   3.350  1.00 95.50           C
ATOM   3852  CD1 TRP B 412      29.969  -7.914   3.959  1.00 95.50           C
ATOM   3853  CD2 TRP B 412      28.562  -9.109   2.689  1.00 95.50           C
ATOM   3854  CE2 TRP B 412      27.984  -7.844   2.941  1.00 95.50           C
ATOM   3855  CE3 TRP B 412      27.859 -10.031   1.908  1.00 95.50           C
ATOM   3856  NE1 TRP B 412      28.859  -7.137   3.717  1.00 95.50           N
ATOM   3857  CH2 TRP B 412      26.062  -8.406   1.677  1.00 95.50           C
ATOM   3858  CZ2 TRP B 412      26.734  -7.484   2.438  1.00 95.50           C
ATOM   3859  CZ3 TRP B 412      26.609  -9.672   1.409  1.00 95.50           C
ATOM   3860  N   LEU B 413      32.625 -12.562   4.586  1.00 96.25           N
ATOM   3861  CA  LEU B 413      33.438 -13.766   4.414  1.00 96.25           C
ATOM   3862  C   LEU B 413      32.875 -14.922   5.234  1.00 96.25           C
ATOM   3863  CB  LEU B 413      34.875 -13.492   4.816  1.00 96.25           C
ATOM   3864  O   LEU B 413      32.750 -16.047   4.734  1.00 96.25           O
ATOM   3865  CG  LEU B 413      35.906 -14.586   4.461  1.00 96.25           C
ATOM   3866  CD1 LEU B 413      37.250 -13.961   4.160  1.00 96.25           C
ATOM   3867  CD2 LEU B 413      36.000 -15.602   5.594  1.00 96.25           C
ATOM   3868  N   ILE B 414      32.531 -14.609   6.449  1.00 95.69           N
ATOM   3869  CA  ILE B 414      31.953 -15.633   7.312  1.00 95.69           C
ATOM   3870  C   ILE B 414      30.656 -16.156   6.711  1.00 95.69           C
ATOM   3871  CB  ILE B 414      31.719 -15.102   8.742  1.00 95.69           C
ATOM   3872  O   ILE B 414      30.344 -17.344   6.812  1.00 95.69           O
ATOM   3873  CG1 ILE B 414      31.500 -16.266   9.719  1.00 95.69           C
ATOM   3874  CG2 ILE B 414      30.516 -14.141   8.766  1.00 95.69           C
ATOM   3875  CD1 ILE B 414      31.562 -15.859  11.188  1.00 95.69           C
ATOM   3876  N   LEU B 415      29.859 -15.273   6.102  1.00 96.38           N
ATOM   3877  CA  LEU B 415      28.625 -15.680   5.457  1.00 96.38           C
ATOM   3878  C   LEU B 415      28.891 -16.688   4.340  1.00 96.38           C
ATOM   3879  CB  LEU B 415      27.891 -14.453   4.895  1.00 96.38           C
ATOM   3880  O   LEU B 415      28.188 -17.688   4.227  1.00 96.38           O
ATOM   3881  CG  LEU B 415      26.531 -14.719   4.250  1.00 96.38           C
ATOM   3882  CD1 LEU B 415      25.594 -13.539   4.488  1.00 96.38           C
ATOM   3883  CD2 LEU B 415      26.688 -14.992   2.760  1.00 96.38           C
ATOM   3884  N   LEU B 416      29.906 -16.531   3.568  1.00 95.81           N
ATOM   3885  CA  LEU B 416      30.250 -17.438   2.479  1.00 95.81           C
ATOM   3886  C   LEU B 416      30.594 -18.828   3.014  1.00 95.81           C
ATOM   3887  CB  LEU B 416      31.422 -16.891   1.671  1.00 95.81           C
ATOM   3888  O   LEU B 416      30.188 -19.844   2.439  1.00 95.81           O
ATOM   3889  CG  LEU B 416      31.688 -17.547   0.318  1.00 95.81           C
ATOM   3890  CD1 LEU B 416      30.516 -17.328  -0.624  1.00 95.81           C
ATOM   3891  CD2 LEU B 416      32.969 -17.016  -0.294  1.00 95.81           C
ATOM   3892  N   LEU B 417      31.281 -18.859   4.098  1.00 95.94           N
ATOM   3893  CA  LEU B 417      31.656 -20.141   4.691  1.00 95.94           C
ATOM   3894  C   LEU B 417      30.453 -20.812   5.344  1.00 95.94           C
ATOM   3895  CB  LEU B 417      32.781 -19.938   5.723  1.00 95.94           C
ATOM   3896  O   LEU B 417      30.391 -22.047   5.402  1.00 95.94           O
ATOM   3897  CG  LEU B 417      34.031 -19.188   5.242  1.00 95.94           C
ATOM   3898  CD1 LEU B 417      34.719 -18.547   6.422  1.00 95.94           C
ATOM   3899  CD2 LEU B 417      34.969 -20.141   4.500  1.00 95.94           C
ATOM   3900  N   VAL B 418      29.609 -20.031   5.910  1.00 95.50           N
ATOM   3901  CA  VAL B 418      28.391 -20.594   6.488  1.00 95.50           C
ATOM   3902  C   VAL B 418      27.562 -21.266   5.395  1.00 95.50           C
ATOM   3903  CB  VAL B 418      27.562 -19.500   7.203  1.00 95.50           C
ATOM   3904  O   VAL B 418      27.031 -22.359   5.598  1.00 95.50           O
ATOM   3905  CG1 VAL B 418      26.141 -20.000   7.469  1.00 95.50           C
ATOM   3906  CG2 VAL B 418      28.234 -19.078   8.508  1.00 95.50           C
ATOM   3907  N   ILE B 419      27.531 -20.703   4.188  1.00 95.88           N
ATOM   3908  CA  ILE B 419      26.828 -21.297   3.061  1.00 95.88           C
ATOM   3909  C   ILE B 419      27.469 -22.625   2.686  1.00 95.88           C
ATOM   3910  CB  ILE B 419      26.812 -20.344   1.843  1.00 95.88           C
ATOM   3911  O   ILE B 419      26.766 -23.609   2.412  1.00 95.88           O
ATOM   3912  CG1 ILE B 419      25.953 -19.109   2.137  1.00 95.88           C
ATOM   3913  CG2 ILE B 419      26.312 -21.078   0.593  1.00 95.88           C
ATOM   3914  CD1 ILE B 419      26.078 -18.000   1.104  1.00 95.88           C
ATOM   3915  N   TYR B 420      28.688 -22.703   2.748  1.00 94.69           N
ATOM   3916  CA  TYR B 420      29.406 -23.938   2.443  1.00 94.69           C
ATOM   3917  C   TYR B 420      28.953 -25.062   3.361  1.00 94.69           C
ATOM   3918  CB  TYR B 420      30.922 -23.719   2.574  1.00 94.69           C
ATOM   3919  O   TYR B 420      28.625 -26.156   2.895  1.00 94.69           O
ATOM   3920  CG  TYR B 420      31.719 -25.000   2.484  1.00 94.69           C
ATOM   3921  CD1 TYR B 420      32.094 -25.672   3.635  1.00 94.69           C
ATOM   3922  CD2 TYR B 420      32.094 -25.516   1.251  1.00 94.69           C
ATOM   3923  CE1 TYR B 420      32.844 -26.844   3.557  1.00 94.69           C
ATOM   3924  CE2 TYR B 420      32.844 -26.688   1.161  1.00 94.69           C
ATOM   3925  OH  TYR B 420      33.938 -28.516   2.236  1.00 94.69           O
ATOM   3926  CZ  TYR B 420      33.219 -27.344   2.318  1.00 94.69           C
ATOM   3927  N   THR B 421      28.938 -24.797   4.672  1.00 94.06           N
ATOM   3928  CA  THR B 421      28.547 -25.828   5.625  1.00 94.06           C
ATOM   3929  C   THR B 421      27.094 -26.234   5.418  1.00 94.06           C
ATOM   3930  CB  THR B 421      28.750 -25.359   7.078  1.00 94.06           C
ATOM   3931  O   THR B 421      26.750 -27.422   5.527  1.00 94.06           O
ATOM   3932  CG2 THR B 421      30.219 -25.062   7.363  1.00 94.06           C
ATOM   3933  OG1 THR B 421      27.984 -24.172   7.293  1.00 94.06           O
ATOM   3934  N   ALA B 422      26.297 -25.312   5.090  1.00 95.56           N
ATOM   3935  CA  ALA B 422      24.875 -25.578   4.922  1.00 95.56           C
ATOM   3936  C   ALA B 422      24.625 -26.406   3.666  1.00 95.56           C
ATOM   3937  CB  ALA B 422      24.078 -24.266   4.863  1.00 95.56           C
ATOM   3938  O   ALA B 422      23.656 -27.188   3.609  1.00 95.56           O
ATOM   3939  N   VAL B 423      25.438 -26.344   2.645  1.00 95.19           N
ATOM   3940  CA  VAL B 423      25.250 -27.047   1.381  1.00 95.19           C
ATOM   3941  C   VAL B 423      25.953 -28.391   1.432  1.00 95.19           C
ATOM   3942  CB  VAL B 423      25.766 -26.219   0.185  1.00 95.19           C
ATOM   3943  O   VAL B 423      25.328 -29.438   1.197  1.00 95.19           O
ATOM   3944  CG1 VAL B 423      25.781 -27.062  -1.088  1.00 95.19           C
ATOM   3945  CG2 VAL B 423      24.906 -24.969  -0.011  1.00 95.19           C
ATOM   3946  N   PHE B 424      27.156 -28.516   1.884  1.00 93.12           N
ATOM   3947  CA  PHE B 424      28.016 -29.688   1.709  1.00 93.12           C
ATOM   3948  C   PHE B 424      27.766 -30.719   2.814  1.00 93.12           C
ATOM   3949  CB  PHE B 424      29.484 -29.297   1.693  1.00 93.12           C
ATOM   3950  O   PHE B 424      27.859 -31.922   2.588  1.00 93.12           O
ATOM   3951  CG  PHE B 424      29.984 -28.828   0.349  1.00 93.12           C
ATOM   3952  CD1 PHE B 424      30.344 -29.734  -0.632  1.00 93.12           C
ATOM   3953  CD2 PHE B 424      30.078 -27.469   0.066  1.00 93.12           C
ATOM   3954  CE1 PHE B 424      30.781 -29.312  -1.878  1.00 93.12           C
ATOM   3955  CE2 PHE B 424      30.531 -27.031  -1.177  1.00 93.12           C
ATOM   3956  CZ  PHE B 424      30.891 -27.953  -2.146  1.00 93.12           C
ATOM   3957  N   THR B 425      27.391 -30.250   3.967  1.00 91.62           N
ATOM   3958  CA  THR B 425      27.203 -31.188   5.078  1.00 91.62           C
ATOM   3959  C   THR B 425      26.000 -32.094   4.828  1.00 91.62           C
ATOM   3960  CB  THR B 425      27.000 -30.422   6.406  1.00 91.62           C
ATOM   3961  O   THR B 425      26.125 -33.312   4.902  1.00 91.62           O
ATOM   3962  CG2 THR B 425      28.266 -29.672   6.797  1.00 91.62           C
ATOM   3963  OG1 THR B 425      25.922 -29.500   6.266  1.00 91.62           O
ATOM   3964  N   PRO B 426      24.844 -31.578   4.441  1.00 92.06           N
ATOM   3965  CA  PRO B 426      23.750 -32.500   4.148  1.00 92.06           C
ATOM   3966  C   PRO B 426      24.047 -33.406   2.965  1.00 92.06           C
ATOM   3967  CB  PRO B 426      22.578 -31.547   3.838  1.00 92.06           C
ATOM   3968  O   PRO B 426      23.656 -34.594   2.982  1.00 92.06           O
ATOM   3969  CG  PRO B 426      22.906 -30.281   4.547  1.00 92.06           C
ATOM   3970  CD  PRO B 426      24.406 -30.094   4.531  1.00 92.06           C
ATOM   3971  N   TYR B 427      24.703 -32.906   1.920  1.00 91.00           N
ATOM   3972  CA  TYR B 427      25.062 -33.750   0.775  1.00 91.00           C
ATOM   3973  C   TYR B 427      25.938 -34.906   1.206  1.00 91.00           C
ATOM   3974  CB  TYR B 427      25.797 -32.906  -0.280  1.00 91.00           C
ATOM   3975  O   TYR B 427      25.688 -36.062   0.822  1.00 91.00           O
ATOM   3976  CG  TYR B 427      26.297 -33.719  -1.453  1.00 91.00           C
ATOM   3977  CD1 TYR B 427      27.656 -33.969  -1.621  1.00 91.00           C
ATOM   3978  CD2 TYR B 427      25.406 -34.219  -2.396  1.00 91.00           C
ATOM   3979  CE1 TYR B 427      28.125 -34.719  -2.701  1.00 91.00           C
ATOM   3980  CE2 TYR B 427      25.875 -34.969  -3.480  1.00 91.00           C
ATOM   3981  OH  TYR B 427      27.688 -35.938  -4.695  1.00 91.00           O
ATOM   3982  CZ  TYR B 427      27.219 -35.188  -3.625  1.00 91.00           C
ATOM   3983  N   SER B 428      26.938 -34.625   2.094  1.00 86.62           N
ATOM   3984  CA  SER B 428      27.828 -35.688   2.566  1.00 86.62           C
ATOM   3985  C   SER B 428      27.109 -36.688   3.451  1.00 86.62           C
ATOM   3986  CB  SER B 428      29.000 -35.062   3.336  1.00 86.62           C
ATOM   3987  O   SER B 428      27.344 -37.875   3.355  1.00 86.62           O
ATOM   3988  OG  SER B 428      29.781 -34.219   2.492  1.00 86.62           O
ATOM   3989  N   ALA B 429      26.219 -36.281   4.215  1.00 86.88           N
ATOM   3990  CA  ALA B 429      25.500 -37.156   5.148  1.00 86.88           C
ATOM   3991  C   ALA B 429      24.484 -38.031   4.414  1.00 86.88           C
ATOM   3992  CB  ALA B 429      24.797 -36.312   6.211  1.00 86.88           C
ATOM   3993  O   ALA B 429      24.328 -39.188   4.746  1.00 86.88           O
ATOM   3994  N   ALA B 430      23.859 -37.562   3.398  1.00 88.50           N
ATOM   3995  CA  ALA B 430      22.797 -38.312   2.732  1.00 88.50           C
ATOM   3996  C   ALA B 430      23.328 -39.125   1.575  1.00 88.50           C
ATOM   3997  CB  ALA B 430      21.719 -37.344   2.230  1.00 88.50           C
ATOM   3998  O   ALA B 430      22.938 -40.281   1.399  1.00 88.50           O
ATOM   3999  N   PHE B 431      24.250 -38.719   0.786  1.00 87.62           N
ATOM   4000  CA  PHE B 431      24.609 -39.344  -0.486  1.00 87.62           C
ATOM   4001  C   PHE B 431      25.922 -40.125  -0.370  1.00 87.62           C
ATOM   4002  CB  PHE B 431      24.719 -38.281  -1.589  1.00 87.62           C
ATOM   4003  O   PHE B 431      26.172 -41.062  -1.128  1.00 87.62           O
ATOM   4004  CG  PHE B 431      23.391 -37.750  -2.043  1.00 87.62           C
ATOM   4005  CD1 PHE B 431      22.734 -38.312  -3.135  1.00 87.62           C
ATOM   4006  CD2 PHE B 431      22.797 -36.688  -1.379  1.00 87.62           C
ATOM   4007  CE1 PHE B 431      21.500 -37.812  -3.559  1.00 87.62           C
ATOM   4008  CE2 PHE B 431      21.562 -36.188  -1.796  1.00 87.62           C
ATOM   4009  CZ  PHE B 431      20.922 -36.750  -2.887  1.00 87.62           C
ATOM   4010  N   LEU B 432      26.906 -39.781   0.481  1.00 75.06           N
ATOM   4011  CA  LEU B 432      28.234 -40.375   0.468  1.00 75.06           C
ATOM   4012  C   LEU B 432      28.359 -41.438   1.549  1.00 75.06           C
ATOM   4013  CB  LEU B 432      29.312 -39.312   0.666  1.00 75.06           C
ATOM   4014  O   LEU B 432      29.375 -42.156   1.623  1.00 75.06           O
ATOM   4015  CG  LEU B 432      29.672 -38.469  -0.564  1.00 75.06           C
ATOM   4016  CD1 LEU B 432      29.062 -37.062  -0.449  1.00 75.06           C
ATOM   4017  CD2 LEU B 432      31.172 -38.406  -0.736  1.00 75.06           C
ATOM   4018  N   LEU B 433      27.375 -41.812   2.363  1.00 61.06           N
ATOM   4019  CA  LEU B 433      27.578 -42.812   3.398  1.00 61.06           C
ATOM   4020  C   LEU B 433      27.828 -44.188   2.781  1.00 61.06           C
ATOM   4021  CB  LEU B 433      26.344 -42.875   4.316  1.00 61.06           C
ATOM   4022  O   LEU B 433      28.688 -44.938   3.254  1.00 61.06           O
ATOM   4023  CG  LEU B 433      26.141 -41.688   5.258  1.00 61.06           C
ATOM   4024  CD1 LEU B 433      24.734 -41.688   5.844  1.00 61.06           C
ATOM   4025  CD2 LEU B 433      27.188 -41.688   6.367  1.00 61.06           C
ATOM   4026  N   LYS B 434      26.922 -44.875   1.845  1.00 54.66           N
ATOM   4027  CA  LYS B 434      26.828 -46.281   1.518  1.00 54.66           C
ATOM   4028  C   LYS B 434      27.906 -46.688   0.507  1.00 54.66           C
ATOM   4029  CB  LYS B 434      25.438 -46.625   0.971  1.00 54.66           C
ATOM   4030  O   LYS B 434      27.969 -47.844   0.093  1.00 54.66           O
ATOM   4031  CG  LYS B 434      24.469 -47.125   2.023  1.00 54.66           C
ATOM   4032  CD  LYS B 434      23.141 -47.562   1.402  1.00 54.66           C
ATOM   4033  CE  LYS B 434      22.156 -48.031   2.457  1.00 54.66           C
ATOM   4034  NZ  LYS B 434      20.844 -48.406   1.858  1.00 54.66           N
ATOM   4035  N   GLU B 435      28.484 -45.969  -0.331  1.00 49.50           N
ATOM   4036  CA  GLU B 435      29.312 -46.500  -1.408  1.00 49.50           C
ATOM   4037  C   GLU B 435      30.406 -47.406  -0.860  1.00 49.50           C
ATOM   4038  CB  GLU B 435      29.922 -45.375  -2.238  1.00 49.50           C
ATOM   4039  O   GLU B 435      31.172 -48.000  -1.626  1.00 49.50           O
ATOM   4040  CG  GLU B 435      29.203 -45.125  -3.557  1.00 49.50           C
ATOM   4041  CD  GLU B 435      29.859 -44.031  -4.395  1.00 49.50           C
ATOM   4042  OE1 GLU B 435      29.375 -43.750  -5.516  1.00 49.50           O
ATOM   4043  OE2 GLU B 435      30.859 -43.438  -3.924  1.00 49.50           O
ATOM   4044  N   THR B 436      30.547 -47.688   0.366  1.00 43.78           N
ATOM   4045  CA  THR B 436      31.641 -48.594   0.742  1.00 43.78           C
ATOM   4046  C   THR B 436      31.375 -50.000   0.265  1.00 43.78           C
ATOM   4047  CB  THR B 436      31.859 -48.594   2.266  1.00 43.78           C
ATOM   4048  O   THR B 436      32.188 -50.906   0.480  1.00 43.78           O
ATOM   4049  CG2 THR B 436      32.719 -47.375   2.701  1.00 43.78           C
ATOM   4050  OG1 THR B 436      30.594 -48.531   2.928  1.00 43.78           O
ATOM   4051  N   GLU B 437      30.156 -50.562  -0.117  1.00 41.16           N
ATOM   4052  CA  GLU B 437      30.078 -52.031  -0.327  1.00 41.16           C
ATOM   4053  C   GLU B 437      30.781 -52.438  -1.608  1.00 41.16           C
ATOM   4054  CB  GLU B 437      28.609 -52.469  -0.372  1.00 41.16           C
ATOM   4055  O   GLU B 437      31.141 -53.594  -1.777  1.00 41.16           O
ATOM   4056  CG  GLU B 437      28.016 -52.781   0.998  1.00 41.16           C
ATOM   4057  CD  GLU B 437      26.578 -53.250   0.934  1.00 41.16           C
ATOM   4058  OE1 GLU B 437      26.031 -53.688   1.981  1.00 41.16           O
ATOM   4059  OE2 GLU B 437      26.000 -53.250  -0.173  1.00 41.16           O
ATOM   4060  N   GLU B 438      30.547 -51.938  -2.906  1.00 40.69           N
ATOM   4061  CA  GLU B 438      31.125 -52.688  -4.020  1.00 40.69           C
ATOM   4062  C   GLU B 438      32.625 -52.781  -3.893  1.00 40.69           C
ATOM   4063  CB  GLU B 438      30.750 -52.031  -5.355  1.00 40.69           C
ATOM   4064  O   GLU B 438      33.219 -53.875  -3.996  1.00 40.69           O
ATOM   4065  CG  GLU B 438      29.375 -52.438  -5.879  1.00 40.69           C
ATOM   4066  CD  GLU B 438      29.000 -51.781  -7.188  1.00 40.69           C
ATOM   4067  OE1 GLU B 438      27.938 -52.125  -7.762  1.00 40.69           O
ATOM   4068  OE2 GLU B 438      29.781 -50.906  -7.645  1.00 40.69           O
ATOM   4069  N   GLY B 439      33.500 -52.000  -4.766  1.00 39.56           N
ATOM   4070  CA  GLY B 439      34.906 -52.219  -5.055  1.00 39.56           C
ATOM   4071  C   GLY B 439      35.781 -52.094  -3.834  1.00 39.56           C
ATOM   4072  O   GLY B 439      35.312 -51.688  -2.760  1.00 39.56           O
ATOM   4073  N   PRO B 440      37.125 -52.781  -3.904  1.00 38.50           N
ATOM   4074  CA  PRO B 440      38.094 -52.781  -2.805  1.00 38.50           C
ATOM   4075  C   PRO B 440      38.062 -51.469  -2.006  1.00 38.50           C
ATOM   4076  CB  PRO B 440      39.438 -52.969  -3.518  1.00 38.50           C
ATOM   4077  O   PRO B 440      37.688 -50.438  -2.531  1.00 38.50           O
ATOM   4078  CG  PRO B 440      39.094 -52.812  -4.973  1.00 38.50           C
ATOM   4079  CD  PRO B 440      37.625 -52.688  -5.125  1.00 38.50           C
ATOM   4080  N   PRO B 441      38.000 -51.594  -0.690  1.00 36.91           N
ATOM   4081  CA  PRO B 441      38.156 -50.375   0.136  1.00 36.91           C
ATOM   4082  C   PRO B 441      39.031 -49.312  -0.523  1.00 36.91           C
ATOM   4083  CB  PRO B 441      38.812 -50.906   1.412  1.00 36.91           C
ATOM   4084  O   PRO B 441      40.062 -49.656  -1.089  1.00 36.91           O
ATOM   4085  CG  PRO B 441      39.094 -52.344   1.121  1.00 36.91           C
ATOM   4086  CD  PRO B 441      38.562 -52.688  -0.253  1.00 36.91           C
ATOM   4087  N   ALA B 442      38.594 -48.312  -1.315  1.00 36.25           N
ATOM   4088  CA  ALA B 442      39.594 -47.344  -1.746  1.00 36.25           C
ATOM   4089  C   ALA B 442      40.812 -47.344  -0.822  1.00 36.25           C
ATOM   4090  CB  ALA B 442      38.969 -45.938  -1.800  1.00 36.25           C
ATOM   4091  O   ALA B 442      40.688 -47.719   0.350  1.00 36.25           O
ATOM   4092  N   THR B 443      42.125 -47.344  -1.210  1.00 36.09           N
ATOM   4093  CA  THR B 443      43.344 -47.219  -0.440  1.00 36.09           C
ATOM   4094  C   THR B 443      43.094 -46.438   0.849  1.00 36.09           C
ATOM   4095  CB  THR B 443      44.438 -46.500  -1.262  1.00 36.09           C
ATOM   4096  O   THR B 443      42.125 -45.656   0.944  1.00 36.09           O
ATOM   4097  CG2 THR B 443      45.469 -47.500  -1.803  1.00 36.09           C
ATOM   4098  OG1 THR B 443      43.844 -45.812  -2.361  1.00 36.09           O
ATOM   4099  N   GLU B 444      43.875 -46.781   2.035  1.00 38.50           N
ATOM   4100  CA  GLU B 444      44.125 -46.156   3.340  1.00 38.50           C
ATOM   4101  C   GLU B 444      44.000 -44.656   3.283  1.00 38.50           C
ATOM   4102  CB  GLU B 444      45.531 -46.562   3.842  1.00 38.50           C
ATOM   4103  O   GLU B 444      44.594 -43.938   4.105  1.00 38.50           O
ATOM   4104  CG  GLU B 444      45.562 -47.906   4.555  1.00 38.50           C
ATOM   4105  CD  GLU B 444      46.938 -48.250   5.121  1.00 38.50           C
ATOM   4106  OE1 GLU B 444      47.062 -49.250   5.836  1.00 38.50           O
ATOM   4107  OE2 GLU B 444      47.875 -47.469   4.848  1.00 38.50           O
ATOM   4108  N   CYS B 445      43.812 -43.906   2.096  1.00 40.69           N
ATOM   4109  CA  CYS B 445      43.969 -42.469   2.260  1.00 40.69           C
ATOM   4110  C   CYS B 445      42.938 -41.906   3.223  1.00 40.69           C
ATOM   4111  CB  CYS B 445      43.875 -41.750   0.911  1.00 40.69           C
ATOM   4112  O   CYS B 445      41.750 -42.125   3.051  1.00 40.69           O
ATOM   4113  SG  CYS B 445      44.906 -40.281   0.786  1.00 40.69           S
ATOM   4114  N   GLY B 446      43.156 -41.938   4.605  1.00 41.59           N
ATOM   4115  CA  GLY B 446      42.406 -41.344   5.688  1.00 41.59           C
ATOM   4116  C   GLY B 446      41.625 -40.094   5.270  1.00 41.59           C
ATOM   4117  O   GLY B 446      41.531 -39.781   4.074  1.00 41.59           O
ATOM   4118  N   TYR B 447      40.781 -39.562   6.145  1.00 42.91           N
ATOM   4119  CA  TYR B 447      40.094 -38.281   6.094  1.00 42.91           C
ATOM   4120  C   TYR B 447      40.938 -37.250   5.340  1.00 42.91           C
ATOM   4121  CB  TYR B 447      39.812 -37.781   7.508  1.00 42.91           C
ATOM   4122  O   TYR B 447      40.375 -36.406   4.633  1.00 42.91           O
ATOM   4123  CG  TYR B 447      38.469 -37.062   7.633  1.00 42.91           C
ATOM   4124  CD1 TYR B 447      38.375 -35.688   7.508  1.00 42.91           C
ATOM   4125  CD2 TYR B 447      37.312 -37.781   7.879  1.00 42.91           C
ATOM   4126  CE1 TYR B 447      37.156 -35.031   7.625  1.00 42.91           C
ATOM   4127  CE2 TYR B 447      36.062 -37.156   7.996  1.00 42.91           C
ATOM   4128  OH  TYR B 447      34.781 -35.156   7.984  1.00 42.91           O
ATOM   4129  CZ  TYR B 447      36.000 -35.781   7.867  1.00 42.91           C
ATOM   4130  N   ALA B 448      42.344 -37.281   5.445  1.00 42.34           N
ATOM   4131  CA  ALA B 448      43.219 -36.312   4.816  1.00 42.34           C
ATOM   4132  C   ALA B 448      43.219 -36.438   3.297  1.00 42.34           C
ATOM   4133  CB  ALA B 448      44.656 -36.469   5.336  1.00 42.34           C
ATOM   4134  O   ALA B 448      43.688 -35.562   2.580  1.00 42.34           O
ATOM   4135  N   CYS B 449      42.906 -37.688   2.623  1.00 48.47           N
ATOM   4136  CA  CYS B 449      43.062 -37.844   1.182  1.00 48.47           C
ATOM   4137  C   CYS B 449      41.844 -37.312   0.438  1.00 48.47           C
ATOM   4138  CB  CYS B 449      43.281 -39.312   0.821  1.00 48.47           C
ATOM   4139  O   CYS B 449      41.812 -37.281  -0.794  1.00 48.47           O
ATOM   4140  SG  CYS B 449      45.000 -39.844   1.004  1.00 48.47           S
ATOM   4141  N   GLN B 450      40.688 -37.281   1.070  1.00 57.00           N
ATOM   4142  CA  GLN B 450      39.562 -36.719   0.312  1.00 57.00           C
ATOM   4143  C   GLN B 450      39.688 -35.188   0.236  1.00 57.00           C
ATOM   4144  CB  GLN B 450      38.250 -37.094   0.935  1.00 57.00           C
ATOM   4145  O   GLN B 450      39.781 -34.500   1.266  1.00 57.00           O
ATOM   4146  CG  GLN B 450      37.719 -38.469   0.486  1.00 57.00           C
ATOM   4147  CD  GLN B 450      36.312 -38.750   0.946  1.00 57.00           C
ATOM   4148  NE2 GLN B 450      35.719 -39.844   0.462  1.00 57.00           N
ATOM   4149  OE1 GLN B 450      35.750 -37.969   1.730  1.00 57.00           O
ATOM   4150  N   PRO B 451      40.188 -34.594  -0.830  1.00 61.94           N
ATOM   4151  CA  PRO B 451      40.344 -33.156  -1.031  1.00 61.94           C
ATOM   4152  C   PRO B 451      39.281 -32.344  -0.293  1.00 61.94           C
ATOM   4153  CB  PRO B 451      40.219 -33.000  -2.547  1.00 61.94           C
ATOM   4154  O   PRO B 451      39.594 -31.266   0.263  1.00 61.94           O
ATOM   4155  CG  PRO B 451      39.938 -34.375  -3.055  1.00 61.94           C
ATOM   4156  CD  PRO B 451      39.969 -35.312  -1.890  1.00 61.94           C
ATOM   4157  N   LEU B 452      38.219 -32.844  -0.326  1.00 72.62           N
ATOM   4158  CA  LEU B 452      37.156 -32.094   0.352  1.00 72.62           C
ATOM   4159  C   LEU B 452      37.344 -32.125   1.864  1.00 72.62           C
ATOM   4160  CB  LEU B 452      35.781 -32.625  -0.021  1.00 72.62           C
ATOM   4161  O   LEU B 452      36.844 -31.266   2.584  1.00 72.62           O
ATOM   4162  CG  LEU B 452      35.250 -32.219  -1.398  1.00 72.62           C
ATOM   4163  CD1 LEU B 452      34.219 -33.250  -1.893  1.00 72.62           C
ATOM   4164  CD2 LEU B 452      34.625 -30.828  -1.351  1.00 72.62           C
ATOM   4165  N   ALA B 453      38.188 -33.031   2.309  1.00 75.25           N
ATOM   4166  CA  ALA B 453      38.438 -33.156   3.744  1.00 75.25           C
ATOM   4167  C   ALA B 453      39.312 -31.984   4.238  1.00 75.25           C
ATOM   4168  CB  ALA B 453      39.094 -34.469   4.078  1.00 75.25           C
ATOM   4169  O   ALA B 453      39.094 -31.469   5.336  1.00 75.25           O
ATOM   4170  N   VAL B 454      40.281 -31.609   3.416  1.00 80.75           N
ATOM   4171  CA  VAL B 454      41.156 -30.484   3.777  1.00 80.75           C
ATOM   4172  C   VAL B 454      40.344 -29.203   3.822  1.00 80.75           C
ATOM   4173  CB  VAL B 454      42.344 -30.344   2.789  1.00 80.75           C
ATOM   4174  O   VAL B 454      40.500 -28.391   4.734  1.00 80.75           O
ATOM   4175  CG1 VAL B 454      43.062 -29.016   3.012  1.00 80.75           C
ATOM   4176  CG2 VAL B 454      43.312 -31.516   2.934  1.00 80.75           C
ATOM   4177  N   VAL B 455      39.469 -29.141   2.816  1.00 86.38           N
ATOM   4178  CA  VAL B 455      38.625 -27.953   2.764  1.00 86.38           C
ATOM   4179  C   VAL B 455      37.688 -27.922   3.982  1.00 86.38           C
ATOM   4180  CB  VAL B 455      37.781 -27.906   1.465  1.00 86.38           C
ATOM   4181  O   VAL B 455      37.500 -26.859   4.598  1.00 86.38           O
ATOM   4182  CG1 VAL B 455      36.812 -26.719   1.482  1.00 86.38           C
ATOM   4183  CG2 VAL B 455      38.719 -27.828   0.245  1.00 86.38           C
ATOM   4184  N   ASP B 456      37.188 -28.984   4.422  1.00 83.88           N
ATOM   4185  CA  ASP B 456      36.312 -29.047   5.582  1.00 83.88           C
ATOM   4186  C   ASP B 456      37.031 -28.609   6.852  1.00 83.88           C
ATOM   4187  CB  ASP B 456      35.781 -30.469   5.754  1.00 83.88           C
ATOM   4188  O   ASP B 456      36.469 -27.859   7.656  1.00 83.88           O
ATOM   4189  CG  ASP B 456      34.594 -30.766   4.852  1.00 83.88           C
ATOM   4190  OD1 ASP B 456      34.156 -29.875   4.102  1.00 83.88           O
ATOM   4191  OD2 ASP B 456      34.094 -31.922   4.895  1.00 83.88           O
ATOM   4192  N   LEU B 457      38.312 -28.969   6.926  1.00 86.12           N
ATOM   4193  CA  LEU B 457      39.062 -28.625   8.125  1.00 86.12           C
ATOM   4194  C   LEU B 457      39.375 -27.141   8.180  1.00 86.12           C
ATOM   4195  CB  LEU B 457      40.375 -29.422   8.172  1.00 86.12           C
ATOM   4196  O   LEU B 457      39.281 -26.516   9.242  1.00 86.12           O
ATOM   4197  CG  LEU B 457      41.156 -29.375   9.484  1.00 86.12           C
ATOM   4198  CD1 LEU B 457      40.375 -30.078  10.594  1.00 86.12           C
ATOM   4199  CD2 LEU B 457      42.531 -30.000   9.312  1.00 86.12           C
ATOM   4200  N   ILE B 458      39.656 -26.625   7.062  1.00 91.19           N
ATOM   4201  CA  ILE B 458      39.969 -25.203   7.000  1.00 91.19           C
ATOM   4202  C   ILE B 458      38.719 -24.406   7.414  1.00 91.19           C
ATOM   4203  CB  ILE B 458      40.406 -24.781   5.586  1.00 91.19           C
ATOM   4204  O   ILE B 458      38.812 -23.469   8.203  1.00 91.19           O
ATOM   4205  CG1 ILE B 458      41.781 -25.406   5.262  1.00 91.19           C
ATOM   4206  CG2 ILE B 458      40.469 -23.250   5.473  1.00 91.19           C
ATOM   4207  CD1 ILE B 458      42.219 -25.234   3.812  1.00 91.19           C
ATOM   4208  N   VAL B 459      37.562 -24.781   6.922  1.00 92.81           N
ATOM   4209  CA  VAL B 459      36.312 -24.094   7.238  1.00 92.81           C
ATOM   4210  C   VAL B 459      35.969 -24.312   8.711  1.00 92.81           C
ATOM   4211  CB  VAL B 459      35.156 -24.578   6.344  1.00 92.81           C
ATOM   4212  O   VAL B 459      35.531 -23.375   9.398  1.00 92.81           O
ATOM   4213  CG1 VAL B 459      33.812 -24.000   6.828  1.00 92.81           C
ATOM   4214  CG2 VAL B 459      35.406 -24.188   4.887  1.00 92.81           C
ATOM   4215  N   ASP B 460      36.219 -25.453   9.273  1.00 89.31           N
ATOM   4216  CA  ASP B 460      35.875 -25.750  10.664  1.00 89.31           C
ATOM   4217  C   ASP B 460      36.719 -24.906  11.617  1.00 89.31           C
ATOM   4218  CB  ASP B 460      36.094 -27.250  10.953  1.00 89.31           C
ATOM   4219  O   ASP B 460      36.219 -24.375  12.609  1.00 89.31           O
ATOM   4220  CG  ASP B 460      35.031 -28.125  10.328  1.00 89.31           C
ATOM   4221  OD1 ASP B 460      34.031 -27.578   9.758  1.00 89.31           O
ATOM   4222  OD2 ASP B 460      35.156 -29.359  10.398  1.00 89.31           O
ATOM   4223  N   ILE B 461      38.000 -24.656  11.297  1.00 91.81           N
ATOM   4224  CA  ILE B 461      38.875 -23.891  12.156  1.00 91.81           C
ATOM   4225  C   ILE B 461      38.469 -22.422  12.141  1.00 91.81           C
ATOM   4226  CB  ILE B 461      40.375 -24.047  11.727  1.00 91.81           C
ATOM   4227  O   ILE B 461      38.625 -21.719  13.141  1.00 91.81           O
ATOM   4228  CG1 ILE B 461      41.312 -23.625  12.867  1.00 91.81           C
ATOM   4229  CG2 ILE B 461      40.656 -23.234  10.461  1.00 91.81           C
ATOM   4230  CD1 ILE B 461      42.750 -24.109  12.695  1.00 91.81           C
ATOM   4231  N   MET B 462      37.969 -21.969  11.086  1.00 94.88           N
ATOM   4232  CA  MET B 462      37.562 -20.578  10.961  1.00 94.88           C
ATOM   4233  C   MET B 462      36.438 -20.234  11.961  1.00 94.88           C
ATOM   4234  CB  MET B 462      37.062 -20.281   9.539  1.00 94.88           C
ATOM   4235  O   MET B 462      36.406 -19.141  12.508  1.00 94.88           O
ATOM   4236  CG  MET B 462      36.875 -18.797   9.258  1.00 94.88           C
ATOM   4237  SD  MET B 462      38.469 -17.859   9.320  1.00 94.88           S
ATOM   4238  CE  MET B 462      37.875 -16.188   8.938  1.00 94.88           C
ATOM   4239  N   PHE B 463      35.656 -21.188  12.375  1.00 94.94           N
ATOM   4240  CA  PHE B 463      34.562 -20.906  13.289  1.00 94.94           C
ATOM   4241  C   PHE B 463      35.062 -20.922  14.742  1.00 94.94           C
ATOM   4242  CB  PHE B 463      33.438 -21.922  13.109  1.00 94.94           C
ATOM   4243  O   PHE B 463      34.438 -20.297  15.609  1.00 94.94           O
ATOM   4244  CG  PHE B 463      32.625 -21.703  11.867  1.00 94.94           C
ATOM   4245  CD1 PHE B 463      31.672 -20.672  11.820  1.00 94.94           C
ATOM   4246  CD2 PHE B 463      32.781 -22.500  10.750  1.00 94.94           C
ATOM   4247  CE1 PHE B 463      30.906 -20.469  10.672  1.00 94.94           C
ATOM   4248  CE2 PHE B 463      32.031 -22.297   9.602  1.00 94.94           C
ATOM   4249  CZ  PHE B 463      31.078 -21.281   9.562  1.00 94.94           C
ATOM   4250  N   ILE B 464      36.125 -21.547  14.961  1.00 93.56           N
ATOM   4251  CA  ILE B 464      36.781 -21.453  16.266  1.00 93.56           C
ATOM   4252  C   ILE B 464      37.406 -20.078  16.422  1.00 93.56           C
ATOM   4253  CB  ILE B 464      37.844 -22.562  16.453  1.00 93.56           C
ATOM   4254  O   ILE B 464      37.250 -19.438  17.469  1.00 93.56           O
ATOM   4255  CG1 ILE B 464      37.188 -23.953  16.438  1.00 93.56           C
ATOM   4256  CG2 ILE B 464      38.625 -22.344  17.750  1.00 93.56           C
ATOM   4257  CD1 ILE B 464      38.156 -25.094  16.312  1.00 93.56           C
ATOM   4258  N   VAL B 465      37.969 -19.609  15.383  1.00 95.00           N
ATOM   4259  CA  VAL B 465      38.562 -18.281  15.367  1.00 95.00           C
ATOM   4260  C   VAL B 465      37.469 -17.219  15.578  1.00 95.00           C
ATOM   4261  CB  VAL B 465      39.312 -18.000  14.047  1.00 95.00           C
ATOM   4262  O   VAL B 465      37.688 -16.234  16.281  1.00 95.00           O
ATOM   4263  CG1 VAL B 465      39.812 -16.562  14.008  1.00 95.00           C
ATOM   4264  CG2 VAL B 465      40.469 -18.984  13.883  1.00 95.00           C
ATOM   4265  N   ASP B 466      36.312 -17.406  15.047  1.00 93.94           N
ATOM   4266  CA  ASP B 466      35.219 -16.453  15.148  1.00 93.94           C
ATOM   4267  C   ASP B 466      34.781 -16.250  16.609  1.00 93.94           C
ATOM   4268  CB  ASP B 466      34.000 -16.922  14.320  1.00 93.94           C
ATOM   4269  O   ASP B 466      34.406 -15.148  17.000  1.00 93.94           O
ATOM   4270  CG  ASP B 466      33.031 -15.812  14.000  1.00 93.94           C
ATOM   4271  OD1 ASP B 466      33.438 -14.844  13.305  1.00 93.94           O
ATOM   4272  OD2 ASP B 466      31.875 -15.898  14.445  1.00 93.94           O
ATOM   4273  N   ILE B 467      34.906 -17.250  17.453  1.00 95.19           N
ATOM   4274  CA  ILE B 467      34.562 -17.125  18.859  1.00 95.19           C
ATOM   4275  C   ILE B 467      35.531 -16.172  19.547  1.00 95.19           C
ATOM   4276  CB  ILE B 467      34.562 -18.484  19.578  1.00 95.19           C
ATOM   4277  O   ILE B 467      35.125 -15.281  20.297  1.00 95.19           O
ATOM   4278  CG1 ILE B 467      33.406 -19.375  19.047  1.00 95.19           C
ATOM   4279  CG2 ILE B 467      34.438 -18.297  21.094  1.00 95.19           C
ATOM   4280  CD1 ILE B 467      33.469 -20.812  19.547  1.00 95.19           C
ATOM   4281  N   LEU B 468      36.781 -16.250  19.172  1.00 94.62           N
ATOM   4282  CA  LEU B 468      37.781 -15.367  19.734  1.00 94.62           C
ATOM   4283  C   LEU B 468      37.594 -13.938  19.250  1.00 94.62           C
ATOM   4284  CB  LEU B 468      39.188 -15.852  19.375  1.00 94.62           C
ATOM   4285  O   LEU B 468      37.781 -12.984  20.016  1.00 94.62           O
ATOM   4286  CG  LEU B 468      39.719 -17.078  20.141  1.00 94.62           C
ATOM   4287  CD1 LEU B 468      39.281 -18.359  19.453  1.00 94.62           C
ATOM   4288  CD2 LEU B 468      41.219 -17.016  20.266  1.00 94.62           C
ATOM   4289  N   ILE B 469      37.219 -13.836  18.062  1.00 94.88           N
ATOM   4290  CA  ILE B 469      37.000 -12.516  17.484  1.00 94.88           C
ATOM   4291  C   ILE B 469      35.812 -11.836  18.188  1.00 94.88           C
ATOM   4292  CB  ILE B 469      36.719 -12.602  15.961  1.00 94.88           C
ATOM   4293  O   ILE B 469      35.875 -10.641  18.469  1.00 94.88           O
ATOM   4294  CG1 ILE B 469      38.000 -13.008  15.219  1.00 94.88           C
ATOM   4295  CG2 ILE B 469      36.188 -11.273  15.430  1.00 94.88           C
ATOM   4296  CD1 ILE B 469      37.781 -13.406  13.766  1.00 94.88           C
ATOM   4297  N   ASN B 470      34.719 -12.555  18.531  1.00 93.94           N
ATOM   4298  CA  ASN B 470      33.531 -11.977  19.188  1.00 93.94           C
ATOM   4299  C   ASN B 470      33.875 -11.430  20.578  1.00 93.94           C
ATOM   4300  CB  ASN B 470      32.406 -13.016  19.297  1.00 93.94           C
ATOM   4301  O   ASN B 470      33.312 -10.438  21.016  1.00 93.94           O
ATOM   4302  CG  ASN B 470      31.750 -13.289  17.969  1.00 93.94           C
ATOM   4303  ND2 ASN B 470      31.375 -14.547  17.750  1.00 93.94           N
ATOM   4304  OD1 ASN B 470      31.578 -12.391  17.141  1.00 93.94           O
ATOM   4305  N   PHE B 471      34.938 -11.922  21.219  1.00 94.56           N
ATOM   4306  CA  PHE B 471      35.344 -11.430  22.531  1.00 94.56           C
ATOM   4307  C   PHE B 471      36.156 -10.148  22.406  1.00 94.56           C
ATOM   4308  CB  PHE B 471      36.156 -12.500  23.281  1.00 94.56           C
ATOM   4309  O   PHE B 471      36.156  -9.320  23.328  1.00 94.56           O
ATOM   4310  CG  PHE B 471      35.312 -13.602  23.875  1.00 94.56           C
ATOM   4311  CD1 PHE B 471      34.312 -13.312  24.797  1.00 94.56           C
ATOM   4312  CD2 PHE B 471      35.500 -14.922  23.500  1.00 94.56           C
ATOM   4313  CE1 PHE B 471      33.531 -14.328  25.344  1.00 94.56           C
ATOM   4314  CE2 PHE B 471      34.719 -15.938  24.031  1.00 94.56           C
ATOM   4315  CZ  PHE B 471      33.750 -15.641  24.969  1.00 94.56           C
ATOM   4316  N   ARG B 472      36.844 -10.023  21.344  1.00 94.44           N
ATOM   4317  CA  ARG B 472      37.719  -8.875  21.188  1.00 94.44           C
ATOM   4318  C   ARG B 472      37.031  -7.738  20.453  1.00 94.44           C
ATOM   4319  CB  ARG B 472      39.000  -9.273  20.453  1.00 94.44           C
ATOM   4320  O   ARG B 472      37.469  -6.590  20.484  1.00 94.44           O
ATOM   4321  CG  ARG B 472      40.000 -10.062  21.297  1.00 94.44           C
ATOM   4322  CD  ARG B 472      40.469  -9.250  22.484  1.00 94.44           C
ATOM   4323  NE  ARG B 472      41.438 -10.008  23.297  1.00 94.44           N
ATOM   4324  NH1 ARG B 472      43.312  -9.109  22.281  1.00 94.44           N
ATOM   4325  NH2 ARG B 472      43.531 -10.648  23.953  1.00 94.44           N
ATOM   4326  CZ  ARG B 472      42.750  -9.922  23.172  1.00 94.44           C
ATOM   4327  N   THR B 473      35.938  -8.023  19.781  1.00 94.12           N
ATOM   4328  CA  THR B 473      35.156  -7.008  19.062  1.00 94.12           C
ATOM   4329  C   THR B 473      34.188  -6.309  20.000  1.00 94.12           C
ATOM   4330  CB  THR B 473      34.406  -7.617  17.875  1.00 94.12           C
ATOM   4331  O   THR B 473      33.656  -6.926  20.938  1.00 94.12           O
ATOM   4332  CG2 THR B 473      35.375  -8.133  16.812  1.00 94.12           C
ATOM   4333  OG1 THR B 473      33.594  -8.711  18.344  1.00 94.12           O
ATOM   4334  N   THR B 474      33.875  -5.000  19.812  1.00 91.88           N
ATOM   4335  CA  THR B 474      32.969  -4.207  20.641  1.00 91.88           C
ATOM   4336  C   THR B 474      31.516  -4.512  20.297  1.00 91.88           C
ATOM   4337  CB  THR B 474      33.250  -2.699  20.469  1.00 91.88           C
ATOM   4338  O   THR B 474      31.219  -5.082  19.250  1.00 91.88           O
ATOM   4339  CG2 THR B 474      34.656  -2.330  20.938  1.00 91.88           C
ATOM   4340  OG1 THR B 474      33.125  -2.354  19.078  1.00 91.88           O
ATOM   4341  N   TYR B 475      30.609  -4.320  21.281  1.00 88.25           N
ATOM   4342  CA  TYR B 475      29.156  -4.395  21.109  1.00 88.25           C
ATOM   4343  C   TYR B 475      28.469  -3.195  21.750  1.00 88.25           C
ATOM   4344  CB  TYR B 475      28.609  -5.691  21.719  1.00 88.25           C
ATOM   4345  O   TYR B 475      29.078  -2.467  22.531  1.00 88.25           O
ATOM   4346  CG  TYR B 475      28.391  -5.629  23.203  1.00 88.25           C
ATOM   4347  CD1 TYR B 475      29.438  -5.871  24.094  1.00 88.25           C
ATOM   4348  CD2 TYR B 475      27.141  -5.324  23.734  1.00 88.25           C
ATOM   4349  CE1 TYR B 475      29.250  -5.816  25.469  1.00 88.25           C
ATOM   4350  CE2 TYR B 475      26.938  -5.266  25.109  1.00 88.25           C
ATOM   4351  OH  TYR B 475      27.797  -5.453  27.328  1.00 88.25           O
ATOM   4352  CZ  TYR B 475      27.984  -5.512  25.969  1.00 88.25           C
ATOM   4353  N   VAL B 476      27.328  -2.803  21.266  1.00 82.31           N
ATOM   4354  CA  VAL B 476      26.578  -1.661  21.781  1.00 82.31           C
ATOM   4355  C   VAL B 476      25.297  -2.145  22.453  1.00 82.31           C
ATOM   4356  CB  VAL B 476      26.250  -0.652  20.656  1.00 82.31           C
ATOM   4357  O   VAL B 476      24.531  -2.900  21.859  1.00 82.31           O
ATOM   4358  CG1 VAL B 476      25.453   0.526  21.219  1.00 82.31           C
ATOM   4359  CG2 VAL B 476      27.531  -0.163  19.984  1.00 82.31           C
ATOM   4360  N   ASN B 477      25.125  -1.844  23.797  1.00 79.31           N
ATOM   4361  CA  ASN B 477      23.891  -2.113  24.500  1.00 79.31           C
ATOM   4362  C   ASN B 477      22.953  -0.901  24.500  1.00 79.31           C
ATOM   4363  CB  ASN B 477      24.188  -2.549  25.938  1.00 79.31           C
ATOM   4364  O   ASN B 477      23.375   0.197  24.125  1.00 79.31           O
ATOM   4365  CG  ASN B 477      23.047  -3.340  26.562  1.00 79.31           C
ATOM   4366  ND2 ASN B 477      23.344  -4.125  27.578  1.00 79.31           N
ATOM   4367  OD1 ASN B 477      21.891  -3.246  26.109  1.00 79.31           O
ATOM   4368  N   ALA B 478      21.688  -1.107  24.844  1.00 69.12           N
ATOM   4369  CA  ALA B 478      20.688  -0.034  24.875  1.00 69.12           C
ATOM   4370  C   ALA B 478      21.125   1.075  25.828  1.00 69.12           C
ATOM   4371  CB  ALA B 478      19.328  -0.583  25.281  1.00 69.12           C
ATOM   4372  O   ALA B 478      20.969   2.260  25.531  1.00 69.12           O
ATOM   4373  N   ASN B 479      21.641   0.762  26.953  1.00 65.88           N
ATOM   4374  CA  ASN B 479      21.984   1.748  27.984  1.00 65.88           C
ATOM   4375  C   ASN B 479      23.469   2.109  27.953  1.00 65.88           C
ATOM   4376  CB  ASN B 479      21.594   1.237  29.359  1.00 65.88           C
ATOM   4377  O   ASN B 479      23.875   3.137  28.500  1.00 65.88           O
ATOM   4378  CG  ASN B 479      20.094   1.050  29.516  1.00 65.88           C
ATOM   4379  ND2 ASN B 479      19.688   0.399  30.594  1.00 65.88           N
ATOM   4380  OD1 ASN B 479      19.312   1.484  28.672  1.00 65.88           O
ATOM   4381  N   GLU B 480      24.219   1.094  27.375  1.00 64.94           N
ATOM   4382  CA  GLU B 480      25.656   1.329  27.359  1.00 64.94           C
ATOM   4383  C   GLU B 480      26.141   1.639  25.953  1.00 64.94           C
ATOM   4384  CB  GLU B 480      26.406   0.119  27.922  1.00 64.94           C
ATOM   4385  O   GLU B 480      25.812   0.928  25.000  1.00 64.94           O
ATOM   4386  CG  GLU B 480      26.250  -0.052  29.422  1.00 64.94           C
ATOM   4387  CD  GLU B 480      27.078  -1.205  29.984  1.00 64.94           C
ATOM   4388  OE1 GLU B 480      27.062  -1.419  31.219  1.00 64.94           O
ATOM   4389  OE2 GLU B 480      27.734  -1.898  29.188  1.00 64.94           O
ATOM   4390  N   GLU B 481      26.703   2.875  25.797  1.00 64.94           N
ATOM   4391  CA  GLU B 481      27.188   3.273  24.469  1.00 64.94           C
ATOM   4392  C   GLU B 481      28.141   2.227  23.891  1.00 64.94           C
ATOM   4393  CB  GLU B 481      27.891   4.633  24.547  1.00 64.94           C
ATOM   4394  O   GLU B 481      27.766   1.448  23.016  1.00 64.94           O
ATOM   4395  CG  GLU B 481      27.500   5.586  23.422  1.00 64.94           C
ATOM   4396  CD  GLU B 481      28.219   6.926  23.500  1.00 64.94           C
ATOM   4397  OE1 GLU B 481      27.984   7.789  22.625  1.00 64.94           O
ATOM   4398  OE2 GLU B 481      29.016   7.117  24.453  1.00 64.94           O
ATOM   4399  N   VAL B 482      29.453   2.139  24.062  1.00 72.31           N
ATOM   4400  CA  VAL B 482      30.469   1.213  23.578  1.00 72.31           C
ATOM   4401  C   VAL B 482      31.266   0.637  24.750  1.00 72.31           C
ATOM   4402  CB  VAL B 482      31.438   1.899  22.578  1.00 72.31           C
ATOM   4403  O   VAL B 482      31.688   1.376  25.641  1.00 72.31           O
ATOM   4404  CG1 VAL B 482      32.531   0.926  22.109  1.00 72.31           C
ATOM   4405  CG2 VAL B 482      30.656   2.449  21.375  1.00 72.31           C
ATOM   4406  N   VAL B 483      31.266  -0.759  24.797  1.00 80.81           N
ATOM   4407  CA  VAL B 483      32.031  -1.443  25.844  1.00 80.81           C
ATOM   4408  C   VAL B 483      33.344  -1.933  25.266  1.00 80.81           C
ATOM   4409  CB  VAL B 483      31.234  -2.627  26.438  1.00 80.81           C
ATOM   4410  O   VAL B 483      33.375  -2.830  24.422  1.00 80.81           O
ATOM   4411  CG1 VAL B 483      32.062  -3.348  27.500  1.00 80.81           C
ATOM   4412  CG2 VAL B 483      29.922  -2.141  27.031  1.00 80.81           C
ATOM   4413  N   SER B 484      34.594  -1.378  25.656  1.00 83.75           N
ATOM   4414  CA  SER B 484      35.875  -1.642  25.031  1.00 83.75           C
ATOM   4415  C   SER B 484      36.688  -2.680  25.828  1.00 83.75           C
ATOM   4416  CB  SER B 484      36.688  -0.351  24.922  1.00 83.75           C
ATOM   4417  O   SER B 484      37.312  -3.549  25.234  1.00 83.75           O
ATOM   4418  OG  SER B 484      36.094   0.535  23.984  1.00 83.75           O
ATOM   4419  N   HIS B 485      36.594  -2.838  27.094  1.00 86.12           N
ATOM   4420  CA  HIS B 485      37.438  -3.758  27.875  1.00 86.12           C
ATOM   4421  C   HIS B 485      36.812  -5.152  27.906  1.00 86.12           C
ATOM   4422  CB  HIS B 485      37.594  -3.232  29.297  1.00 86.12           C
ATOM   4423  O   HIS B 485      35.625  -5.305  28.234  1.00 86.12           O
ATOM   4424  CG  HIS B 485      38.438  -1.988  29.375  1.00 86.12           C
ATOM   4425  CD2 HIS B 485      39.750  -1.812  29.625  1.00 86.12           C
ATOM   4426  ND1 HIS B 485      37.906  -0.730  29.188  1.00 86.12           N
ATOM   4427  CE1 HIS B 485      38.875   0.170  29.312  1.00 86.12           C
ATOM   4428  NE2 HIS B 485      40.000  -0.460  29.578  1.00 86.12           N
ATOM   4429  N   PRO B 486      37.531  -6.301  27.516  1.00 89.06           N
ATOM   4430  CA  PRO B 486      37.031  -7.652  27.281  1.00 89.06           C
ATOM   4431  C   PRO B 486      36.406  -8.273  28.516  1.00 89.06           C
ATOM   4432  CB  PRO B 486      38.281  -8.430  26.859  1.00 89.06           C
ATOM   4433  O   PRO B 486      35.656  -9.250  28.406  1.00 89.06           O
ATOM   4434  CG  PRO B 486      39.438  -7.652  27.438  1.00 89.06           C
ATOM   4435  CD  PRO B 486      39.031  -6.207  27.500  1.00 89.06           C
ATOM   4436  N   GLY B 487      36.562  -7.777  29.734  1.00 88.31           N
ATOM   4437  CA  GLY B 487      35.938  -8.359  30.906  1.00 88.31           C
ATOM   4438  C   GLY B 487      34.406  -8.242  30.875  1.00 88.31           C
ATOM   4439  O   GLY B 487      33.719  -9.172  31.281  1.00 88.31           O
ATOM   4440  N   ARG B 488      33.812  -7.340  30.344  1.00 88.69           N
ATOM   4441  CA  ARG B 488      32.375  -7.062  30.328  1.00 88.69           C
ATOM   4442  C   ARG B 488      31.688  -7.832  29.219  1.00 88.69           C
ATOM   4443  CB  ARG B 488      32.125  -5.562  30.172  1.00 88.69           C
ATOM   4444  O   ARG B 488      30.609  -8.406  29.422  1.00 88.69           O
ATOM   4445  CG  ARG B 488      32.500  -4.738  31.391  1.00 88.69           C
ATOM   4446  CD  ARG B 488      31.844  -3.367  31.375  1.00 88.69           C
ATOM   4447  NE  ARG B 488      32.188  -2.592  32.562  1.00 88.69           N
ATOM   4448  NH1 ARG B 488      30.016  -1.932  33.000  1.00 88.69           N
ATOM   4449  NH2 ARG B 488      31.719  -1.255  34.375  1.00 88.69           N
ATOM   4450  CZ  ARG B 488      31.312  -1.929  33.312  1.00 88.69           C
ATOM   4451  N   ILE B 489      32.219  -7.953  28.016  1.00 91.25           N
ATOM   4452  CA  ILE B 489      31.609  -8.586  26.859  1.00 91.25           C
ATOM   4453  C   ILE B 489      31.500 -10.094  27.094  1.00 91.25           C
ATOM   4454  CB  ILE B 489      32.406  -8.297  25.562  1.00 91.25           C
ATOM   4455  O   ILE B 489      30.594 -10.742  26.547  1.00 91.25           O
ATOM   4456  CG1 ILE B 489      31.609  -8.758  24.328  1.00 91.25           C
ATOM   4457  CG2 ILE B 489      33.781  -8.977  25.609  1.00 91.25           C
ATOM   4458  CD1 ILE B 489      32.125  -8.203  23.016  1.00 91.25           C
ATOM   4459  N   ALA B 490      32.344 -10.672  27.969  1.00 93.19           N
ATOM   4460  CA  ALA B 490      32.344 -12.109  28.234  1.00 93.19           C
ATOM   4461  C   ALA B 490      31.016 -12.578  28.797  1.00 93.19           C
ATOM   4462  CB  ALA B 490      33.469 -12.461  29.203  1.00 93.19           C
ATOM   4463  O   ALA B 490      30.406 -13.523  28.266  1.00 93.19           O
ATOM   4464  N   VAL B 491      30.500 -11.898  29.766  1.00 92.19           N
ATOM   4465  CA  VAL B 491      29.219 -12.289  30.375  1.00 92.19           C
ATOM   4466  C   VAL B 491      28.094 -12.109  29.359  1.00 92.19           C
ATOM   4467  CB  VAL B 491      28.938 -11.469  31.641  1.00 92.19           C
ATOM   4468  O   VAL B 491      27.156 -12.914  29.312  1.00 92.19           O
ATOM   4469  CG1 VAL B 491      29.891 -11.859  32.781  1.00 92.19           C
ATOM   4470  CG2 VAL B 491      29.016  -9.977  31.359  1.00 92.19           C
ATOM   4471  N   HIS B 492      28.125 -11.047  28.578  1.00 91.81           N
ATOM   4472  CA  HIS B 492      27.109 -10.805  27.547  1.00 91.81           C
ATOM   4473  C   HIS B 492      27.078 -11.938  26.531  1.00 91.81           C
ATOM   4474  CB  HIS B 492      27.359  -9.469  26.844  1.00 91.81           C
ATOM   4475  O   HIS B 492      26.000 -12.391  26.141  1.00 91.81           O
ATOM   4476  CG  HIS B 492      26.391  -9.172  25.750  1.00 91.81           C
ATOM   4477  CD2 HIS B 492      26.516  -9.242  24.406  1.00 91.81           C
ATOM   4478  ND1 HIS B 492      25.109  -8.734  26.000  1.00 91.81           N
ATOM   4479  CE1 HIS B 492      24.484  -8.555  24.859  1.00 91.81           C
ATOM   4480  NE2 HIS B 492      25.312  -8.859  23.875  1.00 91.81           N
ATOM   4481  N   TYR B 493      28.250 -12.383  26.109  1.00 92.69           N
ATOM   4482  CA  TYR B 493      28.359 -13.430  25.109  1.00 92.69           C
ATOM   4483  C   TYR B 493      27.906 -14.773  25.672  1.00 92.69           C
ATOM   4484  CB  TYR B 493      29.797 -13.547  24.594  1.00 92.69           C
ATOM   4485  O   TYR B 493      27.234 -15.547  24.984  1.00 92.69           O
ATOM   4486  CG  TYR B 493      29.922 -14.320  23.297  1.00 92.69           C
ATOM   4487  CD1 TYR B 493      30.625 -15.516  23.250  1.00 92.69           C
ATOM   4488  CD2 TYR B 493      29.328 -13.852  22.125  1.00 92.69           C
ATOM   4489  CE1 TYR B 493      30.734 -16.234  22.047  1.00 92.69           C
ATOM   4490  CE2 TYR B 493      29.438 -14.555  20.938  1.00 92.69           C
ATOM   4491  OH  TYR B 493      30.250 -16.438  19.734  1.00 92.69           O
ATOM   4492  CZ  TYR B 493      30.141 -15.742  20.906  1.00 92.69           C
ATOM   4493  N   PHE B 494      28.062 -15.078  26.891  1.00 93.62           N
ATOM   4494  CA  PHE B 494      27.672 -16.344  27.516  1.00 93.62           C
ATOM   4495  C   PHE B 494      26.156 -16.438  27.641  1.00 93.62           C
ATOM   4496  CB  PHE B 494      28.328 -16.469  28.891  1.00 93.62           C
ATOM   4497  O   PHE B 494      25.578 -17.484  27.359  1.00 93.62           O
ATOM   4498  CG  PHE B 494      29.766 -16.922  28.844  1.00 93.62           C
ATOM   4499  CD1 PHE B 494      30.109 -18.094  28.172  1.00 93.62           C
ATOM   4500  CD2 PHE B 494      30.766 -16.188  29.453  1.00 93.62           C
ATOM   4501  CE1 PHE B 494      31.438 -18.516  28.125  1.00 93.62           C
ATOM   4502  CE2 PHE B 494      32.094 -16.609  29.422  1.00 93.62           C
ATOM   4503  CZ  PHE B 494      32.438 -17.766  28.750  1.00 93.62           C
ATOM   4504  N   LYS B 495      25.594 -15.367  28.000  1.00 92.81           N
ATOM   4505  CA  LYS B 495      24.141 -15.367  28.141  1.00 92.81           C
ATOM   4506  C   LYS B 495      23.453 -15.188  26.781  1.00 92.81           C
ATOM   4507  CB  LYS B 495      23.688 -14.266  29.094  1.00 92.81           C
ATOM   4508  O   LYS B 495      22.281 -15.508  26.625  1.00 92.81           O
ATOM   4509  CG  LYS B 495      24.141 -14.484  30.531  1.00 92.81           C
ATOM   4510  CD  LYS B 495      23.250 -15.508  31.250  1.00 92.81           C
ATOM   4511  CE  LYS B 495      23.625 -15.648  32.719  1.00 92.81           C
ATOM   4512  NZ  LYS B 495      22.812 -16.688  33.406  1.00 92.81           N
ATOM   4513  N   GLY B 496      24.141 -14.695  25.812  1.00 92.81           N
ATOM   4514  CA  GLY B 496      23.578 -14.477  24.484  1.00 92.81           C
ATOM   4515  C   GLY B 496      23.562 -15.734  23.641  1.00 92.81           C
ATOM   4516  O   GLY B 496      22.766 -16.641  23.891  1.00 92.81           O
ATOM   4517  N   TRP B 497      24.656 -15.938  22.844  1.00 94.62           N
ATOM   4518  CA  TRP B 497      24.609 -17.031  21.875  1.00 94.62           C
ATOM   4519  C   TRP B 497      25.859 -17.906  21.969  1.00 94.62           C
ATOM   4520  CB  TRP B 497      24.469 -16.469  20.453  1.00 94.62           C
ATOM   4521  O   TRP B 497      26.297 -18.469  20.984  1.00 94.62           O
ATOM   4522  CG  TRP B 497      23.250 -15.633  20.250  1.00 94.62           C
ATOM   4523  CD1 TRP B 497      23.172 -14.273  20.219  1.00 94.62           C
ATOM   4524  CD2 TRP B 497      21.906 -16.109  20.047  1.00 94.62           C
ATOM   4525  CE2 TRP B 497      21.078 -14.977  19.906  1.00 94.62           C
ATOM   4526  CE3 TRP B 497      21.344 -17.391  19.984  1.00 94.62           C
ATOM   4527  NE1 TRP B 497      21.875 -13.867  20.016  1.00 94.62           N
ATOM   4528  CH2 TRP B 497      19.172 -16.344  19.625  1.00 94.62           C
ATOM   4529  CZ2 TRP B 497      19.703 -15.086  19.688  1.00 94.62           C
ATOM   4530  CZ3 TRP B 497      19.969 -17.484  19.766  1.00 94.62           C
ATOM   4531  N   PHE B 498      26.453 -17.906  23.125  1.00 95.06           N
ATOM   4532  CA  PHE B 498      27.672 -18.688  23.281  1.00 95.06           C
ATOM   4533  C   PHE B 498      27.375 -20.188  23.203  1.00 95.06           C
ATOM   4534  CB  PHE B 498      28.359 -18.359  24.609  1.00 95.06           C
ATOM   4535  O   PHE B 498      28.078 -20.922  22.516  1.00 95.06           O
ATOM   4536  CG  PHE B 498      29.594 -19.188  24.875  1.00 95.06           C
ATOM   4537  CD1 PHE B 498      29.547 -20.281  25.750  1.00 95.06           C
ATOM   4538  CD2 PHE B 498      30.797 -18.875  24.266  1.00 95.06           C
ATOM   4539  CE1 PHE B 498      30.672 -21.047  26.000  1.00 95.06           C
ATOM   4540  CE2 PHE B 498      31.938 -19.641  24.500  1.00 95.06           C
ATOM   4541  CZ  PHE B 498      31.875 -20.719  25.375  1.00 95.06           C
ATOM   4542  N   LEU B 499      26.375 -20.688  23.922  1.00 95.00           N
ATOM   4543  CA  LEU B 499      26.047 -22.109  23.953  1.00 95.00           C
ATOM   4544  C   LEU B 499      25.781 -22.641  22.547  1.00 95.00           C
ATOM   4545  CB  LEU B 499      24.828 -22.359  24.844  1.00 95.00           C
ATOM   4546  O   LEU B 499      26.297 -23.703  22.172  1.00 95.00           O
ATOM   4547  CG  LEU B 499      24.375 -23.812  24.984  1.00 95.00           C
ATOM   4548  CD1 LEU B 499      25.469 -24.641  25.641  1.00 95.00           C
ATOM   4549  CD2 LEU B 499      23.078 -23.891  25.797  1.00 95.00           C
ATOM   4550  N   ILE B 500      25.094 -21.922  21.750  1.00 94.88           N
ATOM   4551  CA  ILE B 500      24.750 -22.328  20.391  1.00 94.88           C
ATOM   4552  C   ILE B 500      26.016 -22.297  19.516  1.00 94.88           C
ATOM   4553  CB  ILE B 500      23.656 -21.422  19.781  1.00 94.88           C
ATOM   4554  O   ILE B 500      26.281 -23.250  18.781  1.00 94.88           O
ATOM   4555  CG1 ILE B 500      22.406 -21.453  20.656  1.00 94.88           C
ATOM   4556  CG2 ILE B 500      23.328 -21.859  18.344  1.00 94.88           C
ATOM   4557  CD1 ILE B 500      21.734 -22.812  20.734  1.00 94.88           C
ATOM   4558  N   ASP B 501      26.812 -21.203  19.656  1.00 93.44           N
ATOM   4559  CA  ASP B 501      28.000 -21.047  18.812  1.00 93.44           C
ATOM   4560  C   ASP B 501      29.094 -22.031  19.219  1.00 93.44           C
ATOM   4561  CB  ASP B 501      28.531 -19.609  18.906  1.00 93.44           C
ATOM   4562  O   ASP B 501      29.844 -22.516  18.375  1.00 93.44           O
ATOM   4563  CG  ASP B 501      27.656 -18.609  18.156  1.00 93.44           C
ATOM   4564  OD1 ASP B 501      27.156 -18.938  17.062  1.00 93.44           O
ATOM   4565  OD2 ASP B 501      27.484 -17.484  18.672  1.00 93.44           O
ATOM   4566  N   MET B 502      29.156 -22.406  20.469  1.00 92.62           N
ATOM   4567  CA  MET B 502      30.172 -23.344  20.938  1.00 92.62           C
ATOM   4568  C   MET B 502      29.891 -24.750  20.406  1.00 92.62           C
ATOM   4569  CB  MET B 502      30.234 -23.375  22.469  1.00 92.62           C
ATOM   4570  O   MET B 502      30.797 -25.422  19.906  1.00 92.62           O
ATOM   4571  CG  MET B 502      31.344 -24.250  23.016  1.00 92.62           C
ATOM   4572  SD  MET B 502      30.969 -24.875  24.703  1.00 92.62           S
ATOM   4573  CE  MET B 502      31.266 -26.656  24.453  1.00 92.62           C
ATOM   4574  N   VAL B 503      28.656 -25.125  20.484  1.00 91.88           N
ATOM   4575  CA  VAL B 503      28.266 -26.438  19.984  1.00 91.88           C
ATOM   4576  C   VAL B 503      28.500 -26.516  18.484  1.00 91.88           C
ATOM   4577  CB  VAL B 503      26.797 -26.766  20.328  1.00 91.88           C
ATOM   4578  O   VAL B 503      28.938 -27.531  17.969  1.00 91.88           O
ATOM   4579  CG1 VAL B 503      26.344 -28.031  19.594  1.00 91.88           C
ATOM   4580  CG2 VAL B 503      26.609 -26.906  21.828  1.00 91.88           C
ATOM   4581  N   ALA B 504      28.375 -25.438  17.812  1.00 92.62           N
ATOM   4582  CA  ALA B 504      28.500 -25.375  16.344  1.00 92.62           C
ATOM   4583  C   ALA B 504      29.969 -25.484  15.922  1.00 92.62           C
ATOM   4584  CB  ALA B 504      27.891 -24.078  15.820  1.00 92.62           C
ATOM   4585  O   ALA B 504      30.250 -25.859  14.781  1.00 92.62           O
ATOM   4586  N   ALA B 505      30.906 -25.172  16.828  1.00 91.06           N
ATOM   4587  CA  ALA B 505      32.312 -25.094  16.438  1.00 91.06           C
ATOM   4588  C   ALA B 505      33.062 -26.344  16.875  1.00 91.06           C
ATOM   4589  CB  ALA B 505      32.969 -23.844  17.031  1.00 91.06           C
ATOM   4590  O   ALA B 505      34.219 -26.516  16.516  1.00 91.06           O
ATOM   4591  N   ILE B 506      32.344 -27.312  17.438  1.00 85.19           N
ATOM   4592  CA  ILE B 506      33.031 -28.531  17.906  1.00 85.19           C
ATOM   4593  C   ILE B 506      33.281 -29.469  16.719  1.00 85.19           C
ATOM   4594  CB  ILE B 506      32.219 -29.234  19.000  1.00 85.19           C
ATOM   4595  O   ILE B 506      32.344 -29.844  16.016  1.00 85.19           O
ATOM   4596  CG1 ILE B 506      31.969 -28.297  20.188  1.00 85.19           C
ATOM   4597  CG2 ILE B 506      32.906 -30.531  19.453  1.00 85.19           C
ATOM   4598  CD1 ILE B 506      31.078 -28.891  21.281  1.00 85.19           C
ATOM   4599  N   PRO B 507      34.562 -29.672  16.422  1.00 82.00           N
ATOM   4600  CA  PRO B 507      34.875 -30.641  15.367  1.00 82.00           C
ATOM   4601  C   PRO B 507      34.656 -32.094  15.805  1.00 82.00           C
ATOM   4602  CB  PRO B 507      36.344 -30.359  15.039  1.00 82.00           C
ATOM   4603  O   PRO B 507      35.594 -32.719  16.312  1.00 82.00           O
ATOM   4604  CG  PRO B 507      36.906 -29.812  16.312  1.00 82.00           C
ATOM   4605  CD  PRO B 507      35.812 -29.125  17.062  1.00 82.00           C
ATOM   4606  N   PHE B 508      33.562 -32.594  15.547  1.00 72.06           N
ATOM   4607  CA  PHE B 508      33.188 -33.938  16.047  1.00 72.06           C
ATOM   4608  C   PHE B 508      34.031 -35.000  15.344  1.00 72.06           C
ATOM   4609  CB  PHE B 508      31.703 -34.188  15.828  1.00 72.06           C
ATOM   4610  O   PHE B 508      34.188 -36.094  15.883  1.00 72.06           O
ATOM   4611  CG  PHE B 508      30.797 -33.219  16.531  1.00 72.06           C
ATOM   4612  CD1 PHE B 508      30.562 -33.344  17.891  1.00 72.06           C
ATOM   4613  CD2 PHE B 508      30.203 -32.188  15.828  1.00 72.06           C
ATOM   4614  CE1 PHE B 508      29.719 -32.438  18.547  1.00 72.06           C
ATOM   4615  CE2 PHE B 508      29.375 -31.266  16.469  1.00 72.06           C
ATOM   4616  CZ  PHE B 508      29.141 -31.391  17.828  1.00 72.06           C
ATOM   4617  N   ASP B 509      34.500 -34.719  14.031  1.00 63.38           N
ATOM   4618  CA  ASP B 509      35.312 -35.688  13.328  1.00 63.38           C
ATOM   4619  C   ASP B 509      36.562 -36.031  14.133  1.00 63.38           C
ATOM   4620  CB  ASP B 509      35.688 -35.156  11.945  1.00 63.38           C
ATOM   4621  O   ASP B 509      36.969 -37.188  14.164  1.00 63.38           O
ATOM   4622  CG  ASP B 509      34.500 -35.000  11.016  1.00 63.38           C
ATOM   4623  OD1 ASP B 509      33.500 -35.719  11.195  1.00 63.38           O
ATOM   4624  OD2 ASP B 509      34.562 -34.156  10.094  1.00 63.38           O
ATOM   4625  N   LEU B 510      37.188 -35.031  14.812  1.00 59.22           N
ATOM   4626  CA  LEU B 510      38.438 -35.219  15.523  1.00 59.22           C
ATOM   4627  C   LEU B 510      38.188 -35.906  16.859  1.00 59.22           C
ATOM   4628  CB  LEU B 510      39.156 -33.906  15.742  1.00 59.22           C
ATOM   4629  O   LEU B 510      39.062 -36.625  17.359  1.00 59.22           O
ATOM   4630  CG  LEU B 510      39.969 -33.375  14.570  1.00 59.22           C
ATOM   4631  CD1 LEU B 510      40.156 -31.859  14.672  1.00 59.22           C
ATOM   4632  CD2 LEU B 510      41.344 -34.062  14.523  1.00 59.22           C
ATOM   4633  N   LEU B 511      36.969 -35.688  17.391  1.00 56.34           N
ATOM   4634  CA  LEU B 511      36.719 -36.219  18.719  1.00 56.34           C
ATOM   4635  C   LEU B 511      36.406 -37.719  18.641  1.00 56.34           C
ATOM   4636  CB  LEU B 511      35.562 -35.500  19.391  1.00 56.34           C
ATOM   4637  O   LEU B 511      36.750 -38.469  19.547  1.00 56.34           O
ATOM   4638  CG  LEU B 511      35.938 -34.406  20.391  1.00 56.34           C
ATOM   4639  CD1 LEU B 511      35.188 -33.094  20.078  1.00 56.34           C
ATOM   4640  CD2 LEU B 511      35.625 -34.844  21.812  1.00 56.34           C
ATOM   4641  N   ILE B 512      35.594 -38.125  17.562  1.00 53.25           N
ATOM   4642  CA  ILE B 512      35.250 -39.531  17.516  1.00 53.25           C
ATOM   4643  C   ILE B 512      36.250 -40.281  16.641  1.00 53.25           C
ATOM   4644  CB  ILE B 512      33.812 -39.750  17.000  1.00 53.25           C
ATOM   4645  O   ILE B 512      35.906 -40.719  15.523  1.00 53.25           O
ATOM   4646  CG1 ILE B 512      32.812 -38.938  17.828  1.00 53.25           C
ATOM   4647  CG2 ILE B 512      33.438 -41.250  17.016  1.00 53.25           C
ATOM   4648  CD1 ILE B 512      31.391 -39.000  17.312  1.00 53.25           C
ATOM   4649  N   PHE B 513      37.375 -39.938  16.453  1.00 49.19           N
ATOM   4650  CA  PHE B 513      38.562 -40.625  15.906  1.00 49.19           C
ATOM   4651  C   PHE B 513      38.812 -41.938  16.625  1.00 49.19           C
ATOM   4652  CB  PHE B 513      39.781 -39.719  15.992  1.00 49.19           C
ATOM   4653  O   PHE B 513      39.000 -41.969  17.844  1.00 49.19           O
ATOM   4654  CG  PHE B 513      40.438 -39.406  14.664  1.00 49.19           C
ATOM   4655  CD1 PHE B 513      41.469 -40.188  14.188  1.00 49.19           C
ATOM   4656  CD2 PHE B 513      39.969 -38.375  13.883  1.00 49.19           C
ATOM   4657  CE1 PHE B 513      42.062 -39.938  12.961  1.00 49.19           C
ATOM   4658  CE2 PHE B 513      40.562 -38.094  12.648  1.00 49.19           C
ATOM   4659  CZ  PHE B 513      41.594 -38.875  12.188  1.00 49.19           C
ATOM   4660  N   GLY B 514      38.094 -43.219  16.219  1.00 49.31           N
ATOM   4661  CA  GLY B 514      38.250 -44.625  16.594  1.00 49.31           C
ATOM   4662  C   GLY B 514      36.938 -45.344  16.734  1.00 49.31           C
ATOM   4663  O   GLY B 514      36.906 -46.562  16.875  1.00 49.31           O
ATOM   4664  N   SER B 515      35.844 -44.688  17.250  1.00 46.84           N
ATOM   4665  CA  SER B 515      34.781 -45.562  17.766  1.00 46.84           C
ATOM   4666  C   SER B 515      33.938 -46.125  16.641  1.00 46.84           C
ATOM   4667  CB  SER B 515      33.906 -44.812  18.781  1.00 46.84           C
ATOM   4668  O   SER B 515      33.062 -46.969  16.875  1.00 46.84           O
ATOM   4669  OG  SER B 515      33.031 -43.906  18.109  1.00 46.84           O
ATOM   4670  N   GLY B 516      34.344 -46.656  15.289  1.00 52.50           N
ATOM   4671  CA  GLY B 516      33.750 -47.469  14.227  1.00 52.50           C
ATOM   4672  C   GLY B 516      32.469 -46.844  13.656  1.00 52.50           C
ATOM   4673  O   GLY B 516      31.875 -47.406  12.734  1.00 52.50           O
ATOM   4674  N   SER B 517      31.469 -46.188  14.391  1.00 56.28           N
ATOM   4675  CA  SER B 517      30.156 -45.969  13.789  1.00 56.28           C
ATOM   4676  C   SER B 517      30.141 -44.750  12.891  1.00 56.28           C
ATOM   4677  CB  SER B 517      29.078 -45.844  14.875  1.00 56.28           C
ATOM   4678  O   SER B 517      29.906 -43.625  13.352  1.00 56.28           O
ATOM   4679  OG  SER B 517      28.531 -44.531  14.867  1.00 56.28           O
ATOM   4680  N   GLU B 518      30.656 -44.812  11.664  1.00 55.62           N
ATOM   4681  CA  GLU B 518      30.719 -43.781  10.625  1.00 55.62           C
ATOM   4682  C   GLU B 518      29.359 -43.125  10.406  1.00 55.62           C
ATOM   4683  CB  GLU B 518      31.234 -44.375   9.312  1.00 55.62           C
ATOM   4684  O   GLU B 518      29.266 -41.938  10.172  1.00 55.62           O
ATOM   4685  CG  GLU B 518      32.750 -44.281   9.141  1.00 55.62           C
ATOM   4686  CD  GLU B 518      33.219 -44.875   7.836  1.00 55.62           C
ATOM   4687  OE1 GLU B 518      34.438 -44.812   7.547  1.00 55.62           O
ATOM   4688  OE2 GLU B 518      32.406 -45.438   7.090  1.00 55.62           O
ATOM   4689  N   GLU B 519      28.297 -43.906  10.594  1.00 61.19           N
ATOM   4690  CA  GLU B 519      26.938 -43.375  10.398  1.00 61.19           C
ATOM   4691  C   GLU B 519      26.594 -42.344  11.445  1.00 61.19           C
ATOM   4692  CB  GLU B 519      25.922 -44.531  10.438  1.00 61.19           C
ATOM   4693  O   GLU B 519      25.984 -41.312  11.125  1.00 61.19           O
ATOM   4694  CG  GLU B 519      25.516 -45.031   9.055  1.00 61.19           C
ATOM   4695  CD  GLU B 519      24.547 -46.188   9.109  1.00 61.19           C
ATOM   4696  OE1 GLU B 519      24.109 -46.688   8.039  1.00 61.19           O
ATOM   4697  OE2 GLU B 519      24.203 -46.625  10.234  1.00 61.19           O
ATOM   4698  N   LEU B 520      26.953 -42.656  12.680  1.00 64.75           N
ATOM   4699  CA  LEU B 520      26.625 -41.750  13.773  1.00 64.75           C
ATOM   4700  C   LEU B 520      27.422 -40.469  13.656  1.00 64.75           C
ATOM   4701  CB  LEU B 520      26.891 -42.406  15.125  1.00 64.75           C
ATOM   4702  O   LEU B 520      26.906 -39.375  13.945  1.00 64.75           O
ATOM   4703  CG  LEU B 520      25.906 -42.094  16.250  1.00 64.75           C
ATOM   4704  CD1 LEU B 520      25.016 -43.312  16.516  1.00 64.75           C
ATOM   4705  CD2 LEU B 520      26.641 -41.688  17.516  1.00 64.75           C
ATOM   4706  N   ILE B 521      28.641 -40.625  13.141  1.00 63.91           N
ATOM   4707  CA  ILE B 521      29.484 -39.438  12.977  1.00 63.91           C
ATOM   4708  C   ILE B 521      28.875 -38.531  11.914  1.00 63.91           C
ATOM   4709  CB  ILE B 521      30.938 -39.812  12.594  1.00 63.91           C
ATOM   4710  O   ILE B 521      28.891 -37.281  12.062  1.00 63.91           O
ATOM   4711  CG1 ILE B 521      31.578 -40.625  13.727  1.00 63.91           C
ATOM   4712  CG2 ILE B 521      31.750 -38.562  12.273  1.00 63.91           C
ATOM   4713  CD1 ILE B 521      32.906 -41.281  13.328  1.00 63.91           C
ATOM   4714  N   GLY B 522      28.344 -39.125  10.852  1.00 68.00           N
ATOM   4715  CA  GLY B 522      27.719 -38.344   9.797  1.00 68.00           C
ATOM   4716  C   GLY B 522      26.500 -37.562  10.266  1.00 68.00           C
ATOM   4717  O   GLY B 522      26.312 -36.406   9.891  1.00 68.00           O
ATOM   4718  N   LEU B 523      25.844 -38.094  11.242  1.00 75.06           N
ATOM   4719  CA  LEU B 523      24.625 -37.469  11.727  1.00 75.06           C
ATOM   4720  C   LEU B 523      24.953 -36.344  12.727  1.00 75.06           C
ATOM   4721  CB  LEU B 523      23.703 -38.500  12.375  1.00 75.06           C
ATOM   4722  O   LEU B 523      24.297 -35.312  12.727  1.00 75.06           O
ATOM   4723  CG  LEU B 523      22.219 -38.094  12.477  1.00 75.06           C
ATOM   4724  CD1 LEU B 523      21.344 -39.312  12.195  1.00 75.06           C
ATOM   4725  CD2 LEU B 523      21.922 -37.531  13.852  1.00 75.06           C
ATOM   4726  N   LEU B 524      26.016 -36.562  13.445  1.00 78.56           N
ATOM   4727  CA  LEU B 524      26.391 -35.594  14.453  1.00 78.56           C
ATOM   4728  C   LEU B 524      26.953 -34.344  13.797  1.00 78.56           C
ATOM   4729  CB  LEU B 524      27.406 -36.188  15.422  1.00 78.56           C
ATOM   4730  O   LEU B 524      26.938 -33.250  14.391  1.00 78.56           O
ATOM   4731  CG  LEU B 524      26.891 -37.250  16.406  1.00 78.56           C
ATOM   4732  CD1 LEU B 524      28.047 -37.875  17.156  1.00 78.56           C
ATOM   4733  CD2 LEU B 524      25.875 -36.625  17.359  1.00 78.56           C
ATOM   4734  N   LYS B 525      27.375 -34.531  12.562  1.00 83.56           N
ATOM   4735  CA  LYS B 525      27.891 -33.375  11.836  1.00 83.56           C
ATOM   4736  C   LYS B 525      26.781 -32.406  11.500  1.00 83.56           C
ATOM   4737  CB  LYS B 525      28.609 -33.844  10.555  1.00 83.56           C
ATOM   4738  O   LYS B 525      27.047 -31.281  11.078  1.00 83.56           O
ATOM   4739  CG  LYS B 525      29.953 -34.500  10.797  1.00 83.56           C
ATOM   4740  CD  LYS B 525      30.656 -34.844   9.484  1.00 83.56           C
ATOM   4741  CE  LYS B 525      32.031 -35.469   9.727  1.00 83.56           C
ATOM   4742  NZ  LYS B 525      32.719 -35.750   8.438  1.00 83.56           N
ATOM   4743  N   THR B 526      25.609 -32.781  11.750  1.00 86.06           N
ATOM   4744  CA  THR B 526      24.484 -31.906  11.508  1.00 86.06           C
ATOM   4745  C   THR B 526      24.516 -30.719  12.469  1.00 86.06           C
ATOM   4746  CB  THR B 526      23.141 -32.656  11.648  1.00 86.06           C
ATOM   4747  O   THR B 526      23.859 -29.703  12.234  1.00 86.06           O
ATOM   4748  CG2 THR B 526      23.000 -33.719  10.586  1.00 86.06           C
ATOM   4749  OG1 THR B 526      23.062 -33.250  12.945  1.00 86.06           O
ATOM   4750  N   ALA B 527      25.359 -30.766  13.484  1.00 90.06           N
ATOM   4751  CA  ALA B 527      25.531 -29.641  14.391  1.00 90.06           C
ATOM   4752  C   ALA B 527      26.141 -28.438  13.664  1.00 90.06           C
ATOM   4753  CB  ALA B 527      26.422 -30.047  15.570  1.00 90.06           C
ATOM   4754  O   ALA B 527      26.031 -27.312  14.133  1.00 90.06           O
ATOM   4755  N   ARG B 528      26.828 -28.766  12.570  1.00 92.00           N
ATOM   4756  CA  ARG B 528      27.406 -27.688  11.781  1.00 92.00           C
ATOM   4757  C   ARG B 528      26.328 -26.766  11.227  1.00 92.00           C
ATOM   4758  CB  ARG B 528      28.250 -28.250  10.641  1.00 92.00           C
ATOM   4759  O   ARG B 528      26.609 -25.609  10.875  1.00 92.00           O
ATOM   4760  CG  ARG B 528      29.562 -28.891  11.102  1.00 92.00           C
ATOM   4761  CD  ARG B 528      30.281 -29.562   9.945  1.00 92.00           C
ATOM   4762  NE  ARG B 528      31.547 -30.172  10.383  1.00 92.00           N
ATOM   4763  NH1 ARG B 528      32.094 -31.000   8.297  1.00 92.00           N
ATOM   4764  NH2 ARG B 528      33.500 -31.359  10.094  1.00 92.00           N
ATOM   4765  CZ  ARG B 528      32.375 -30.844   9.594  1.00 92.00           C
ATOM   4766  N   LEU B 529      25.156 -27.188  11.117  1.00 92.56           N
ATOM   4767  CA  LEU B 529      24.078 -26.375  10.586  1.00 92.56           C
ATOM   4768  C   LEU B 529      23.688 -25.266  11.562  1.00 92.56           C
ATOM   4769  CB  LEU B 529      22.844 -27.250  10.289  1.00 92.56           C
ATOM   4770  O   LEU B 529      23.062 -24.281  11.172  1.00 92.56           O
ATOM   4771  CG  LEU B 529      22.844 -27.953   8.930  1.00 92.56           C
ATOM   4772  CD1 LEU B 529      23.750 -29.188   8.961  1.00 92.56           C
ATOM   4773  CD2 LEU B 529      21.406 -28.344   8.547  1.00 92.56           C
ATOM   4774  N   LEU B 530      24.031 -25.422  12.820  1.00 94.69           N
ATOM   4775  CA  LEU B 530      23.750 -24.391  13.812  1.00 94.69           C
ATOM   4776  C   LEU B 530      24.531 -23.109  13.508  1.00 94.69           C
ATOM   4777  CB  LEU B 530      24.109 -24.891  15.219  1.00 94.69           C
ATOM   4778  O   LEU B 530      24.219 -22.047  14.055  1.00 94.69           O
ATOM   4779  CG  LEU B 530      23.281 -26.062  15.750  1.00 94.69           C
ATOM   4780  CD1 LEU B 530      23.719 -26.422  17.156  1.00 94.69           C
ATOM   4781  CD2 LEU B 530      21.797 -25.719  15.711  1.00 94.69           C
ATOM   4782  N   ARG B 531      25.578 -23.250  12.711  1.00 95.94           N
ATOM   4783  CA  ARG B 531      26.375 -22.078  12.344  1.00 95.94           C
ATOM   4784  C   ARG B 531      25.516 -21.062  11.586  1.00 95.94           C
ATOM   4785  CB  ARG B 531      27.578 -22.469  11.492  1.00 95.94           C
ATOM   4786  O   ARG B 531      25.891 -19.891  11.477  1.00 95.94           O
ATOM   4787  CG  ARG B 531      28.609 -23.297  12.242  1.00 95.94           C
ATOM   4788  CD  ARG B 531      29.578 -23.984  11.297  1.00 95.94           C
ATOM   4789  NE  ARG B 531      30.484 -24.891  12.008  1.00 95.94           N
ATOM   4790  NH1 ARG B 531      31.328 -25.875  10.094  1.00 95.94           N
ATOM   4791  NH2 ARG B 531      32.062 -26.547  12.164  1.00 95.94           N
ATOM   4792  CZ  ARG B 531      31.297 -25.766  11.422  1.00 95.94           C
ATOM   4793  N   LEU B 532      24.328 -21.469  11.125  1.00 94.06           N
ATOM   4794  CA  LEU B 532      23.406 -20.578  10.461  1.00 94.06           C
ATOM   4795  C   LEU B 532      22.875 -19.516  11.422  1.00 94.06           C
ATOM   4796  CB  LEU B 532      22.219 -21.359   9.867  1.00 94.06           C
ATOM   4797  O   LEU B 532      22.516 -18.406  11.008  1.00 94.06           O
ATOM   4798  CG  LEU B 532      22.500 -22.125   8.578  1.00 94.06           C
ATOM   4799  CD1 LEU B 532      21.391 -23.141   8.305  1.00 94.06           C
ATOM   4800  CD2 LEU B 532      22.672 -21.172   7.402  1.00 94.06           C
ATOM   4801  N   VAL B 533      22.906 -19.734  12.633  1.00 94.69           N
ATOM   4802  CA  VAL B 533      22.438 -18.797  13.648  1.00 94.69           C
ATOM   4803  C   VAL B 533      23.328 -17.547  13.641  1.00 94.69           C
[truncated: 795,616 more chars]
